# Supplementary material for: Analysis of a Cu‐Doped Metal–Organic Framework, MFM‐520(Zn1‐xCux), for NO2 Adsorption
Source: Adv Sci (Weinh). 2023 Nov 14;11(1):2305542. doi: 10.1002/advs.202305542 (PMC10767414; doi:10.1002/advs.202305542)
Supplement: Supplementary file 2 — Supporting Information [file ADVS-11-2305542-s002.zip]

Archive with 2 entries (2 files):
- 2259252.cif
- 2259399.cif
