# Supplementary material for: Analysis of a Cu‐Doped Metal–Organic Framework, MFM‐520(Zn1‐xCux), for NO2 Adsorption
Source: Adv Sci (Weinh). 2023 Nov 14;11(1):2305542. doi: 10.1002/advs.202305542 (PMC10767414; doi:10.1002/advs.202305542)
Supplement: Supplementary file 2 — Supporting Information [file ADVS-11-2305542-s002.zip › 2259252.cif]

####################################################################### 
# 
# This file contains crystal structure data downloaded from the 
# Cambridge Structural Database (CSD) hosted by the Cambridge 
# Crystallographic Data Centre (CCDC).
# 
# Full information about CCDC data access policies and citation 
# guidelines are available at http://www.ccdc.cam.ac.uk/access/V1 
# 
# Audit and citation data items may have been added by the CCDC. 
# Please retain this information to preserve the provenance of 
# this file and to allow appropriate attribution of the data. 
# 
#######################################################################

data_global
#=======================================================================

_audit_creation_method           'Jana2006 Version : 20/02/2023'


# 1. PROCESSING SUMMARY (IUCr Office Use Only)

_journal_date_recd_electronic    ?
_journal_date_to_coeditor        ?
_journal_date_from_coeditor      ?
_journal_date_accepted           ?
_journal_date_printers_first     ?
_journal_date_printers_final     ?
_journal_date_proofs_out         ?
_journal_date_proofs_in          ?
_journal_coeditor_name           ?
_journal_coeditor_code           ?
_journal_coeditor_notes          
; ?
;
_journal_techeditor_code         ?
_journal_paper_category          ?
_journal_techeditor_notes        
; ?
;
_journal_coden_ASTM              ?
_journal_name_full               'Acta Crystallographica Section C'
_journal_year                    ?
_journal_volume                  ?
_journal_issue                   ?
_journal_page_first              ?
_journal_page_last               ?
_journal_suppl_publ_number       ?
_journal_suppl_publ_pages        ?

#=======================================================================

# 2. SUBMISSION DETAILS

_publ_contact_author_name        ?
_publ_contact_author_address     
; ?
;
_publ_contact_author_email       ?
_publ_contact_author_fax         ?
_publ_contact_author_phone       ?

_publ_requested_journal          'Acta Crystallographica Section C'
_publ_requested_category         ?

_publ_contact_letter             
; ?
;

#=======================================================================

# 3. TITLE AND AUTHOR LIST

_publ_section_title              
; ?
;
_publ_section_title_footnote     
; ?
;
loop_
_publ_author_name
_publ_author_footnote
_publ_author_address
; ?      # name
;
; ?      # footnote
;
; ?      # address
;

#=======================================================================

# 4. TEXT

_publ_section_synopsis           
; ?
;
_publ_section_abstract           
; ?
;
_publ_section_comment            
; ?
;
_publ_section_introduction       
; ?
;
_publ_section_experimental       
; ?
;
_publ_section_exptl_prep         
; ?
;
_publ_section_exptl_refinement   
; ?
;
_publ_section_exptl_solution     
; ?
;
_publ_section_discussion         
; ?
;
_publ_section_acknowledgements   
; ?
;
_publ_section_references         
;
Petricek, V., Dusek, M. & Palatinus L. (2014). Z. Kristallogr. 229(5), 345-352.

Palatinus L. & Chapuis G. (2007). J. Appl. Cryst. 40, 786-790.

# enable this reference if Diamond ver. 2 was used for visualization
#Brandenburg, K. (1999). DIAMOND. Version. 2.1c.
#Crystal Impact GbR, Bonn, Germany.

# enable this reference if Diamond ver. 3 was used for visualization
#Brandenburg, K. & Putz, H. (2005). DIAMOND Version 3.
#Crystal Impact GbR, Postfach 1251, D-53002 Bonn, Germany.

# enable this reference if SIR97 was used for solving of the structure
#Altomare, A., Burla, M. C., Camalli, M., Cascarano, G., Giacovazzo, C.,
#Guagliardi, A., Moliterni, A. G. G., Polidori, G., Spagna, R. (1997).
#SIR97. A Package for Crystal Structure Solution by Direct Methods
#and Refinement, Bari, Rome, Italy.

# use this reference if SIR2002 was used for solving of the structure
#Burla, M.C., Camalli, M., Carrozzini, B., Cascarano, G., Giacovazzo, C.,
#Polidori, G., Spagna, R.
#SIR2002: the program, J. Appl. Cryst, (2003). 36, 1103


# use this reference if SIR2011 was used for solving of the structure
#Burla, M.C., Caliandro, R., Camalli, M., Carrozzini, B., Cascarano,
#G.L., Giacovazzo, C., Mallamo. M., Mazzone, A., Polidori, G., Spagna, R.
#SIR2011: a new package for crystal structure determination and refinement,
#J.Appl.Cryst. (2012) 45, 357-361

# enable this reference if bond valences were calculated
#Brown, I. D. (1996). J. Appl. Cryst. 29, 479-480.

# enable this reference if Xshape wase used for crystal shape refinement
#Stoe & Cie (1998). X-SHAPE. Stoe & Cie, Darmstadt, Germany.


# enable this reference if Flack coefficient was refined
#Flack, H. D. (1983). Acta Cryst. A39, 876-881.
;
_publ_section_figure_captions    
; ?
;
_publ_section_table_legends      
; ?
;

#=======================================================================
data_I
_database_code_depnum_ccdc_archive 'CCDC 2259252'
loop_
_audit_author_name
_audit_author_address
'Zhengyang Zhou'
;The Shanghai Institute of Ceramics, Chinese Academy of Sciences
China
;
_audit_update_record             
;
2023-04-27 deposited with the CCDC.	2023-04-27 downloaded from the CCDC.
;
#=======================================================================

# 5. CHEMICAL DATA

_chemical_name_systematic        
; ?
;
_chemical_name_common            ?
_chemical_formula_moiety         ?
_chemical_formula_structural     ?
_chemical_formula_analytical     ?
_chemical_formula_iupac          ?
_chemical_formula_sum            'C14 H4 Cu0.02 N3.614 O11.228 Zn1.98'
_chemical_formula_weight         533.2
_chemical_melting_point          ?
_chemical_compound_source        ?
_chemical_absolute_configuration .

#=======================================================================

# 6. CRYSTAL DATA

_symmetry_cell_setting           triclinic
_symmetry_space_group_name_H-M   'P -1'

loop_
_space_group_symop_ssg_id
_space_group_symop_ssg_operation_algebraic
1 x1,x2,x3,x4,x5
2 -x1,-x2,-x3,-x4,-x5

_cell_length_a                   7.0707(2)
_cell_length_b                   7.0708(2)
_cell_length_c                   19.8134(5)
_cell_angle_alpha                90.021(2)
_cell_angle_beta                 90.001(2)
_cell_angle_gamma                89.996(2)
_cell_volume                     990.58(5)

loop_
_twin_individual_id
_twin_individual_mass_fraction_refined
_twin_individual_twin_matrix_11
_twin_individual_twin_matrix_12
_twin_individual_twin_matrix_13
_twin_individual_twin_matrix_21
_twin_individual_twin_matrix_22
_twin_individual_twin_matrix_23
_twin_individual_twin_matrix_31
_twin_individual_twin_matrix_32
_twin_individual_twin_matrix_33
? ? ? ? ? ? ? ? ? ? ?


_cell_modulation_dimension       2
loop_
_cell_wave_vector_seq_id
_cell_wave_vector_x
_cell_wave_vector_y
_cell_wave_vector_z
1 0.129370 0.129400 0.499870
2 -0.129290 0.129180 0.500000
_cell_formula_units_Z            2

_cell_measurement_reflns_used    5365
_cell_measurement_theta_min      2.07
_cell_measurement_theta_max      25.57
_cell_measurement_temperature    293
_cell_special_details            
; ?
;

_exptl_crystal_density_diffrn    1.7875
_exptl_crystal_density_meas      ?
_exptl_crystal_density_method    ?
_exptl_crystal_F_000             526

_exptl_absorpt_coefficient_mu    0.896
_exptl_crystal_description       ?
_exptl_crystal_size_max          ?
_exptl_crystal_size_mid          ?
_exptl_crystal_size_min          ?
_exptl_crystal_size_rad          ?
_exptl_crystal_colour            ?
_exptl_absorpt_correction_type   multi-scan
_exptl_absorpt_process_details   
;
CrysAlisPro 1.171.41.93a (Rigaku Oxford Diffraction, 2020)
Empirical absorption correction using spherical harmonics,
implemented in SCALE3 ABSPACK scaling algorithm.
;
_exptl_absorpt_correction_T_min  0.632
_exptl_absorpt_correction_T_max  1
loop_
_exptl_crystal_face_index_h
_exptl_crystal_face_index_k
_exptl_crystal_face_index_l
_exptl_crystal_face_perp_dist
? ? ? ?

#=======================================================================

# 7. EXPERIMENTAL DATA

_exptl_special_details           ?

_diffrn_ambient_temperature      293
_diffrn_source                   synchrotron
_diffrn_source_power             ?
_diffrn_source_voltage           ?
_diffrn_source_current           ?
_diffrn_radiation_type           X-ray
_diffrn_radiation_source         ?
_diffrn_radiation_wavelength     0.4859
_diffrn_radiation_monochromator  synchrotron
_diffrn_measurement_device       'four-circle diffractometer'
_diffrn_measurement_device_type  
'esperanto-CrysAlisPro-abstract goniometer imported esperanto images'
_diffrn_detector                 'Hybrid Pixel Array Detector'
_diffrn_detector_area_resol_mean 13.3333
_diffrn_measurement_method       '\f scans'
_diffrn_measurement_specimen_support ?

_diffrn_reflns_number            311413
_diffrn_reflns_theta_min         1.46
_diffrn_reflns_theta_max         27.85
_diffrn_reflns_theta_full        17.92
_diffrn_measured_fraction_theta_max 0.3
_diffrn_measured_fraction_theta_full 0.5
_diffrn_reflns_av_R_equivalents  0.0528
_diffrn_reflns_av_unetI/netI     0.0631
_diffrn_reflns_limit_h_min       -11
_diffrn_reflns_limit_h_max       8
_diffrn_reflns_limit_k_min       -10
_diffrn_reflns_limit_k_max       10
_diffrn_reflns_limit_l_min       -29
_diffrn_reflns_limit_l_max       29
_diffrn_reflns_limit_index_m_1_min -2
_diffrn_reflns_limit_index_m_1_max 2
_diffrn_reflns_limit_index_m_2_min -2
_diffrn_reflns_limit_index_m_2_max 2
_diffrn_reflns_reduction_process ?

_diffrn_standards_number         ?
_diffrn_standards_interval_count ?
_diffrn_standards_interval_time  ?
_diffrn_standards_decay_%        ?
loop_
_diffrn_standard_refln_index_h
_diffrn_standard_refln_index_k
_diffrn_standard_refln_index_l
? ? ?

_diffrn_radiation_probe          X-ray

#=======================================================================

# 8. REFINEMENT DATA

_refine_special_details          
; ?
;

_reflns_number_total             50635
_reflns_number_gt                29406
_reflns_threshold_expression     I>3\s(I)

_refine_ls_structure_factor_coef F
_refine_ls_R_factor_gt           0.0719
_refine_ls_wR_factor_gt          0.0715
_refine_ls_R_factor_all          0.1072
_refine_ls_wR_factor_ref         0.0820
_refine_ls_goodness_of_fit_ref   2.63
_refine_ls_goodness_of_fit_gt    3.03
_refine_ls_restrained_S_gt       ?
_refine_ls_restrained_S_all      ?
_refine_ls_number_reflns         50635
_refine_ls_number_parameters     1443
_refine_ls_number_restraints     0
_refine_ls_number_constraints    254
_refine_ls_weighting_scheme      unit
_refine_ls_weighting_details     ?
_refine_ls_hydrogen_treatment    constr
_refine_ls_shift/su_max          0.1242
_refine_ls_shift/su_mean         0.0120
_refine_diff_density_max         1.57
_refine_diff_density_min         -1.80
_refine_ls_extinction_method     none
_refine_ls_extinction_coef       ?
_refine_ls_extinction_expression ?
_refine_ls_abs_structure_details ?
_refine_ls_abs_structure_Flack   ?
_refine_ls_abs_structure_Rogers  ?

loop_
_atom_type_symbol
_atom_type_scat_dispersion_real
_atom_type_scat_dispersion_imag
_atom_type_scat_source
C 0.0007 0.0007 'International Tables Vol C tables 4.2.6.8 and 6.1.1.1'
H 0.0000 0.0000 'International Tables Vol C tables 4.2.6.8 and 6.1.1.1'
Cu 0.2954 0.6407 'International Tables Vol C tables 4.2.6.8 and 6.1.1.1'
N 0.0019 0.0014 'International Tables Vol C tables 4.2.6.8 and 6.1.1.1'
O 0.0039 0.0027 'International Tables Vol C tables 4.2.6.8 and 6.1.1.1'
Zn 0.3059 0.7285 'International Tables Vol C tables 4.2.6.8 and 6.1.1.1'

_computing_data_collection       'CrysAlisPro 1.171.41.93a (Rigaku OD, 2020)'
_computing_cell_refinement       'CrysAlisPro 1.171.41.93a (Rigaku OD, 2020)'
_computing_data_reduction        'CrysAlisPro 1.171.41.93a (Rigaku OD, 2020)'
_computing_structure_solution    ?
_computing_structure_refinement  ?
_computing_molecular_graphics    ?
_computing_publication_material  ?

loop_
_restr_distance_atom_site_label_1
_restr_distance_site_symmetry_1
_restr_distance_atom_site_label_2
_restr_distance_site_symmetry_2
_restr_distance_target
_restr_distance_target_weight_param
? ? ? ? ? ?

loop_
_restr_angle_atom_site_label_1
_restr_angle_site_symmetry_1
_restr_angle_atom_site_label_2
_restr_angle_site_symmetry_2
_restr_angle_atom_site_label_3
_restr_angle_site_symmetry_3
_restr_angle_target
_restr_angle_target_weight_param
? ? ? ? ? ? ? ?

loop_
_restr_torsion_atom_site_label_1
_restr_torsion_site_symmetry_1
_restr_torsion_atom_site_label_2
_restr_torsion_site_symmetry_2
_restr_torsion_atom_site_label_3
_restr_torsion_site_symmetry_3
_restr_torsion_atom_site_label_4
_restr_torsion_site_symmetry_4
_restr_torsion_angle_target
_restr_torsion_weight_param
? ? ? ? ? ? ? ? ? ?

loop_
_restr_equal_distance_atom_site_label_1
_restr_equal_distance_site_symmetry_1
_restr_equal_distance_atom_site_label_2
_restr_equal_distance_site_symmetry_2
_restr_equal_distance_class_class_id
_restr_equal_distance_class_target_weight_param
? ? ? ? ? ?

loop_
_restr_equal_angle_atom_site_label_1
_restr_equal_angle_site_symmetry_1
_restr_equal_angle_atom_site_label_2
_restr_equal_angle_site_symmetry_2
_restr_equal_angle_atom_site_label_3
_restr_equal_angle_site_symmetry_3
_restr_equal_angle_class_class_id
_restr_equal_angle_class_target_weight_param
? ? ? ? ? ? ? ?

loop_
_restr_equal_torsion_atom_site_label_1
_restr_equal_torsion_site_symmetry_1
_restr_equal_torsion_atom_site_label_2
_restr_equal_torsion_site_symmetry_2
_restr_equal_torsion_atom_site_label_3
_restr_equal_torsion_site_symmetry_3
_restr_equal_torsion_atom_site_label_4
_restr_equal_torsion_site_symmetry_4
_restr_equal_torsion_class_class_id
_restr_equal_torsion_class_target_weight_param
? ? ? ? ? ? ? ? ? ?


#=======================================================================

# 9. ATOMIC COORDINATES AND DISPLACEMENT PARAMETERS

loop_
_atom_site_label
_atom_site_type_symbol
_atom_site_fract_x
_atom_site_fract_y
_atom_site_fract_z
_atom_site_adp_type
_atom_site_U_iso_or_equiv
_atom_site_site_symmetry_multiplicity
_atom_site_occupancy
_atom_site_calc_flag
_atom_site_refinement_flags
_atom_site_disorder_assembly
_atom_site_disorder_group
Zn1 Zn 0.00001(4) 0.50010(4) 0.222339(9) Uani 0.02758(9) 2 0.995 d . . .
Zn2 Zn 0.49996(4) 0.00012(4) 0.277672(9) Uani 0.02760(8) 2 0.995 d . . .
N1 N -0.0001(2) 0.5001(2) 0.32346(7) Uani 0.0236(5) 2 1 d . . .
O1 O -0.3476(2) 0.1524(2) 0.33968(6) Uani 0.0352(5) 2 1 d . . .
N2 N 0.4997(2) 0.0001(2) 0.17642(7) Uani 0.0239(5) 2 1 d . . .
O2 O 0.2142(2) 0.7145(2) 0.24930(6) Uani 0.0314(5) 2 1 d . . .
O3 O -0.2143(2) 0.2856(2) 0.24924(6) Uani 0.0310(5) 2 1 d . . .
O4 O 0.8480(2) -0.3476(2) 0.16037(6) Uani 0.0356(6) 2 1 d . . .
O5 O 0.2855(2) 0.2142(2) 0.25081(6) Uani 0.0316(5) 2 1 d . . .
O6 O 0.3473(2) 0.8477(2) 0.33966(6) Uani 0.0349(5) 2 1 d . . .
O7 O 0.7144(2) -0.2141(2) 0.25073(6) Uani 0.0317(5) 2 1 d . . .
O8 O 0.1520(2) 0.3477(2) 0.16036(6) Uani 0.0346(5) 2 1 d . . .
N3 N 0.4126(4) 1.0874(4) 0.50024(13) Uani 0.0510(10) 2 0.797(3) d . . .
N4 N 1.0871(4) -0.4117(4) -0.00013(13) Uani 0.0530(10) 2 0.817(4) d . . .
C1 C 0.1191(3) 0.6191(3) 0.42619(9) Uani 0.0351(7) 2 1 d . . .
O9 O 1.2449(4) -0.4696(3) 0.00012(14) Uani 0.0682(10) 2 0.817(4) d . . .
O10 O 1.0309(4) -0.2555(3) 0.00007(13) Uani 0.0645(10) 2 0.817(4) d . . .
C2 C 0.5001(3) 0.0004(3) 0.03768(8) Uani 0.0344(7) 2 1 d . . .
C3 C 0.1141(3) 0.6144(3) 0.35671(9) Uani 0.0277(6) 2 1 d . . .
C4 C -0.1189(3) 0.3809(3) 0.42618(9) Uani 0.0356(7) 2 1 d . . .
C5 C 0.3812(3) 0.1187(3) 0.07378(9) Uani 0.0358(7) 2 1 d . . .
C6 C 0.0000(3) 0.4999(3) 0.46237(8) Uani 0.0351(7) 2 1 d . . .
C7 C -0.1144(3) 0.3856(3) 0.35676(9) Uani 0.0280(6) 2 1 d . . .
O11 O 0.4701(4) 1.2445(3) 0.50009(14) Uani 0.0640(10) 2 0.797(3) d . . .
C8 C 0.6187(3) -0.1185(3) 0.07397(9) Uani 0.0360(7) 2 1 d . . .
O12 O 0.2548(4) 1.0289(3) 0.50002(13) Uani 0.0627(10) 2 0.797(3) d . . .
C9 C 0.3855(3) 0.1144(3) 0.14337(9) Uani 0.0278(6) 2 1 d . . .
C10 C 0.6142(3) -0.1141(3) 0.14331(9) Uani 0.0284(6) 2 1 d . . .
C11 C 0.2645(3) 0.2354(3) 0.18905(9) Uani 0.0287(7) 2 1 d . . .
C12 C 0.7357(3) -0.2356(3) 0.18894(9) Uani 0.0286(7) 2 1 d . . .
C13 C 0.2359(3) 0.7354(3) 0.31091(9) Uani 0.0280(7) 2 1 d . . .
C14 C -0.2357(3) 0.2648(3) 0.31102(9) Uani 0.0285(7) 2 1 d . . .
H1c1 H 0.20306 0.702888 0.449222 Uiso 0.0421 2 1 d . . .
H1c4 H -0.202639 0.296992 0.449223 Uiso 0.0427 2 1 d . . .
H1c5 H 0.297345 0.20241 0.050698 Uiso 0.043 2 1 d . . .
H1c8 H 0.702546 -0.202384 0.050937 Uiso 0.0432 2 1 d . . .
Cu1 Cu 0.00001(4) 0.50010(4) 0.222339(9) Uani 0.02758(9) 2 0.005 d . . .
Cu2 Cu 0.49996(4) 0.00012(4) 0.277672(9) Uani 0.02760(8) 2 0.005 d . . .

loop_
_atom_site_aniso_label
_atom_site_aniso_type_symbol
_atom_site_aniso_U_11
_atom_site_aniso_U_22
_atom_site_aniso_U_33
_atom_site_aniso_U_12
_atom_site_aniso_U_13
_atom_site_aniso_U_23
Zn1 Zn 0.04579(18) 0.03041(16) 0.00655(9) 0.00763(11) -0.00087(9) 0.00016(8)
Zn2 Zn 0.04593(18) 0.03045(16) 0.00642(9) -0.01049(11) -0.00086(9) 0.00005(8)
N1 N 0.0376(10) 0.0241(9) 0.0091(6) -0.0010(7) -0.0009(6) -0.0002(6)
O1 O 0.0520(11) 0.0390(10) 0.0146(6) -0.0190(8) -0.0040(6) -0.0027(6)
N2 N 0.0391(10) 0.0241(9) 0.0084(6) -0.0015(7) -0.0016(6) 0.0002(5)
O2 O 0.0490(11) 0.0342(9) 0.0111(6) -0.0072(7) 0.0017(6) 0.0030(5)
O3 O 0.0484(11) 0.0335(9) 0.0112(6) -0.0075(7) -0.0030(6) -0.0024(5)
O4 O 0.0523(12) 0.0403(10) 0.0142(6) 0.0171(8) -0.0038(6) 0.0036(6)
O5 O 0.0501(11) 0.0330(9) 0.0116(6) 0.0053(7) 0.0011(6) -0.0027(5)
O6 O 0.0547(12) 0.0363(10) 0.0136(6) -0.0191(8) 0.0023(6) 0.0027(6)
O7 O 0.0526(11) 0.0323(9) 0.0104(6) 0.0051(7) -0.0034(6) 0.0022(5)
O8 O 0.0539(12) 0.0368(10) 0.0132(6) 0.0158(8) 0.0016(6) -0.0032(6)
N3 N 0.067(2) 0.0457(16) 0.0400(14) -0.0159(14) -0.0001(12) -0.0004(11)
N4 N 0.068(2) 0.0459(16) 0.0452(15) 0.0142(13) 0.0003(13) 0.0002(11)
C1 C 0.0537(14) 0.0398(12) 0.0117(8) -0.0196(10) -0.0014(8) -0.0010(7)
O9 O 0.0584(17) 0.0544(15) 0.092(2) 0.0095(12) -0.0003(14) -0.0027(13)
O10 O 0.0703(18) 0.0422(13) 0.0811(18) 0.0066(11) 0.0002(13) 0.0004(12)
C2 C 0.0547(15) 0.0369(11) 0.0116(9) 0.0138(9) -0.0013(8) -0.0010(7)
C3 C 0.0418(13) 0.0280(11) 0.0133(8) -0.0065(9) -0.0002(7) 0.0011(7)
C4 C 0.0548(15) 0.0394(12) 0.0126(8) -0.0199(10) 0.0007(8) 0.0020(7)
C5 C 0.0554(15) 0.0413(12) 0.0108(8) 0.0177(10) -0.0022(8) 0.0007(7)
C6 C 0.0550(15) 0.0397(11) 0.0105(9) -0.0169(10) -0.0011(8) 0.0002(7)
C7 C 0.0429(13) 0.0277(11) 0.0133(8) -0.0045(9) -0.0021(7) -0.0010(7)
O11 O 0.0684(18) 0.0369(12) 0.0866(19) -0.0097(11) -0.0010(14) 0.0001(12)
C8 C 0.0553(15) 0.0409(12) 0.0118(8) 0.0172(10) 0.0007(8) -0.0013(8)
O12 O 0.0618(18) 0.0490(14) 0.0774(18) -0.0116(12) 0.0001(13) 0.0014(12)
C9 C 0.0419(13) 0.0281(11) 0.0135(8) 0.0025(9) 0.0007(7) -0.0007(7)
C10 C 0.0410(13) 0.0302(11) 0.0139(8) 0.0027(9) -0.0022(7) 0.0006(7)
C11 C 0.0435(14) 0.0297(12) 0.0128(8) 0.0016(9) 0.0021(8) -0.0029(7)
C12 C 0.0447(15) 0.0285(12) 0.0127(8) 0.0014(9) -0.0038(8) 0.0034(7)
C13 C 0.0440(14) 0.0260(12) 0.0140(8) -0.0051(9) 0.0032(8) 0.0030(7)
C14 C 0.0421(14) 0.0295(12) 0.0139(8) -0.0049(9) -0.0039(8) -0.0041(7)
Cu1 Cu 0.04579(18) 0.03041(16) 0.00655(9) 0.00763(11) -0.00087(9) 0.00016(8)
Cu2 Cu 0.04593(18) 0.03045(16) 0.00642(9) -0.01049(11) -0.00086(9) 0.00005(8)

loop_
_jana_atom_site_ADP_C_label
_jana_atom_site_ADP_C_type_symbol
_jana_atom_site_ADP_C_111
_jana_atom_site_ADP_C_112
_jana_atom_site_ADP_C_113
_jana_atom_site_ADP_C_122
_jana_atom_site_ADP_C_123
_jana_atom_site_ADP_C_133
_jana_atom_site_ADP_C_222
_jana_atom_site_ADP_C_223
_jana_atom_site_ADP_C_233
_jana_atom_site_ADP_C_333
? ? ? ? ? ? ? ? ? ? ? ?

loop_
_jana_atom_site_ADP_D_label
_jana_atom_site_ADP_D_type_symbol
_jana_atom_site_ADP_D_1111
_jana_atom_site_ADP_D_1112
_jana_atom_site_ADP_D_1113
_jana_atom_site_ADP_D_1122
_jana_atom_site_ADP_D_1123
_jana_atom_site_ADP_D_1133
_jana_atom_site_ADP_D_1222
_jana_atom_site_ADP_D_1223
_jana_atom_site_ADP_D_1233
_jana_atom_site_ADP_D_1333
_jana_atom_site_ADP_D_2222
_jana_atom_site_ADP_D_2223
_jana_atom_site_ADP_D_2233
_jana_atom_site_ADP_D_2333
_jana_atom_site_ADP_D_3333
? ? ? ? ? ? ? ? ? ? ? ? ? ? ? ? ?

loop_
_jana_atom_site_ADP_E_label
_jana_atom_site_ADP_E_type_symbol
_jana_atom_site_ADP_E_11111
_jana_atom_site_ADP_E_11112
_jana_atom_site_ADP_E_11113
_jana_atom_site_ADP_E_11122
_jana_atom_site_ADP_E_11123
_jana_atom_site_ADP_E_11133
_jana_atom_site_ADP_E_11222
_jana_atom_site_ADP_E_11223
_jana_atom_site_ADP_E_11233
_jana_atom_site_ADP_E_11333
_jana_atom_site_ADP_E_12222
_jana_atom_site_ADP_E_12223
_jana_atom_site_ADP_E_12233
_jana_atom_site_ADP_E_12333
_jana_atom_site_ADP_E_13333
_jana_atom_site_ADP_E_22222
_jana_atom_site_ADP_E_22223
_jana_atom_site_ADP_E_22233
_jana_atom_site_ADP_E_22333
_jana_atom_site_ADP_E_23333
_jana_atom_site_ADP_E_33333
? ? ? ? ? ? ? ? ? ? ? ? ? ? ? ? ? ? ? ? ? ? ?

loop_
_jana_atom_site_ADP_F_label
_jana_atom_site_ADP_F_type_symbol
_jana_atom_site_ADP_F_111111
_jana_atom_site_ADP_F_111112
_jana_atom_site_ADP_F_111113
_jana_atom_site_ADP_F_111122
_jana_atom_site_ADP_F_111123
_jana_atom_site_ADP_F_111133
_jana_atom_site_ADP_F_111222
_jana_atom_site_ADP_F_111223
_jana_atom_site_ADP_F_111233
_jana_atom_site_ADP_F_111333
_jana_atom_site_ADP_F_112222
_jana_atom_site_ADP_F_112223
_jana_atom_site_ADP_F_112233
_jana_atom_site_ADP_F_112333
_jana_atom_site_ADP_F_113333
_jana_atom_site_ADP_F_122222
_jana_atom_site_ADP_F_122223
_jana_atom_site_ADP_F_122233
_jana_atom_site_ADP_F_122333
_jana_atom_site_ADP_F_123333
_jana_atom_site_ADP_F_133333
_jana_atom_site_ADP_F_222222
_jana_atom_site_ADP_F_222223
_jana_atom_site_ADP_F_222233
_jana_atom_site_ADP_F_222333
_jana_atom_site_ADP_F_223333
_jana_atom_site_ADP_F_233333
_jana_atom_site_ADP_F_333333
? ? ? ? ? ? ? ? ? ? ? ? ? ? ? ? ? ? ? ? ? ? ? ? ? ? ? ? ? ?


loop_
_atom_site_Fourier_wave_vector_seq_id
_jana_atom_site_Fourier_wave_vector_q1_coeff
_jana_atom_site_Fourier_wave_vector_q2_coeff
1 1 0
2 0 1
3 1 1
4 -1 1
5 2 0
6 0 2

loop_
_jana_atom_site_crenel_ortho_func_id
_jana_atom_site_crenel_ortho_func_c
_jana_atom_site_crenel_ortho_func_w
_jana_atom_site_crenel_ortho_func_eps
? ? ? ?

loop_
_jana_atom_site_occ_Fourier_absolute_site_label
_jana_atom_site_occ_Fourier_absolute
? ?

loop_
_atom_site_occ_Fourier_atom_site_label
_atom_site_occ_Fourier_wave_vector_seq_id
_atom_site_occ_Fourier_param_cos
_atom_site_occ_Fourier_param_sin
? ? ? ?

loop_
_jana_atom_site_occ_Legendre_atom_site_label
_jana_atom_site_occ_Legendre_param_order
_jana_atom_site_occ_Legendre_param_coeff
? ? ?

loop_
_jana_atom_site_occ_XHarm_atom_site_label
_jana_atom_site_occ_XHarm_param_order
_jana_atom_site_occ_XHarm_param_coeff
? ? ?

loop_
_jana_atom_site_occ_crenel_ortho_atom_site_label
_jana_atom_site_occ_crenel_ortho_param_order
_jana_atom_site_occ_crenel_ortho_id
_jana_atom_site_occ_crenel_ortho_param_coeff
? ? ? ?

loop_
_atom_site_occ_special_func_atom_site_label
_atom_site_occ_special_func_crenel_c
_atom_site_occ_special_func_crenel_w
? ? ?

loop_
_atom_site_displace_Fourier_atom_site_label
_atom_site_displace_Fourier_axis
_atom_site_displace_Fourier_wave_vector_seq_id
_atom_site_displace_Fourier_param_cos
_atom_site_displace_Fourier_param_sin
Zn1 x 1 0.03201(6) -0.03821(6)
Zn1 y 1 -0.03211(6) 0.03835(6)
Zn1 z 1 0.000008(14) 0.000009(14)
Zn1 x 2 0.04075(6) 0.03421(6)
Zn1 y 2 0.04084(5) 0.03426(6)
Zn1 z 2 -0.000016(14) -0.000007(14)
Zn1 x 3 -0.00006(8) -0.00019(7)
Zn1 y 3 -0.00002(7) -0.00099(6)
Zn1 z 3 0.000048(16) 0.000014(15)
Zn1 x 4 0.00106(7) -0.00008(8)
Zn1 y 4 0.00020(6) 0.00007(7)
Zn1 z 4 0.000044(15) 0.000172(16)
Zn1 x 5 0.00000(8) -0.00012(8)
Zn1 y 5 0.00002(7) -0.00005(7)
Zn1 z 5 -0.000074(17) -0.000477(17)
Zn1 x 6 0.00066(8) -0.00020(8)
Zn1 y 6 -0.00068(7) 0.00020(7)
Zn1 z 6 -0.000030(17) -0.000215(17)
Zn2 x 1 0.04081(6) -0.03424(6)
Zn2 y 1 -0.04088(5) 0.03440(6)
Zn2 z 1 -0.000004(14) 0.000013(14)
Zn2 x 2 0.03201(6) 0.03818(6)
Zn2 y 2 0.03216(6) 0.03830(6)
Zn2 z 2 -0.000012(14) -0.000014(14)
Zn2 x 3 0.00005(8) 0.00018(7)
Zn2 y 3 0.00033(7) -0.00095(6)
Zn2 z 3 0.000172(16) 0.000015(15)
Zn2 x 4 0.00099(7) -0.00011(8)
Zn2 y 4 -0.00010(6) 0.00004(7)
Zn2 z 4 -0.000068(15) 0.000092(16)
Zn2 x 5 0.00078(8) 0.00009(8)
Zn2 y 5 0.00075(7) 0.00021(7)
Zn2 z 5 0.000018(17) -0.000241(17)
Zn2 x 6 0.00013(8) 0.00007(8)
Zn2 y 6 -0.00013(7) 0.00001(7)
Zn2 z 6 0.000107(17) -0.000496(17)
N1 x 1 0.0310(4) -0.0196(4)
N1 y 1 -0.0313(3) 0.0193(3)
N1 z 1 0.00000(10) 0.00002(10)
N1 x 2 0.0252(4) 0.0412(4)
N1 y 2 0.0260(3) 0.0417(3)
N1 z 2 0.00008(10) 0.00004(10)
N1 x 3 0.0005(4) -0.0004(4)
N1 y 3 0.0002(4) 0.0002(4)
N1 z 3 0.00007(11) 0.00026(11)
N1 x 4 0.0006(4) 0.0006(4)
N1 y 4 -0.0001(4) 0.0010(4)
N1 z 4 0.00010(11) 0.00017(11)
N1 x 5 -0.0002(5) -0.0001(5)
N1 y 5 -0.0004(5) 0.0008(5)
N1 z 5 0.00007(12) -0.00027(12)
N1 x 6 0.0003(5) 0.0000(5)
N1 y 6 0.0001(4) -0.0001(4)
N1 z 6 0.00000(11) 0.00014(11)
O1 x 1 0.0495(4) -0.0095(4)
O1 y 1 -0.0494(3) 0.0100(4)
O1 z 1 -0.00008(9) 0.00003(9)
O1 x 2 0.0335(4) 0.0393(4)
O1 y 2 0.0157(4) 0.0500(3)
O1 z 2 -0.00025(9) -0.00049(9)
O1 x 3 -0.0004(4) -0.0005(4)
O1 y 3 0.0017(4) 0.0001(4)
O1 z 3 -0.00024(10) 0.00000(10)
O1 x 4 0.0007(4) -0.0013(4)
O1 y 4 0.0010(4) 0.0006(4)
O1 z 4 -0.00007(10) 0.00014(10)
O1 x 5 0.0014(5) 0.0014(5)
O1 y 5 0.0010(5) 0.0016(5)
O1 z 5 0.00045(12) -0.00088(12)
O1 x 6 -0.0008(5) -0.0003(5)
O1 y 6 0.0013(4) -0.0001(4)
O1 z 6 0.00038(11) -0.00046(11)
N2 x 1 0.0252(4) -0.0414(4)
N2 y 1 -0.0259(3) 0.0418(3)
N2 z 1 0.00001(10) 0.00000(10)
N2 x 2 0.0306(4) 0.0194(4)
N2 y 2 0.0310(3) 0.0191(3)
N2 z 2 -0.00004(10) 0.00006(10)
N2 x 3 0.0008(4) -0.0001(4)
N2 y 3 0.0001(4) -0.0006(4)
N2 z 3 0.00014(11) -0.00021(11)
N2 x 4 0.0013(4) 0.0003(4)
N2 y 4 -0.0002(4) 0.0012(4)
N2 z 4 -0.00026(11) -0.00006(11)
N2 x 5 -0.0006(5) 0.0002(5)
N2 y 5 -0.0002(4) 0.0010(4)
N2 z 5 0.00005(11) 0.00010(11)
N2 x 6 -0.0006(5) 0.0001(5)
N2 y 6 0.0004(5) -0.0004(5)
N2 z 6 0.00007(12) -0.00028(12)
O2 x 1 0.0329(4) -0.0390(4)
O2 y 1 -0.0335(3) 0.0392(3)
O2 z 1 -0.00005(9) 0.00010(9)
O2 x 2 0.0337(4) 0.0392(4)
O2 y 2 0.0394(3) 0.0334(3)
O2 z 2 0.00057(9) 0.00042(9)
O2 x 3 0.0002(4) 0.0001(4)
O2 y 3 -0.0014(4) -0.0011(4)
O2 z 3 -0.00016(10) -0.00001(10)
O2 x 4 0.0009(4) 0.0009(4)
O2 y 4 0.0003(4) -0.0015(4)
O2 z 4 0.00005(10) 0.00006(10)
O2 x 5 0.0008(5) -0.0004(5)
O2 y 5 0.0006(4) -0.0001(4)
O2 z 5 0.00013(11) -0.00059(11)
O2 x 6 0.0006(5) 0.0006(5)
O2 y 6 -0.0007(4) 0.0020(4)
O2 z 6 0.00017(11) -0.00102(11)
O3 x 1 0.0387(4) -0.0331(4)
O3 y 1 -0.0387(3) 0.0336(3)
O3 z 1 -0.00004(9) 0.00010(9)
O3 x 2 0.0393(4) 0.0338(4)
O3 y 2 0.0340(3) 0.0388(3)
O3 z 2 -0.00045(9) -0.00062(9)
O3 x 3 -0.0009(4) 0.0001(4)
O3 y 3 0.0009(4) -0.0007(4)
O3 z 3 -0.00022(10) 0.00005(10)
O3 x 4 0.0010(4) -0.0003(4)
O3 y 4 -0.0001(4) 0.0008(4)
O3 z 4 0.00009(10) -0.00012(10)
O3 x 5 0.0007(5) 0.0006(5)
O3 y 5 0.0011(4) -0.0001(4)
O3 z 5 0.00002(11) -0.00062(11)
O3 x 6 0.0003(5) -0.0003(5)
O3 y 6 -0.0005(4) -0.0024(4)
O3 z 6 -0.00001(11) -0.00096(11)
O4 x 1 0.0159(4) -0.0502(4)
O4 y 1 -0.0340(3) 0.0401(3)
O4 z 1 -0.00015(9) 0.00056(9)
O4 x 2 0.0354(4) 0.0367(4)
O4 y 2 0.0345(3) 0.0369(3)
O4 z 2 0.00002(9) -0.00013(9)
O4 x 3 0.0008(4) 0.0001(4)
O4 y 3 0.0011(4) -0.0014(4)
O4 z 3 0.00025(10) -0.00020(10)
O4 x 4 0.0005(4) 0.0014(4)
O4 y 4 -0.0004(4) 0.0002(4)
O4 z 4 0.00000(10) -0.00022(10)
O4 x 5 -0.0008(5) 0.0004(5)
O4 y 5 -0.0005(4) 0.0007(4)
O4 z 5 -0.00021(11) -0.00040(11)
O4 x 6 0.0013(5) 0.0001(5)
O4 y 6 -0.0012(5) 0.0001(5)
O4 z 6 -0.00041(12) -0.00050(12)
O5 x 1 0.0393(4) -0.0336(4)
O5 y 1 -0.0336(3) 0.0394(3)
O5 z 1 0.00055(9) -0.00054(9)
O5 x 2 0.0388(4) 0.0332(4)
O5 y 2 0.0390(3) 0.0336(3)
O5 z 2 0.00004(9) -0.00005(9)
O5 x 3 0.0000(4) 0.0000(4)
O5 y 3 -0.0008(4) -0.0007(4)
O5 z 3 0.00004(10) -0.00006(10)
O5 x 4 0.0011(4) 0.0002(4)
O5 y 4 -0.0001(4) -0.0009(4)
O5 z 4 0.00001(10) -0.00032(10)
O5 x 5 0.0000(5) 0.0003(5)
O5 y 5 0.0000(4) -0.0015(4)
O5 z 5 0.00004(11) -0.00098(11)
O5 x 6 0.0003(5) 0.0004(5)
O5 y 6 -0.0003(4) -0.0007(4)
O5 z 6 0.00005(11) -0.00062(11)
O6 x 1 0.0345(4) -0.0364(4)
O6 y 1 -0.0347(3) 0.0365(3)
O6 z 1 -0.00011(9) 0.00005(9)
O6 x 2 0.0157(4) 0.0500(4)
O6 y 2 0.0342(3) 0.0397(3)
O6 z 2 0.00025(9) 0.00054(9)
O6 x 3 0.0003(4) -0.0003(4)
O6 y 3 0.0000(4) -0.0013(4)
O6 z 3 -0.00009(10) -0.00018(10)
O6 x 4 0.0003(4) 0.0010(4)
O6 y 4 0.0011(4) -0.0014(4)
O6 z 4 0.00006(10) 0.00035(10)
O6 x 5 0.0017(5) 0.0000(5)
O6 y 5 0.0014(5) -0.0003(5)
O6 z 5 0.00069(12) -0.00064(12)
O6 x 6 -0.0006(5) 0.0001(5)
O6 y 6 0.0000(4) 0.0007(4)
O6 z 6 0.00027(11) -0.00033(11)
O7 x 1 0.0342(4) -0.0387(4)
O7 y 1 -0.0391(3) 0.0336(3)
O7 z 1 -0.00045(9) 0.00046(9)
O7 x 2 0.0329(4) 0.0389(4)
O7 y 2 0.0332(3) 0.0391(3)
O7 z 2 0.00011(9) -0.00004(9)
O7 x 3 0.0004(4) -0.0004(4)
O7 y 3 0.0011(4) -0.0008(3)
O7 z 3 0.00029(10) -0.00002(10)
O7 x 4 0.0007(4) 0.0008(4)
O7 y 4 0.0002(3) 0.0009(4)
O7 z 4 0.00001(10) -0.00034(10)
O7 x 5 0.0005(5) -0.0001(5)
O7 y 5 0.0004(4) 0.0019(4)
O7 z 5 -0.00008(11) -0.00078(11)
O7 x 6 0.0009(5) 0.0000(5)
O7 y 6 -0.0009(4) 0.0001(4)
O7 z 6 0.00001(11) -0.00059(11)
O8 x 1 0.0345(4) -0.0396(4)
O8 y 1 -0.0153(3) 0.0502(3)
O8 z 1 0.00035(9) -0.00046(9)
O8 x 2 0.0498(4) 0.0101(4)
O8 y 2 0.0499(3) 0.0099(4)
O8 z 2 -0.00001(9) 0.00005(9)
O8 x 3 0.0002(4) 0.0000(4)
O8 y 3 -0.0019(4) 0.0003(4)
O8 z 3 0.00029(10) -0.00015(10)
O8 x 4 0.0010(4) -0.0009(4)
O8 y 4 -0.0006(4) 0.0001(4)
O8 z 4 0.00001(10) -0.00022(10)
O8 x 5 -0.0005(5) -0.0002(5)
O8 y 5 -0.0007(4) -0.0002(4)
O8 z 5 -0.00029(11) -0.00035(11)
O8 x 6 0.0006(5) -0.0018(5)
O8 y 6 -0.0005(5) 0.0014(5)
O8 z 6 -0.00019(12) -0.00055(12)
N3 x 1 0.0002(7) 0.0000(7)
N3 y 1 0.0002(6) -0.0004(6)
N3 z 1 -0.00648(19) 0.00013(18)
N3 x 2 -0.0053(6) 0.0502(6)
N3 y 2 -0.0062(6) 0.0503(5)
N3 z 2 -0.00004(18) 0.00003(18)
N3 x 3 -0.0003(7) -0.0002(8)
N3 y 3 0.0002(6) 0.0003(7)
N3 z 3 -0.0001(2) -0.0007(2)
N3 x 4 0.0003(7) 0.0005(8)
N3 y 4 0.0000(6) -0.0002(7)
N3 z 4 -0.0003(2) 0.0002(2)
N3 x 5 0.0018(10) 0.0007(10)
N3 y 5 -0.0020(9) 0.0001(10)
N3 z 5 -0.0001(2) 0.0000(2)
N3 x 6 0.0031(7) -0.0004(7)
N3 y 6 -0.0040(6) 0.0004(6)
N3 z 6 0.0001(2) 0.0002(2)
N4 x 1 0.0057(6) -0.0502(6)
N4 y 1 -0.0056(5) 0.0493(5)
N4 z 1 0.00006(19) 0.00027(18)
N4 x 2 -0.0001(7) -0.0010(7)
N4 y 2 -0.0001(6) 0.0004(6)
N4 z 2 -0.00640(19) -0.00017(19)
N4 x 3 -0.0010(7) 0.0002(8)
N4 y 3 0.0001(6) -0.0001(7)
N4 z 3 0.0001(2) 0.0001(2)
N4 x 4 -0.0003(7) 0.0000(8)
N4 y 4 0.0005(6) -0.0001(7)
N4 z 4 0.0003(2) -0.0005(2)
N4 x 5 -0.0038(7) 0.0000(7)
N4 y 5 -0.0038(6) 0.0005(6)
N4 z 5 -0.0001(2) 0.0000(2)
N4 x 6 -0.0020(10) -0.0012(10)
N4 y 6 -0.0019(9) 0.0006(9)
N4 z 6 0.0000(2) -0.0001(2)
C1 x 1 0.0152(5) -0.0178(5)
C1 y 1 -0.0151(5) 0.0175(5)
C1 z 1 0.00013(13) 0.00018(13)
C1 x 2 0.0072(5) 0.0494(5)
C1 y 2 0.0154(4) 0.0476(4)
C1 z 2 0.00001(12) 0.00026(12)
C1 x 3 0.0000(6) 0.0008(5)
C1 y 3 0.0007(5) -0.0002(5)
C1 z 3 0.00007(14) -0.00004(13)
C1 x 4 -0.0006(5) 0.0000(5)
C1 y 4 0.0002(5) -0.0006(5)
C1 z 4 -0.00004(13) 0.00017(14)
C1 x 5 0.0009(7) -0.0003(7)
C1 y 5 0.0010(6) -0.0007(6)
C1 z 5 0.00023(16) -0.00038(16)
C1 x 6 -0.0012(5) -0.0010(5)
C1 y 6 0.0008(5) 0.0013(5)
C1 z 6 -0.00003(14) 0.00038(14)
O9 x 1 0.0116(6) -0.0480(5)
O9 y 1 -0.0058(5) 0.0509(5)
O9 z 1 0.0003(2) -0.0001(2)
O9 x 2 0.0001(6) -0.0004(6)
O9 y 2 -0.0002(5) 0.0003(5)
O9 z 2 -0.0096(2) 0.0028(2)
O9 x 3 -0.0009(6) -0.0007(6)
O9 y 3 0.0006(6) 0.0000(6)
O9 z 3 0.0013(2) 0.0002(2)
O9 x 4 -0.0006(6) 0.0001(6)
O9 y 4 0.0002(6) 0.0002(6)
O9 z 4 0.0000(2) -0.0006(2)
O9 x 5 0.0013(6) 0.0018(6)
O9 y 5 0.0023(6) 0.0029(6)
O9 z 5 0.0002(2) -0.0001(2)
O9 x 6 0.0003(9) -0.0016(9)
O9 y 6 -0.0017(8) 0.0013(8)
O9 z 6 -0.0002(3) -0.0002(3)
O10 x 1 0.0056(5) -0.0483(5)
O10 y 1 -0.0114(5) 0.0492(5)
O10 z 1 0.00011(19) 0.00014(19)
O10 x 2 -0.0005(6) 0.0002(6)
O10 y 2 0.0000(5) 0.0007(5)
O10 z 2 -0.00945(19) -0.00265(19)
O10 x 3 0.0000(6) -0.0002(6)
O10 y 3 0.0001(6) 0.0003(6)
O10 z 3 -0.0006(2) -0.0003(2)
O10 x 4 -0.0002(6) -0.0004(6)
O10 y 4 -0.0002(5) -0.0002(6)
O10 z 4 -0.0010(2) 0.0000(2)
O10 x 5 0.0019(6) 0.0024(6)
O10 y 5 0.0009(5) 0.0019(5)
O10 z 5 0.0001(2) 0.0002(2)
O10 x 6 -0.0003(8) -0.0006(8)
O10 y 6 -0.0005(8) 0.0006(8)
O10 z 6 -0.0001(2) -0.0001(2)
C2 x 1 0.0055(5) -0.0494(5)
C2 y 1 -0.0062(4) 0.0492(4)
C2 z 1 -0.00007(12) 0.00002(13)
C2 x 2 0.0079(5) 0.0011(5)
C2 y 2 0.0079(5) 0.0008(5)
C2 z 2 -0.00012(12) 0.00008(13)
C2 x 3 0.0002(5) 0.0001(6)
C2 y 3 -0.0007(5) 0.0000(5)
C2 z 3 0.00019(13) 0.00029(14)
C2 x 4 -0.0007(5) -0.0011(6)
C2 y 4 -0.0001(5) 0.0012(5)
C2 z 4 0.00010(13) -0.00040(14)
C2 x 5 -0.0015(5) 0.0026(5)
C2 y 5 -0.0009(5) 0.0023(5)
C2 z 5 -0.00005(13) -0.00002(14)
C2 x 6 -0.0010(7) 0.0010(8)
C2 y 6 0.0011(7) -0.0015(7)
C2 z 6 -0.00002(15) 0.00005(17)
C3 x 1 0.0260(5) -0.0220(5)
C3 y 1 -0.0258(4) 0.0220(4)
C3 z 1 -0.00016(13) -0.00003(13)
C3 x 2 0.0183(5) 0.0474(5)
C3 y 2 0.0253(4) 0.0439(4)
C3 z 2 -0.00002(12) 0.00018(12)
C3 x 3 0.0007(6) 0.0007(5)
C3 y 3 0.0009(5) -0.0007(5)
C3 z 3 -0.00017(14) 0.00007(14)
C3 x 4 -0.0006(5) 0.0008(6)
C3 y 4 0.0010(5) 0.0002(5)
C3 z 4 -0.00007(14) 0.00031(14)
C3 x 5 0.0005(7) 0.0008(7)
C3 y 5 0.0001(6) 0.0002(6)
C3 z 5 0.00010(16) -0.00051(16)
C3 x 6 -0.0005(6) -0.0001(6)
C3 y 6 0.0011(5) 0.0007(5)
C3 z 6 0.00017(14) -0.00037(14)
C4 x 1 0.0209(5) 0.0092(5)
C4 y 1 -0.0216(5) -0.0088(5)
C4 z 1 -0.00003(13) 0.00008(13)
C4 x 2 0.0158(5) 0.0475(5)
C4 y 2 0.0074(5) 0.0496(4)
C4 z 2 -0.00001(13) -0.00013(12)
C4 x 3 0.0001(5) 0.0002(6)
C4 y 3 0.0005(5) 0.0012(5)
C4 z 3 -0.00007(14) -0.00013(14)
C4 x 4 -0.0004(6) 0.0002(5)
C4 y 4 0.0002(5) -0.0001(5)
C4 z 4 -0.00008(14) 0.00015(14)
C4 x 5 -0.0003(7) 0.0004(7)
C4 y 5 0.0000(7) 0.0003(7)
C4 z 5 0.00062(16) 0.00019(16)
C4 x 6 -0.0005(5) -0.0017(5)
C4 y 6 0.0012(5) 0.0010(5)
C4 z 6 0.00003(14) -0.00005(14)
C5 x 1 0.0163(5) -0.0484(5)
C5 y 1 -0.0067(5) 0.0490(4)
C5 z 1 0.00019(12) -0.00034(12)
C5 x 2 0.0210(5) -0.0085(5)
C5 y 2 0.0216(5) -0.0089(5)
C5 z 2 0.00003(13) -0.00011(13)
C5 x 3 0.0001(5) 0.0003(6)
C5 y 3 -0.0002(5) 0.0002(5)
C5 z 3 0.00020(13) 0.00017(14)
C5 x 4 0.0002(6) -0.0004(6)
C5 y 4 -0.0005(5) -0.0007(5)
C5 z 4 0.00002(13) 0.00015(13)
C5 x 5 -0.0005(5) 0.0017(5)
C5 y 5 -0.0011(5) 0.0012(5)
C5 z 5 0.00000(14) 0.00002(14)
C5 x 6 -0.0006(7) 0.0003(7)
C5 y 6 0.0012(7) -0.0004(7)
C5 z 6 -0.00052(16) 0.00005(16)
C6 x 1 0.0081(5) -0.0011(5)
C6 y 1 -0.0079(5) 0.0007(5)
C6 z 1 -0.00004(12) -0.00011(13)
C6 x 2 0.0057(5) 0.0491(5)
C6 y 2 0.0063(4) 0.0496(4)
C6 z 2 0.00002(12) 0.00009(13)
C6 x 3 0.0006(6) 0.0009(6)
C6 y 3 -0.0006(5) 0.0002(5)
C6 z 3 -0.00011(13) -0.00016(14)
C6 x 4 0.0002(6) -0.0005(6)
C6 y 4 0.0002(5) 0.0008(5)
C6 z 4 -0.00007(13) -0.00012(14)
C6 x 5 0.0007(7) -0.0011(8)
C6 y 5 0.0004(7) -0.0008(7)
C6 z 5 -0.00001(15) 0.00005(17)
C6 x 6 -0.0004(5) -0.0028(5)
C6 y 6 0.0002(5) 0.0026(5)
C6 z 6 0.00009(13) -0.00022(14)
C7 x 1 0.0330(5) -0.0064(5)
C7 y 1 -0.0328(4) 0.0061(4)
C7 z 1 0.00016(12) -0.00003(13)
C7 x 2 0.0253(5) 0.0435(5)
C7 y 2 0.0184(4) 0.0476(4)
C7 z 2 -0.00023(12) -0.00024(12)
C7 x 3 -0.0005(5) 0.0004(6)
C7 y 3 0.0016(5) 0.0009(5)
C7 z 3 -0.00021(14) -0.00007(14)
C7 x 4 -0.0008(5) 0.0001(6)
C7 y 4 0.0012(5) 0.0002(5)
C7 z 4 -0.00005(14) -0.00003(14)
C7 x 5 -0.0010(7) 0.0001(7)
C7 y 5 -0.0013(6) 0.0002(6)
C7 z 5 0.00034(16) -0.00021(16)
C7 x 6 -0.0009(6) -0.0015(6)
C7 y 6 0.0011(5) 0.0003(5)
C7 z 6 -0.00010(14) -0.00030(14)
O11 x 1 -0.0003(6) -0.0002(6)
O11 y 1 -0.0003(5) -0.0001(5)
O11 z 1 -0.0096(2) -0.0026(2)
O11 x 2 -0.0049(6) 0.0493(5)
O11 y 2 -0.0120(5) 0.0496(4)
O11 z 2 0.0000(2) 0.00001(20)
O11 x 3 0.0000(6) 0.0005(6)
O11 y 3 0.0000(5) -0.0003(6)
O11 z 3 -0.0001(2) -0.0003(2)
O11 x 4 0.0006(6) -0.0010(6)
O11 y 4 -0.0003(5) -0.0003(6)
O11 z 4 -0.0010(2) 0.0000(2)
O11 x 5 0.0008(8) 0.0010(8)
O11 y 5 -0.0002(8) 0.0010(8)
O11 z 5 0.0000(2) 0.0001(2)
O11 x 6 -0.0020(6) -0.0020(6)
O11 y 6 0.0009(5) 0.0012(5)
O11 z 6 0.0000(2) 0.0001(2)
C8 x 1 0.0076(5) -0.0501(5)
C8 y 1 -0.0160(5) 0.0481(4)
C8 z 1 0.00015(13) 0.00006(12)
C8 x 2 0.0149(5) 0.0179(5)
C8 y 2 0.0151(5) 0.0177(5)
C8 z 2 0.00001(13) -0.00011(13)
C8 x 3 0.0000(6) -0.0001(6)
C8 y 3 0.0009(5) -0.0017(5)
C8 z 3 0.00029(14) -0.00018(14)
C8 x 4 0.0003(6) 0.0004(6)
C8 y 4 -0.0003(5) 0.0000(5)
C8 z 4 0.00010(14) -0.00010(14)
C8 x 5 -0.0019(5) 0.0012(5)
C8 y 5 -0.0004(5) 0.0014(5)
C8 z 5 0.00006(14) -0.00018(14)
C8 x 6 0.0008(7) 0.0004(7)
C8 y 6 -0.0002(7) -0.0006(7)
C8 z 6 -0.00028(16) -0.00080(16)
O12 x 1 0.0000(6) -0.0001(6)
O12 y 1 -0.0004(5) 0.0001(5)
O12 z 1 -0.00941(19) 0.00271(19)
O12 x 2 -0.0118(6) 0.0485(5)
O12 y 2 -0.0051(5) 0.0494(5)
O12 z 2 -0.00007(19) 0.00041(19)
O12 x 3 -0.0003(6) 0.0000(6)
O12 y 3 0.0000(6) -0.0003(6)
O12 z 3 0.0011(2) 0.0000(2)
O12 x 4 0.0004(6) -0.0005(6)
O12 y 4 -0.0002(6) 0.0005(6)
O12 z 4 0.0005(2) 0.0003(2)
O12 x 5 -0.0009(9) 0.0015(9)
O12 y 5 -0.0006(8) 0.0014(8)
O12 z 5 0.0001(2) 0.0000(2)
O12 x 6 -0.0021(6) -0.0021(6)
O12 y 6 0.0012(6) 0.0024(5)
O12 z 6 0.0001(2) 0.0002(2)
C9 x 1 0.0261(5) -0.0430(5)
C9 y 1 -0.0180(4) 0.0472(4)
C9 z 1 -0.00003(12) -0.00006(12)
C9 x 2 0.0327(5) 0.0070(5)
C9 y 2 0.0331(4) 0.0066(4)
C9 z 2 -0.00007(12) 0.00000(13)
C9 x 3 0.0013(5) 0.0002(5)
C9 y 3 0.0001(5) -0.0002(5)
C9 z 3 0.00014(14) -0.00042(14)
C9 x 4 0.0004(5) -0.0002(6)
C9 y 4 0.0001(5) -0.0013(5)
C9 z 4 -0.00010(14) 0.00000(14)
C9 x 5 -0.0014(6) 0.0006(6)
C9 y 5 -0.0013(5) -0.0002(5)
C9 z 5 -0.00024(14) -0.00013(15)
C9 x 6 -0.0005(7) 0.0001(7)
C9 y 6 0.0008(6) 0.0003(6)
C9 z 6 -0.00032(16) -0.00018(16)
C10 x 1 0.0182(5) -0.0466(5)
C10 y 1 -0.0253(4) 0.0438(4)
C10 z 1 -0.00010(13) 0.00014(12)
C10 x 2 0.0253(5) 0.0223(5)
C10 y 2 0.0254(4) 0.0220(4)
C10 z 2 -0.00001(13) 0.00007(13)
C10 x 3 0.0008(6) 0.0004(5)
C10 y 3 0.0008(5) -0.0009(5)
C10 z 3 0.00012(14) -0.00023(14)
C10 x 4 0.0007(5) 0.0010(6)
C10 y 4 -0.0013(5) 0.0009(5)
C10 z 4 -0.00015(14) 0.00002(14)
C10 x 5 -0.0012(6) -0.0003(6)
C10 y 5 -0.0007(5) 0.0011(5)
C10 z 5 0.00001(15) -0.00009(15)
C10 x 6 -0.0002(7) 0.0002(7)
C10 y 6 0.0001(6) -0.0005(6)
C10 z 6 -0.00014(16) -0.00048(16)
C11 x 1 0.0338(5) -0.0385(5)
C11 y 1 -0.0232(5) 0.0460(4)
C11 z 1 0.00052(13) -0.00085(13)
C11 x 2 0.0423(5) 0.0163(5)
C11 y 2 0.0422(4) 0.0156(5)
C11 z 2 -0.00010(13) -0.00007(13)
C11 x 3 0.0009(6) -0.0005(6)
C11 y 3 -0.0011(5) -0.0011(5)
C11 z 3 -0.00021(14) -0.00040(14)
C11 x 4 0.0011(6) -0.0010(6)
C11 y 4 0.0000(5) -0.0002(6)
C11 z 4 0.00002(14) -0.00045(14)
C11 x 5 -0.0012(7) -0.0033(7)
C11 y 5 0.0007(6) 0.0020(6)
C11 z 5 0.00015(15) 0.00028(15)
C11 x 6 0.0003(7) -0.0009(7)
C11 y 6 0.0001(6) 0.0009(6)
C11 z 6 -0.00009(16) -0.00049(16)
C12 x 1 0.0227(5) -0.0457(5)
C12 y 1 -0.0347(5) 0.0397(5)
C12 z 1 -0.00057(13) 0.00080(13)
C12 x 2 0.0306(5) 0.0333(5)
C12 y 2 0.0313(5) 0.0333(5)
C12 z 2 -0.00020(13) 0.00002(13)
C12 x 3 -0.0001(6) 0.0003(6)
C12 y 3 0.0002(6) -0.0017(5)
C12 z 3 -0.00013(14) -0.00029(14)
C12 x 4 0.0012(6) 0.0007(6)
C12 y 4 -0.0003(5) -0.0005(6)
C12 z 4 0.00032(14) -0.00033(14)
C12 x 5 0.0002(7) 0.0031(7)
C12 y 5 -0.0015(6) -0.0006(6)
C12 z 5 0.00019(15) 0.00019(15)
C12 x 6 0.0015(7) 0.0009(7)
C12 y 6 -0.0005(6) -0.0012(6)
C12 z 6 0.00002(16) -0.00044(16)
C13 x 1 0.0303(5) -0.0329(5)
C13 y 1 -0.0306(5) 0.0337(5)
C13 z 1 -0.00006(13) 0.00000(13)
C13 x 2 0.0231(5) 0.0462(5)
C13 y 2 0.0349(5) 0.0387(4)
C13 z 2 0.00064(13) 0.00097(13)
C13 x 3 -0.0004(6) -0.0009(6)
C13 y 3 -0.0008(6) -0.0017(5)
C13 z 3 -0.00028(14) 0.00033(14)
C13 x 4 0.0016(6) -0.0001(6)
C13 y 4 -0.0008(5) 0.0006(6)
C13 z 4 -0.00023(14) -0.00010(14)
C13 x 5 0.0015(7) -0.0016(7)
C13 y 5 0.0015(6) -0.0011(6)
C13 z 5 0.00038(16) -0.00064(16)
C13 x 6 0.0013(7) -0.0024(7)
C13 y 6 0.0006(6) -0.0028(6)
C13 z 6 -0.00009(15) 0.00049(15)
C14 x 1 0.0426(5) -0.0167(5)
C14 y 1 -0.0426(4) 0.0163(5)
C14 z 1 -0.00019(13) 0.00001(13)
C14 x 2 0.0342(5) 0.0389(5)
C14 y 2 0.0232(5) 0.0463(4)
C14 z 2 -0.00067(13) -0.00090(13)
C14 x 3 0.0008(6) -0.0004(6)
C14 y 3 0.0012(5) -0.0007(5)
C14 z 3 -0.00037(14) -0.00014(14)
C14 x 4 0.0017(6) -0.0002(6)
C14 y 4 -0.0009(5) 0.0005(6)
C14 z 4 0.00009(14) -0.00015(14)
C14 x 5 0.0009(7) 0.0016(7)
C14 y 5 0.0014(6) 0.0022(6)
C14 z 5 0.00002(16) -0.00048(16)
C14 x 6 -0.0011(7) 0.0032(7)
C14 y 6 -0.0013(6) 0.0016(6)
C14 z 6 -0.00032(15) 0.00018(15)
H1c1 x 1 0.016 -0.0284
H1c1 y 1 -0.0158 0.0279
H1c1 z 1 0.0001 0.0003
H1c1 x 2 0.0009 0.0502
H1c1 y 2 0.0146 0.048
H1c1 z 2 0 0.0004
H1c1 x 3 -0.001 0.0002
H1c1 y 3 0.0012 -0.0001
H1c1 z 3 0.0002 0.0001
H1c1 x 4 -0.0004 0.0008
H1c1 y 4 -0.0001 -0.0012
H1c1 z 4 0 0.0003
H1c1 x 5 0.0014 0.0003
H1c1 y 5 0.0021 -0.0004
H1c1 z 5 0.0003 -0.0005
H1c1 x 6 -0.0015 -0.0008
H1c1 y 6 0.001 0.0006
H1c1 z 6 -0.0001 0.0006
H1c4 x 1 0.0234 0.0218
H1c4 y 1 -0.0242 -0.0211
H1c4 z 1 -0.0001 0.0001
H1c4 x 2 0.0156 0.0482
H1c4 y 2 0.0004 0.05
H1c4 z 2 0 -0.0003
H1c4 x 3 0.0002 0.0001
H1c4 y 3 0.0008 0.0017
H1c4 z 3 0 -0.0002
H1c4 x 4 -0.0004 0.0005
H1c4 y 4 0.0001 -0.0009
H1c4 z 4 -0.0001 0.0002
H1c4 x 5 -0.0006 0.0011
H1c4 y 5 0.0003 0.0005
H1c4 z 5 0.0011 0.0003
H1c4 x 6 -0.0006 -0.0009
H1c4 y 6 0.0013 0.0005
H1c4 z 6 0 0
H1c5 x 1 0.0163 -0.05
H1c5 y 1 0.0006 0.0486
H1c5 z 1 0.0003 -0.0005
H1c5 x 2 0.0235 -0.0207
H1c5 y 2 0.0242 -0.0213
H1c5 z 2 0.0001 -0.0001
H1c5 x 3 -0.0004 0.0007
H1c5 y 3 -0.0006 0.0011
H1c5 z 3 0.0002 0.0001
H1c5 x 4 0.0004 -0.0012
H1c5 y 4 -0.0007 -0.0005
H1c5 z 4 -0.0001 0.0004
H1c5 x 5 0.0005 0.0015
H1c5 y 5 -0.0001 0.0012
H1c5 z 5 0 0.0001
H1c5 x 6 -0.0009 -0.0001
H1c5 y 6 0.0017 0.0001
H1c5 z 6 -0.0007 0.0002
H1c8 x 1 0.0011 -0.0512
H1c8 y 1 -0.0157 0.0484
H1c8 z 1 0.0002 0.0001
H1c8 x 2 0.0159 0.0284
H1c8 y 2 0.0161 0.0283
H1c8 z 2 0 -0.0002
H1c8 x 3 -0.0001 -0.0009
H1c8 y 3 0.0006 -0.0029
H1c8 z 3 0.0002 -0.0004
H1c8 x 4 0.0007 0
H1c8 y 4 0.0002 -0.0009
H1c8 z 4 0 -0.0001
H1c8 x 5 -0.0016 0.0012
H1c8 y 5 -0.0001 0.0012
H1c8 z 5 0.0001 -0.0002
H1c8 x 6 0.0019 -0.0003
H1c8 y 6 -0.0003 -0.0004
H1c8 z 6 -0.0007 -0.001
Cu1 x 1 0.03201(6) -0.03821(6)
Cu1 y 1 -0.03211(6) 0.03835(6)
Cu1 z 1 0.000008(14) 0.000009(14)
Cu1 x 2 0.04075(6) 0.03421(6)
Cu1 y 2 0.04084(5) 0.03426(6)
Cu1 z 2 -0.000016(14) -0.000007(14)
Cu1 x 3 -0.00006(8) -0.00019(7)
Cu1 y 3 -0.00002(7) -0.00099(6)
Cu1 z 3 0.000048(16) 0.000014(15)
Cu1 x 4 0.00106(7) -0.00008(8)
Cu1 y 4 0.00020(6) 0.00007(7)
Cu1 z 4 0.000044(15) 0.000172(16)
Cu1 x 5 0.00000(8) -0.00012(8)
Cu1 y 5 0.00002(7) -0.00005(7)
Cu1 z 5 -0.000074(17) -0.000477(17)
Cu1 x 6 0.00066(8) -0.00020(8)
Cu1 y 6 -0.00068(7) 0.00020(7)
Cu1 z 6 -0.000030(17) -0.000215(17)
Cu2 x 1 0.04081(6) -0.03424(6)
Cu2 y 1 -0.04088(5) 0.03440(6)
Cu2 z 1 -0.000004(14) 0.000013(14)
Cu2 x 2 0.03201(6) 0.03818(6)
Cu2 y 2 0.03216(6) 0.03830(6)
Cu2 z 2 -0.000012(14) -0.000014(14)
Cu2 x 3 0.00005(8) 0.00018(7)
Cu2 y 3 0.00033(7) -0.00095(6)
Cu2 z 3 0.000172(16) 0.000015(15)
Cu2 x 4 0.00099(7) -0.00011(8)
Cu2 y 4 -0.00010(6) 0.00004(7)
Cu2 z 4 -0.000068(15) 0.000092(16)
Cu2 x 5 0.00078(8) 0.00009(8)
Cu2 y 5 0.00075(7) 0.00021(7)
Cu2 z 5 0.000018(17) -0.000241(17)
Cu2 x 6 0.00013(8) 0.00007(8)
Cu2 y 6 -0.00013(7) 0.00001(7)
Cu2 z 6 0.000107(17) -0.000496(17)

loop_
_jana_atom_site_displace_Legendre_atom_site_label
_jana_atom_site_displace_Legendre_axis
_jana_atom_site_displace_Legendre_param_order
_jana_atom_site_displace_Legendre_param_coeff
? ? ? ?

loop_
_jana_atom_site_displace_XHarm_site_label
_jana_atom_site_displace_XHarm_axis
_jana_atom_site_displace_XHarm_param_order
_jana_atom_site_displace_XHarm_param_coeff
? ? ? ?

loop_
_jana_atom_site_displace_crenel_ortho_atom_site_label
_jana_atom_site_displace_crenel_ortho_axis
_jana_atom_site_displace_crenel_ortho_id
_jana_atom_site_displace_crenel_ortho_param_order
_jana_atom_site_displace_crenel_ortho_param_coeff
? ? ? ? ?

loop_
_atom_site_displace_special_func_atom_site_label
_atom_site_displace_special_func_sawtooth_ax
_atom_site_displace_special_func_sawtooth_ay
_atom_site_displace_special_func_sawtooth_az
_atom_site_displace_special_func_sawtooth_c
_atom_site_displace_special_func_sawtooth_w
? ? ? ? ? ?

loop_
_atom_site_U_Fourier_atom_site_label
_atom_site_U_Fourier_tens_elem
_atom_site_U_Fourier_wave_vector_seq_id
_atom_site_U_Fourier_param_cos
_atom_site_U_Fourier_param_sin
? ? ? ? ?

loop_
_jana_atom_site_U_Legendre_atom_site_label
_jana_atom_site_U_Legendre_tens_elem
_jana_atom_site_U_Legendre_param_order
_jana_atom_site_U_Legendre_param_coeff
? ? ? ?

loop_
_jana_atom_site_U_XHarm_atom_site_label
_jana_atom_site_U_XHarm_tens_elem
_jana_atom_site_U_XHarm_param_order
_jana_atom_site_U_XHarm_param_coeff
? ? ? ?

loop_
_jana_atom_site_U_crenel_ortho_atom_site_label
_jana_atom_site_U_crenel_ortho_tens_elem
_jana_atom_site_U_crenel_ortho_id
_jana_atom_site_U_crenel_ortho_param_order
_jana_atom_site_U_crenel_ortho_param_coeff
? ? ? ? ?

loop_
_jana_atom_site_ADP_C_Fourier_atom_site_label
_jana_atom_site_ADP_C_Fourier_tens_elem
_jana_atom_site_ADP_C_Fourier_wave_vector_seq_id
_jana_atom_site_ADP_C_Fourier_param_cos
_jana_atom_site_ADP_C_Fourier_param_sin
? ? ? ? ?

loop_
_jana_atom_site_ADP_D_Fourier_atom_site_label
_jana_atom_site_ADP_D_Fourier_tens_elem
_jana_atom_site_ADP_D_Fourier_wave_vector_seq_id
_jana_atom_site_ADP_D_Fourier_param_cos
_jana_atom_site_ADP_D_Fourier_param_sin
? ? ? ? ?

loop_
_jana_atom_site_ADP_E_Fourier_atom_site_label
_jana_atom_site_ADP_E_Fourier_tens_elem
_jana_atom_site_ADP_E_Fourier_wave_vector_seq_id
_jana_atom_site_ADP_E_Fourier_param_cos
_jana_atom_site_ADP_E_Fourier_param_sin
? ? ? ? ?

loop_
_jana_atom_site_ADP_F_Fourier_atom_site_label
_jana_atom_site_ADP_F_Fourier_tens_elem
_jana_atom_site_ADP_F_Fourier_wave_vector_seq_id
_jana_atom_site_ADP_F_Fourier_param_cos
_jana_atom_site_ADP_F_Fourier_param_sin
? ? ? ? ?


#=======================================================================

# 10. MOLECULAR GEOMETRY


loop_
_geom_bond_atom_site_label_1
_geom_bond_atom_site_label_2
_geom_bond_site_ssg_symmetry_1
_geom_bond_site_ssg_symmetry_2
_geom_bond_distance_av
_geom_bond_distance_min
_geom_bond_distance_max
_geom_bond_publ_flag
Zn1 N1 . . 2.006(13) 1.994(13) 2.022(13) ?
Zn1 O2 . . 2.214(17) 2.190(17) 2.246(17) ?
Zn1 O3 . . 2.215(17) 2.192(17) 2.245(17) ?
Zn1 O4 . 1_46555 1.957(16) 1.942(16) 1.969(16) ?
Zn1 O8 . . 1.957(16) 1.945(16) 1.972(16) ?
Zn1 C11 . . 2.73(2) 2.69(2) 2.78(2) ?
Zn1 C12 . 1_46555 2.73(2) 2.68(2) 2.77(2) ?
Zn1 Cu1 . . 0 0 0 ?
Zn2 O1 . 1_65555 1.959(16) 1.938(16) 1.975(16) ?
Zn2 N2 . . 2.009(13) 1.991(13) 2.023(13) ?
Zn2 O5 . . 2.213(17) 2.188(17) 2.246(17) ?
Zn2 O6 . 1_54555 1.960(16) 1.947(16) 1.974(16) ?
Zn2 O7 . . 2.214(17) 2.193(17) 2.244(17) ?
Zn2 C13 . 1_54555 2.73(2) 2.68(2) 2.79(2) ?
Zn2 C14 . 1_65555 2.73(2) 2.68(2) 2.78(2) ?
Zn2 Cu2 . . 0 0 0 ?
N1 C3 . . 1.32(3) 1.29(3) 1.35(3) ?
N1 C7 . . 1.33(3) 1.29(3) 1.36(3) ?
N1 Cu1 . . 2.006(13) 1.994(13) 2.022(13) ?
N2 C9 . . 1.32(3) 1.30(3) 1.35(3) ?
N2 C10 . . 1.32(3) 1.30(3) 1.34(3) ?
N2 Cu2 . . 2.009(13) 1.991(13) 2.023(13) ?
N3 N3 . 2_67655 1.76(4) 1.66(4) 1.86(4) ?
N3 O11 . . 1.19(4) 1.14(4) 1.23(4) ?
N3 O12 . . 1.19(4) 1.14(4) 1.25(4) ?
N4 N4 . 2_74555 1.76(4) 1.66(4) 1.87(4) ?
N4 O9 . . 1.19(4) 1.14(4) 1.24(4) ?
N4 O10 . . 1.18(4) 1.15(4) 1.21(4) ?

loop_
_geom_angle_atom_site_label_1
_geom_angle_atom_site_label_2
_geom_angle_atom_site_label_3
_geom_angle_site_ssg_symmetry_1
_geom_angle_site_ssg_symmetry_2
_geom_angle_site_ssg_symmetry_3
_geom_angle_av
_geom_angle_min
_geom_angle_max
_geom_angle_publ_flag
? ? ? ? ? ? ? ? ? ?

loop_
_geom_torsion_atom_site_label_1
_geom_torsion_atom_site_label_2
_geom_torsion_atom_site_label_3
_geom_torsion_atom_site_label_4
_geom_torsion_site_ssg_symmetry_1
_geom_torsion_site_ssg_symmetry_2
_geom_torsion_site_ssg_symmetry_3
_geom_torsion_site_ssg_symmetry_4
_geom_torsion_av
_geom_torsion_min
_geom_torsion_max
? ? ? ? ? ? ? ? ? ? ?

loop_
_geom_hbond_atom_site_label_D
_geom_hbond_atom_site_label_H
_geom_hbond_atom_site_label_A
_geom_hbond_site_symmetry_D
_geom_hbond_site_symmetry_H
_geom_hbond_site_symmetry_A
_geom_hbond_distance_DH
_geom_hbond_distance_HA
_geom_hbond_distance_DA
_geom_hbond_angle_DHA
_geom_hbond_publ_flag
? ? ? ? ? ? ? ? ? ? ?


#=======================================================================

# 11. STRUCTURE-FACTOR LIST

loop_
_refln_index_h
_refln_index_k
_refln_index_l
_refln_index_m_1
_refln_index_m_2
_refln_F_squared_calc
_refln_F_squared_meas
_refln_F_squared_sigma
_refln_observed_status
-4 1 0 2 0 16.06 12.86 0.69 o
-3 1 0 0 1 61.90 57.47 1.89 o
-3 1 0 0 2 0.11 0.20 0.09 <
-3 1 0 1 0 365.26 339.65 11.06 o
-3 1 0 1 1 65.76 72.20 2.38 o
-3 1 0 2 0 1.90 2.05 0.17 o
-2 1 0 -1 1 0.04 0.18 0.10 <
-2 1 0 0 -1 11.02 13.05 0.47 o
-2 1 0 0 0 2094.09 2496.32 81.37 o
-2 1 0 0 1 80.85 87.33 2.91 o
-2 1 0 0 2 0.04 0.05 0.11 <
-2 1 0 1 -1 0.00 0.02 0.09 <
-2 1 0 1 0 2.65 2.51 0.16 o
-2 1 0 1 1 2.51 3.31 0.19 o
-2 1 0 2 0 4.67 7.96 0.33 o
-1 1 0 -2 0 0.02 0.10 0.09 <
-1 1 0 -1 -1 4.77 5.70 0.24 o
-1 1 0 -1 0 1381.73 1493.63 48.64 o
-1 1 0 -1 1 0.00 0.02 0.09 <
-1 1 0 0 -2 0.06 0.25 0.08 o
-1 1 0 0 -1 0.03 0.06 0.08 <
-1 1 0 0 0 46293.40 48481.40 1384.56 o
-1 1 0 0 1 0.02 0.20 0.10 <
-1 1 0 0 2 0.28 0.77 0.13 o
-1 1 0 1 -1 0.03 0.01 0.09 <
-1 1 0 1 0 1388.36 1510.65 49.27 o
-1 1 0 1 1 5.31 6.90 0.30 o
-1 1 0 2 0 0.03 0.16 0.11 <
0 1 0 -2 0 0.16 0.19 0.08 <
0 1 0 -1 -1 0.00 -0.03 0.10 <
0 1 0 -1 0 0.74 -0.17 0.10 <
0 1 0 -1 1 0.00 0.27 0.08 o
0 1 0 0 -2 0.08 0.29 0.11 <
0 1 0 0 -1 1.00 0.20 0.11 <
0 1 0 0 0 0.09 0.09 0.11 <
0 1 0 0 1 6.32 5.30 0.34 o
0 1 0 0 2 0.04 -0.04 0.11 <
0 1 0 1 -1 0.00 -0.12 0.12 <
0 1 0 1 0 5.74 5.01 0.32 o
0 1 0 1 1 0.07 0.06 0.16 <
0 1 0 2 0 0.03 0.16 0.16 <
1 1 0 -2 0 0.06 0.19 0.09 <
1 1 0 -1 -1 4.57 6.45 0.27 o
1 1 0 -1 0 0.01 0.10 0.10 <
1 1 0 -1 1 0.02 -0.06 0.10 <
1 1 0 0 -2 0.10 0.21 0.09 <
1 1 0 0 -1 1378.76 1561.31 50.96 o
1 1 0 0 0 46084.20 41167.70 1331.32 o
1 1 0 0 1 1383.35 1495.87 48.36 o
1 1 0 0 2 0.04 -0.02 0.13 <
1 1 0 1 -1 0.01 -0.09 0.11 <
1 1 0 1 0 0.03 0.38 0.12 o
1 1 0 1 1 5.59 6.73 0.30 o
1 1 0 2 0 0.43 0.66 0.14 o
2 1 0 -2 0 0.21 0.36 0.10 o
2 1 0 -1 -1 0.48 1.33 0.12 o
2 1 0 -1 0 10.57 12.35 0.46 o
2 1 0 -1 1 0.01 0.07 0.11 <
2 1 0 0 -2 0.01 0.21 0.09 <
2 1 0 0 -1 56.52 63.22 2.06 o
2 1 0 0 0 2117.61 2421.03 78.84 o
2 1 0 0 1 2.78 2.71 0.18 o
2 1 0 0 2 5.10 7.37 0.33 o
2 1 0 1 -1 0.01 0.14 0.10 <
2 1 0 1 0 84.44 92.27 3.08 o
2 1 0 1 1 2.99 3.57 0.23 o
2 1 0 2 0 0.04 0.11 0.14 <
3 1 0 -2 0 0.03 -0.04 0.14 <
3 1 0 -1 -1 122.94 129.21 4.24 o
3 1 0 -1 0 76.32 72.41 2.42 o
3 1 0 -1 1 0.00 -0.10 0.17 <
3 1 0 0 -2 0.26 -0.05 0.10 <
3 1 0 0 -1 377.53 339.08 11.01 o
3 1 0 0 0 1159.68 1105.78 36.01 o
3 1 0 0 1 376.97 358.57 16.82 o
3 1 0 0 2 1.69 1.55 0.25 o
3 1 0 1 -1 0.02 0.26 0.11 <
3 1 0 1 0 64.72 55.96 1.88 o
3 1 0 1 1 67.99 72.17 2.38 o
3 1 0 2 0 0.14 0.12 0.13 <
4 1 0 -2 0 0.01 0.56 0.10 o
4 1 0 -1 -1 7.63 5.50 0.32 o
4 1 0 -1 0 2.79 2.96 0.21 o
4 1 0 -1 1 0.02 0.12 0.10 <
4 1 0 0 -2 11.42 9.50 0.36 o
4 1 0 0 -1 10.29 9.47 0.50 o
4 1 0 0 0 10.26 5.09 0.32 o
4 1 0 0 1 2.73 2.84 0.24 o
4 1 0 0 2 17.09 13.82 0.54 o
4 1 0 1 -1 0.03 0.04 0.11 <
4 1 0 1 0 0.04 0.52 0.14 o
4 1 0 1 1 2.29 3.81 0.28 o
4 1 0 2 0 0.05 0.24 0.14 <
5 1 0 -2 0 2.18 1.76 0.15 o
5 1 0 -1 -1 259.63 253.28 8.20 o
5 1 0 -1 0 10.22 12.73 0.49 o
5 1 0 -1 1 0.00 0.46 0.12 o
5 1 0 0 -1 196.06 176.41 6.76 o
5 1 0 0 0 36.57 80.79 3.10 o
5 1 0 0 1 324.65 294.38 11.15 o
5 1 0 0 2 8.52 9.16 0.47 o
5 1 0 1 -1 0.00 0.32 0.16 <
5 1 0 1 0 0.26 8.36 0.43 o
5 1 0 1 1 202.64 183.54 6.95 o
5 1 0 2 0 1.47 1.26 0.20 o
6 1 0 -1 1 0.00 0.02 0.14 <
6 1 0 0 0 4.34 6.71 0.34 o
6 1 0 0 1 0.77 1.21 0.18 o
6 1 0 0 2 0.24 0.45 0.17 <
6 1 0 1 -1 0.00 0.21 0.10 <
6 1 0 1 0 5.76 5.55 0.31 o
6 1 0 1 1 25.00 23.44 1.00 o
6 1 0 2 0 0.47 0.70 0.18 o
7 1 0 0 2 4.44 3.05 0.20 o
7 1 0 1 1 56.28 46.37 1.59 o
7 1 0 2 0 0.04 0.19 0.10 <
-6 2 0 1 -1 0.03 0.46 0.15 o
-6 2 0 1 0 156.88 137.26 5.15 o
-6 2 0 1 1 66.44 57.22 2.19 o
-6 2 0 2 0 12.99 11.43 0.54 o
-5 2 0 -2 0 0.01 0.22 0.10 <
-5 2 0 -1 -1 20.53 20.42 0.72 o
-5 2 0 -1 0 8.01 6.49 0.27 o
-5 2 0 -1 1 0.00 0.14 0.11 <
-5 2 0 0 -2 0.05 0.06 0.10 <
-5 2 0 0 -1 3.70 3.39 0.19 o
-5 2 0 0 0 16.60 18.38 0.67 o
-5 2 0 0 1 4.06 3.97 0.22 o
-5 2 0 0 2 0.20 0.42 0.14 o
-5 2 0 1 -1 0.01 0.05 0.11 <
-5 2 0 1 0 17.35 13.14 0.50 o
-5 2 0 1 1 10.30 9.83 0.41 o
-5 2 0 2 0 3.69 2.45 0.18 o
-4 2 0 -2 0 7.70 7.04 0.31 o
-4 2 0 -1 -1 93.12 100.49 4.80 o
-4 2 0 -1 0 429.28 401.48 13.13 o
-4 2 0 -1 1 0.00 0.23 0.13 <
-4 2 0 0 -2 0.04 0.32 0.17 <
-4 2 0 0 -1 8.97 10.21 0.62 o
-4 2 0 0 0 194.40 257.38 8.48 o
-4 2 0 0 1 6.50 6.74 0.32 o
-4 2 0 0 2 0.01 0.01 0.13 <
-4 2 0 1 -1 0.00 0.15 0.18 <
-4 2 0 1 0 463.90 437.85 20.30 o
-4 2 0 1 1 39.86 37.88 1.32 o
-4 2 0 2 0 7.12 7.95 0.54 o
-3 2 0 -2 0 4.71 5.68 0.27 o
-3 2 0 -1 -1 2.03 3.00 0.20 o
-3 2 0 -1 0 11.88 13.08 0.51 o
-3 2 0 -1 1 0.01 0.06 0.13 <
-3 2 0 0 -2 0.03 0.14 0.12 <
-3 2 0 0 -1 0.55 0.74 0.14 o
-3 2 0 0 0 423.08 316.46 10.43 o
-3 2 0 0 1 19.04 15.36 0.60 o
-3 2 0 0 2 0.27 0.05 0.14 <
-3 2 0 1 -1 0.00 0.17 0.13 <
-3 2 0 1 0 13.78 13.78 0.55 o
-3 2 0 1 1 2.45 3.09 0.22 o
-3 2 0 2 0 19.15 15.01 0.60 o
-2 2 0 -2 0 33.78 41.44 2.03 o
-2 2 0 -1 -1 18.74 19.59 0.74 o
-2 2 0 -1 0 1971.96 2056.86 77.37 o
-2 2 0 -1 1 0.00 0.06 0.17 <
-2 2 0 0 -2 0.06 0.41 0.14 o
-2 2 0 0 -1 0.08 0.24 0.14 <
-2 2 0 0 0 9640.68 11184.40 362.73 o
-2 2 0 0 1 0.02 -0.01 0.19 <
-2 2 0 0 2 0.15 -0.13 0.20 <
-2 2 0 1 -1 0.02 0.05 0.14 <
-2 2 0 1 0 1992.37 2115.34 68.93 o
-2 2 0 1 1 12.20 17.03 0.67 o
-2 2 0 2 0 37.80 40.21 1.43 o
-1 2 0 -2 0 5.31 8.02 0.37 o
-1 2 0 -1 -1 0.89 1.53 0.17 o
-1 2 0 -1 0 1.99 2.93 0.21 o
-1 2 0 -1 1 0.02 -0.05 0.14 <
-1 2 0 0 -2 0.15 0.20 0.14 <
-1 2 0 0 -1 11.79 12.96 0.53 o
-1 2 0 0 0 2162.28 2486.54 81.22 o
-1 2 0 0 1 85.27 94.49 3.19 o
-1 2 0 0 2 0.02 0.33 0.16 <
-1 2 0 1 -1 0.02 0.17 0.14 <
-1 2 0 1 0 56.25 64.34 2.22 o
-1 2 0 1 1 19.08 21.26 0.81 o
-1 2 0 2 0 0.02 0.59 0.16 o
0 2 0 -2 0 0.65 0.21 0.14 <
0 2 0 -1 -1 5.42 11.11 0.67 o
0 2 0 -1 0 93.02 104.24 3.51 o
0 2 0 -1 1 0.20 0.05 0.14 <
0 2 0 0 -2 0.83 0.38 0.21 <
0 2 0 0 -1 96.49 97.74 4.66 o
0 2 0 0 0 2067.49 1872.22 86.65 o
0 2 0 0 1 71.22 87.03 3.23 o
0 2 0 0 2 0.01 0.14 0.16 <
0 2 0 1 -1 0.07 0.07 0.21 <
0 2 0 1 0 76.99 83.21 3.86 o
0 2 0 1 1 12.48 16.24 0.93 o
0 2 0 2 0 0.20 0.17 0.22 <
1 2 0 -2 0 0.30 -0.08 0.14 <
1 2 0 -1 -1 0.66 1.45 0.17 o
1 2 0 -1 0 10.62 12.11 0.63 o
1 2 0 -1 1 0.00 0.18 0.16 <
1 2 0 0 -2 4.51 9.62 0.42 o
1 2 0 0 -1 2.37 3.20 0.23 o
1 2 0 0 0 2222.53 2559.59 82.38 o
1 2 0 0 1 58.39 67.95 2.23 o
1 2 0 0 2 0.03 0.26 0.16 <
1 2 0 1 -1 0.00 -0.05 0.15 <
1 2 0 1 0 88.55 89.15 3.63 o
1 2 0 1 1 19.88 21.27 0.83 o
1 2 0 2 0 0.01 0.17 0.17 <
2 2 0 -2 0 0.06 0.18 0.15 <
2 2 0 -1 -1 21.67 18.48 0.71 o
2 2 0 -1 0 0.01 0.07 0.15 <
2 2 0 -1 1 0.09 -0.06 0.16 <
2 2 0 0 -2 37.24 44.57 1.55 o
2 2 0 0 -1 1998.20 2118.80 68.83 o
2 2 0 0 0 9706.31 10889.00 356.45 o
2 2 0 0 1 2036.91 2199.90 71.54 o
2 2 0 0 2 36.93 40.84 1.49 o
2 2 0 1 -1 0.01 0.06 0.15 <
2 2 0 1 0 0.03 0.30 0.16 <
2 2 0 1 1 14.09 16.30 0.67 o
2 2 0 2 0 0.10 0.18 0.17 <
3 2 0 -2 0 0.04 0.21 0.22 <
3 2 0 -1 -1 3.00 3.45 0.24 o
3 2 0 -1 0 0.73 1.13 0.26 o
3 2 0 -1 1 0.00 0.16 0.23 <
3 2 0 0 -2 5.28 5.43 0.30 o
3 2 0 0 -1 11.34 12.88 0.52 o
3 2 0 0 0 433.55 323.97 10.73 o
3 2 0 0 1 14.07 15.25 0.92 o
3 2 0 0 2 21.59 15.97 0.99 o
3 2 0 1 -1 0.00 -0.18 0.16 <
3 2 0 1 0 18.88 16.06 0.65 o
3 2 0 1 1 3.07 3.40 0.26 o
3 2 0 2 0 0.32 0.08 0.18 <
4 2 0 -2 0 0.01 -0.06 0.13 <
4 2 0 -1 -1 96.16 97.26 4.61 o
4 2 0 -1 0 10.67 9.89 0.59 o
4 2 0 -1 1 0.01 0.23 0.15 <
4 2 0 0 -2 7.89 7.64 0.49 o
4 2 0 0 -1 440.33 412.54 19.06 o
4 2 0 0 0 214.37 272.86 12.85 o
4 2 0 0 1 482.49 459.79 17.28 o
4 2 0 0 2 8.02 8.66 0.43 o
4 2 0 1 -1 0.02 0.05 0.17 <
4 2 0 1 0 6.87 7.31 0.49 o
4 2 0 1 1 41.34 37.95 1.89 o
4 2 0 2 0 0.00 0.01 0.19 <
5 2 0 -2 0 0.02 0.17 0.13 <
5 2 0 -1 -1 21.88 20.36 0.76 o
5 2 0 -1 0 2.73 3.73 0.25 o
5 2 0 -1 1 0.00 0.07 0.15 <
5 2 0 0 -2 0.01 0.24 0.15 <
5 2 0 0 -1 7.40 6.82 0.34 o
5 2 0 0 0 16.40 18.30 0.73 o
5 2 0 0 1 17.07 14.05 0.58 o
5 2 0 0 2 3.15 2.45 0.23 o
5 2 0 1 -1 0.00 0.12 0.16 <
5 2 0 1 0 4.50 4.03 0.27 o
5 2 0 1 1 10.70 10.90 0.50 o
5 2 0 2 0 0.20 0.46 0.18 <
6 2 0 -2 0 0.75 0.83 0.17 o
6 2 0 -1 -1 146.29 133.08 4.43 o
6 2 0 -1 0 5.81 16.29 0.65 o
6 2 0 -1 1 0.02 -0.05 0.19 <
6 2 0 0 -2 3.18 3.01 0.24 o
6 2 0 0 -1 97.83 90.95 3.13 o
6 2 0 0 0 19.51 53.19 1.88 o
6 2 0 0 1 165.13 162.04 5.47 o
6 2 0 0 2 13.93 13.31 0.59 o
6 2 0 1 -1 0.02 0.18 0.18 <
6 2 0 1 0 9.68 17.96 0.72 o
6 2 0 1 1 69.78 61.51 2.11 o
6 2 0 2 0 0.11 0.23 0.22 <
7 2 0 -2 0 0.09 0.54 0.21 <
7 2 0 -1 -1 0.89 0.53 0.20 <
7 2 0 -1 0 0.72 1.10 0.21 o
7 2 0 -1 1 0.00 0.36 0.22 <
7 2 0 0 -2 5.36 4.50 0.30 o
7 2 0 0 -1 11.55 10.62 0.54 o
7 2 0 0 0 6.32 7.83 0.46 o
7 2 0 0 1 12.93 13.34 0.66 o
7 2 0 0 2 11.32 10.52 0.58 o
7 2 0 1 -1 0.01 0.00 0.20 <
7 2 0 1 0 0.44 1.02 0.23 o
7 2 0 1 1 0.57 0.83 0.24 o
7 2 0 2 0 0.05 0.12 0.22 <
8 2 0 -2 0 0.15 0.37 0.16 <
8 2 0 -1 -1 5.84 3.97 0.30 o
8 2 0 -1 0 1.24 1.89 0.30 o
8 2 0 -1 1 0.00 0.00 0.20 <
8 2 0 0 -1 1.65 1.28 0.23 o
8 2 0 0 0 2.40 2.51 0.37 o
8 2 0 0 1 2.12 2.25 0.36 o
8 2 0 0 2 0.18 0.40 0.23 <
8 2 0 1 -1 0.00 0.26 0.32 <
8 2 0 1 0 3.24 3.27 0.43 o
8 2 0 1 1 4.57 4.96 0.50 o
8 2 0 2 0 0.06 0.54 0.36 <
-8 3 0 2 0 0.01 -0.01 0.07 <
-7 3 0 -2 0 0.14 0.43 0.12 o
-7 3 0 -1 -1 12.01 9.25 0.38 o
-7 3 0 -1 0 6.55 6.54 0.36 o
-7 3 0 -1 1 0.00 0.23 0.18 <
-7 3 0 0 -2 0.03 0.01 0.14 <
-7 3 0 0 -1 4.23 7.38 0.33 o
-7 3 0 0 0 15.74 19.63 0.86 o
-7 3 0 0 1 5.17 6.82 0.38 o
-7 3 0 0 2 0.01 0.07 0.19 <
-7 3 0 1 -1 0.00 0.36 0.15 <
-7 3 0 1 0 8.48 9.22 0.50 o
-7 3 0 1 1 5.09 4.57 0.35 o
-7 3 0 2 0 0.00 0.13 0.23 <
-6 3 0 -2 0 22.00 20.19 0.76 o
-6 3 0 -1 -1 1.24 1.35 0.17 o
-6 3 0 -1 0 32.62 29.32 1.03 o
-6 3 0 -1 1 0.00 0.20 0.16 <
-6 3 0 0 -2 0.00 0.10 0.15 <
-6 3 0 0 -1 0.53 1.25 0.18 o
-6 3 0 0 0 21.84 28.75 1.04 o
-6 3 0 0 1 1.17 1.49 0.20 o
-6 3 0 0 2 0.00 0.01 0.17 <
-6 3 0 1 -1 0.00 0.31 0.17 <
-6 3 0 1 0 30.11 31.32 1.15 o
-6 3 0 1 1 1.55 1.09 0.25 o
-6 3 0 2 0 12.17 10.85 0.50 o
-5 3 0 -2 0 18.30 19.28 0.74 o
-5 3 0 -1 -1 58.53 52.97 1.84 o
-5 3 0 -1 0 270.14 243.03 8.01 o
-5 3 0 -1 1 0.01 0.16 0.17 <
-5 3 0 0 -2 0.00 0.26 0.14 <
-5 3 0 0 -1 0.01 2.66 0.23 o
-5 3 0 0 0 1.33 77.49 2.66 o
-5 3 0 0 1 0.01 1.44 0.21 o
-5 3 0 0 2 0.01 0.02 0.17 <
-5 3 0 1 -1 0.00 0.07 0.17 <
-5 3 0 1 0 342.60 314.61 10.37 o
-5 3 0 1 1 13.52 11.55 0.51 o
-5 3 0 2 0 51.77 49.03 1.72 o
-4 3 0 -2 0 2.95 2.44 0.24 o
-4 3 0 -1 -1 4.66 4.63 0.28 o
-4 3 0 -1 0 146.55 136.79 4.62 o
-4 3 0 -1 1 0.00 0.08 0.16 <
-4 3 0 0 -2 0.01 0.23 0.24 <
-4 3 0 0 -1 0.01 0.12 0.24 <
-4 3 0 0 0 72.52 96.58 3.30 o
-4 3 0 0 1 2.16 3.08 0.25 o
-4 3 0 0 2 0.01 0.14 0.16 <
-4 3 0 1 -1 0.01 0.20 0.26 <
-4 3 0 1 0 98.29 83.66 2.86 o
-4 3 0 1 1 8.05 8.15 0.42 o
-4 3 0 2 0 29.17 28.25 1.55 o
-3 3 0 -2 0 2.85 4.05 0.29 o
-3 3 0 -1 -1 12.83 11.00 0.60 o
-3 3 0 -1 0 1752.39 1674.62 54.10 o
-3 3 0 -1 1 0.00 -0.08 0.18 <
-3 3 0 0 -2 0.45 0.27 0.16 <
-3 3 0 0 -1 0.10 0.07 0.18 <
-3 3 0 0 0 1871.90 1885.53 61.63 o
-3 3 0 0 1 0.01 0.30 0.18 <
-3 3 0 0 2 0.06 0.55 0.19 <
-3 3 0 1 -1 0.00 -0.32 0.17 <
-3 3 0 1 0 1769.15 1706.05 55.71 o
-3 3 0 1 1 5.78 6.28 0.44 o
-3 3 0 2 0 3.91 2.58 0.29 o
-2 3 0 -2 0 18.80 16.70 0.96 o
-2 3 0 -1 -1 7.83 8.77 0.43 o
-2 3 0 -1 0 15.49 13.96 0.84 o
-2 3 0 -1 1 0.00 0.16 0.22 <
-2 3 0 0 -2 0.11 0.32 0.17 <
-2 3 0 0 -1 0.44 0.72 0.17 o
-2 3 0 0 0 440.77 344.04 13.01 o
-2 3 0 0 1 20.36 16.22 0.96 o
-2 3 0 0 2 0.34 0.46 0.26 <
-2 3 0 1 -1 0.00 0.12 0.17 <
-2 3 0 1 0 9.85 14.15 0.62 o
-2 3 0 1 1 10.94 10.03 0.69 o
-2 3 0 2 0 5.16 6.18 0.37 o
-1 3 0 -2 0 1.63 2.17 0.24 o
-1 3 0 -1 -1 89.25 95.18 3.26 o
-1 3 0 -1 0 394.15 385.18 13.42 o
-1 3 0 -1 1 0.09 -0.19 0.20 <
-1 3 0 0 -2 0.06 0.28 0.18 <
-1 3 0 0 -1 84.09 83.29 3.11 o
-1 3 0 0 0 1239.63 1202.91 39.26 o
-1 3 0 0 1 69.14 62.06 2.19 o
-1 3 0 0 2 0.02 0.19 0.19 <
-1 3 0 1 -1 0.05 0.38 0.20 <
-1 3 0 1 0 423.91 389.42 12.80 o
-1 3 0 1 1 147.10 158.76 5.34 o
-1 3 0 2 0 0.13 -0.03 0.20 <
0 3 0 -2 0 1.10 1.07 0.20 o
0 3 0 -1 -1 0.02 -0.09 0.25 <
0 3 0 -1 0 2.94 2.56 0.25 o
0 3 0 -1 1 0.04 -0.01 0.19 <
0 3 0 0 -2 1.06 1.20 0.27 o
0 3 0 0 -1 2.29 2.18 0.34 o
0 3 0 0 0 0.14 0.05 0.19 <
0 3 0 0 1 3.07 3.31 0.31 o
0 3 0 0 2 0.35 0.61 0.20 o
0 3 0 1 -1 0.03 -0.01 0.25 <
0 3 0 1 0 3.43 3.89 0.42 o
0 3 0 1 1 0.00 -0.10 0.21 <
0 3 0 2 0 0.19 0.50 0.26 <
1 3 0 -2 0 0.01 -0.03 0.21 <
1 3 0 -1 -1 86.13 99.55 3.39 o
1 3 0 -1 0 81.89 82.25 2.85 o
1 3 0 -1 1 0.10 -0.15 0.20 <
1 3 0 0 -2 2.42 2.18 0.24 o
1 3 0 0 -1 397.63 379.60 12.50 o
1 3 0 0 0 1250.11 1216.48 39.91 o
1 3 0 0 1 414.14 382.23 12.57 o
1 3 0 0 2 0.23 0.27 0.21 <
1 3 0 1 -1 0.07 0.56 0.21 <
1 3 0 1 0 71.07 65.95 2.33 o
1 3 0 1 1 147.26 179.80 6.40 o
1 3 0 2 0 0.07 0.06 0.21 <
2 3 0 -2 0 0.02 -0.23 0.17 <
2 3 0 -1 -1 7.52 9.72 0.47 o
2 3 0 -1 0 0.38 0.81 0.20 o
2 3 0 -1 1 0.01 0.04 0.19 <
2 3 0 0 -2 20.84 16.09 0.69 o
2 3 0 0 -1 14.60 14.46 0.64 o
2 3 0 0 0 456.09 346.99 11.57 o
2 3 0 0 1 12.40 14.43 0.65 o
2 3 0 0 2 5.84 5.94 0.39 o
2 3 0 1 -1 0.02 -0.19 0.20 <
2 3 0 1 0 24.44 17.28 0.74 o
2 3 0 1 1 10.40 10.09 0.51 o
2 3 0 2 0 0.26 0.46 0.22 <
3 3 0 -2 0 0.68 0.14 0.27 <
3 3 0 -1 -1 13.75 12.69 0.58 o
3 3 0 -1 0 0.04 -0.19 0.27 <
3 3 0 -1 1 0.01 -0.07 0.29 <
3 3 0 0 -2 3.39 4.02 0.34 o
3 3 0 0 -1 1804.78 1724.58 56.40 o
3 3 0 0 0 1979.16 2036.85 76.76 o
3 3 0 0 1 1858.17 1718.26 79.77 o
3 3 0 0 2 3.47 3.69 0.50 o
3 3 0 1 -1 0.04 0.01 0.21 <
3 3 0 1 0 0.09 0.24 0.22 <
3 3 0 1 1 6.48 8.66 0.72 o
3 3 0 2 0 0.08 0.44 0.22 <
4 3 0 -2 0 0.00 0.33 0.18 <
4 3 0 -1 -1 5.29 5.47 0.45 o
4 3 0 -1 0 0.01 0.23 0.18 <
4 3 0 -1 1 0.03 0.33 0.19 <
4 3 0 0 -2 2.66 1.90 0.30 o
4 3 0 0 -1 150.41 138.59 6.63 o
4 3 0 0 0 73.78 103.81 5.03 o
4 3 0 0 1 102.08 90.93 3.15 o
4 3 0 0 2 29.58 31.20 1.21 o
4 3 0 1 -1 0.00 -0.05 0.23 <
4 3 0 1 0 2.66 2.72 0.36 o
4 3 0 1 1 7.35 8.68 0.63 o
4 3 0 2 0 0.02 0.04 0.25 <
5 3 0 -2 0 0.00 0.15 0.17 <
5 3 0 -1 -1 64.18 55.41 1.96 o
5 3 0 -1 0 0.05 3.09 0.29 o
5 3 0 -1 1 0.03 0.09 0.20 <
5 3 0 0 -2 18.88 20.12 0.82 o
5 3 0 0 -1 288.16 261.30 8.81 o
5 3 0 0 0 1.60 89.95 3.11 o
5 3 0 0 1 368.81 337.54 11.21 o
5 3 0 0 2 55.90 56.08 2.01 o
5 3 0 1 -1 0.00 0.08 0.21 <
5 3 0 1 0 0.01 1.42 0.25 o
5 3 0 1 1 14.31 13.85 0.64 o
5 3 0 2 0 0.02 0.18 0.22 <
6 3 0 -2 0 0.00 0.09 0.19 <
6 3 0 -1 -1 1.58 1.41 0.23 o
6 3 0 -1 0 0.45 1.07 0.21 o
6 3 0 -1 1 0.00 0.34 0.22 <
6 3 0 0 -2 23.89 20.41 1.02 o
6 3 0 0 -1 36.26 32.62 1.22 o
6 3 0 0 0 24.51 32.03 1.21 o
6 3 0 0 1 34.86 35.21 1.32 o
6 3 0 0 2 13.43 11.79 0.59 o
6 3 0 1 -1 0.01 0.13 0.21 <
6 3 0 1 0 1.39 2.17 0.27 o
6 3 0 1 1 1.89 1.43 0.27 o
6 3 0 2 0 0.00 0.08 0.23 <
7 3 0 -2 0 0.02 0.36 0.19 <
7 3 0 -1 -1 12.37 11.34 0.53 o
7 3 0 -1 0 4.50 8.21 0.46 o
7 3 0 -1 1 0.01 0.27 0.22 <
7 3 0 0 -2 0.09 0.17 0.21 <
7 3 0 0 -1 7.00 8.55 0.46 o
7 3 0 0 0 16.34 21.06 0.87 o
7 3 0 0 1 9.30 9.92 0.51 o
7 3 0 0 2 0.01 0.27 0.26 <
7 3 0 1 -1 0.00 0.00 0.22 <
7 3 0 1 0 5.26 6.93 0.42 o
7 3 0 1 1 5.48 6.12 0.41 o
7 3 0 2 0 0.03 0.05 0.24 <
8 3 0 -2 0 0.02 0.15 0.22 <
8 3 0 -1 -1 0.61 1.39 0.42 o
8 3 0 -1 0 2.04 2.57 0.49 o
8 3 0 -1 1 0.00 0.02 0.30 <
8 3 0 0 -2 0.00 0.37 0.40 <
8 3 0 0 -1 0.00 0.25 0.40 <
8 3 0 0 0 0.95 1.03 0.44 <
8 3 0 0 1 0.04 0.01 0.43 <
8 3 0 0 2 0.02 0.23 0.31 <
8 3 0 1 -1 0.00 1.47 0.49 o
8 3 0 1 0 1.60 1.73 0.49 o
8 3 0 1 1 0.26 0.34 0.48 <
-8 4 0 0 -2 0.03 0.18 0.17 <
-8 4 0 0 -1 2.63 2.46 0.36 o
-8 4 0 1 -1 0.00 0.24 0.23 <
-7 4 0 -2 0 0.10 0.47 0.21 <
-7 4 0 -1 -1 0.60 0.76 0.20 o
-7 4 0 -1 0 0.26 0.34 0.20 <
-7 4 0 -1 1 0.00 0.20 0.18 <
-7 4 0 0 -2 0.00 0.31 0.19 <
-7 4 0 0 -1 0.65 1.03 0.21 o
-7 4 0 0 0 1.69 2.61 0.26 o
-7 4 0 0 1 0.42 0.75 0.22 o
-7 4 0 0 2 0.00 0.26 0.20 <
-7 4 0 1 -1 0.00 0.27 0.21 <
-7 4 0 1 0 0.23 0.85 0.22 o
-7 4 0 1 1 0.03 0.20 0.23 <
-7 4 0 2 0 0.37 0.54 0.21 <
-6 4 0 -2 0 0.58 0.39 0.22 <
-6 4 0 -1 -1 4.06 4.34 0.31 o
-6 4 0 -1 0 20.46 21.77 0.86 o
-6 4 0 -1 1 0.02 0.38 0.20 <
-6 4 0 0 -2 0.00 0.21 0.20 <
-6 4 0 0 -1 1.75 2.45 0.26 o
-6 4 0 0 0 29.60 44.07 1.60 o
-6 4 0 0 1 0.46 0.96 0.24 o
-6 4 0 0 2 0.01 0.05 0.22 <
-6 4 0 1 -1 0.00 0.13 0.21 <
-6 4 0 1 0 20.60 22.78 0.92 o
-6 4 0 1 1 1.50 1.56 0.26 o
-6 4 0 2 0 4.55 4.46 0.36 o
-5 4 0 -2 0 13.12 12.75 0.58 o
-5 4 0 -1 -1 0.63 0.68 0.20 o
-5 4 0 -1 0 3.38 6.17 0.38 o
-5 4 0 -1 1 0.00 -0.06 0.21 <
-5 4 0 0 -2 0.10 0.00 0.20 <
-5 4 0 0 -1 0.33 0.89 0.23 o
-5 4 0 0 0 59.76 41.21 1.49 o
-5 4 0 0 1 0.43 0.35 0.22 <
-5 4 0 0 2 0.02 0.30 0.22 <
-5 4 0 1 -1 0.00 0.24 0.21 <
-5 4 0 1 0 7.19 11.21 0.56 o
-5 4 0 1 1 0.40 0.18 0.22 <
-5 4 0 2 0 0.04 0.79 0.26 o
-4 4 0 -2 0 31.98 26.79 1.06 o
-4 4 0 -1 -1 5.90 4.43 0.33 o
-4 4 0 -1 0 1067.58 996.93 32.67 o
-4 4 0 -1 1 0.01 -0.01 0.23 <
-4 4 0 0 -2 0.01 0.32 0.33 <
-4 4 0 0 -1 0.07 0.43 0.22 <
-4 4 0 0 0 16.26 307.60 10.34 o
-4 4 0 0 1 0.00 -0.04 0.27 <
-4 4 0 0 2 0.32 0.25 0.23 <
-4 4 0 1 -1 0.00 -0.20 0.21 <
-4 4 0 1 0 1086.65 992.48 32.73 o
-4 4 0 1 1 1.59 2.07 0.29 o
-4 4 0 2 0 31.55 28.63 1.17 o
-3 4 0 -2 0 28.66 30.70 1.18 o
-3 4 0 -1 -1 0.02 0.16 0.20 <
-3 4 0 -1 0 101.91 91.29 3.16 o
-3 4 0 -1 1 0.00 -0.28 0.32 <
-3 4 0 0 -2 0.01 0.14 0.21 <
-3 4 0 0 -1 0.03 0.36 0.20 <
-3 4 0 0 0 77.87 106.36 3.69 o
-3 4 0 0 1 2.30 2.19 0.27 o
-3 4 0 0 2 0.01 0.18 0.33 <
-3 4 0 1 -1 0.02 0.39 0.21 <
-3 4 0 1 0 159.05 144.90 4.87 o
-3 4 0 1 1 25.87 26.28 1.05 o
-3 4 0 2 0 2.67 2.42 0.29 o
-2 4 0 -2 0 9.05 10.38 0.74 o
-2 4 0 -1 -1 70.69 77.31 3.82 o
-2 4 0 -1 0 518.08 495.95 23.02 o
-2 4 0 -1 1 0.03 -0.34 0.28 <
-2 4 0 0 -2 0.02 0.04 0.21 <
-2 4 0 0 -1 13.74 11.08 0.56 o
-2 4 0 0 0 231.64 287.93 13.61 o
-2 4 0 0 1 7.21 7.76 0.63 o
-2 4 0 0 2 0.01 0.39 0.30 <
-2 4 0 1 -1 0.02 0.06 0.21 <
-2 4 0 1 0 498.31 477.74 22.34 o
-2 4 0 1 1 98.99 101.36 4.93 o
-2 4 0 2 0 9.19 7.57 0.47 o
-1 4 0 -2 0 18.71 17.39 0.84 o
-1 4 0 -1 -1 10.69 11.42 0.57 o
-1 4 0 -1 0 3.44 2.51 0.28 o
-1 4 0 -1 1 0.01 0.25 0.21 <
-1 4 0 0 -2 0.02 0.31 0.20 <
-1 4 0 0 -1 3.29 2.94 0.29 o
-1 4 0 0 0 9.98 5.31 0.44 o
-1 4 0 0 1 0.06 0.75 0.24 o
-1 4 0 0 2 0.11 0.20 0.22 <
-1 4 0 1 -1 0.00 -0.13 0.23 <
-1 4 0 1 0 13.01 11.07 0.58 o
-1 4 0 1 1 2.90 4.67 0.37 o
-1 4 0 2 0 14.61 12.60 0.62 o
0 4 0 -2 0 0.95 0.45 0.22 <
0 4 0 -1 -1 433.99 519.90 18.51 o
0 4 0 -1 0 483.04 458.43 15.19 o
0 4 0 -1 1 0.13 0.98 0.29 o
0 4 0 0 -2 0.50 0.17 0.37 <
0 4 0 0 -1 469.31 454.77 21.26 o
0 4 0 0 0 1218.58 1269.29 41.79 o
0 4 0 0 1 313.77 284.69 9.49 o
0 4 0 0 2 0.07 0.18 0.24 <
0 4 0 1 -1 0.09 0.13 0.33 <
0 4 0 1 0 315.07 274.23 10.53 o
0 4 0 1 1 521.46 564.37 18.60 o
0 4 0 2 0 0.00 0.49 0.34 <
1 4 0 -2 0 0.04 0.35 0.21 <
1 4 0 -1 -1 10.30 11.63 0.58 o
1 4 0 -1 0 2.71 2.98 0.31 o
1 4 0 -1 1 0.01 0.26 0.22 <
1 4 0 0 -2 19.74 17.21 0.76 o
1 4 0 0 -1 3.77 3.37 0.32 o
1 4 0 0 0 13.06 7.55 0.46 o
1 4 0 0 1 13.00 11.11 0.59 o
1 4 0 0 2 14.45 12.41 0.64 o
1 4 0 1 -1 0.00 0.00 0.23 <
1 4 0 1 0 0.15 0.53 0.25 <
1 4 0 1 1 4.00 4.40 0.37 o
1 4 0 2 0 0.03 0.22 0.23 <
2 4 0 -2 0 0.01 0.33 0.21 <
2 4 0 -1 -1 70.63 77.87 2.76 o
2 4 0 -1 0 10.13 10.79 0.66 o
2 4 0 -1 1 0.00 0.08 0.24 <
2 4 0 0 -2 8.57 7.56 0.47 o
2 4 0 0 -1 536.40 506.68 16.69 o
2 4 0 0 0 253.15 300.23 10.10 o
2 4 0 0 1 514.04 489.65 16.16 o
2 4 0 0 2 9.03 10.10 0.63 o
2 4 0 1 -1 0.00 -0.09 0.24 <
2 4 0 1 0 8.89 8.97 0.52 o
2 4 0 1 1 100.05 103.43 3.60 o
2 4 0 2 0 0.00 -0.06 0.24 <
3 4 0 -2 0 0.00 -0.21 0.36 <
3 4 0 -1 -1 0.00 -0.12 0.35 <
3 4 0 -1 0 0.00 -0.08 0.35 <
3 4 0 -1 1 0.02 -0.13 0.34 <
3 4 0 0 -2 31.27 31.88 1.26 o
3 4 0 0 -1 109.10 90.74 3.15 o
3 4 0 0 0 81.43 113.61 5.49 o
3 4 0 0 1 169.34 161.62 7.88 o
3 4 0 0 2 3.39 2.85 0.48 o
3 4 0 1 -1 0.00 0.09 0.23 <
3 4 0 1 0 1.80 2.69 0.32 o
3 4 0 1 1 28.60 27.47 1.60 o
3 4 0 2 0 0.02 0.06 0.28 <
4 4 0 -2 0 0.02 -0.19 0.22 <
4 4 0 -1 -1 6.63 5.14 0.50 o
4 4 0 -1 0 0.03 0.33 0.23 <
4 4 0 -1 1 0.04 0.24 0.25 <
4 4 0 0 -2 33.03 30.21 1.68 o
4 4 0 0 -1 1140.54 1088.98 50.66 o
4 4 0 0 0 16.66 337.49 15.99 o
4 4 0 0 1 1178.10 1103.89 36.25 o
4 4 0 0 2 37.03 32.79 1.34 o
4 4 0 1 -1 0.07 0.84 0.35 <
4 4 0 1 0 0.11 0.78 0.36 <
4 4 0 1 1 1.89 2.35 0.44 o
4 4 0 2 0 0.33 0.26 0.37 <
5 4 0 -2 0 0.12 0.41 0.23 <
5 4 0 -1 -1 0.60 0.58 0.24 <
5 4 0 -1 0 0.41 0.32 0.25 <
5 4 0 -1 1 0.01 0.32 0.26 <
5 4 0 0 -2 14.84 13.43 0.66 o
5 4 0 0 -1 4.38 6.85 0.45 o
5 4 0 0 0 67.00 42.70 1.62 o
5 4 0 0 1 9.17 11.78 0.64 o
5 4 0 0 2 0.11 0.26 0.30 <
5 4 0 1 -1 0.00 0.16 0.24 <
5 4 0 1 0 0.41 -0.26 0.26 <
5 4 0 1 1 0.39 0.85 0.29 <
5 4 0 2 0 0.00 -0.08 0.28 <
6 4 0 -2 0 0.00 0.21 0.25 <
6 4 0 -1 -1 5.13 3.94 0.34 o
6 4 0 -1 0 1.73 2.50 0.32 o
6 4 0 -1 1 0.01 0.26 0.25 <
6 4 0 0 -2 0.53 0.84 0.28 <
6 4 0 0 -1 22.32 23.37 1.00 o
6 4 0 0 0 34.86 49.57 1.84 o
6 4 0 0 1 22.80 25.29 1.07 o
6 4 0 0 2 5.29 5.16 0.44 o
6 4 0 1 -1 0.01 0.36 0.26 <
6 4 0 1 0 0.81 1.43 0.30 o
6 4 0 1 1 1.47 1.81 0.32 o
6 4 0 2 0 0.00 0.16 0.26 <
7 4 0 -2 0 0.00 0.30 0.24 <
7 4 0 -1 -1 0.54 0.82 0.26 o
7 4 0 -1 0 0.75 1.03 0.26 o
7 4 0 -1 1 0.00 0.08 0.24 <
7 4 0 0 -2 0.03 0.53 0.26 <
7 4 0 0 -1 0.23 0.13 0.27 <
7 4 0 0 0 2.14 2.82 0.32 o
7 4 0 0 1 0.22 0.53 0.27 <
7 4 0 0 2 0.48 0.82 0.31 <
7 4 0 1 -1 0.00 -0.21 0.28 <
7 4 0 1 0 0.43 0.44 0.29 <
7 4 0 1 1 0.08 0.44 0.28 <
7 4 0 2 0 0.00 -0.26 0.31 <
8 4 0 -2 0 0.03 0.32 0.34 <
8 4 0 -1 0 3.08 2.78 0.64 o
8 4 0 -1 1 0.00 -0.06 0.37 <
-7 5 0 -2 0 0.00 0.26 0.28 <
-7 5 0 -1 -1 0.02 0.52 0.26 <
-7 5 0 -1 0 0.18 1.71 0.32 o
-7 5 0 -1 1 0.00 0.52 0.27 <
-7 5 0 0 -2 0.00 0.59 0.24 <
-7 5 0 0 -1 1.09 1.35 0.29 o
-7 5 0 0 0 10.88 12.87 0.79 o
-7 5 0 0 1 0.31 0.84 0.30 <
-7 5 0 1 -1 0.00 -0.07 0.25 <
-7 5 0 1 0 0.01 2.02 0.34 o
-7 5 0 1 1 0.00 0.29 0.32 <
-7 5 0 2 0 0.48 0.22 0.29 <
-6 5 0 -2 0 0.01 0.26 0.25 <
-6 5 0 -1 -1 0.14 0.46 0.24 <
-6 5 0 -1 0 5.67 5.80 0.42 o
-6 5 0 -1 1 0.00 0.12 0.24 <
-6 5 0 0 -2 0.03 -0.05 0.25 <
-6 5 0 0 -1 0.14 0.17 0.24 <
-6 5 0 0 0 0.61 4.12 0.37 o
-6 5 0 0 1 0.16 0.19 0.26 <
-6 5 0 0 2 0.01 0.44 0.27 <
-6 5 0 1 -1 0.00 -0.03 0.25 <
-6 5 0 1 0 3.88 3.39 0.36 o
-6 5 0 1 1 0.16 0.20 0.26 <
-6 5 0 2 0 4.04 4.33 0.38 o
-5 5 0 -2 0 1.53 1.18 0.34 o
-5 5 0 -1 -1 0.76 0.98 0.27 o
-5 5 0 -1 0 102.96 100.18 3.51 o
-5 5 0 -1 1 0.03 0.34 0.27 <
-5 5 0 0 -2 0.00 0.11 0.25 <
-5 5 0 0 -1 0.00 0.33 0.26 <
-5 5 0 0 0 141.98 200.53 6.74 o
-5 5 0 0 1 0.02 0.96 0.29 o
-5 5 0 0 2 0.01 0.07 0.27 <
-5 5 0 1 -1 0.01 0.44 0.27 <
-5 5 0 1 0 103.31 100.22 3.52 o
-5 5 0 1 1 0.09 0.20 0.29 <
-5 5 0 2 0 1.29 1.36 0.39 o
-4 5 0 -2 0 0.09 0.86 0.29 <
-4 5 0 -1 -1 1.60 1.79 0.29 o
-4 5 0 -1 0 8.83 12.74 0.65 o
-4 5 0 -1 1 0.00 -0.02 0.27 <
-4 5 0 0 -2 0.08 0.64 0.26 <
-4 5 0 0 -1 0.56 0.96 0.27 o
-4 5 0 0 0 66.87 45.38 1.71 o
-4 5 0 0 1 0.36 0.45 0.27 <
-4 5 0 0 2 0.01 0.18 0.28 <
-4 5 0 1 -1 0.01 0.08 0.27 <
-4 5 0 1 0 3.79 7.09 0.49 o
-4 5 0 1 1 0.79 0.30 0.28 <
-4 5 0 2 0 15.38 13.84 0.72 o
-3 5 0 -2 0 62.00 55.42 2.96 o
-3 5 0 -1 -1 45.27 42.64 1.65 o
-3 5 0 -1 0 398.14 366.61 17.29 o
-3 5 0 -1 1 0.01 -0.04 0.42 <
-3 5 0 0 -2 0.02 0.26 0.24 <
-3 5 0 0 -1 0.11 3.69 0.38 o
-3 5 0 0 0 2.86 95.13 3.39 o
-3 5 0 0 1 0.01 2.09 0.50 o
-3 5 0 0 2 0.05 0.45 0.45 <
-3 5 0 1 -1 0.00 0.12 0.29 <
-3 5 0 1 0 328.55 289.39 9.73 o
-3 5 0 1 1 35.49 31.68 1.52 o
-3 5 0 2 0 22.27 25.86 1.10 o
-2 5 0 -2 0 3.95 1.96 0.44 o
-2 5 0 -1 -1 19.20 18.43 1.14 o
-2 5 0 -1 0 20.10 15.39 1.02 o
-2 5 0 -1 1 0.01 0.09 0.26 <
-2 5 0 0 -2 0.05 0.15 0.25 <
-2 5 0 0 -1 3.91 5.38 0.56 o
-2 5 0 0 0 22.69 23.57 1.42 o
-2 5 0 0 1 6.70 5.82 0.58 o
-2 5 0 0 2 0.32 0.07 0.29 <
-2 5 0 1 -1 0.00 0.25 0.28 <
-2 5 0 1 0 10.10 8.82 0.73 o
-2 5 0 1 1 18.68 15.81 1.06 o
-2 5 0 2 0 0.01 0.21 0.38 <
-1 5 0 -2 0 12.25 13.55 0.70 o
-1 5 0 -1 -1 314.94 330.10 11.02 o
-1 5 0 -1 0 419.14 387.64 12.86 o
-1 5 0 -1 1 0.07 0.65 0.31 <
-1 5 0 0 -2 2.87 2.07 0.31 o
-1 5 0 0 -1 13.48 16.11 0.81 o
-1 5 0 0 0 43.78 107.32 3.81 o
-1 5 0 0 1 0.25 9.55 0.62 o
-1 5 0 0 2 2.03 1.25 0.31 o
-1 5 0 1 -1 0.09 0.20 0.29 <
-1 5 0 1 0 257.31 244.62 8.31 o
-1 5 0 1 1 311.40 307.14 10.29 o
-1 5 0 2 0 1.20 1.17 0.35 o
0 5 0 -2 0 2.94 2.25 0.31 o
0 5 0 -1 -1 0.01 0.15 0.25 <
0 5 0 -1 0 2.40 3.09 0.39 o
0 5 0 -1 1 0.01 -0.18 0.26 <
0 5 0 0 -2 3.76 3.62 0.51 o
0 5 0 0 -1 3.80 3.73 0.37 o
0 5 0 0 0 0.09 0.26 0.26 <
0 5 0 0 1 0.07 0.35 0.28 <
0 5 0 0 2 0.96 1.14 0.32 o
0 5 0 1 -1 0.02 -0.08 0.36 <
0 5 0 1 0 0.01 0.18 0.28 <
0 5 0 1 1 0.00 0.03 0.30 <
0 5 0 2 0 1.09 0.96 0.44 <
1 5 0 -2 0 2.63 2.27 0.32 o
1 5 0 -1 -1 315.66 331.44 11.04 o
1 5 0 -1 0 13.64 14.16 0.87 o
1 5 0 -1 1 0.00 0.42 0.32 <
1 5 0 0 -2 11.41 12.74 0.77 o
1 5 0 0 -1 415.82 387.75 12.94 o
1 5 0 0 0 51.84 111.45 3.91 o
1 5 0 0 1 266.17 251.50 8.47 o
1 5 0 0 2 1.06 0.56 0.39 <
1 5 0 1 -1 0.03 0.26 0.33 <
1 5 0 1 0 0.51 10.90 0.66 o
1 5 0 1 1 323.40 310.69 10.46 o
1 5 0 2 0 2.06 1.97 0.37 o
2 5 0 -2 0 0.10 -0.06 0.27 <
2 5 0 -1 -1 21.85 18.53 0.87 o
2 5 0 -1 0 5.47 4.38 0.41 o
2 5 0 -1 1 0.05 0.07 0.27 <
2 5 0 0 -2 3.59 2.90 0.35 o
2 5 0 0 -1 20.65 18.05 0.85 o
2 5 0 0 0 22.36 23.03 1.02 o
2 5 0 0 1 8.66 10.06 0.67 o
2 5 0 0 2 0.01 0.63 0.30 <
2 5 0 1 -1 0.00 -0.16 0.33 <
2 5 0 1 0 5.67 5.27 0.44 o
2 5 0 1 1 18.27 15.35 0.79 o
2 5 0 2 0 0.26 0.10 0.31 <
3 5 0 -2 0 0.00 -0.27 0.40 <
3 5 0 -1 -1 48.41 47.11 2.59 o
3 5 0 -1 0 0.01 3.41 0.60 o
3 5 0 -1 1 0.03 0.65 0.47 <
3 5 0 0 -2 65.67 63.92 2.35 o
3 5 0 0 -1 432.46 407.40 13.56 o
3 5 0 0 0 2.55 104.36 5.34 o
3 5 0 0 1 354.08 308.99 14.78 o
3 5 0 0 2 24.70 22.18 2.03 o
3 5 0 1 -1 0.00 0.37 0.31 <
3 5 0 1 0 0.08 1.12 0.34 o
3 5 0 1 1 39.06 33.72 2.75 o
3 5 0 2 0 0.01 0.39 0.44 <
4 5 0 -2 0 0.10 0.22 0.28 <
4 5 0 -1 -1 1.52 2.56 0.45 o
4 5 0 -1 0 0.50 0.67 0.31 <
4 5 0 -1 1 0.00 0.18 0.28 <
4 5 0 0 -2 0.05 1.53 0.43 o
4 5 0 0 -1 9.58 12.46 0.93 o
4 5 0 0 0 76.42 49.81 2.64 o
4 5 0 0 1 4.19 8.05 0.67 o
4 5 0 0 2 16.47 19.60 0.94 o
4 5 0 1 -1 0.00 -0.13 0.38 <
4 5 0 1 0 0.45 0.28 0.68 <
4 5 0 1 1 0.75 0.16 0.44 <
4 5 0 2 0 0.01 0.43 0.41 <
5 5 0 -2 0 0.01 0.11 0.29 <
5 5 0 -1 -1 1.02 0.46 0.29 <
5 5 0 -1 0 0.07 0.31 0.31 <
5 5 0 -1 1 0.02 0.26 0.31 <
5 5 0 0 -2 1.22 1.64 0.39 o
5 5 0 0 -1 109.88 105.08 3.75 o
5 5 0 0 0 157.15 225.44 8.83 o
5 5 0 0 1 115.68 112.66 3.97 o
5 5 0 0 2 1.77 2.86 0.49 o
5 5 0 1 -1 0.06 -0.01 0.37 <
5 5 0 1 0 0.00 0.64 0.33 <
5 5 0 1 1 0.16 0.44 0.34 <
5 5 0 2 0 0.00 0.40 0.33 <
6 5 0 -2 0 0.02 -0.06 0.29 <
6 5 0 -1 -1 0.19 0.30 0.28 <
6 5 0 -1 0 0.21 0.08 0.30 <
6 5 0 -1 1 0.00 0.20 0.32 <
6 5 0 0 -2 0.03 0.54 0.29 <
6 5 0 0 -1 6.19 6.25 0.58 o
6 5 0 0 0 0.91 4.25 0.46 o
6 5 0 0 1 4.19 4.59 0.45 o
6 5 0 0 2 4.60 3.59 0.42 o
6 5 0 1 -1 0.00 0.48 0.31 <
6 5 0 1 0 0.26 0.64 0.33 <
6 5 0 1 1 0.31 0.16 0.32 <
6 5 0 2 0 0.02 0.35 0.36 <
7 5 0 -2 0 0.00 0.20 0.32 <
7 5 0 -1 -1 0.04 0.91 0.34 <
7 5 0 -1 0 1.28 1.15 0.45 <
7 5 0 -1 1 0.00 0.99 0.35 <
7 5 0 0 -2 0.00 0.10 0.38 <
7 5 0 0 -1 0.21 1.72 0.51 o
7 5 0 0 0 12.96 16.33 0.83 o
7 5 0 0 1 0.01 3.32 0.48 o
7 5 0 0 2 0.54 0.31 0.43 <
7 5 0 1 -1 0.00 -0.29 0.43 <
7 5 0 1 0 0.46 1.05 0.45 <
7 5 0 1 1 0.00 1.34 0.47 <
-6 6 0 -2 0 0.63 -0.19 0.44 <
-6 6 0 -1 -1 0.04 0.41 0.32 <
-6 6 0 -1 0 1.09 8.03 0.75 o
-6 6 0 -1 1 0.01 0.58 0.37 <
-6 6 0 0 -2 0.01 0.13 0.32 <
-6 6 0 0 -1 0.00 0.33 0.33 <
-6 6 0 0 0 62.40 68.55 2.87 o
-6 6 0 0 1 0.00 0.63 0.48 <
-6 6 0 1 -1 0.01 0.43 0.41 <
-6 6 0 1 0 1.05 7.64 0.62 o
-6 6 0 1 1 0.00 0.03 0.40 <
-6 6 0 2 0 0.61 2.25 0.45 o
-5 6 0 -2 0 3.98 3.56 0.40 o
-5 6 0 -1 -1 0.02 0.07 0.29 <
-5 6 0 -1 0 3.94 3.84 0.44 o
-5 6 0 -1 1 0.00 0.55 0.39 <
-5 6 0 0 -2 0.02 0.12 0.30 <
-5 6 0 0 -1 0.31 0.55 0.34 <
-5 6 0 0 0 0.87 4.61 0.45 o
-5 6 0 0 1 0.23 -0.19 0.33 <
-5 6 0 0 2 0.02 0.24 0.34 <
-5 6 0 1 -1 0.00 0.07 0.30 <
-5 6 0 1 0 6.10 5.47 0.46 o
-5 6 0 1 1 0.97 1.43 0.35 o
-5 6 0 2 0 0.01 0.10 0.34 <
-4 6 0 -2 0 6.29 6.58 0.50 o
-4 6 0 -1 -1 2.70 2.71 0.38 o
-4 6 0 -1 0 26.52 28.30 1.74 o
-4 6 0 -1 1 0.01 -0.16 0.32 <
-4 6 0 0 -2 0.00 0.10 0.30 <
-4 6 0 0 -1 2.26 3.40 0.47 o
-4 6 0 0 0 39.14 55.48 2.12 o
-4 6 0 0 1 0.89 1.57 0.36 o
-4 6 0 0 2 0.00 0.07 0.33 <
-4 6 0 1 -1 0.01 0.15 0.32 <
-4 6 0 1 0 26.11 26.27 1.19 o
-4 6 0 1 1 4.49 4.92 0.48 o
-4 6 0 2 0 0.52 0.36 0.38 <
-3 6 0 -2 0 15.98 13.60 1.58 o
-3 6 0 -1 -1 1.12 0.85 0.63 <
-3 6 0 -1 0 42.67 41.29 2.39 o
-3 6 0 -1 1 0.00 0.11 0.49 <
-3 6 0 0 -2 0.00 0.13 0.45 <
-3 6 0 0 -1 0.92 1.43 0.35 o
-3 6 0 0 0 32.00 42.91 2.47 o
-3 6 0 0 1 1.99 2.85 0.62 o
-3 6 0 0 2 0.00 0.34 0.56 <
-3 6 0 1 -1 0.00 0.29 0.34 <
-3 6 0 1 0 45.65 44.38 2.06 o
-3 6 0 1 1 2.22 2.58 0.66 o
-3 6 0 2 0 32.19 30.99 1.33 o
-2 6 0 -2 0 18.53 19.40 1.38 o
-2 6 0 -1 -1 205.91 197.12 13.45 o
-2 6 0 -1 0 217.98 217.75 7.46 o
-2 6 0 -1 1 0.00 -0.62 0.41 <
-2 6 0 0 -2 1.59 1.86 0.74 <
-2 6 0 0 -1 11.20 23.82 1.52 o
-2 6 0 0 0 33.59 76.26 3.95 o
-2 6 0 0 1 14.91 23.90 1.10 o
-2 6 0 0 2 0.28 0.28 0.35 <
-2 6 0 1 -1 0.01 0.26 0.46 <
-2 6 0 1 0 130.46 126.14 6.22 o
-2 6 0 1 1 102.42 94.76 3.91 o
-2 6 0 2 0 4.07 4.24 0.67 o
-1 6 0 -2 0 0.41 1.35 0.35 o
-1 6 0 -1 -1 48.75 47.18 1.85 o
-1 6 0 -1 0 0.87 1.78 0.39 o
-1 6 0 -1 1 0.00 0.19 0.33 <
-1 6 0 0 -2 1.25 0.62 0.37 <
-1 6 0 0 -1 16.44 15.74 0.83 o
-1 6 0 0 0 6.96 10.64 0.66 o
-1 6 0 0 1 9.64 7.68 0.58 o
-1 6 0 0 2 1.11 1.10 0.40 <
-1 6 0 1 -1 0.00 0.00 0.35 <
-1 6 0 1 0 0.38 2.29 0.41 o
-1 6 0 1 1 28.41 26.78 1.23 o
-1 6 0 2 0 0.49 1.33 0.45 <
0 6 0 -2 0 0.25 0.06 0.35 <
0 6 0 -1 -1 218.31 219.90 7.46 o
0 6 0 -1 0 24.39 25.79 1.18 o
0 6 0 -1 1 0.01 0.56 0.38 <
0 6 0 0 -2 0.26 0.30 0.37 <
0 6 0 0 -1 25.00 27.94 1.26 o
0 6 0 0 0 3.77 21.26 1.03 o
0 6 0 0 1 4.58 11.20 0.74 o
0 6 0 0 2 1.12 0.78 0.53 <
0 6 0 1 -1 0.05 1.10 0.47 <
0 6 0 1 0 5.01 11.04 0.72 o
0 6 0 1 1 186.83 182.17 8.86 o
0 6 0 2 0 0.80 0.18 0.57 <
1 6 0 -2 0 1.93 1.53 0.47 o
1 6 0 -1 -1 54.13 48.17 1.92 o
1 6 0 -1 0 18.88 15.56 0.84 o
1 6 0 -1 1 0.00 0.61 0.53 <
1 6 0 0 -2 0.57 1.80 0.38 o
1 6 0 0 -1 1.24 1.35 0.39 o
1 6 0 0 0 6.93 10.53 0.67 o
1 6 0 0 1 0.43 1.80 0.42 o
1 6 0 0 2 0.54 0.93 0.57 <
1 6 0 1 -1 0.01 -0.40 0.37 <
1 6 0 1 0 8.71 7.27 0.85 o
1 6 0 1 1 28.59 28.29 1.28 o
1 6 0 2 0 0.82 1.62 0.43 o
2 6 0 -2 0 1.54 1.72 0.39 o
2 6 0 -1 -1 221.16 200.65 6.91 o
2 6 0 -1 0 10.65 25.20 1.18 o
2 6 0 -1 1 0.01 0.11 0.40 <
2 6 0 0 -2 17.87 17.49 0.92 o
2 6 0 0 -1 223.11 222.08 7.65 o
2 6 0 0 0 31.27 78.35 2.96 o
2 6 0 0 1 140.95 139.94 4.94 o
2 6 0 0 2 4.10 4.01 0.53 o
2 6 0 1 -1 0.00 0.47 0.61 <
2 6 0 1 0 14.03 27.76 1.28 o
2 6 0 1 1 114.07 104.01 3.78 o
2 6 0 2 0 0.17 0.62 0.41 <
3 6 0 -2 0 0.00 0.43 0.57 <
3 6 0 -1 -1 1.05 2.70 0.61 o
3 6 0 -1 0 0.95 0.56 0.55 <
3 6 0 -1 1 0.01 -1.13 1.00 <
3 6 0 0 -2 17.41 15.76 0.85 o
3 6 0 0 -1 47.34 48.88 1.94 o
3 6 0 0 0 37.20 48.60 2.79 o
3 6 0 0 1 51.81 48.02 2.77 o
3 6 0 0 2 36.00 34.31 2.23 o
3 6 0 1 -1 0.01 0.15 0.36 <
3 6 0 1 0 1.95 1.69 0.52 o
3 6 0 1 1 2.73 3.13 0.78 o
3 6 0 2 0 0.01 -0.02 0.39 <
4 6 0 -2 0 0.01 0.76 0.35 <
4 6 0 -1 -1 2.46 4.48 0.61 o
4 6 0 -1 0 3.03 1.85 0.59 o
4 6 0 -1 1 0.01 0.22 0.36 <
4 6 0 0 -2 5.83 6.40 0.74 o
4 6 0 0 -1 28.15 35.23 2.05 o
4 6 0 0 0 40.59 66.89 3.48 o
4 6 0 0 1 30.02 31.25 1.37 o
4 6 0 0 2 0.85 0.91 0.46 <
4 6 0 1 -1 0.01 -0.63 0.49 <
4 6 0 1 0 0.65 1.23 0.49 <
4 6 0 1 1 5.53 4.91 0.68 o
4 6 0 2 0 0.01 -0.21 0.46 <
5 6 0 -2 0 0.03 -0.27 0.52 <
5 6 0 -1 -1 0.02 0.05 0.39 <
5 6 0 -1 0 0.18 0.24 0.35 <
5 6 0 -1 1 0.00 0.47 0.38 <
5 6 0 0 -2 4.77 4.85 0.49 o
5 6 0 0 -1 4.76 4.66 0.49 o
5 6 0 0 0 1.04 5.24 0.51 o
5 6 0 0 1 7.47 7.27 0.60 o
5 6 0 0 2 0.06 0.81 0.43 <
5 6 0 1 -1 0.00 -0.22 0.35 <
5 6 0 1 0 0.17 0.38 0.41 <
5 6 0 1 1 0.81 1.42 0.44 o
5 6 0 2 0 0.01 0.38 0.43 <
6 6 0 -2 0 0.02 0.64 0.38 <
6 6 0 -1 -1 0.03 -0.17 0.43 <
6 6 0 -1 0 0.02 -0.16 0.44 <
6 6 0 -1 1 0.00 0.50 0.44 <
6 6 0 0 -2 0.94 1.69 0.53 o
6 6 0 0 -1 1.25 9.57 0.74 o
6 6 0 0 0 70.06 81.45 3.00 o
6 6 0 0 1 1.26 9.27 0.78 o
6 6 0 0 2 0.81 1.07 0.55 <
6 6 0 1 -1 0.02 0.39 0.50 <
6 6 0 1 0 0.00 0.69 0.52 <
6 6 0 1 1 0.00 -0.58 0.53 <
-5 7 0 -2 0 0.61 -0.04 0.47 <
-5 7 0 -1 -1 0.00 0.23 0.40 <
-5 7 0 -1 0 0.00 3.42 0.56 o
-5 7 0 -1 1 0.01 0.04 0.54 <
-5 7 0 0 -2 0.00 0.76 0.38 <
-5 7 0 0 -1 1.24 2.51 0.48 o
-5 7 0 0 0 14.46 18.19 0.99 o
-5 7 0 0 1 0.48 0.54 0.53 <
-5 7 0 1 -1 0.00 -0.30 0.45 <
-5 7 0 1 0 0.16 2.61 0.57 o
-5 7 0 1 1 0.02 1.18 0.59 <
-5 7 0 2 0 0.00 0.18 0.56 <
-4 7 0 -2 0 0.54 0.85 0.40 <
-4 7 0 -1 -1 0.58 0.82 0.39 <
-4 7 0 -1 0 0.20 0.60 0.39 <
-4 7 0 -1 1 0.00 0.48 0.41 <
-4 7 0 0 -2 0.00 0.78 0.38 <
-4 7 0 0 -1 1.10 1.36 0.39 o
-4 7 0 0 0 2.76 3.09 0.45 o
-4 7 0 0 1 0.63 0.18 0.41 <
-4 7 0 0 2 0.00 -0.04 0.47 <
-4 7 0 1 -1 0.00 0.17 0.39 <
-4 7 0 1 0 0.24 1.03 0.42 <
-4 7 0 1 1 0.59 1.45 0.49 <
-4 7 0 2 0 0.13 0.40 0.42 <
-3 7 0 -2 0 0.02 -0.19 0.44 <
-3 7 0 -1 -1 17.36 15.67 1.31 o
-3 7 0 -1 0 14.49 17.20 1.38 o
-3 7 0 -1 1 0.00 -0.26 0.41 <
-3 7 0 0 -2 0.02 0.36 0.49 <
-3 7 0 0 -1 7.82 11.06 1.15 o
-3 7 0 0 0 22.60 31.55 2.07 o
-3 7 0 0 1 6.75 9.28 0.83 o
-3 7 0 0 2 0.08 0.01 0.43 <
-3 7 0 1 -1 0.00 1.04 0.65 <
-3 7 0 1 0 9.80 10.42 1.12 o
-3 7 0 1 1 10.36 9.14 1.12 o
-3 7 0 2 0 0.03 0.29 0.75 <
-2 7 0 -2 0 18.52 16.33 0.91 o
-2 7 0 -1 -1 0.02 0.01 0.40 <
-2 7 0 -1 0 20.07 19.09 1.01 o
-2 7 0 -1 1 0.00 0.10 0.39 <
-2 7 0 0 -2 0.14 0.98 0.50 <
-2 7 0 0 -1 1.06 2.21 0.58 o
-2 7 0 0 0 10.02 18.72 1.12 o
-2 7 0 0 1 0.64 1.82 0.44 o
-2 7 0 0 2 0.06 -0.07 0.44 <
-2 7 0 1 -1 0.02 -0.11 0.54 <
-2 7 0 1 0 18.70 16.61 1.05 o
-2 7 0 1 1 1.71 3.23 0.53 o
-2 7 0 2 0 8.92 7.67 0.86 o
-1 7 0 -2 0 6.49 3.90 0.53 o
-1 7 0 -1 -1 170.37 167.87 5.85 o
-1 7 0 -1 0 51.72 54.05 2.15 o
-1 7 0 -1 1 0.01 0.28 0.44 <
-1 7 0 0 -2 0.54 -0.13 0.43 <
-1 7 0 0 -1 2.18 14.13 0.88 o
-1 7 0 0 0 2.93 14.80 0.89 o
-1 7 0 0 1 5.73 15.17 0.91 o
-1 7 0 0 2 0.06 0.33 0.44 <
-1 7 0 1 -1 0.01 0.57 0.47 <
-1 7 0 1 0 28.34 32.30 1.46 o
-1 7 0 1 1 66.22 64.54 2.53 o
-1 7 0 2 0 5.26 4.19 0.56 o
0 7 0 -2 0 3.36 5.53 0.55 o
0 7 0 -1 -1 0.03 1.35 0.45 o
0 7 0 -1 0 8.82 11.15 0.77 o
0 7 0 -1 1 0.00 0.88 0.43 <
0 7 0 0 -2 3.03 3.88 0.53 o
0 7 0 0 -1 7.59 9.63 0.71 o
0 7 0 0 0 0.00 0.95 0.45 <
0 7 0 0 1 6.02 5.93 0.70 o
0 7 0 0 2 1.33 2.11 0.51 o
0 7 0 1 -1 0.00 0.07 0.44 <
0 7 0 1 0 5.52 5.82 0.61 o
0 7 0 1 1 0.01 1.98 0.52 o
0 7 0 2 0 1.48 2.65 0.53 o
1 7 0 -2 0 0.49 -0.09 0.58 <
1 7 0 -1 -1 180.60 175.14 6.20 o
1 7 0 -1 0 2.02 9.34 0.88 o
1 7 0 -1 1 0.00 -0.32 0.63 <
1 7 0 0 -2 7.04 5.95 0.61 o
1 7 0 0 -1 54.31 57.28 2.29 o
1 7 0 0 0 2.83 15.18 0.92 o
1 7 0 0 1 31.17 28.54 1.88 o
1 7 0 0 2 5.49 3.38 0.79 o
1 7 0 1 -1 0.01 0.81 0.48 <
1 7 0 1 0 5.28 14.37 0.91 o
1 7 0 1 1 70.37 62.54 2.46 o
1 7 0 2 0 0.01 0.52 0.48 <
2 7 0 -2 0 0.19 0.45 0.42 <
2 7 0 -1 -1 0.03 0.70 0.44 <
2 7 0 -1 0 1.49 1.32 0.47 <
2 7 0 -1 1 0.00 0.38 0.45 <
2 7 0 0 -2 19.51 16.48 0.94 o
2 7 0 0 -1 21.51 20.15 1.07 o
2 7 0 0 0 10.46 15.70 0.93 o
2 7 0 0 1 20.74 17.60 1.22 o
2 7 0 0 2 9.89 9.19 0.75 o
2 7 0 1 -1 0.00 0.03 0.43 <
2 7 0 1 0 0.56 1.14 0.47 <
2 7 0 1 1 1.93 2.31 0.50 o
2 7 0 2 0 0.11 0.40 0.48 <
3 7 0 -2 0 0.02 0.41 0.72 <
3 7 0 -1 -1 18.70 15.66 1.37 o
3 7 0 -1 0 7.80 12.62 1.25 o
3 7 0 -1 1 0.00 0.80 0.72 <
3 7 0 0 -2 0.06 0.07 0.46 <
3 7 0 0 -1 13.38 18.13 1.03 o
3 7 0 0 0 23.64 36.14 2.37 o
3 7 0 0 1 11.62 12.77 1.32 o
3 7 0 0 2 0.09 -0.39 0.85 <
3 7 0 1 -1 0.01 0.17 0.46 <
3 7 0 1 0 7.38 10.28 0.99 o
3 7 0 1 1 12.13 13.73 1.44 o
3 7 0 2 0 0.11 1.00 0.51 <
4 7 0 -2 0 0.00 0.21 0.43 <
4 7 0 -1 -1 0.72 0.21 0.52 <
4 7 0 -1 0 1.38 1.47 0.52 <
4 7 0 -1 1 0.00 0.54 0.47 <
4 7 0 0 -2 0.57 1.05 0.52 <
4 7 0 0 -1 0.37 1.51 0.59 <
4 7 0 0 0 2.59 3.55 0.72 o
4 7 0 0 1 0.38 0.51 0.51 <
4 7 0 0 2 0.05 0.01 0.50 <
4 7 0 1 -1 0.01 0.68 0.55 <
4 7 0 1 0 0.74 1.30 0.62 <
4 7 0 1 1 0.40 0.31 0.63 <
4 7 0 2 0 0.00 0.60 0.67 <
5 7 0 -2 0 0.00 0.36 0.49 <
5 7 0 -1 -1 0.00 1.21 0.56 <
5 7 0 -1 0 1.74 1.57 0.58 <
5 7 0 -1 1 0.00 0.85 0.56 <
5 7 0 0 -2 0.46 0.21 0.64 <
5 7 0 0 -1 0.01 4.97 0.71 o
5 7 0 0 0 15.71 22.62 1.23 o
5 7 0 0 1 0.28 1.90 0.69 <
5 7 0 0 2 0.00 0.11 0.69 <
5 7 0 1 -1 0.00 0.46 0.61 <
5 7 0 1 0 0.54 0.73 0.68 <
5 7 0 1 1 0.05 0.59 0.75 <
-4 8 0 -1 -1 0.07 2.31 0.70 o
-4 8 0 0 -2 0.07 1.05 0.58 <
-4 8 0 0 -1 4.46 4.81 0.75 o
-4 8 0 1 -1 0.00 -0.29 0.69 <
-3 8 0 -2 0 0.07 0.22 0.56 <
-3 8 0 -1 -1 1.84 1.89 0.63 <
-3 8 0 -1 0 0.08 1.01 0.56 <
-3 8 0 -1 1 0.00 0.14 0.65 <
-3 8 0 0 -2 0.09 1.13 0.82 <
-3 8 0 0 -1 4.62 4.03 0.99 o
-3 8 0 0 0 1.64 2.16 0.66 o
-3 8 0 0 1 3.20 2.25 0.73 o
-3 8 0 1 -1 0.01 -0.84 0.98 <
-3 8 0 1 0 0.00 1.07 0.76 <
-3 8 0 1 1 0.36 1.83 0.80 <
-3 8 0 2 0 0.02 -0.69 1.14 <
-2 8 0 -2 0 0.26 0.89 0.50 <
-2 8 0 -1 -1 14.35 13.76 0.93 o
-2 8 0 -1 0 4.86 4.11 0.69 o
-2 8 0 -1 1 0.00 1.65 0.61 <
-2 8 0 0 -2 0.31 -0.08 0.52 <
-2 8 0 0 -1 2.30 6.14 0.70 o
-2 8 0 0 0 4.28 6.19 0.72 o
-2 8 0 0 1 5.45 5.74 0.87 o
-2 8 0 0 2 0.21 0.71 0.70 <
-2 8 0 1 -1 0.02 0.40 0.57 <
-2 8 0 1 0 3.38 4.91 0.76 o
-2 8 0 1 1 6.41 5.83 1.00 o
-2 8 0 2 0 2.38 1.68 0.71 <
-1 8 0 -2 0 3.33 2.80 0.54 o
-1 8 0 -1 -1 4.45 4.23 0.62 o
-1 8 0 -1 0 5.20 5.68 0.67 o
-1 8 0 -1 1 0.00 -0.50 0.67 <
-1 8 0 0 -2 1.33 1.80 0.54 o
-1 8 0 0 -1 6.98 5.86 0.70 o
-1 8 0 0 0 2.23 1.60 0.58 <
-1 8 0 0 1 7.98 8.97 0.82 o
-1 8 0 0 2 0.15 0.71 0.82 <
-1 8 0 1 -1 0.00 0.28 0.57 <
-1 8 0 1 0 2.85 4.25 0.67 o
-1 8 0 1 1 5.97 9.93 0.92 o
-1 8 0 2 0 1.44 1.01 0.67 <
0 8 0 -2 0 4.41 5.30 0.67 o
0 8 0 -1 -1 146.79 145.53 5.23 o
0 8 0 -1 0 4.07 10.18 0.85 o
0 8 0 -1 1 0.00 0.05 0.60 <
0 8 0 0 -2 5.09 3.49 0.60 o
0 8 0 0 -1 3.96 9.89 0.84 o
0 8 0 0 0 0.96 7.29 0.78 o
0 8 0 0 1 1.11 6.86 0.76 o
0 8 0 0 2 2.55 1.30 0.71 <
0 8 0 1 -1 0.00 0.06 0.54 <
0 8 0 1 0 0.84 5.87 0.76 o
0 8 0 1 1 35.22 35.43 1.70 o
0 8 0 2 0 2.58 3.65 0.71 o
1 8 0 -2 0 1.39 1.06 0.76 <
1 8 0 -1 -1 4.63 6.01 0.70 o
1 8 0 -1 0 7.70 9.09 1.14 o
1 8 0 -1 1 0.00 0.61 0.81 <
1 8 0 0 -2 2.55 2.18 0.55 o
1 8 0 0 -1 4.25 6.02 0.70 o
1 8 0 0 0 2.07 2.20 0.62 o
1 8 0 0 1 3.18 1.91 0.88 <
1 8 0 0 2 1.40 1.55 0.92 <
1 8 0 1 -1 0.00 1.06 0.58 <
1 8 0 1 0 8.05 7.46 0.83 o
1 8 0 1 1 6.80 8.33 1.08 o
1 8 0 2 0 0.22 0.47 0.71 <
2 8 0 -2 0 0.29 0.74 0.54 <
2 8 0 -1 -1 15.18 16.66 1.02 o
2 8 0 -1 0 2.45 6.23 0.73 o
2 8 0 -1 1 0.00 0.68 0.60 <
2 8 0 0 -2 0.16 0.30 0.52 <
2 8 0 0 -1 4.41 6.71 0.75 o
2 8 0 0 0 4.92 6.56 0.77 o
2 8 0 0 1 3.97 4.61 0.76 o
2 8 0 0 2 2.80 1.87 0.76 <
2 8 0 1 -1 0.00 0.46 0.62 <
2 8 0 1 0 5.31 9.63 0.94 o
2 8 0 1 1 6.98 6.77 0.93 o
2 8 0 2 0 0.34 1.45 0.79 <
3 8 0 -2 0 0.06 0.79 0.96 <
3 8 0 -1 -1 2.15 1.09 0.98 <
3 8 0 -1 0 4.26 4.69 1.15 o
3 8 0 -1 1 0.00 0.23 1.08 <
3 8 0 0 -2 0.06 -0.25 0.64 <
3 8 0 0 -1 0.12 0.52 0.68 <
3 8 0 0 0 1.75 1.31 1.21 <
3 8 0 0 1 0.01 1.82 1.22 <
3 8 0 0 2 0.00 1.01 1.33 <
3 8 0 1 -1 0.01 1.07 0.73 <
3 8 0 1 0 3.52 3.93 1.04 o
3 8 0 1 1 0.25 0.16 1.42 <
4 8 0 -2 0 0.08 0.36 0.72 <
4 8 0 -1 -1 0.19 3.65 1.01 o
4 8 0 -1 0 5.34 4.76 1.08 o
4 8 0 -1 1 0.00 0.60 0.84 <
-1 9 0 -1 -1 19.46 20.54 1.38 o
-1 9 0 0 -2 0.46 0.57 0.88 <
0 9 0 -2 0 0.95 1.04 0.91 <
0 9 0 -1 -1 0.01 1.10 0.93 <
0 9 0 0 -2 0.86 0.58 0.86 <
1 9 0 -2 0 0.40 0.24 1.27 <
1 9 0 -1 -1 18.87 16.82 1.61 o
-1 -9 1 1 1 4.16 4.25 1.28 o
-1 -9 1 2 0 8.38 14.85 1.87 o
0 -9 1 0 2 0.20 1.06 0.91 <
0 -9 1 1 1 1.93 0.32 0.88 <
0 -9 1 2 0 0.17 1.39 0.89 <
1 -9 1 0 2 7.98 12.20 1.46 o
1 -9 1 1 1 3.82 5.67 0.98 o
-4 -8 1 1 -1 0.13 3.82 0.91 o
-4 -8 1 1 0 13.28 15.93 1.49 o
-4 -8 1 1 1 0.25 0.63 0.84 <
-4 -8 1 2 0 2.87 4.78 0.80 o
-3 -8 1 -1 -1 0.00 -1.51 1.44 <
-3 -8 1 -1 0 3.45 4.80 0.89 o
-3 -8 1 -1 1 0.44 1.91 0.77 <
-3 -8 1 0 -2 0.01 -0.87 1.38 <
-3 -8 1 0 -1 0.01 2.35 1.20 <
-3 -8 1 0 0 0.62 0.50 1.18 <
-3 -8 1 0 1 0.32 2.04 0.69 <
-3 -8 1 0 2 8.37 7.34 0.82 o
-3 -8 1 1 -1 1.55 3.05 1.23 <
-3 -8 1 1 0 1.43 0.66 1.14 <
-3 -8 1 1 1 0.41 -0.29 1.03 <
-3 -8 1 2 0 0.12 0.88 1.07 <
-2 -8 1 -2 0 7.16 10.19 1.01 o
-2 -8 1 -1 -1 0.00 -0.54 0.76 <
-2 -8 1 -1 0 5.85 10.01 0.93 o
-2 -8 1 -1 1 9.10 11.52 0.97 o
-2 -8 1 0 -2 11.67 10.78 0.99 o
-2 -8 1 0 -1 3.25 3.93 0.96 o
-2 -8 1 0 0 1.29 2.18 0.64 o
-2 -8 1 0 1 1.41 2.15 0.61 o
-2 -8 1 0 2 11.69 13.08 0.93 o
-2 -8 1 1 -1 11.47 12.21 0.95 o
-2 -8 1 1 0 11.18 15.10 1.01 o
-2 -8 1 1 1 0.44 1.56 0.58 <
-2 -8 1 2 0 7.07 10.20 0.84 o
-1 -8 1 -2 0 5.71 9.31 0.93 o
-1 -8 1 -1 -1 0.00 -0.27 0.81 <
-1 -8 1 -1 0 8.09 10.25 0.88 o
-1 -8 1 -1 1 4.37 5.48 0.74 o
-1 -8 1 0 -2 3.01 5.76 1.09 o
-1 -8 1 0 -1 2.56 2.01 0.91 <
-1 -8 1 0 0 0.15 1.58 0.60 <
-1 -8 1 0 1 0.03 1.01 0.52 <
-1 -8 1 0 2 1.49 1.68 0.57 <
-1 -8 1 1 -1 8.93 10.76 1.22 o
-1 -8 1 1 0 0.46 -0.26 0.80 <
-1 -8 1 1 1 0.14 0.60 0.56 <
-1 -8 1 2 0 0.29 1.95 0.89 <
0 -8 1 -2 0 0.02 6.52 0.85 o
0 -8 1 -1 -1 0.00 0.97 0.64 <
0 -8 1 -1 0 1.03 6.10 0.80 o
0 -8 1 -1 1 76.56 71.52 2.95 o
0 -8 1 0 -2 0.04 5.10 0.77 o
0 -8 1 0 -1 0.92 4.31 0.69 o
0 -8 1 0 0 0.04 1.31 0.58 <
0 -8 1 0 1 4.48 8.99 0.81 o
0 -8 1 0 2 0.50 7.77 0.78 o
0 -8 1 1 -1 76.28 71.06 2.85 o
0 -8 1 1 0 4.93 10.19 0.84 o
0 -8 1 1 1 0.00 -0.43 0.58 <
0 -8 1 2 0 0.46 7.57 0.76 o
1 -8 1 -2 0 3.15 3.86 0.71 o
1 -8 1 -1 -1 0.00 0.37 0.66 <
1 -8 1 -1 0 3.32 5.94 0.72 o
1 -8 1 -1 1 8.42 9.72 0.85 o
1 -8 1 0 -2 5.09 10.58 1.22 o
1 -8 1 0 -1 7.74 9.39 0.85 o
1 -8 1 0 0 0.08 0.94 0.58 <
1 -8 1 0 1 0.39 0.39 0.58 <
1 -8 1 0 2 0.29 1.30 0.56 <
1 -8 1 1 -1 4.23 2.40 0.69 o
1 -8 1 1 0 0.20 0.89 0.53 <
1 -8 1 1 1 0.15 0.30 0.52 <
1 -8 1 2 0 1.22 1.48 0.53 <
2 -8 1 -2 0 11.26 10.40 0.94 o
2 -8 1 -1 -1 0.00 -0.36 0.67 <
2 -8 1 -1 0 3.91 4.04 0.72 o
2 -8 1 -1 1 11.60 11.55 0.97 o
2 -8 1 0 -2 6.42 10.48 1.02 o
2 -8 1 0 -1 5.18 9.57 0.88 o
2 -8 1 0 0 0.77 0.95 0.59 <
2 -8 1 0 1 10.19 13.39 0.91 o
2 -8 1 0 2 6.12 11.96 1.12 o
2 -8 1 1 -1 8.66 10.16 0.85 o
2 -8 1 1 0 0.75 3.10 0.61 o
2 -8 1 1 1 0.31 0.34 0.51 <
2 -8 1 2 0 10.05 11.47 0.85 o
3 -8 1 -2 0 0.00 0.56 1.12 <
3 -8 1 -1 -1 0.00 -0.29 0.70 <
3 -8 1 -1 0 0.00 0.23 0.74 <
3 -8 1 -1 1 1.30 0.79 0.97 <
3 -8 1 0 -1 3.50 3.01 0.73 o
3 -8 1 0 0 0.81 1.97 0.65 o
3 -8 1 0 1 0.74 1.17 0.93 <
3 -8 1 0 2 0.05 3.47 0.95 o
3 -8 1 1 -1 0.48 1.85 0.66 <
3 -8 1 1 0 0.34 1.20 0.61 <
3 -8 1 1 1 0.36 1.40 0.66 <
3 -8 1 2 0 7.68 5.87 0.70 o
4 -8 1 0 1 11.75 16.38 1.06 o
4 -8 1 0 2 2.51 4.88 0.70 o
4 -8 1 1 1 0.22 1.25 0.67 <
-5 -7 1 -1 -1 0.00 -0.76 0.73 <
-5 -7 1 -1 0 0.59 2.32 0.73 o
-5 -7 1 -1 1 0.00 0.20 0.64 <
-5 -7 1 0 -2 30.42 35.79 1.69 o
-5 -7 1 0 -1 0.19 3.74 0.73 o
-5 -7 1 0 0 1.43 1.48 0.65 <
-5 -7 1 0 1 0.04 2.78 0.65 o
-5 -7 1 0 2 31.38 35.92 1.60 o
-5 -7 1 1 -1 0.08 1.98 0.59 o
-5 -7 1 1 0 2.03 2.95 0.62 o
-5 -7 1 1 1 0.13 0.08 0.54 <
-5 -7 1 2 0 0.04 0.13 0.49 <
-4 -7 1 -2 0 0.17 0.19 0.65 <
-4 -7 1 -1 -1 0.00 0.24 0.60 <
-4 -7 1 -1 0 0.79 1.38 0.59 <
-4 -7 1 -1 1 0.10 0.28 0.53 <
-4 -7 1 0 -2 0.97 0.86 0.49 <
-4 -7 1 0 -1 0.37 0.24 0.53 <
-4 -7 1 0 0 0.16 0.82 0.57 <
-4 -7 1 0 1 0.16 0.88 0.59 <
-4 -7 1 0 2 11.54 8.55 0.88 o
-4 -7 1 1 -1 1.12 1.61 0.52 o
-4 -7 1 1 0 0.85 1.41 0.52 <
-4 -7 1 1 1 0.59 0.44 0.51 <
-4 -7 1 2 0 0.03 0.10 0.44 <
-3 -7 1 -2 0 3.09 4.31 0.64 o
-3 -7 1 -1 -1 0.01 1.07 0.79 <
-3 -7 1 -1 0 8.23 13.89 0.90 o
-3 -7 1 -1 1 8.62 10.13 0.78 o
-3 -7 1 0 -2 61.11 64.44 3.73 o
-3 -7 1 0 -1 10.22 12.32 1.29 o
-3 -7 1 0 0 0.60 1.31 0.78 <
-3 -7 1 0 1 12.37 15.87 0.95 o
-3 -7 1 0 2 125.13 127.02 4.59 o
-3 -7 1 1 -1 20.24 19.10 1.56 o
-3 -7 1 1 0 12.97 15.35 1.38 o
-3 -7 1 1 1 0.09 0.69 0.71 <
-3 -7 1 2 0 3.24 6.73 1.00 o
-2 -7 1 -2 0 0.18 1.51 0.53 <
-2 -7 1 -1 -1 0.01 0.57 0.48 <
-2 -7 1 -1 0 0.84 1.92 0.49 o
-2 -7 1 -1 1 0.76 1.28 0.52 <
-2 -7 1 0 -2 37.65 36.25 1.63 o
-2 -7 1 0 -1 20.28 16.61 0.97 o
-2 -7 1 0 0 3.65 4.56 0.57 o
-2 -7 1 0 1 4.35 3.45 0.62 o
-2 -7 1 0 2 3.60 3.97 0.53 o
-2 -7 1 1 -1 1.08 2.36 0.51 o
-2 -7 1 1 0 0.21 0.49 0.45 <
-2 -7 1 1 1 0.38 -0.16 0.44 <
-2 -7 1 2 0 0.01 1.99 0.50 o
-1 -7 1 -2 0 4.15 9.48 0.77 o
-1 -7 1 -1 -1 0.01 0.69 0.48 <
-1 -7 1 -1 0 5.59 16.62 0.99 o
-1 -7 1 -1 1 96.19 93.64 3.52 o
-1 -7 1 0 -2 25.71 19.71 1.50 o
-1 -7 1 0 -1 29.25 29.39 1.63 o
-1 -7 1 0 0 0.03 2.15 0.49 o
-1 -7 1 0 1 5.72 8.97 0.82 o
-1 -7 1 0 2 31.78 27.50 1.32 o
-1 -7 1 1 -1 140.03 127.40 6.47 o
-1 -7 1 1 0 0.02 12.46 0.84 o
-1 -7 1 1 1 11.83 11.87 0.81 o
-1 -7 1 2 0 0.28 3.54 0.80 o
0 -7 1 -2 0 2.04 4.03 0.60 o
0 -7 1 -1 -1 0.00 -0.36 0.45 <
0 -7 1 -1 0 5.78 5.53 0.66 o
0 -7 1 -1 1 0.44 1.90 0.49 o
0 -7 1 0 -2 2.00 3.67 0.58 o
0 -7 1 0 -1 5.12 6.82 0.63 o
0 -7 1 0 0 0.68 0.94 0.46 <
0 -7 1 0 1 2.09 2.34 0.45 o
0 -7 1 0 2 1.07 1.85 0.47 o
0 -7 1 1 -1 0.45 0.61 0.46 <
0 -7 1 1 0 2.26 2.14 0.49 o
0 -7 1 1 1 9.90 9.93 0.73 o
0 -7 1 2 0 0.95 1.22 0.42 <
1 -7 1 -2 0 24.70 20.65 1.12 o
1 -7 1 -1 -1 0.00 -0.10 0.44 <
1 -7 1 -1 0 28.97 26.53 1.48 o
1 -7 1 -1 1 138.76 131.34 4.64 o
1 -7 1 0 -2 3.91 12.15 0.83 o
1 -7 1 0 -1 5.28 15.60 0.93 o
1 -7 1 0 0 0.02 1.12 0.46 <
1 -7 1 0 1 0.04 12.41 0.85 o
1 -7 1 0 2 0.54 4.98 0.60 o
1 -7 1 1 -1 94.99 91.34 3.37 o
1 -7 1 1 0 5.09 6.29 0.71 o
1 -7 1 1 1 11.47 11.19 0.76 o
1 -7 1 2 0 29.52 30.12 1.39 o
2 -7 1 -2 0 35.04 30.66 1.93 o
2 -7 1 -1 -1 0.00 0.30 0.45 <
2 -7 1 -1 0 19.86 14.15 0.97 o
2 -7 1 -1 1 0.97 1.67 0.61 <
2 -7 1 0 -2 0.13 1.02 0.48 <
2 -7 1 0 -1 0.66 1.77 0.46 o
2 -7 1 0 0 2.78 3.54 0.52 o
2 -7 1 0 1 0.15 0.26 0.51 <
2 -7 1 0 2 0.02 1.04 0.55 <
2 -7 1 1 -1 0.62 1.23 0.43 <
2 -7 1 1 0 4.71 3.98 0.53 o
2 -7 1 1 1 0.28 0.19 0.42 <
2 -7 1 2 0 3.38 3.50 0.50 o
3 -7 1 -2 0 58.05 51.19 3.00 o
3 -7 1 -1 -1 0.01 0.98 0.72 <
3 -7 1 -1 0 10.75 11.41 1.19 o
3 -7 1 -1 1 19.01 18.98 1.50 o
3 -7 1 0 -2 2.43 3.55 0.51 o
3 -7 1 0 -1 6.56 11.84 0.92 o
3 -7 1 0 0 0.42 0.43 0.66 <
3 -7 1 0 1 11.55 17.24 1.39 o
3 -7 1 0 2 2.68 6.32 0.57 o
3 -7 1 1 -1 8.85 9.35 0.71 o
3 -7 1 1 0 8.89 11.95 1.15 o
3 -7 1 1 1 0.15 0.88 0.67 <
3 -7 1 2 0 114.74 116.08 4.16 o
4 -7 1 -2 0 0.75 0.72 0.47 <
4 -7 1 -1 -1 0.00 -0.01 0.44 <
4 -7 1 -1 0 0.17 1.85 0.44 o
4 -7 1 -1 1 1.08 1.19 0.40 <
4 -7 1 0 -2 0.13 0.21 0.47 <
4 -7 1 0 -1 0.79 1.55 0.45 o
4 -7 1 0 0 0.28 0.63 0.40 <
4 -7 1 0 1 0.71 1.69 0.40 o
4 -7 1 0 2 0.05 1.39 0.41 o
4 -7 1 1 -1 0.13 0.40 0.42 <
4 -7 1 1 0 0.16 0.10 0.42 <
4 -7 1 1 1 0.62 0.70 0.38 <
4 -7 1 2 0 10.81 8.72 0.65 o
5 -7 1 -2 0 26.91 24.32 1.23 o
5 -7 1 -1 -1 0.00 0.43 0.59 <
5 -7 1 -1 0 0.20 2.74 0.58 o
5 -7 1 -1 1 0.06 0.93 0.47 <
5 -7 1 0 -1 0.41 0.99 0.56 <
5 -7 1 0 0 1.23 1.06 0.53 <
5 -7 1 0 1 1.84 2.19 0.46 o
5 -7 1 0 2 0.08 0.83 0.40 <
5 -7 1 1 -1 0.00 0.31 0.52 <
5 -7 1 1 0 0.07 2.96 0.56 o
5 -7 1 1 1 0.06 0.14 0.43 <
5 -7 1 2 0 25.07 30.29 1.36 o
-6 -6 1 -1 -1 0.01 1.09 0.57 <
-6 -6 1 -1 0 0.00 0.20 0.51 <
-6 -6 1 -1 1 0.01 0.02 0.51 <
-6 -6 1 0 -2 107.56 100.92 3.67 o
-6 -6 1 0 -1 1.23 10.50 0.81 o
-6 -6 1 0 0 0.00 0.04 0.52 <
-6 -6 1 0 1 3.69 11.77 0.83 o
-6 -6 1 0 2 69.12 69.75 2.64 o
-6 -6 1 1 -1 0.09 0.33 0.43 <
-6 -6 1 1 0 0.01 0.53 0.43 <
-6 -6 1 1 1 0.07 -0.03 0.43 <
-6 -6 1 2 0 0.03 0.07 0.37 <
-5 -6 1 -2 0 0.33 0.03 0.42 <
-5 -6 1 -1 -1 0.00 -0.27 0.42 <
-5 -6 1 -1 0 0.20 0.51 0.40 <
-5 -6 1 -1 1 0.38 0.37 0.37 <
-5 -6 1 0 -2 42.20 35.61 1.52 o
-5 -6 1 0 -1 7.09 6.54 0.58 o
-5 -6 1 0 0 12.57 9.19 0.65 o
-5 -6 1 0 1 4.79 3.59 0.56 o
-5 -6 1 0 2 9.74 10.11 0.67 o
-5 -6 1 1 -1 0.27 0.17 0.35 <
-5 -6 1 1 0 0.54 1.03 0.38 <
-5 -6 1 1 1 0.26 0.43 0.36 <
-5 -6 1 2 0 0.03 0.84 0.40 <
-4 -6 1 -2 0 0.33 0.51 0.50 <
-4 -6 1 -1 -1 0.01 -0.06 0.49 <
-4 -6 1 -1 0 1.03 1.60 0.52 o
-4 -6 1 -1 1 1.67 1.23 0.50 <
-4 -6 1 0 -2 141.32 144.85 5.05 o
-4 -6 1 0 -1 28.34 30.35 1.35 o
-4 -6 1 0 0 4.98 7.45 0.79 o
-4 -6 1 0 1 6.86 9.08 0.86 o
-4 -6 1 0 2 85.76 96.26 6.80 o
-4 -6 1 1 -1 5.17 5.45 0.54 o
-4 -6 1 1 0 1.69 4.17 0.60 o
-4 -6 1 1 1 0.00 -0.01 0.43 <
-4 -6 1 2 0 0.08 0.42 0.33 <
-3 -6 1 -2 0 0.47 0.25 0.40 <
-3 -6 1 -1 -1 0.00 0.44 0.64 <
-3 -6 1 -1 0 2.33 2.25 0.43 o
-3 -6 1 -1 1 1.95 2.15 0.41 o
-3 -6 1 0 -2 120.63 111.82 5.74 o
-3 -6 1 0 -1 52.41 50.24 2.86 o
-3 -6 1 0 0 3.84 5.65 0.80 o
-3 -6 1 0 1 0.90 0.69 0.42 <
-3 -6 1 0 2 0.28 0.35 0.36 <
-3 -6 1 1 -1 1.72 1.52 0.89 <
-3 -6 1 1 0 1.17 0.17 0.55 <
-3 -6 1 1 1 0.53 1.06 0.61 <
-3 -6 1 2 0 0.03 0.39 0.58 <
-2 -6 1 -2 0 2.42 5.09 0.53 o
-2 -6 1 -1 -1 0.03 0.71 0.43 <
-2 -6 1 -1 0 15.45 26.05 1.21 o
-2 -6 1 -1 1 102.07 88.24 4.65 o
-2 -6 1 0 -2 167.51 156.02 5.47 o
-2 -6 1 0 -1 136.78 131.91 4.66 o
-2 -6 1 0 0 3.87 9.09 0.66 o
-2 -6 1 0 1 61.95 62.35 2.38 o
-2 -6 1 0 2 265.64 276.52 9.29 o
-2 -6 1 1 -1 223.74 204.96 7.00 o
-2 -6 1 1 0 2.55 21.19 1.06 o
-2 -6 1 1 1 28.97 27.32 1.24 o
-2 -6 1 2 0 1.16 3.79 0.49 o
-1 -6 1 -2 0 0.98 3.03 0.48 o
-1 -6 1 -1 -1 0.02 0.17 0.35 <
-1 -6 1 -1 0 9.50 7.68 0.85 o
-1 -6 1 -1 1 40.14 37.75 1.57 o
-1 -6 1 0 -2 0.98 1.19 0.54 <
-1 -6 1 0 -1 0.36 0.94 0.39 <
-1 -6 1 0 0 5.98 4.94 0.49 o
-1 -6 1 0 1 17.48 17.71 0.92 o
-1 -6 1 0 2 33.00 27.34 1.23 o
-1 -6 1 1 -1 38.27 32.46 1.98 o
-1 -6 1 1 0 0.42 4.11 0.47 o
-1 -6 1 1 1 19.51 19.33 0.95 o
-1 -6 1 2 0 0.04 0.26 0.42 <
0 -6 1 -2 0 1.25 5.32 0.82 o
0 -6 1 -1 -1 0.00 0.11 0.64 <
0 -6 1 -1 0 4.49 11.85 0.75 o
0 -6 1 -1 1 216.13 195.02 7.63 o
0 -6 1 0 -2 1.02 5.24 0.80 o
0 -6 1 0 -1 4.70 12.42 0.76 o
0 -6 1 0 0 0.00 0.26 0.38 <
0 -6 1 0 1 47.82 42.85 1.70 o
0 -6 1 0 2 25.75 24.63 1.61 o
0 -6 1 1 -1 214.83 203.36 6.97 o
0 -6 1 1 0 43.50 42.00 1.71 o
0 -6 1 1 1 0.01 0.69 0.36 <
0 -6 1 2 0 23.92 23.16 1.08 o
1 -6 1 -2 0 0.78 2.30 0.42 o
1 -6 1 -1 -1 0.02 0.80 0.39 <
1 -6 1 -1 0 0.43 1.04 0.37 <
1 -6 1 -1 1 37.05 33.48 1.43 o
1 -6 1 0 -2 1.19 1.87 0.43 o
1 -6 1 0 -1 9.09 7.40 0.57 o
1 -6 1 0 0 6.72 5.17 0.50 o
1 -6 1 0 1 0.48 3.44 0.46 o
1 -6 1 0 2 0.06 0.79 0.35 <
1 -6 1 1 -1 39.69 36.03 1.50 o
1 -6 1 1 0 17.04 15.79 0.85 o
1 -6 1 1 1 18.61 17.56 0.89 o
1 -6 1 2 0 31.70 25.53 1.15 o
2 -6 1 -2 0 161.65 152.79 7.48 o
2 -6 1 -1 -1 0.04 1.28 0.44 <
2 -6 1 -1 0 132.87 129.89 6.44 o
2 -6 1 -1 1 214.74 191.38 9.18 o
2 -6 1 0 -2 2.11 5.82 0.54 o
2 -6 1 0 -1 13.86 24.22 1.14 o
2 -6 1 0 0 6.42 7.64 0.81 o
2 -6 1 0 1 3.27 20.68 1.38 o
2 -6 1 0 2 1.22 2.10 0.52 o
2 -6 1 1 -1 100.42 88.59 3.20 o
2 -6 1 1 0 55.78 55.82 2.15 o
2 -6 1 1 1 27.37 29.49 1.77 o
2 -6 1 2 0 255.15 262.77 8.90 o
3 -6 1 -2 0 105.92 102.14 3.63 o
3 -6 1 -1 -1 0.00 0.44 0.56 <
3 -6 1 -1 0 47.46 44.28 2.07 o
3 -6 1 -1 1 1.39 1.46 0.37 o
3 -6 1 0 -2 0.38 0.64 0.57 <
3 -6 1 0 -1 2.05 2.13 0.58 o
3 -6 1 0 0 3.23 3.89 0.68 o
3 -6 1 0 1 0.63 0.82 0.39 <
3 -6 1 0 2 0.01 -0.04 0.38 <
3 -6 1 1 -1 2.08 0.98 0.53 <
3 -6 1 1 0 0.95 0.09 0.53 <
3 -6 1 1 1 0.54 -0.18 0.72 <
3 -6 1 2 0 0.11 0.54 0.70 <
4 -6 1 -2 0 130.75 129.56 4.54 o
4 -6 1 -1 -1 0.00 -0.02 0.33 <
4 -6 1 -1 0 27.34 28.39 1.24 o
4 -6 1 -1 1 5.35 4.68 0.46 o
4 -6 1 0 -2 0.23 0.44 0.35 <
4 -6 1 0 -1 0.68 0.93 0.35 <
4 -6 1 0 0 3.83 6.32 0.52 o
4 -6 1 0 1 1.60 3.17 0.40 o
4 -6 1 0 2 0.08 0.81 0.44 <
4 -6 1 1 -1 1.75 2.06 0.36 o
4 -6 1 1 0 4.89 10.36 0.77 o
4 -6 1 1 1 0.00 0.37 0.34 <
4 -6 1 2 0 75.62 80.15 3.31 o
5 -6 1 -2 0 36.42 31.21 1.33 o
5 -6 1 -1 -1 0.00 -0.34 0.34 <
5 -6 1 -1 0 6.40 5.09 0.57 o
5 -6 1 -1 1 0.26 0.43 0.30 <
5 -6 1 0 -2 0.27 0.80 0.34 <
5 -6 1 0 -1 0.23 0.43 0.32 <
5 -6 1 0 0 10.82 8.43 0.56 o
5 -6 1 0 1 0.61 0.33 0.44 <
5 -6 1 0 2 0.04 0.03 0.31 <
5 -6 1 1 -1 0.35 0.46 0.30 <
5 -6 1 1 0 4.36 2.94 0.54 o
5 -6 1 1 1 0.24 0.61 0.33 <
5 -6 1 2 0 8.64 7.69 0.52 o
6 -6 1 -2 0 93.78 88.94 3.19 o
6 -6 1 -1 -1 0.01 0.24 0.39 <
6 -6 1 -1 0 1.14 7.81 0.64 o
6 -6 1 -1 1 0.05 0.66 0.42 <
6 -6 1 0 -1 0.00 0.13 0.38 <
6 -6 1 0 0 0.00 0.77 0.49 <
6 -6 1 0 1 0.00 0.19 0.31 <
6 -6 1 0 2 0.01 0.40 0.31 <
6 -6 1 1 -1 0.00 0.07 0.42 <
6 -6 1 1 0 3.15 7.77 0.60 o
6 -6 1 1 1 0.02 0.67 0.33 <
6 -6 1 2 0 58.36 58.11 2.12 o
-7 -5 1 -1 -1 0.00 0.47 0.42 <
-7 -5 1 -1 0 0.43 1.11 0.41 <
-7 -5 1 -1 1 0.02 0.63 0.43 <
-7 -5 1 0 -2 21.67 23.57 1.09 o
-7 -5 1 0 -1 0.02 3.65 0.46 o
-7 -5 1 0 0 0.83 0.94 0.39 <
-7 -5 1 0 1 0.32 1.15 0.51 <
-7 -5 1 0 2 15.12 14.94 0.79 o
-7 -5 1 1 -1 0.00 0.53 0.35 <
-7 -5 1 1 0 1.61 2.46 0.51 o
-7 -5 1 1 1 0.00 -0.07 0.34 <
-7 -5 1 2 0 0.03 0.01 0.33 <
-6 -5 1 -2 0 0.19 0.37 0.33 <
-6 -5 1 -1 -1 0.00 0.24 0.32 <
-6 -5 1 -1 0 0.19 0.72 0.34 <
-6 -5 1 -1 1 0.66 0.53 0.33 <
-6 -5 1 0 -2 13.40 11.65 0.69 o
-6 -5 1 0 -1 4.06 4.66 0.44 o
-6 -5 1 0 0 11.41 7.66 0.58 o
-6 -5 1 0 1 10.75 9.08 0.69 o
-6 -5 1 0 2 16.65 17.19 0.84 o
-6 -5 1 1 -1 0.03 0.18 0.31 <
-6 -5 1 1 0 0.48 0.34 0.29 <
-6 -5 1 1 1 0.00 0.22 0.29 <
-6 -5 1 2 0 0.00 -0.13 0.30 <
-5 -5 1 -2 0 0.06 0.40 0.33 <
-5 -5 1 -1 -1 0.03 0.02 0.34 <
-5 -5 1 -1 0 0.04 0.21 0.33 <
-5 -5 1 -1 1 0.15 1.36 0.47 <
-5 -5 1 0 -2 565.51 565.52 18.64 o
-5 -5 1 0 -1 112.89 110.26 3.94 o
-5 -5 1 0 0 6.10 7.92 0.71 o
-5 -5 1 0 1 74.40 64.00 2.39 o
-5 -5 1 0 2 187.89 188.40 6.41 o
-5 -5 1 1 -1 0.76 0.57 0.32 <
-5 -5 1 1 0 0.01 -0.18 0.30 <
-5 -5 1 1 1 0.27 0.06 0.29 <
-5 -5 1 2 0 0.05 -0.02 0.28 <
-4 -5 1 -2 0 0.00 0.72 0.40 <
-4 -5 1 -1 -1 0.01 0.03 0.40 <
-4 -5 1 -1 0 0.65 0.85 0.69 <
-4 -5 1 -1 1 0.80 0.15 0.35 <
-4 -5 1 0 -2 24.32 26.60 1.17 o
-4 -5 1 0 -1 4.89 5.98 0.61 o
-4 -5 1 0 0 5.58 3.74 0.52 o
-4 -5 1 0 1 0.17 3.26 0.51 o
-4 -5 1 0 2 17.84 17.92 1.17 o
-4 -5 1 1 -1 0.59 1.58 0.33 o
-4 -5 1 1 0 0.29 1.36 0.30 o
-4 -5 1 1 1 0.75 0.73 0.38 <
-4 -5 1 2 0 0.07 0.29 0.28 <
-3 -5 1 -2 0 0.10 0.45 0.42 <
-3 -5 1 -1 -1 0.00 0.31 0.64 <
-3 -5 1 -1 0 0.01 3.00 0.39 o
-3 -5 1 -1 1 18.62 15.98 0.81 o
-3 -5 1 0 -2 417.71 422.37 20.03 o
-3 -5 1 0 -1 348.49 308.28 14.72 o
-3 -5 1 0 0 8.74 13.56 1.09 o
-3 -5 1 0 1 28.24 30.63 1.28 o
-3 -5 1 0 2 201.08 219.38 7.37 o
-3 -5 1 1 -1 77.11 66.24 3.49 o
-3 -5 1 1 0 0.52 7.28 0.78 o
-3 -5 1 1 1 5.98 4.71 0.64 o
-3 -5 1 2 0 0.00 0.50 0.47 <
-2 -5 1 -2 0 0.42 1.17 0.34 o
-2 -5 1 -1 -1 0.00 -0.13 0.32 <
-2 -5 1 -1 0 6.67 4.41 0.42 o
-2 -5 1 -1 1 14.38 13.57 0.72 o
-2 -5 1 0 -2 2.72 2.53 0.36 o
-2 -5 1 0 -1 8.61 9.33 0.59 o
-2 -5 1 0 0 9.90 7.13 0.50 o
-2 -5 1 0 1 6.97 9.15 0.64 o
-2 -5 1 0 2 38.61 39.63 1.56 o
-2 -5 1 1 -1 29.21 27.85 1.20 o
-2 -5 1 1 0 0.71 2.21 0.34 o
-2 -5 1 1 1 19.91 21.14 0.94 o
-2 -5 1 2 0 0.01 0.06 0.26 <
-1 -5 1 -2 0 0.14 3.67 0.43 o
-1 -5 1 -1 -1 0.00 0.30 0.36 <
-1 -5 1 -1 0 0.35 11.59 0.69 o
-1 -5 1 -1 1 270.05 253.69 8.45 o
-1 -5 1 0 -2 122.22 116.15 4.07 o
-1 -5 1 0 -1 264.61 248.98 8.44 o
-1 -5 1 0 0 41.37 36.05 1.45 o
-1 -5 1 0 1 122.47 115.32 4.03 o
-1 -5 1 0 2 158.33 178.16 6.65 o
-1 -5 1 1 -1 366.48 362.74 11.96 o
-1 -5 1 1 0 130.56 118.01 4.11 o
-1 -5 1 1 1 15.30 19.60 0.90 o
-1 -5 1 2 0 24.76 20.53 0.92 o
0 -5 1 -2 0 1.41 0.61 0.39 <
0 -5 1 -1 -1 0.00 0.09 0.29 <
0 -5 1 -1 0 0.02 0.30 0.27 <
0 -5 1 -1 1 0.49 1.51 0.46 o
0 -5 1 0 -2 1.38 0.94 0.31 o
0 -5 1 0 -1 0.10 0.15 0.27 <
0 -5 1 0 0 10.21 12.84 0.68 o
0 -5 1 0 1 20.80 15.80 0.78 o
0 -5 1 0 2 2.38 2.68 0.47 o
0 -5 1 1 -1 0.39 0.59 0.27 <
0 -5 1 1 0 19.78 16.05 0.79 o
0 -5 1 1 1 14.81 15.43 0.75 o
0 -5 1 2 0 2.33 1.54 0.34 o
1 -5 1 -2 0 124.33 111.97 3.94 o
1 -5 1 -1 -1 0.01 0.11 0.30 <
1 -5 1 -1 0 259.41 237.48 8.05 o
1 -5 1 -1 1 363.71 355.99 11.87 o
1 -5 1 0 -2 0.16 3.23 0.39 o
1 -5 1 0 -1 0.26 9.39 0.60 o
1 -5 1 0 0 43.64 39.04 1.55 o
1 -5 1 0 1 132.73 115.99 4.07 o
1 -5 1 0 2 23.18 21.91 1.08 o
1 -5 1 1 -1 262.63 248.17 8.37 o
1 -5 1 1 0 117.94 109.03 3.85 o
1 -5 1 1 1 16.80 21.45 1.03 o
1 -5 1 2 0 156.58 157.01 6.51 o
2 -5 1 -2 0 3.85 1.96 0.44 o
2 -5 1 -1 -1 0.00 0.05 0.33 <
2 -5 1 -1 0 9.26 7.17 0.66 o
2 -5 1 -1 1 29.18 26.18 1.29 o
2 -5 1 0 -2 0.53 1.12 0.31 o
2 -5 1 0 -1 6.14 5.40 0.59 o
2 -5 1 0 0 8.70 4.72 0.53 o
2 -5 1 0 1 0.42 2.42 0.42 o
2 -5 1 0 2 0.01 0.18 0.25 <
2 -5 1 1 -1 14.34 13.30 0.68 o
2 -5 1 1 0 6.18 6.84 0.64 o
2 -5 1 1 1 20.05 22.21 1.37 o
2 -5 1 2 0 38.91 38.49 1.74 o
3 -5 1 -2 0 389.03 373.42 12.45 o
3 -5 1 -1 -1 0.01 0.22 0.28 <
3 -5 1 -1 0 327.87 300.03 10.10 o
3 -5 1 -1 1 74.65 63.83 2.34 o
3 -5 1 0 -2 0.10 0.29 0.41 <
3 -5 1 0 -1 0.03 0.82 0.48 <
3 -5 1 0 0 5.86 13.17 0.71 o
3 -5 1 0 1 0.66 7.22 0.50 o
3 -5 1 0 2 0.00 0.73 0.25 <
3 -5 1 1 -1 18.20 14.70 1.08 o
3 -5 1 1 0 24.84 25.81 1.29 o
3 -5 1 1 1 4.80 4.73 0.39 o
3 -5 1 2 0 191.09 204.14 9.73 o
4 -5 1 -2 0 21.60 24.89 1.08 o
4 -5 1 -1 -1 0.00 0.06 0.28 <
4 -5 1 -1 0 3.71 6.44 0.47 o
4 -5 1 -1 1 0.59 0.91 0.28 o
4 -5 1 0 -2 0.00 0.12 0.28 <
4 -5 1 0 -1 0.51 -0.10 0.27 <
4 -5 1 0 0 5.13 3.40 0.36 o
4 -5 1 0 1 0.03 0.32 0.28 <
4 -5 1 0 2 0.09 0.24 0.25 <
4 -5 1 1 -1 0.41 0.89 0.28 o
4 -5 1 1 0 0.26 2.31 0.33 o
4 -5 1 1 1 0.73 0.54 0.27 <
4 -5 1 2 0 15.38 15.67 0.74 o
5 -5 1 -2 0 515.17 489.82 16.19 o
5 -5 1 -1 -1 0.01 -0.10 0.27 <
5 -5 1 -1 0 105.72 102.97 3.65 o
5 -5 1 -1 1 0.84 0.73 0.27 <
5 -5 1 0 -2 0.05 0.13 0.29 <
5 -5 1 0 -1 0.00 0.06 0.27 <
5 -5 1 0 0 5.25 7.03 0.50 o
5 -5 1 0 1 0.03 0.48 0.27 <
5 -5 1 0 2 0.06 0.31 0.26 <
5 -5 1 1 -1 0.12 -0.05 0.28 <
5 -5 1 1 0 65.99 55.72 2.02 o
5 -5 1 1 1 0.21 0.39 0.26 <
5 -5 1 2 0 169.40 169.49 5.80 o
6 -5 1 -2 0 11.41 10.80 0.60 o
6 -5 1 -1 -1 0.00 -0.04 0.28 <
6 -5 1 -1 0 3.84 4.00 0.37 o
6 -5 1 -1 1 0.07 0.16 0.25 <
6 -5 1 0 -2 0.14 0.34 0.27 <
6 -5 1 0 -1 0.17 0.41 0.26 <
6 -5 1 0 0 9.40 8.25 0.49 o
6 -5 1 0 1 0.37 0.24 0.25 <
6 -5 1 0 2 0.01 0.22 0.26 <
6 -5 1 1 -1 0.53 0.86 0.26 o
6 -5 1 1 0 9.90 7.95 0.48 o
6 -5 1 1 1 0.00 0.43 0.25 <
6 -5 1 2 0 15.64 13.29 0.65 o
7 -5 1 -2 0 18.22 19.21 0.87 o
7 -5 1 -1 -1 0.01 0.26 0.30 <
7 -5 1 -1 0 0.02 1.80 0.32 o
7 -5 1 -1 1 0.00 0.87 0.27 o
7 -5 1 0 -1 0.38 0.43 0.31 <
7 -5 1 0 0 0.65 1.24 0.30 o
7 -5 1 0 1 1.32 2.53 0.31 o
7 -5 1 0 2 0.06 0.23 0.24 <
7 -5 1 1 -1 0.02 -0.05 0.29 <
7 -5 1 1 0 0.27 1.47 0.33 o
7 -5 1 1 1 0.01 0.75 0.28 <
7 -5 1 2 0 12.89 14.11 0.85 o
-8 -4 1 0 -2 16.35 18.58 1.12 o
-8 -4 1 1 -1 0.05 2.38 0.42 o
-8 -4 1 1 0 6.89 8.13 0.83 o
-8 -4 1 2 0 1.46 2.41 0.56 o
-7 -4 1 -2 0 0.14 0.76 0.30 <
-7 -4 1 -1 -1 0.00 0.39 0.27 <
-7 -4 1 -1 0 0.45 1.04 0.28 o
-7 -4 1 -1 1 0.31 0.68 0.29 <
-7 -4 1 0 -2 2.47 1.55 0.30 o
-7 -4 1 0 -1 0.25 0.46 0.27 <
-7 -4 1 0 0 0.06 0.36 0.27 <
-7 -4 1 0 1 0.69 0.77 0.27 <
-7 -4 1 0 2 3.55 3.35 0.33 o
-7 -4 1 1 -1 0.34 0.52 0.25 <
-7 -4 1 1 0 0.64 1.50 0.29 o
-7 -4 1 1 1 0.24 0.14 0.26 <
-7 -4 1 2 0 0.03 0.21 0.24 <
-6 -4 1 -2 0 0.23 0.37 0.28 <
-6 -4 1 -1 -1 0.01 -0.06 0.26 <
-6 -4 1 -1 0 0.45 0.96 0.28 o
-6 -4 1 -1 1 4.55 4.13 0.37 o
-6 -4 1 0 -2 144.32 150.04 5.20 o
-6 -4 1 0 -1 22.13 26.33 1.12 o
-6 -4 1 0 0 3.95 4.87 0.40 o
-6 -4 1 0 1 11.56 11.83 0.61 o
-6 -4 1 0 2 55.37 55.00 2.02 o
-6 -4 1 1 -1 2.92 2.43 0.32 o
-6 -4 1 1 0 1.36 3.61 0.34 o
-6 -4 1 1 1 0.09 0.08 0.23 <
-6 -4 1 2 0 0.06 0.24 0.23 <
-5 -4 1 -2 0 0.01 0.37 0.27 <
-5 -4 1 -1 -1 0.02 0.17 0.27 <
-5 -4 1 -1 0 0.33 -0.06 0.25 <
-5 -4 1 -1 1 0.55 0.69 0.27 <
-5 -4 1 0 -2 79.87 80.38 2.88 o
-5 -4 1 0 -1 9.60 11.99 0.64 o
-5 -4 1 0 0 4.59 3.34 0.35 o
-5 -4 1 0 1 14.91 13.25 0.65 o
-5 -4 1 0 2 0.63 1.23 0.27 o
-5 -4 1 1 -1 1.60 1.75 0.29 o
-5 -4 1 1 0 0.03 0.01 0.24 <
-5 -4 1 1 1 0.00 0.01 0.23 <
-5 -4 1 2 0 0.06 -0.08 0.27 <
-4 -4 1 -2 0 0.37 0.25 0.34 <
-4 -4 1 -1 -1 0.01 -0.01 0.34 <
-4 -4 1 -1 0 0.00 0.62 0.34 <
-4 -4 1 -1 1 1.09 2.52 0.43 o
-4 -4 1 0 -2 1631.73 1685.58 55.16 o
-4 -4 1 0 -1 1160.96 1085.40 35.73 o
-4 -4 1 0 0 86.51 67.84 3.41 o
-4 -4 1 0 1 377.97 342.58 15.90 o
-4 -4 1 0 2 455.09 477.58 22.30 o
-4 -4 1 1 -1 7.38 5.74 0.41 o
-4 -4 1 1 0 0.02 0.23 0.26 <
-4 -4 1 1 1 0.26 -0.01 0.27 <
-4 -4 1 2 0 0.00 0.07 0.23 <
-3 -4 1 -2 0 0.01 -0.14 0.26 <
-3 -4 1 -1 -1 0.01 0.43 0.40 <
-3 -4 1 -1 0 2.35 2.93 0.33 o
-3 -4 1 -1 1 9.16 10.49 0.64 o
-3 -4 1 0 -2 123.77 117.55 5.83 o
-3 -4 1 0 -1 165.22 158.82 7.70 o
-3 -4 1 0 0 12.08 18.35 1.20 o
-3 -4 1 0 1 11.17 12.43 0.63 o
-3 -4 1 0 2 48.39 53.29 1.96 o
-3 -4 1 1 -1 5.87 5.75 0.62 o
-3 -4 1 1 0 1.18 0.91 0.37 <
-3 -4 1 1 1 7.00 8.07 0.56 o
-3 -4 1 2 0 0.00 0.29 0.31 <
-2 -4 1 -2 0 0.34 -0.14 0.24 <
-2 -4 1 -1 -1 0.01 0.10 0.25 <
-2 -4 1 -1 0 8.58 9.10 0.53 o
-2 -4 1 -1 1 48.77 45.53 1.69 o
-2 -4 1 0 -2 269.97 279.27 9.20 o
-2 -4 1 0 -1 507.86 479.75 15.73 o
-2 -4 1 0 0 2.59 5.99 0.42 o
-2 -4 1 0 1 155.09 147.25 5.02 o
-2 -4 1 0 2 191.43 226.22 10.27 o
-2 -4 1 1 -1 113.78 120.54 4.17 o
-2 -4 1 1 0 17.96 18.00 0.80 o
-2 -4 1 1 1 1.56 1.71 0.26 o
-2 -4 1 2 0 0.64 0.97 0.24 o
-1 -4 1 -2 0 0.45 0.50 0.23 <
-1 -4 1 -1 -1 0.01 0.20 0.23 <
-1 -4 1 -1 0 0.07 1.19 0.27 o
-1 -4 1 -1 1 4.65 4.11 0.35 o
-1 -4 1 0 -2 0.08 0.54 0.25 <
-1 -4 1 0 -1 12.95 10.92 0.58 o
-1 -4 1 0 0 42.38 45.57 1.71 o
-1 -4 1 0 1 220.45 228.86 8.13 o
-1 -4 1 0 2 38.52 38.99 1.48 o
-1 -4 1 1 -1 8.28 6.64 0.44 o
-1 -4 1 1 0 0.29 0.03 0.21 <
-1 -4 1 1 1 14.22 18.30 0.81 o
-1 -4 1 2 0 0.21 0.34 0.23 <
0 -4 1 -2 0 63.20 61.26 3.16 o
0 -4 1 -1 -1 0.07 0.49 0.27 <
0 -4 1 -1 0 315.79 295.19 13.92 o
0 -4 1 -1 1 461.71 502.07 23.46 o
0 -4 1 0 -2 63.60 57.43 2.10 o
0 -4 1 0 -1 311.53 287.37 9.54 o
0 -4 1 0 0 0.01 0.88 0.26 o
0 -4 1 0 1 372.90 375.17 17.62 o
0 -4 1 0 2 118.85 138.83 6.67 o
0 -4 1 1 -1 449.89 482.66 15.92 o
0 -4 1 1 0 373.52 376.21 12.43 o
0 -4 1 1 1 0.01 1.28 0.27 o
0 -4 1 2 0 123.19 140.41 4.77 o
1 -4 1 -2 0 0.12 0.22 0.22 <
1 -4 1 -1 -1 0.04 -0.08 0.22 <
1 -4 1 -1 0 12.66 11.01 0.58 o
1 -4 1 -1 1 7.43 7.48 0.44 o
1 -4 1 0 -2 0.36 0.34 0.23 <
1 -4 1 0 -1 0.02 0.82 0.24 o
1 -4 1 0 0 44.71 44.16 1.64 o
1 -4 1 0 1 0.19 0.37 0.21 <
1 -4 1 0 2 0.19 0.53 0.22 <
1 -4 1 1 -1 3.68 3.38 0.36 o
1 -4 1 1 0 215.88 204.32 6.85 o
1 -4 1 1 1 16.35 17.45 0.77 o
1 -4 1 2 0 36.63 38.78 1.47 o
2 -4 1 -2 0 262.60 266.60 8.92 o
2 -4 1 -1 -1 0.00 0.12 0.30 <
2 -4 1 -1 0 495.33 486.26 18.23 o
2 -4 1 -1 1 106.86 109.92 3.79 o
2 -4 1 0 -2 0.26 0.36 0.25 <
2 -4 1 0 -1 8.16 7.67 0.62 o
2 -4 1 0 0 4.32 6.35 0.57 o
2 -4 1 0 1 16.17 14.85 0.83 o
2 -4 1 0 2 0.52 0.75 0.21 o
2 -4 1 1 -1 46.59 46.26 2.40 o
2 -4 1 1 0 143.88 158.17 7.54 o
2 -4 1 1 1 1.72 1.96 0.33 o
2 -4 1 2 0 187.83 221.10 10.46 o
3 -4 1 -2 0 119.25 115.43 3.97 o
3 -4 1 -1 -1 0.01 0.26 0.22 <
3 -4 1 -1 0 161.80 149.53 5.11 o
3 -4 1 -1 1 5.35 5.52 0.37 o
3 -4 1 0 -2 0.01 0.39 0.33 <
3 -4 1 0 -1 2.16 2.99 0.31 o
3 -4 1 0 0 9.87 17.13 0.76 o
3 -4 1 0 1 0.43 0.44 0.20 <
3 -4 1 0 2 0.02 -0.25 0.20 <
3 -4 1 1 -1 8.34 8.11 0.54 o
3 -4 1 1 0 10.73 10.67 0.54 o
3 -4 1 1 1 7.12 7.69 0.43 o
3 -4 1 2 0 46.75 47.59 1.74 o
4 -4 1 -2 0 1523.76 1573.78 51.29 o
4 -4 1 -1 -1 0.04 -0.11 0.23 <
4 -4 1 -1 0 1087.41 1001.92 32.95 o
4 -4 1 -1 1 8.21 5.05 0.36 o
4 -4 1 0 -2 0.30 0.29 0.24 <
4 -4 1 0 -1 0.02 0.00 0.23 <
4 -4 1 0 0 80.36 66.25 2.38 o
4 -4 1 0 1 0.00 0.06 0.21 <
4 -4 1 0 2 0.01 0.03 0.29 <
4 -4 1 1 -1 0.96 2.32 0.28 o
4 -4 1 1 0 358.44 320.00 10.46 o
4 -4 1 1 1 0.28 0.01 0.20 <
4 -4 1 2 0 430.05 448.12 14.78 o
5 -4 1 -2 0 70.04 73.51 2.57 o
5 -4 1 -1 -1 0.00 -0.33 0.23 <
5 -4 1 -1 0 7.93 10.47 0.53 o
5 -4 1 -1 1 1.64 1.49 0.25 o
5 -4 1 0 -2 0.00 0.04 0.21 <
5 -4 1 0 -1 0.35 0.36 0.21 <
5 -4 1 0 0 4.34 2.72 0.28 o
5 -4 1 0 1 0.12 0.45 0.21 <
5 -4 1 0 2 0.07 0.26 0.21 <
5 -4 1 1 -1 0.65 1.14 0.22 o
5 -4 1 1 0 14.39 12.46 0.58 o
5 -4 1 1 1 0.00 -0.04 0.21 <
5 -4 1 2 0 0.40 0.69 0.23 <
6 -4 1 -2 0 129.81 132.13 4.46 o
6 -4 1 -1 -1 0.02 0.47 0.23 <
6 -4 1 -1 0 20.70 22.98 0.93 o
6 -4 1 -1 1 2.18 3.11 0.29 o
6 -4 1 0 -2 0.13 0.50 0.22 <
6 -4 1 0 -1 0.54 1.11 0.26 o
6 -4 1 0 0 3.51 4.16 0.33 o
6 -4 1 0 1 1.19 2.32 0.27 o
6 -4 1 0 2 0.03 0.38 0.20 <
6 -4 1 1 -1 3.47 3.31 0.30 o
6 -4 1 1 0 9.98 10.99 0.53 o
6 -4 1 1 1 0.05 0.34 0.20 <
6 -4 1 2 0 49.61 49.98 1.74 o
7 -4 1 -2 0 1.96 2.17 0.26 o
7 -4 1 -1 -1 0.00 0.51 0.23 <
7 -4 1 -1 0 0.26 0.31 0.21 <
7 -4 1 -1 1 0.31 0.60 0.21 <
7 -4 1 0 -2 0.11 0.58 0.22 <
7 -4 1 0 -1 0.51 0.40 0.22 <
7 -4 1 0 0 0.16 0.64 0.21 o
7 -4 1 0 1 0.53 0.96 0.21 o
7 -4 1 0 2 0.05 0.51 0.21 <
7 -4 1 1 -1 0.27 0.04 0.19 <
7 -4 1 1 0 0.87 0.64 0.20 o
7 -4 1 1 1 0.17 0.44 0.20 <
7 -4 1 2 0 3.66 2.97 0.28 o
8 -4 1 -2 0 13.86 13.48 0.76 o
8 -4 1 -1 1 0.07 1.17 0.24 o
8 -4 1 0 1 6.06 8.43 0.51 o
8 -4 1 0 2 1.38 1.98 0.23 o
-8 -3 1 -1 -1 0.00 -0.04 0.44 <
-8 -3 1 -1 0 1.63 0.85 0.48 <
-8 -3 1 -1 1 0.16 1.09 0.49 <
-8 -3 1 0 -2 0.94 0.64 0.25 <
-8 -3 1 0 -1 0.08 0.26 0.40 <
-8 -3 1 0 0 0.30 0.45 0.41 <
-8 -3 1 0 1 0.04 0.22 0.40 <
-8 -3 1 0 2 1.42 1.18 0.44 <
-8 -3 1 1 -1 0.97 1.33 0.26 o
-8 -3 1 1 0 0.70 1.30 0.44 <
-8 -3 1 1 1 0.68 0.58 0.39 <
-8 -3 1 2 0 0.05 0.80 0.23 o
-7 -3 1 -2 0 1.93 2.75 0.29 o
-7 -3 1 -1 -1 0.00 -0.05 0.23 <
-7 -3 1 -1 0 4.77 7.60 0.43 o
-7 -3 1 -1 1 6.90 8.55 0.47 o
-7 -3 1 0 -2 74.71 67.12 2.41 o
-7 -3 1 0 -1 9.58 10.91 0.55 o
-7 -3 1 0 0 0.41 0.04 0.23 <
-7 -3 1 0 1 4.02 7.11 0.41 o
-7 -3 1 0 2 30.86 28.59 1.10 o
-7 -3 1 1 -1 12.73 11.27 0.54 o
-7 -3 1 1 0 7.46 10.07 0.51 o
-7 -3 1 1 1 0.12 0.47 0.20 <
-7 -3 1 2 0 1.84 3.19 0.28 o
-6 -3 1 -2 0 0.21 0.54 0.22 <
-6 -3 1 -1 -1 0.01 -0.17 0.22 <
-6 -3 1 -1 0 1.09 2.05 0.27 o
-6 -3 1 -1 1 1.90 1.78 0.25 o
-6 -3 1 0 -2 90.21 90.36 3.06 o
-6 -3 1 0 -1 34.45 34.35 1.31 o
-6 -3 1 0 0 2.84 4.76 0.34 o
-6 -3 1 0 1 4.28 3.21 0.29 o
-6 -3 1 0 2 0.07 0.18 0.20 <
-6 -3 1 1 -1 1.26 1.38 0.23 o
-6 -3 1 1 0 0.68 0.96 0.22 o
-6 -3 1 1 1 0.01 0.03 0.19 <
-6 -3 1 2 0 0.01 0.18 0.20 <
-5 -3 1 -2 0 0.11 0.29 0.22 <
-5 -3 1 -1 -1 0.00 0.25 0.23 <
-5 -3 1 -1 0 0.03 1.09 0.23 o
-5 -3 1 -1 1 31.11 27.56 1.06 o
-5 -3 1 0 -2 574.42 587.59 19.32 o
-5 -3 1 0 -1 362.64 334.75 11.05 o
-5 -3 1 0 0 6.54 11.16 0.56 o
-5 -3 1 0 1 38.67 32.64 1.23 o
-5 -3 1 0 2 112.42 120.07 4.08 o
-5 -3 1 1 -1 41.41 39.11 1.44 o
-5 -3 1 1 0 0.60 6.36 0.37 o
-5 -3 1 1 1 6.12 4.70 0.41 o
-5 -3 1 2 0 0.00 0.32 0.18 <
-4 -3 1 -2 0 0.01 0.39 0.24 <
-4 -3 1 -1 -1 0.00 0.10 0.26 <
-4 -3 1 -1 0 2.41 2.50 0.34 o
-4 -3 1 -1 1 24.96 23.69 1.29 o
-4 -3 1 0 -2 23.29 17.35 0.76 o
-4 -3 1 0 -1 99.87 89.89 3.12 o
-4 -3 1 0 0 9.94 15.77 0.93 o
-4 -3 1 0 1 80.77 81.07 3.93 o
-4 -3 1 0 2 76.33 77.26 3.73 o
-4 -3 1 1 -1 0.01 0.16 0.18 <
-4 -3 1 1 0 0.60 0.46 0.23 <
-4 -3 1 1 1 8.61 6.94 0.52 o
-4 -3 1 2 0 0.03 0.10 0.18 <
-3 -3 1 -2 0 0.14 0.51 0.23 <
-3 -3 1 -1 -1 0.01 -0.07 0.26 <
-3 -3 1 -1 0 0.02 0.37 0.22 <
-3 -3 1 -1 1 4.88 7.30 0.42 o
-3 -3 1 0 -2 1181.02 1263.82 58.70 o
-3 -3 1 0 -1 1832.17 1763.07 81.92 o
-3 -3 1 0 0 195.27 143.38 4.85 o
-3 -3 1 0 1 2045.42 1962.59 64.15 o
-3 -3 1 0 2 701.64 753.27 29.83 o
-3 -3 1 1 -1 15.50 12.06 0.85 o
-3 -3 1 1 0 0.01 -0.14 0.27 <
-3 -3 1 1 1 0.97 1.15 0.20 o
-3 -3 1 2 0 0.35 -0.07 0.28 <
-2 -3 1 -2 0 0.00 -0.12 0.21 <
-2 -3 1 -1 -1 0.03 0.09 0.20 <
-2 -3 1 -1 0 20.25 16.32 0.83 o
-2 -3 1 -1 1 2.65 3.76 0.30 o
-2 -3 1 0 -2 3.26 2.38 0.28 o
-2 -3 1 0 -1 10.99 13.42 0.62 o
-2 -3 1 0 0 201.07 141.01 4.75 o
-2 -3 1 0 1 159.87 143.17 4.83 o
-2 -3 1 0 2 17.19 23.84 0.94 o
-2 -3 1 1 -1 3.31 3.58 0.29 o
-2 -3 1 1 0 4.17 4.89 0.33 o
-2 -3 1 1 1 9.80 9.75 0.48 o
-2 -3 1 2 0 0.21 0.30 0.19 <
-1 -3 1 -2 0 5.62 3.97 0.33 o
-1 -3 1 -1 -1 0.03 0.23 0.22 <
-1 -3 1 -1 0 70.62 68.44 2.39 o
-1 -3 1 -1 1 82.14 87.06 3.20 o
-1 -3 1 0 -2 100.06 108.88 3.74 o
-1 -3 1 0 -1 412.15 395.34 13.04 o
-1 -3 1 0 0 1.44 5.03 0.34 o
-1 -3 1 0 1 676.61 677.15 22.19 o
-1 -3 1 0 2 171.81 211.61 7.02 o
-1 -3 1 1 -1 133.24 149.27 5.00 o
-1 -3 1 1 0 117.69 101.74 3.48 o
-1 -3 1 1 1 2.45 3.05 0.27 o
-1 -3 1 2 0 7.55 9.76 0.48 o
0 -3 1 -2 0 0.05 0.01 0.28 <
0 -3 1 -1 -1 0.00 -0.12 0.21 <
0 -3 1 -1 0 3.09 3.40 0.41 o
0 -3 1 -1 1 0.10 -0.21 0.27 <
0 -3 1 0 -2 0.12 0.13 0.19 <
0 -3 1 0 -1 2.98 3.28 0.29 o
0 -3 1 0 0 95.06 83.70 4.08 o
0 -3 1 0 1 25.71 21.20 1.21 o
0 -3 1 0 2 2.04 1.53 0.32 o
0 -3 1 1 -1 0.01 0.13 0.19 <
0 -3 1 1 0 25.67 21.63 0.86 o
0 -3 1 1 1 5.92 5.86 0.50 o
0 -3 1 2 0 1.70 0.85 0.20 o
1 -3 1 -2 0 99.95 100.50 3.40 o
1 -3 1 -1 -1 0.01 0.04 0.21 <
1 -3 1 -1 0 414.11 377.26 12.43 o
1 -3 1 -1 1 124.26 141.95 4.78 o
1 -3 1 0 -2 5.44 3.25 0.29 o
1 -3 1 0 -1 73.44 60.37 2.12 o
1 -3 1 0 0 0.51 2.88 0.32 o
1 -3 1 0 1 109.57 99.39 3.41 o
1 -3 1 0 2 7.28 9.46 0.47 o
1 -3 1 1 -1 75.69 79.42 2.76 o
1 -3 1 1 0 656.50 666.03 21.88 o
1 -3 1 1 1 2.08 2.98 0.26 o
1 -3 1 2 0 171.19 200.77 6.68 o
2 -3 1 -2 0 3.52 2.16 0.24 o
2 -3 1 -1 -1 0.08 0.32 0.24 <
2 -3 1 -1 0 11.00 11.43 0.53 o
2 -3 1 -1 1 2.85 2.74 0.25 o
2 -3 1 0 -2 0.00 0.01 0.25 <
2 -3 1 0 -1 20.69 15.64 0.93 o
2 -3 1 0 0 190.90 126.31 6.44 o
2 -3 1 0 1 6.03 4.46 0.30 o
2 -3 1 0 2 0.35 0.62 0.19 o
2 -3 1 1 -1 3.27 4.34 0.42 o
2 -3 1 1 0 154.36 146.72 6.95 o
2 -3 1 1 1 9.98 9.49 0.46 o
2 -3 1 2 0 17.09 21.57 1.20 o
3 -3 1 -2 0 1137.43 1218.67 39.95 o
3 -3 1 -1 -1 0.01 0.19 0.19 <
3 -3 1 -1 0 1773.23 1720.26 56.07 o
3 -3 1 -1 1 14.04 13.94 0.66 o
3 -3 1 0 -2 0.07 0.21 0.19 <
3 -3 1 0 -1 0.00 -0.05 0.18 <
3 -3 1 0 0 187.26 142.75 4.81 o
3 -3 1 0 1 0.01 0.13 0.17 <
3 -3 1 0 2 0.55 -0.05 0.17 <
3 -3 1 1 -1 4.97 7.37 0.39 o
3 -3 1 1 0 1978.17 1891.27 61.74 o
3 -3 1 1 1 1.35 1.27 0.19 o
3 -3 1 2 0 688.20 745.24 24.29 o
4 -3 1 -2 0 22.98 18.24 1.09 o
4 -3 1 -1 -1 0.01 0.18 0.18 <
4 -3 1 -1 0 97.19 84.85 2.91 o
4 -3 1 -1 1 0.01 0.11 0.26 <
4 -3 1 0 -2 0.02 0.25 0.17 <
4 -3 1 0 -1 2.48 2.40 0.22 o
4 -3 1 0 0 10.18 14.73 0.62 o
4 -3 1 0 1 0.93 0.78 0.27 <
4 -3 1 0 2 0.01 -0.08 0.25 <
4 -3 1 1 -1 24.67 23.82 0.90 o
4 -3 1 1 0 76.40 77.89 2.67 o
4 -3 1 1 1 7.27 5.40 0.31 o
4 -3 1 2 0 73.77 73.71 2.53 o
5 -3 1 -2 0 541.07 541.16 17.61 o
5 -3 1 -1 -1 0.03 0.16 0.18 <
5 -3 1 -1 0 339.48 314.20 10.36 o
5 -3 1 -1 1 35.78 35.93 1.32 o
5 -3 1 0 -2 0.08 0.75 0.19 o
5 -3 1 0 -1 0.01 1.38 0.20 o
5 -3 1 0 0 5.56 11.75 0.53 o
5 -3 1 0 1 0.75 4.60 0.30 o
5 -3 1 0 2 0.00 0.41 0.16 <
5 -3 1 1 -1 26.50 26.01 0.97 o
5 -3 1 1 0 35.54 29.30 1.08 o
5 -3 1 1 1 5.97 5.36 0.31 o
5 -3 1 2 0 103.14 113.52 3.74 o
6 -3 1 -2 0 79.69 79.30 2.65 o
6 -3 1 -1 -1 0.00 0.14 0.18 <
6 -3 1 -1 0 31.26 32.15 1.16 o
6 -3 1 -1 1 1.01 1.60 0.20 o
6 -3 1 0 -2 0.17 0.60 0.19 o
6 -3 1 0 -1 1.00 1.86 0.21 o
6 -3 1 0 0 2.69 4.25 0.28 o
6 -3 1 0 1 0.74 0.58 0.16 o
6 -3 1 0 2 0.01 0.39 0.16 <
6 -3 1 1 -1 1.66 2.34 0.21 o
6 -3 1 1 0 4.44 3.82 0.25 o
6 -3 1 1 1 0.01 -0.05 0.14 <
6 -3 1 2 0 0.06 0.40 0.16 <
7 -3 1 -2 0 68.08 64.27 2.17 o
7 -3 1 -1 -1 0.01 0.11 0.18 <
7 -3 1 -1 0 8.16 10.09 0.43 o
7 -3 1 -1 1 11.56 9.79 0.41 o
7 -3 1 0 -2 1.85 2.84 0.27 o
7 -3 1 0 -1 5.26 5.50 0.29 o
7 -3 1 0 0 0.38 0.54 0.16 o
7 -3 1 0 1 7.04 10.45 0.41 o
7 -3 1 0 2 1.60 3.34 0.22 o
7 -3 1 1 -1 5.84 6.30 0.30 o
7 -3 1 1 0 4.14 6.22 0.30 o
7 -3 1 1 1 0.11 0.28 0.14 <
7 -3 1 2 0 29.43 26.71 0.92 o
8 -3 1 -2 0 0.87 0.56 0.14 o
-8 -2 1 -2 0 3.49 4.38 0.48 o
-8 -2 1 -1 -1 0.00 -0.01 0.34 <
-8 -2 1 -1 0 2.85 3.69 0.45 o
-8 -2 1 -1 1 3.12 2.77 0.36 o
-8 -2 1 0 -2 14.30 9.91 0.75 o
-8 -2 1 0 -1 2.35 2.96 0.38 o
-8 -2 1 0 0 0.48 0.84 0.32 <
-8 -2 1 0 1 0.02 0.56 0.19 <
-8 -2 1 1 -1 8.50 6.45 0.39 o
-8 -2 1 1 0 5.42 5.30 0.43 o
-8 -2 1 1 1 0.03 0.06 0.16 <
-8 -2 1 2 0 3.15 4.79 0.29 o
-7 -2 1 -2 0 0.09 1.21 0.25 o
-7 -2 1 -1 -1 0.00 0.43 0.22 <
-7 -2 1 -1 0 0.30 0.76 0.24 o
-7 -2 1 -1 1 1.16 1.51 0.24 o
-7 -2 1 0 -2 30.84 26.24 1.24 o
-7 -2 1 0 -1 12.38 12.01 0.52 o
-7 -2 1 0 0 1.99 2.73 0.23 o
-7 -2 1 0 1 1.30 1.40 0.22 o
-7 -2 1 0 2 0.35 0.75 0.19 o
-7 -2 1 1 -1 0.09 0.33 0.16 <
-7 -2 1 1 0 0.16 0.05 0.15 <
-7 -2 1 1 1 0.48 0.63 0.15 o
-7 -2 1 2 0 0.00 0.45 0.16 <
-6 -2 1 -2 0 1.56 3.75 0.29 o
-6 -2 1 -1 -1 0.00 -0.21 0.20 <
-6 -2 1 -1 0 9.04 17.91 0.72 o
-6 -2 1 -1 1 71.41 62.91 2.23 o
-6 -2 1 0 -2 317.95 303.61 9.94 o
-6 -2 1 0 -1 166.58 157.16 5.31 o
-6 -2 1 0 0 3.77 6.52 0.35 o
-6 -2 1 0 1 26.95 28.41 1.06 o
-6 -2 1 0 2 66.01 63.53 2.18 o
-6 -2 1 1 -1 151.61 140.07 4.66 o
-6 -2 1 1 0 1.73 13.93 0.58 o
-6 -2 1 1 1 17.74 16.37 0.66 o
-6 -2 1 2 0 0.75 1.30 0.21 o
-5 -2 1 -2 0 0.32 0.56 0.19 o
-5 -2 1 -1 -1 0.00 -0.01 0.16 <
-5 -2 1 -1 0 3.76 3.80 0.26 o
-5 -2 1 -1 1 13.75 12.35 0.53 o
-5 -2 1 0 -2 12.82 10.46 0.47 o
-5 -2 1 0 -1 17.25 13.76 0.59 o
-5 -2 1 0 0 7.54 3.87 0.32 o
-5 -2 1 0 1 11.27 9.51 0.43 o
-5 -2 1 0 2 11.54 9.41 0.42 o
-5 -2 1 1 -1 15.49 16.44 0.64 o
-5 -2 1 1 0 0.49 1.87 0.20 o
-5 -2 1 1 1 12.93 10.85 0.47 o
-5 -2 1 2 0 0.00 0.17 0.14 <
-4 -2 1 -2 0 0.24 0.48 0.19 <
-4 -2 1 -1 -1 0.03 0.09 0.19 <
-4 -2 1 -1 0 6.82 7.64 0.51 o
-4 -2 1 -1 1 87.40 88.89 4.27 o
-4 -2 1 0 -2 306.60 319.10 10.43 o
-4 -2 1 0 -1 478.10 460.15 21.44 o
-4 -2 1 0 0 3.15 6.12 0.43 o
-4 -2 1 0 1 122.58 120.92 5.66 o
-4 -2 1 0 2 93.62 100.61 4.75 o
-4 -2 1 1 -1 62.15 70.32 2.41 o
-4 -2 1 1 0 18.25 15.71 0.86 o
-4 -2 1 1 1 3.64 3.65 0.31 o
-4 -2 1 2 0 0.63 0.70 0.15 o
-3 -2 1 -2 0 0.09 0.33 0.17 <
-3 -2 1 -1 -1 0.04 -0.16 0.17 <
-3 -2 1 -1 0 22.17 15.71 0.64 o
-3 -2 1 -1 1 10.08 9.34 0.43 o
-3 -2 1 0 -2 56.80 59.88 2.99 o
-3 -2 1 0 -1 15.35 15.69 0.92 o
-3 -2 1 0 0 179.15 131.73 4.35 o
-3 -2 1 0 1 14.06 15.60 0.63 o
-3 -2 1 0 2 4.23 4.15 0.26 o
-3 -2 1 1 -1 6.63 10.27 0.67 o
-3 -2 1 1 0 4.17 3.77 0.34 o
-3 -2 1 1 1 9.80 7.26 0.35 o
-3 -2 1 2 0 0.59 0.31 0.22 <
-2 -2 1 -2 0 0.00 0.04 0.17 <
-2 -2 1 -1 -1 0.00 -0.11 0.17 <
-2 -2 1 -1 0 0.08 0.06 0.16 <
-2 -2 1 -1 1 10.55 16.52 0.66 o
-2 -2 1 0 -2 565.79 666.67 21.91 o
-2 -2 1 0 -1 2013.30 2214.65 72.48 o
-2 -2 1 0 0 901.84 1280.37 43.11 o
-2 -2 1 0 1 5697.33 6130.39 200.02 o
-2 -2 1 0 2 627.25 715.99 23.35 o
-2 -2 1 1 -1 22.13 21.22 0.81 o
-2 -2 1 1 0 0.13 0.11 0.16 <
-2 -2 1 1 1 2.65 3.53 0.25 o
-2 -2 1 2 0 0.72 0.50 0.15 o
-1 -2 1 -2 0 0.60 0.56 0.18 o
-1 -2 1 -1 -1 0.01 -0.06 0.17 <
-1 -2 1 -1 0 86.64 99.51 3.35 o
-1 -2 1 -1 1 3.93 4.16 0.26 o
-1 -2 1 0 -2 7.85 6.98 0.43 o
-1 -2 1 0 -1 54.81 58.97 2.51 o
-1 -2 1 0 0 690.93 812.62 26.63 o
-1 -2 1 0 1 32.59 44.35 1.55 o
-1 -2 1 0 2 1.01 1.44 0.19 o
-1 -2 1 1 -1 0.85 1.22 0.18 o
-1 -2 1 1 0 4.04 4.16 0.27 o
-1 -2 1 1 1 3.61 5.03 0.29 o
-1 -2 1 2 0 0.16 0.34 0.16 <
0 -2 1 -2 0 2.68 3.71 0.37 o
0 -2 1 -1 -1 0.06 -0.25 0.22 <
0 -2 1 -1 0 73.58 81.88 3.96 o
0 -2 1 -1 1 6.62 8.08 0.55 o
0 -2 1 0 -2 2.17 3.27 0.24 o
0 -2 1 0 -1 73.55 75.95 2.61 o
0 -2 1 0 0 0.01 0.20 0.22 <
0 -2 1 0 1 7.70 7.70 0.52 o
0 -2 1 0 2 1.22 1.17 0.25 o
0 -2 1 1 -1 6.69 8.46 0.39 o
0 -2 1 1 0 7.75 6.04 0.31 o
0 -2 1 1 1 0.02 0.50 0.23 <
0 -2 1 2 0 1.26 1.12 0.18 o
1 -2 1 -2 0 8.29 8.45 0.40 o
1 -2 1 -1 -1 0.05 0.08 0.15 <
1 -2 1 -1 0 55.96 66.47 2.28 o
1 -2 1 -1 1 1.25 1.46 0.18 o
1 -2 1 0 -2 0.59 0.45 0.16 <
1 -2 1 0 -1 86.67 95.77 3.22 o
1 -2 1 0 0 652.53 783.28 25.62 o
1 -2 1 0 1 4.49 3.14 0.27 o
1 -2 1 0 2 0.26 0.22 0.15 <
1 -2 1 1 -1 4.73 4.01 0.25 o
1 -2 1 1 0 33.05 44.85 1.56 o
1 -2 1 1 1 3.07 4.85 0.28 o
1 -2 1 2 0 1.12 1.28 0.18 o
2 -2 1 -2 0 560.54 654.28 21.47 o
2 -2 1 -1 -1 0.01 0.18 0.15 <
2 -2 1 -1 0 1980.67 2031.74 65.57 o
2 -2 1 -1 1 17.94 20.09 0.77 o
2 -2 1 0 -2 0.07 0.09 0.18 <
2 -2 1 0 -1 0.05 0.01 0.21 <
2 -2 1 0 0 884.07 1089.53 35.61 o
2 -2 1 0 1 0.01 0.02 0.14 <
2 -2 1 0 2 0.76 0.25 0.15 <
2 -2 1 1 -1 11.65 15.67 0.86 o
2 -2 1 1 0 5582.87 5852.46 190.86 o
2 -2 1 1 1 4.22 3.90 0.25 o
2 -2 1 2 0 622.35 722.18 33.26 o
3 -2 1 -2 0 54.28 57.33 1.99 o
3 -2 1 -1 -1 0.00 -0.03 0.14 <
3 -2 1 -1 0 14.59 14.16 0.57 o
3 -2 1 -1 1 7.18 8.99 0.40 o
3 -2 1 0 -2 0.02 0.14 0.13 <
3 -2 1 0 -1 20.22 14.92 0.59 o
3 -2 1 0 0 183.30 128.77 4.30 o
3 -2 1 0 1 3.94 4.59 0.26 o
3 -2 1 0 2 0.33 0.21 0.14 <
3 -2 1 1 -1 9.94 8.49 0.38 o
3 -2 1 1 0 11.86 13.93 0.56 o
3 -2 1 1 1 8.52 7.18 0.34 o
3 -2 1 2 0 4.05 3.94 0.24 o
4 -2 1 -2 0 297.31 314.90 14.67 o
4 -2 1 -1 -1 0.02 0.22 0.13 <
4 -2 1 -1 0 463.06 430.74 20.00 o
4 -2 1 -1 1 59.29 64.42 3.06 o
4 -2 1 0 -2 0.19 0.35 0.13 <
4 -2 1 0 -1 6.21 6.57 0.31 o
4 -2 1 0 0 3.90 5.58 0.34 o
4 -2 1 0 1 14.99 13.10 0.76 o
4 -2 1 0 2 0.44 0.36 0.20 <
4 -2 1 1 -1 82.31 87.49 2.94 o
4 -2 1 1 0 116.05 120.67 4.04 o
4 -2 1 1 1 3.73 3.19 0.32 o
4 -2 1 2 0 89.16 101.38 3.37 o
5 -2 1 -2 0 12.59 9.19 0.40 o
5 -2 1 -1 -1 0.01 0.34 0.13 <
5 -2 1 -1 0 16.90 13.46 0.53 o
5 -2 1 -1 1 15.10 14.54 0.55 o
5 -2 1 0 -2 0.34 0.32 0.13 <
5 -2 1 0 -1 3.69 4.26 0.23 o
5 -2 1 0 0 6.23 5.04 0.25 o
5 -2 1 0 1 0.73 1.72 0.15 o
5 -2 1 0 2 0.04 -0.03 0.12 <
5 -2 1 1 -1 13.11 11.97 0.46 o
5 -2 1 1 0 10.27 9.37 0.38 o
5 -2 1 1 1 12.31 9.53 0.48 o
5 -2 1 2 0 10.41 9.96 0.40 o
6 -2 1 -2 0 304.32 285.72 9.27 o
6 -2 1 -1 -1 0.00 -0.10 0.16 <
6 -2 1 -1 0 154.61 149.39 4.79 o
6 -2 1 -1 1 145.07 129.43 4.23 o
6 -2 1 0 -2 1.85 3.52 0.22 o
6 -2 1 0 -1 10.90 14.71 0.62 o
6 -2 1 0 0 3.65 5.68 0.25 o
6 -2 1 0 1 1.69 13.37 0.50 o
6 -2 1 0 2 0.78 1.52 0.14 o
6 -2 1 1 1 17.50 15.34 0.53 o
-7 -1 1 -1 -1 0.00 0.13 0.10 <
-7 -1 1 0 -2 65.03 47.46 1.90 o
-6 -1 1 -2 0 0.52 1.20 0.20 o
-6 -1 1 -1 -1 0.00 -0.05 0.16 <
-6 -1 1 -1 0 5.02 5.59 0.31 o
-6 -1 1 0 -2 2.09 1.77 0.22 o
-6 -1 1 0 -1 0.84 1.88 0.19 o
-6 -1 1 0 0 4.34 3.01 0.21 o
-6 -1 1 1 -1 34.37 29.55 1.21 o
-5 -1 1 -2 0 0.11 2.47 0.19 o
-5 -1 1 -1 -1 0.03 0.28 0.14 <
-5 -1 1 -1 0 0.19 8.12 0.35 o
-5 -1 1 -1 1 231.70 221.28 7.32 o
-5 -1 1 0 -2 230.19 222.74 7.31 o
-5 -1 1 0 -1 328.20 301.58 9.93 o
-5 -1 1 0 0 31.95 30.12 1.05 o
-5 -1 1 0 1 76.20 72.89 2.44 o
-5 -1 1 0 2 62.28 55.49 1.81 o
-5 -1 1 1 -1 234.55 242.03 7.89 o
-5 -1 1 1 0 97.61 94.19 3.19 o
-5 -1 1 1 1 12.37 12.71 0.47 o
-5 -1 1 2 0 18.72 14.72 0.53 o
-4 -1 1 -2 0 0.50 0.22 0.14 <
-4 -1 1 -1 -1 0.00 0.02 0.14 <
-4 -1 1 -1 0 0.03 0.87 0.15 o
-4 -1 1 -1 1 3.04 3.30 0.21 o
-4 -1 1 0 -2 1.08 2.71 0.19 o
-4 -1 1 0 -1 3.00 2.16 0.21 o
-4 -1 1 0 0 39.72 38.60 1.86 o
-4 -1 1 0 1 133.69 126.39 5.89 o
-4 -1 1 0 2 30.52 28.16 0.98 o
-4 -1 1 1 -1 8.31 9.71 0.38 o
-4 -1 1 1 0 0.06 0.33 0.12 <
-4 -1 1 1 1 9.72 9.46 0.50 o
-4 -1 1 2 0 0.13 0.29 0.12 <
-3 -1 1 -2 0 4.26 3.80 0.22 o
-3 -1 1 -1 -1 0.01 0.23 0.12 <
-3 -1 1 -1 0 60.01 58.14 1.95 o
-3 -1 1 -1 1 137.29 147.52 4.83 o
-3 -1 1 0 -2 114.54 109.44 5.17 o
-3 -1 1 0 -1 372.80 331.20 15.37 o
-3 -1 1 0 0 0.70 3.99 0.26 o
-3 -1 1 0 1 431.75 410.18 13.41 o
-3 -1 1 0 2 73.06 81.14 2.68 o
-3 -1 1 1 -1 80.75 92.30 4.36 o
-3 -1 1 1 0 104.88 89.67 2.98 o
-3 -1 1 1 1 2.40 2.92 0.18 o
-3 -1 1 2 0 5.79 8.88 0.52 o
-2 -1 1 -2 0 0.06 0.30 0.12 <
-2 -1 1 -1 -1 0.05 0.28 0.12 <
-2 -1 1 -1 0 82.63 93.98 3.11 o
-2 -1 1 -1 1 16.46 20.74 0.74 o
-2 -1 1 0 -2 5.82 6.18 0.35 o
-2 -1 1 0 -1 2.12 2.85 0.18 o
-2 -1 1 0 0 656.46 763.98 24.84 o
-2 -1 1 0 1 31.82 52.49 1.77 o
-2 -1 1 0 2 0.85 1.62 0.15 o
-2 -1 1 1 -1 0.90 1.44 0.14 o
-2 -1 1 1 0 3.02 4.44 0.22 o
-2 -1 1 1 1 0.93 1.19 0.13 o
-2 -1 1 2 0 0.66 0.32 0.12 <
-1 -1 1 -2 0 0.65 1.37 0.16 o
-1 -1 1 -1 -1 0.25 0.09 0.12 <
-1 -1 1 -1 0 0.04 0.45 0.12 o
-1 -1 1 -1 1 5.15 7.04 0.31 o
-1 -1 1 0 -2 65.72 67.09 2.27 o
-1 -1 1 0 -1 1373.61 1356.95 44.52 o
-1 -1 1 0 0 2541.51 1865.19 60.78 o
-1 -1 1 0 1 1258.30 1204.55 39.10 o
-1 -1 1 0 2 28.56 29.55 1.00 o
-1 -1 1 1 -1 5.07 6.45 0.33 o
-1 -1 1 1 0 0.00 0.14 0.11 <
-1 -1 1 1 1 0.92 0.35 0.11 o
-1 -1 1 2 0 0.25 0.08 0.11 <
0 -1 1 -2 0 0.27 0.73 0.17 o
0 -1 1 -1 -1 0.01 -0.10 0.15 <
0 -1 1 -1 0 5.70 4.60 0.33 o
0 -1 1 -1 1 0.10 0.01 0.13 <
0 -1 1 0 -2 0.51 0.38 0.11 o
0 -1 1 0 -1 6.07 4.65 0.33 o
0 -1 1 0 0 20.29 11.99 0.64 o
0 -1 1 0 1 16.19 9.90 0.56 o
0 -1 1 0 2 0.22 0.04 0.15 <
0 -1 1 1 -1 0.01 0.13 0.09 <
0 -1 1 1 0 17.58 9.83 0.55 o
0 -1 1 1 1 0.06 0.26 0.15 <
0 -1 1 2 0 0.20 0.16 0.11 <
1 -1 1 -2 0 73.37 78.51 2.84 o
1 -1 1 -1 -1 0.06 0.10 0.10 <
1 -1 1 -1 0 1386.05 1520.26 49.51 o
1 -1 1 -1 1 4.84 6.78 0.29 o
1 -1 1 0 -2 0.33 1.53 0.15 o
1 -1 1 0 -1 0.01 0.19 0.11 <
1 -1 1 0 0 2463.41 1897.56 61.83 o
1 -1 1 0 1 0.01 -0.03 0.11 <
1 -1 1 0 2 0.37 0.15 0.11 <
1 -1 1 1 -1 5.26 6.62 0.28 o
1 -1 1 1 0 1242.12 1206.08 38.95 o
1 -1 1 1 1 1.13 0.41 0.12 o
1 -1 1 2 0 27.86 26.80 0.92 o
2 -1 1 -2 0 5.44 6.49 0.28 o
2 -1 1 -1 -1 0.00 -0.08 0.10 <
2 -1 1 -1 0 2.33 2.51 0.15 o
2 -1 1 -1 1 1.13 1.69 0.14 o
2 -1 1 0 -2 0.04 0.49 0.12 o
2 -1 1 0 -1 80.59 92.30 3.06 o
2 -1 1 0 0 621.13 750.48 24.46 o
2 -1 1 0 1 4.36 4.48 0.21 o
2 -1 1 0 2 0.80 0.48 0.12 o
2 -1 1 1 -1 15.10 18.73 0.94 o
2 -1 1 1 0 33.91 48.70 1.65 o
2 -1 1 1 1 0.73 1.33 0.14 o
2 -1 1 2 0 0.61 1.80 0.15 o
3 -1 1 -2 0 108.30 103.83 3.42 o
3 -1 1 -1 -1 0.02 0.02 0.09 <
3 -1 1 -1 0 351.22 317.36 12.58 o
3 -1 1 -1 1 78.46 89.76 2.98 o
3 -1 1 0 -2 4.12 3.47 0.19 o
3 -1 1 0 -1 61.22 55.08 1.83 o
3 -1 1 0 0 0.54 4.46 0.21 o
3 -1 1 0 1 98.78 89.24 2.95 o
3 -1 1 0 2 5.97 8.02 0.46 o
3 -1 1 1 -1 130.01 142.25 4.69 o
3 -1 1 1 0 417.72 412.21 13.52 o
3 -1 1 1 1 2.44 3.01 0.18 o
3 -1 1 2 0 72.38 78.84 2.62 o
4 -1 1 -2 0 1.03 2.65 0.24 o
4 -1 1 0 2 0.04 -0.01 0.15 <
4 -1 1 1 1 9.31 9.35 0.51 o
4 -1 1 2 0 30.76 26.59 0.91 o
0 0 1 0 2 0.16 -0.04 0.09 <
0 0 1 1 1 0.01 0.17 0.13 <
0 0 1 2 0 0.21 0.07 0.13 <
1 0 1 0 2 0.12 0.21 0.13 <
1 0 1 1 1 0.12 0.10 0.16 <
1 0 1 2 0 0.04 0.13 0.16 <
2 0 1 0 2 1.07 0.81 0.17 o
2 0 1 1 1 0.61 1.28 0.21 o
2 0 1 2 0 0.53 1.10 0.17 o
3 0 1 0 2 1.91 0.72 0.18 o
3 0 1 1 1 0.82 0.67 0.13 o
3 0 1 2 0 2.82 0.82 0.13 o
4 0 1 0 2 104.78 109.39 3.53 o
4 0 1 1 1 0.73 1.44 0.18 o
4 0 1 2 0 45.55 39.98 1.34 o
5 0 1 0 2 1.58 1.26 0.14 o
5 0 1 1 1 36.37 32.36 1.07 o
5 0 1 2 0 0.00 0.19 0.08 <
-4 1 1 1 1 20.20 22.24 1.09 o
-4 1 1 2 0 32.64 29.79 1.52 o
-3 1 1 0 1 53.53 51.90 2.01 o
-3 1 1 0 2 2.45 1.79 0.18 o
-3 1 1 1 0 586.83 591.18 19.21 o
-3 1 1 1 1 0.74 0.46 0.15 o
-3 1 1 2 0 156.20 175.69 6.62 o
-2 1 1 -1 1 17.49 17.96 0.88 o
-2 1 1 0 0 624.69 749.72 25.97 o
-2 1 1 0 1 4.11 6.47 0.28 o
-2 1 1 0 2 1.10 0.67 0.17 o
-2 1 1 1 -1 0.75 1.22 0.12 o
-2 1 1 1 0 31.93 41.27 1.40 o
-2 1 1 1 1 0.14 0.83 0.14 o
-2 1 1 2 0 1.11 1.43 0.16 o
-1 1 1 -1 0 1368.46 1436.95 47.02 o
-1 1 1 -1 1 3.71 6.33 0.27 o
-1 1 1 0 -1 0.02 0.11 0.08 <
-1 1 1 0 0 2489.06 1781.16 57.99 o
-1 1 1 0 1 0.05 0.12 0.12 <
-1 1 1 0 2 0.00 -0.01 0.14 <
-1 1 1 1 -1 5.17 6.46 0.27 o
-1 1 1 1 0 1254.82 1200.96 38.84 o
-1 1 1 1 1 0.37 0.22 0.14 <
-1 1 1 2 0 28.55 28.43 1.02 o
0 1 1 -1 -1 0.00 0.15 0.08 <
0 1 1 -1 0 0.73 0.08 0.10 <
0 1 1 -1 1 0.04 0.07 0.09 <
0 1 1 0 -2 0.08 0.03 0.09 <
0 1 1 0 -1 0.95 0.08 0.11 <
0 1 1 0 0 20.30 11.70 0.62 o
0 1 1 0 1 5.70 2.26 0.23 o
0 1 1 0 2 0.12 0.21 0.14 <
0 1 1 1 -1 0.02 0.19 0.13 <
0 1 1 1 0 5.55 2.82 0.26 o
0 1 1 1 1 2.28 0.99 0.22 o
0 1 1 2 0 0.12 0.40 0.20 <
1 1 1 -2 0 0.42 0.09 0.07 <
1 1 1 -1 -1 0.10 0.01 0.08 <
1 1 1 -1 0 0.00 0.00 0.09 <
1 1 1 -1 1 4.88 6.17 0.28 o
1 1 1 0 -2 69.73 69.44 2.32 o
1 1 1 0 -1 1361.29 1462.86 47.34 o
1 1 1 0 0 2528.62 1796.23 58.45 o
1 1 1 0 1 1263.90 1120.75 36.46 o
1 1 1 0 2 28.77 29.18 1.04 o
1 1 1 1 -1 5.34 6.38 0.29 o
1 1 1 1 0 0.04 0.38 0.14 <
1 1 1 1 1 0.13 0.16 0.15 <
1 1 1 2 0 0.09 -0.17 0.15 <
2 1 1 -2 0 0.09 0.16 0.09 <
2 1 1 -1 -1 0.12 0.06 0.09 <
2 1 1 -1 0 11.76 13.18 0.48 o
2 1 1 -1 1 0.70 1.28 0.14 o
2 1 1 0 -2 7.49 7.13 0.29 o
2 1 1 0 -1 54.20 61.50 2.07 o
2 1 1 0 0 657.39 751.19 24.52 o
2 1 1 0 1 32.68 40.88 1.41 o
2 1 1 0 2 1.04 0.79 0.17 o
2 1 1 1 -1 17.14 19.93 0.71 o
2 1 1 1 0 4.64 6.87 0.32 o
2 1 1 1 1 0.19 1.06 0.17 o
2 1 1 2 0 0.90 1.17 0.18 o
3 1 1 -2 0 5.48 3.53 0.28 o
3 1 1 -1 -1 0.01 0.13 0.10 <
3 1 1 -1 0 76.95 85.34 4.14 o
3 1 1 -1 1 79.25 88.44 4.21 o
3 1 1 0 -2 88.97 90.66 2.94 o
3 1 1 0 -1 368.86 341.71 11.11 o
3 1 1 0 0 0.67 4.89 0.25 o
3 1 1 0 1 609.72 604.82 27.74 o
3 1 1 0 2 159.92 167.87 7.92 o
3 1 1 1 -1 135.16 142.96 4.69 o
3 1 1 1 0 58.70 51.61 1.79 o
3 1 1 1 1 0.83 0.27 0.15 <
3 1 1 2 0 2.30 1.98 0.19 o
4 1 1 -2 0 0.48 0.42 0.10 o
4 1 1 -1 -1 0.00 0.07 0.10 <
4 1 1 -1 0 2.71 2.92 0.22 o
4 1 1 -1 1 8.55 10.03 0.57 o
4 1 1 0 -2 0.07 0.40 0.13 o
4 1 1 0 -1 10.62 9.23 0.73 o
4 1 1 0 0 36.82 36.10 2.49 o
4 1 1 0 1 183.59 198.44 13.12 o
4 1 1 0 2 32.35 34.60 1.45 o
4 1 1 1 -1 2.88 3.13 0.37 o
4 1 1 1 0 0.17 0.51 0.25 <
4 1 1 1 1 21.27 21.17 1.59 o
4 1 1 2 0 0.24 0.32 0.28 <
5 1 1 -2 0 6.39 5.92 0.32 o
5 1 1 -1 -1 0.00 0.48 0.14 o
5 1 1 -1 0 11.11 13.84 0.60 o
5 1 1 -1 1 240.87 255.22 9.71 o
5 1 1 0 -2 88.26 71.93 2.78 o
5 1 1 0 -1 197.84 169.34 6.52 o
5 1 1 0 0 31.66 28.96 1.18 o
5 1 1 0 1 95.65 86.14 3.37 o
5 1 1 0 2 125.41 133.00 5.11 o
5 1 1 1 -1 230.07 226.75 8.67 o
5 1 1 1 0 50.76 49.63 1.94 o
5 1 1 1 1 8.30 8.72 0.46 o
5 1 1 2 0 5.53 4.21 0.30 o
6 1 1 -1 0 11.89 10.36 0.39 o
6 1 1 -1 1 34.15 31.03 1.08 o
6 1 1 0 0 4.52 3.18 0.19 o
6 1 1 0 1 9.53 11.86 0.47 o
6 1 1 0 2 21.29 17.94 0.81 o
6 1 1 1 -1 17.23 15.97 0.58 o
6 1 1 1 0 1.84 3.92 0.23 o
6 1 1 1 1 22.46 19.12 0.72 o
6 1 1 2 0 0.29 1.14 0.16 o
7 1 1 0 1 2.64 4.38 0.22 o
7 1 1 0 2 17.78 16.80 0.63 o
7 1 1 1 0 1.35 4.78 0.22 o
7 1 1 1 1 1.51 1.06 0.14 o
7 1 1 2 0 1.60 3.87 0.21 o
-6 2 1 0 2 0.59 1.83 0.14 o
-6 2 1 1 -1 141.51 127.79 4.85 o
-6 2 1 1 0 40.56 36.91 1.44 o
-6 2 1 1 1 6.44 5.95 0.33 o
-6 2 1 2 0 179.96 176.47 6.65 o
-5 2 1 -2 0 2.84 1.48 0.12 o
-5 2 1 -1 -1 0.00 0.21 0.10 <
-5 2 1 -1 0 8.18 6.12 0.27 o
-5 2 1 -1 1 13.66 11.91 0.54 o
-5 2 1 0 -2 0.81 0.61 0.11 o
-5 2 1 0 -1 2.91 3.63 0.20 o
-5 2 1 0 0 7.35 4.99 0.24 o
-5 2 1 0 1 1.14 1.73 0.27 o
-5 2 1 0 2 0.06 0.09 0.17 <
-5 2 1 1 -1 16.12 14.78 0.56 o
-5 2 1 1 0 4.84 5.73 0.31 o
-5 2 1 1 1 12.88 11.46 0.56 o
-5 2 1 2 0 28.51 28.73 1.22 o
-4 2 1 -2 0 220.34 219.62 7.20 o
-4 2 1 -1 -1 0.05 0.19 0.18 <
-4 2 1 -1 0 425.13 415.37 13.50 o
-4 2 1 -1 1 81.39 83.67 2.73 o
-4 2 1 0 -2 0.89 0.74 0.19 o
-4 2 1 0 -1 11.39 10.47 0.62 o
-4 2 1 0 0 3.12 4.71 0.25 o
-4 2 1 0 1 3.05 4.51 0.25 o
-4 2 1 0 2 0.25 0.37 0.14 <
-4 2 1 1 -1 60.34 66.41 3.20 o
-4 2 1 1 0 128.20 127.68 6.01 o
-4 2 1 1 1 3.97 3.98 0.24 o
-4 2 1 2 0 164.39 191.52 8.99 o
-3 2 1 -2 0 4.49 2.19 0.17 o
-3 2 1 -1 -1 0.03 -0.02 0.11 <
-3 2 1 -1 0 11.15 12.28 0.48 o
-3 2 1 -1 1 9.79 8.44 0.37 o
-3 2 1 0 -2 0.07 0.24 0.12 <
-3 2 1 0 -1 0.56 0.80 0.14 o
-3 2 1 0 0 181.26 131.05 4.37 o
-3 2 1 0 1 1.19 0.86 0.15 o
-3 2 1 0 2 0.41 0.21 0.13 <
-3 2 1 1 -1 5.23 7.97 0.43 o
-3 2 1 1 0 150.15 133.60 4.44 o
-3 2 1 1 1 0.31 0.44 0.15 <
-3 2 1 2 0 16.81 20.75 0.79 o
-2 2 1 -2 0 549.37 623.15 28.75 o
-2 2 1 -1 -1 0.03 0.08 0.12 <
-2 2 1 -1 0 1958.79 2069.41 95.40 o
-2 2 1 -1 1 9.52 15.99 0.86 o
-2 2 1 0 -2 0.08 0.29 0.14 <
-2 2 1 0 -1 0.05 -0.11 0.13 <
-2 2 1 0 0 903.68 1128.19 36.99 o
-2 2 1 0 1 0.09 0.17 0.19 <
-2 2 1 0 2 0.01 0.19 0.22 <
-2 2 1 1 -1 21.27 19.50 0.74 o
-2 2 1 1 0 5644.04 5840.80 190.76 o
-2 2 1 1 1 0.18 0.34 0.18 <
-2 2 1 2 0 631.09 703.59 22.90 o
-1 2 1 -2 0 5.90 6.96 0.33 o
-1 2 1 -1 -1 0.00 -0.03 0.13 <
-1 2 1 -1 0 2.33 3.40 0.22 o
-1 2 1 -1 1 2.81 3.18 0.25 o
-1 2 1 0 -2 0.19 0.09 0.13 <
-1 2 1 0 -1 11.41 12.82 0.63 o
-1 2 1 0 0 652.28 775.56 25.39 o
-1 2 1 0 1 5.35 6.96 0.35 o
-1 2 1 0 2 1.20 0.83 0.19 o
-1 2 1 1 -1 0.61 1.06 0.17 o
-1 2 1 1 0 35.15 53.59 1.85 o
-1 2 1 1 1 2.37 4.99 0.30 o
-1 2 1 2 0 1.04 2.12 0.22 o
0 2 1 -2 0 7.85 13.90 0.55 o
0 2 1 -1 -1 0.00 -0.20 0.19 <
0 2 1 -1 0 96.53 113.72 4.07 o
0 2 1 -1 1 7.26 7.89 0.37 o
0 2 1 0 -2 7.74 12.12 0.72 o
0 2 1 0 -1 92.95 99.51 4.69 o
0 2 1 0 0 0.00 -0.02 0.24 <
0 2 1 0 1 13.43 13.09 0.55 o
0 2 1 0 2 0.97 1.22 0.19 o
0 2 1 1 -1 6.44 7.93 0.53 o
0 2 1 1 0 13.92 14.87 0.87 o
0 2 1 1 1 0.13 -0.21 0.24 <
0 2 1 2 0 0.60 1.04 0.26 o
1 2 1 -2 0 0.52 0.14 0.15 <
1 2 1 -1 -1 0.02 0.10 0.14 <
1 2 1 -1 0 12.06 13.59 0.55 o
1 2 1 -1 1 0.83 1.25 0.18 o
1 2 1 0 -2 5.64 6.67 0.33 o
1 2 1 0 -1 1.81 2.24 0.20 o
1 2 1 0 0 684.27 806.39 26.13 o
1 2 1 0 1 36.60 53.64 1.89 o
1 2 1 0 2 1.27 1.91 0.22 o
1 2 1 1 -1 3.74 4.33 0.27 o
1 2 1 1 0 6.63 7.66 0.39 o
1 2 1 1 1 2.49 6.27 0.35 o
1 2 1 2 0 2.01 0.91 0.21 o
2 2 1 -2 0 0.15 0.56 0.16 o
2 2 1 -1 -1 0.02 -0.16 0.15 <
2 2 1 -1 0 0.00 0.22 0.15 <
2 2 1 -1 1 22.00 20.00 0.77 o
2 2 1 0 -2 560.99 643.37 20.99 o
2 2 1 0 -1 2006.42 2082.13 67.45 o
2 2 1 0 0 892.02 1171.55 38.52 o
2 2 1 0 1 5764.23 5921.59 193.81 o
2 2 1 0 2 641.65 693.09 22.38 o
2 2 1 1 -1 13.02 16.46 0.66 o
2 2 1 1 0 0.01 -0.04 0.19 <
2 2 1 1 1 0.26 0.60 0.21 <
2 2 1 2 0 0.07 0.35 0.20 <
3 2 1 -2 0 0.07 0.07 0.20 <
3 2 1 -1 -1 0.07 -0.01 0.14 <
3 2 1 -1 0 0.63 0.67 0.25 <
3 2 1 -1 1 5.87 9.05 0.62 o
3 2 1 0 -2 3.78 2.47 0.20 o
3 2 1 0 -1 9.66 12.46 0.52 o
3 2 1 0 0 185.57 125.46 4.14 o
3 2 1 0 1 158.43 141.99 6.66 o
3 2 1 0 2 17.76 19.85 1.15 o
3 2 1 1 -1 9.90 7.90 0.39 o
3 2 1 1 0 1.02 0.70 0.19 o
3 2 1 1 1 0.29 -0.11 0.23 <
3 2 1 2 0 0.23 0.22 0.20 <
4 2 1 -2 0 0.98 1.02 0.18 o
4 2 1 -1 -1 0.03 0.29 0.17 <
4 2 1 -1 0 11.29 10.74 0.64 o
4 2 1 -1 1 63.27 67.60 2.32 o
4 2 1 0 -2 222.87 233.56 10.86 o
4 2 1 0 -1 436.33 425.55 19.58 o
4 2 1 0 0 2.84 5.21 0.39 o
4 2 1 0 1 138.94 133.71 4.21 o
4 2 1 0 2 174.68 198.73 6.55 o
4 2 1 1 -1 86.46 86.86 4.03 o
4 2 1 1 0 4.09 5.84 0.42 o
4 2 1 1 1 4.30 4.00 0.36 o
4 2 1 2 0 0.28 0.27 0.18 <
5 2 1 -2 0 0.82 0.63 0.15 o
5 2 1 -1 -1 0.00 0.29 0.15 <
5 2 1 -1 0 3.58 3.75 0.25 o
5 2 1 -1 1 16.09 15.96 0.65 o
5 2 1 0 -2 2.65 1.92 0.19 o
5 2 1 0 -1 7.80 7.24 0.36 o
5 2 1 0 0 7.47 4.85 0.29 o
5 2 1 0 1 5.01 5.35 0.31 o
5 2 1 0 2 32.98 31.34 1.16 o
5 2 1 1 -1 13.59 12.66 0.54 o
5 2 1 1 0 1.17 2.14 0.22 o
5 2 1 1 1 13.01 12.03 0.54 o
5 2 1 2 0 0.05 0.26 0.17 <
6 2 1 -2 0 0.45 3.61 0.25 o
6 2 1 -1 -1 0.03 0.18 0.17 <
6 2 1 -1 0 6.99 15.91 0.66 o
6 2 1 -1 1 150.37 141.66 4.82 o
6 2 1 0 -2 112.27 105.10 4.07 o
6 2 1 0 -1 100.22 88.65 3.51 o
6 2 1 0 0 3.42 5.95 0.54 o
6 2 1 0 1 42.97 41.79 1.71 o
6 2 1 0 2 190.01 194.18 7.60 o
6 2 1 1 -1 70.41 62.64 2.54 o
6 2 1 1 0 0.34 7.71 0.66 o
6 2 1 1 1 6.61 6.34 0.45 o
6 2 1 2 0 0.59 2.45 0.30 o
7 2 1 -2 0 0.24 0.75 0.21 o
7 2 1 -1 -1 0.00 -0.09 0.19 <
7 2 1 -1 0 0.77 0.68 0.21 o
7 2 1 -1 1 0.05 0.27 0.21 <
7 2 1 0 -2 20.88 17.41 0.81 o
7 2 1 0 -1 11.76 10.33 0.55 o
7 2 1 0 0 1.94 2.93 0.29 o
7 2 1 0 1 2.03 2.29 0.28 o
7 2 1 0 2 1.42 2.08 0.28 o
7 2 1 1 -1 1.18 0.61 0.21 <
7 2 1 1 0 1.14 1.07 0.25 o
7 2 1 1 1 0.02 0.29 0.23 <
7 2 1 2 0 0.11 0.09 0.33 <
8 2 1 -2 0 0.61 1.94 0.17 o
8 2 1 -1 -1 0.00 -0.10 0.17 <
8 2 1 -1 0 1.43 2.33 0.32 o
8 2 1 -1 1 7.84 8.37 0.56 o
8 2 1 0 -1 1.55 1.16 0.31 o
8 2 1 0 0 0.59 0.72 0.31 <
8 2 1 0 1 0.44 1.11 0.33 o
8 2 1 0 2 5.61 6.80 0.44 o
8 2 1 1 -1 3.18 4.34 0.46 o
8 2 1 1 0 8.77 9.19 0.65 o
8 2 1 1 1 0.03 0.27 0.36 <
8 2 1 2 0 4.63 5.55 0.55 o
-8 3 1 2 0 3.79 2.28 0.16 o
-7 3 1 -1 -1 0.00 0.02 0.15 <
-7 3 1 -1 0 6.28 6.27 0.38 o
-7 3 1 -1 1 6.33 6.22 0.33 o
-7 3 1 0 -2 0.71 2.05 0.22 o
-7 3 1 0 -1 3.95 7.45 0.39 o
-7 3 1 0 0 0.37 0.33 0.20 <
-7 3 1 0 1 12.21 13.84 0.64 o
-7 3 1 0 2 2.73 3.02 0.30 o
-7 3 1 1 -1 12.02 9.86 0.50 o
-7 3 1 1 0 6.35 8.69 0.47 o
-7 3 1 1 1 0.58 0.58 0.21 <
-7 3 1 2 0 74.99 69.21 2.69 o
-6 3 1 -2 0 72.06 68.36 2.29 o
-6 3 1 -1 -1 0.00 -0.15 0.15 <
-6 3 1 -1 0 31.93 31.03 1.13 o
-6 3 1 -1 1 1.60 1.80 0.20 o
-6 3 1 0 -2 0.06 0.58 0.15 o
-6 3 1 0 -1 0.44 0.91 0.18 o
-6 3 1 0 0 3.27 4.19 0.29 o
-6 3 1 0 1 1.31 1.22 0.19 o
-6 3 1 0 2 0.11 0.52 0.23 <
-6 3 1 1 -1 0.77 0.93 0.17 o
-6 3 1 1 0 0.62 0.59 0.18 o
-6 3 1 1 1 0.02 0.39 0.18 <
-6 3 1 2 0 0.11 0.07 0.18 <
-5 3 1 -2 0 310.29 295.60 9.68 o
-5 3 1 -1 -1 0.01 -0.25 0.16 <
-5 3 1 -1 0 269.23 242.70 8.04 o
-5 3 1 -1 1 28.51 24.11 0.90 o
-5 3 1 0 -2 0.02 0.17 0.15 <
-5 3 1 0 -1 0.04 2.51 0.23 o
-5 3 1 0 0 6.73 9.34 0.45 o
-5 3 1 0 1 2.42 5.97 0.34 o
-5 3 1 0 2 0.01 0.30 0.18 <
-5 3 1 1 -1 35.49 35.78 1.27 o
-5 3 1 1 0 21.62 22.90 0.88 o
-5 3 1 1 1 1.65 1.56 0.21 o
-5 3 1 2 0 163.12 169.24 5.54 o
-4 3 1 -2 0 108.17 100.20 3.40 o
-4 3 1 -1 -1 0.01 -0.02 0.14 <
-4 3 1 -1 0 144.10 133.45 4.50 o
-4 3 1 -1 1 22.87 22.92 0.88 o
-4 3 1 0 -2 0.02 -0.01 0.25 <
-4 3 1 0 -1 0.01 0.19 0.18 <
-4 3 1 0 0 10.62 15.48 0.64 o
-4 3 1 0 1 0.18 0.84 0.18 o
-4 3 1 0 2 0.02 0.28 0.17 <
-4 3 1 1 -1 0.01 0.05 0.26 <
-4 3 1 1 0 9.03 10.18 0.48 o
-4 3 1 1 1 0.00 0.37 0.18 <
-4 3 1 2 0 43.77 44.11 2.33 o
-3 3 1 -2 0 1092.35 1210.39 39.47 o
-3 3 1 -1 -1 0.00 -0.13 0.15 <
-3 3 1 -1 0 1729.21 1669.14 54.52 o
-3 3 1 -1 1 5.17 6.74 0.37 o
-3 3 1 0 -2 0.11 -0.03 0.16 <
-3 3 1 0 -1 0.02 0.21 0.16 <
-3 3 1 0 0 195.38 145.77 4.90 o
-3 3 1 0 1 0.03 0.04 0.19 <
-3 3 1 0 2 0.06 0.09 0.19 <
-3 3 1 1 -1 13.75 12.11 0.54 o
-3 3 1 1 0 2028.34 1977.44 64.62 o
-3 3 1 1 1 0.00 0.19 0.19 <
-3 3 1 2 0 713.79 766.68 25.08 o
-2 3 1 -2 0 57.07 62.23 3.05 o
-2 3 1 -1 -1 0.02 0.06 0.17 <
-2 3 1 -1 0 14.83 14.81 0.87 o
-2 3 1 -1 1 2.63 4.20 0.39 o
-2 3 1 0 -2 0.04 0.22 0.17 <
-2 3 1 0 -1 0.73 0.84 0.19 o
-2 3 1 0 0 190.36 145.64 6.87 o
-2 3 1 0 1 1.14 1.11 0.27 o
-2 3 1 0 2 0.64 0.38 0.22 <
-2 3 1 1 -1 3.92 3.42 0.27 o
-2 3 1 1 0 12.09 16.24 0.69 o
-2 3 1 1 1 0.92 0.89 0.25 o
-2 3 1 2 0 4.44 4.85 0.33 o
-1 3 1 -2 0 119.84 117.32 3.99 o
-1 3 1 -1 -1 0.01 -0.02 0.17 <
-1 3 1 -1 0 395.14 371.03 12.30 o
-1 3 1 -1 1 77.26 77.57 2.68 o
-1 3 1 0 -2 7.22 4.13 0.30 o
-1 3 1 0 -1 83.14 82.83 2.85 o
-1 3 1 0 0 1.12 4.70 0.49 o
-1 3 1 0 1 63.37 56.74 2.23 o
-1 3 1 0 2 2.79 1.52 0.23 o
-1 3 1 1 -1 128.10 143.11 4.84 o
-1 3 1 1 0 473.77 446.03 14.75 o
-1 3 1 1 1 0.16 0.40 0.21 <
-1 3 1 2 0 80.24 88.62 3.06 o
0 3 1 -2 0 0.09 -0.28 0.18 <
0 3 1 -1 -1 0.01 0.39 0.26 <
0 3 1 -1 0 2.65 2.54 0.29 o
0 3 1 -1 1 0.07 -0.22 0.18 <
0 3 1 0 -2 0.11 -0.11 0.25 <
0 3 1 0 -1 3.03 2.33 0.33 o
0 3 1 0 0 96.91 84.00 4.00 o
0 3 1 0 1 10.88 9.29 0.48 o
0 3 1 0 2 1.86 1.10 0.24 o
0 3 1 1 -1 0.03 0.12 0.24 <
0 3 1 1 0 9.02 9.49 0.68 o
0 3 1 1 1 0.10 0.09 0.20 <
0 3 1 2 0 1.93 1.12 0.32 o
1 3 1 -2 0 5.58 3.80 0.32 o
1 3 1 -1 -1 0.03 0.28 0.18 <
1 3 1 -1 0 85.73 80.29 2.77 o
1 3 1 -1 1 132.54 155.63 4.97 o
1 3 1 0 -2 115.79 121.06 4.10 o
1 3 1 0 -1 402.74 368.99 12.14 o
1 3 1 0 0 0.77 4.14 0.37 o
1 3 1 0 1 474.90 458.35 15.11 o
1 3 1 0 2 85.23 96.11 3.27 o
1 3 1 1 -1 79.87 80.76 3.90 o
1 3 1 1 0 64.93 57.20 2.04 o
1 3 1 1 1 0.33 0.61 0.23 <
1 3 1 2 0 3.13 1.89 0.26 o
2 3 1 -2 0 0.06 0.11 0.19 <
2 3 1 -1 -1 0.03 0.10 0.19 <
2 3 1 -1 0 0.95 1.01 0.20 o
2 3 1 -1 1 2.75 3.24 0.33 o
2 3 1 0 -2 57.14 57.65 2.04 o
2 3 1 0 -1 15.65 15.01 0.66 o
2 3 1 0 0 197.20 141.74 4.79 o
2 3 1 0 1 13.37 16.16 0.70 o
2 3 1 0 2 3.90 5.92 0.38 o
2 3 1 1 -1 3.50 4.05 0.31 o
2 3 1 1 0 1.48 0.70 0.22 o
2 3 1 1 1 0.85 1.14 0.25 o
2 3 1 2 0 0.63 0.30 0.22 <
3 3 1 -2 0 0.34 0.46 0.29 <
3 3 1 -1 -1 0.12 0.12 0.23 <
3 3 1 -1 0 0.04 0.31 0.30 <
3 3 1 -1 1 16.69 13.60 0.90 o
3 3 1 0 -2 1144.83 1262.78 41.07 o
3 3 1 0 -1 1801.52 1756.68 57.53 o
3 3 1 0 0 198.57 157.33 7.55 o
3 3 1 0 1 2103.94 2309.56 107.67 o
3 3 1 0 2 732.42 862.07 40.17 o
3 3 1 1 -1 6.30 7.04 0.41 o
3 3 1 1 0 0.15 -0.06 0.22 <
3 3 1 1 1 0.01 0.31 0.37 <
3 3 1 2 0 0.08 0.07 0.21 <
4 3 1 -2 0 0.01 0.35 0.18 <
4 3 1 -1 -1 0.02 0.07 0.21 <
4 3 1 -1 0 0.14 0.36 0.19 <
4 3 1 -1 1 0.01 -0.03 0.21 <
4 3 1 0 -2 108.26 104.37 5.00 o
4 3 1 0 -1 148.10 145.71 6.86 o
4 3 1 0 0 10.39 16.37 0.96 o
4 3 1 0 1 9.37 10.04 0.51 o
4 3 1 0 2 46.04 48.35 2.46 o
4 3 1 1 -1 24.89 23.96 1.32 o
4 3 1 1 0 0.13 0.82 0.28 <
4 3 1 1 1 0.02 0.30 0.24 <
4 3 1 2 0 0.05 0.20 0.25 <
5 3 1 -2 0 0.01 0.24 0.18 <
5 3 1 -1 -1 0.01 0.06 0.18 <
5 3 1 -1 0 0.00 3.02 0.29 o
5 3 1 -1 1 40.12 38.84 1.44 o
5 3 1 0 -2 326.56 310.13 10.31 o
5 3 1 0 -1 287.92 262.48 8.74 o
5 3 1 0 0 6.69 11.38 0.57 o
5 3 1 0 1 24.95 22.72 0.94 o
5 3 1 0 2 179.98 186.42 6.15 o
5 3 1 1 -1 29.55 29.01 1.11 o
5 3 1 1 0 2.61 5.48 0.39 o
5 3 1 1 1 1.88 1.25 0.27 o
5 3 1 2 0 0.01 0.27 0.22 <
6 3 1 -2 0 0.04 0.56 0.20 <
6 3 1 -1 -1 0.00 0.00 0.20 <
6 3 1 -1 0 0.56 0.95 0.22 o
6 3 1 -1 1 1.03 1.35 0.25 o
6 3 1 0 -2 79.79 73.48 2.56 o
6 3 1 0 -1 35.51 33.29 1.27 o
6 3 1 0 0 2.80 3.50 0.42 o
6 3 1 0 1 0.65 0.32 0.23 <
6 3 1 0 2 0.16 0.24 0.23 <
6 3 1 1 -1 1.81 2.02 0.26 o
6 3 1 1 0 1.57 1.95 0.26 o
6 3 1 1 1 0.02 0.19 0.24 <
6 3 1 2 0 0.10 0.20 0.23 <
7 3 1 -2 0 1.00 2.64 0.31 o
7 3 1 -1 -1 0.01 0.29 0.19 <
7 3 1 -1 0 5.01 9.47 0.54 o
7 3 1 -1 1 11.90 10.63 0.54 o
7 3 1 0 -2 38.81 34.35 1.27 o
7 3 1 0 -1 7.02 7.52 0.43 o
7 3 1 0 0 0.51 0.50 0.22 <
7 3 1 0 1 7.22 9.93 0.52 o
7 3 1 0 2 81.94 80.72 2.83 o
7 3 1 1 -1 6.61 8.08 0.54 o
7 3 1 1 0 14.10 15.13 0.81 o
7 3 1 1 1 0.56 0.81 0.30 <
7 3 1 2 0 3.05 3.75 0.40 o
8 3 1 -2 0 0.65 1.85 0.31 o
8 3 1 -1 -1 0.00 0.81 0.40 <
8 3 1 -1 0 2.31 1.87 0.44 o
8 3 1 -1 1 1.04 1.52 0.34 o
8 3 1 0 -2 0.00 0.12 0.42 <
8 3 1 0 -1 0.00 0.17 0.43 <
8 3 1 0 0 0.31 0.78 0.46 <
8 3 1 0 1 0.16 0.63 0.45 <
8 3 1 0 2 4.29 4.53 0.44 o
8 3 1 1 -1 0.16 0.66 0.50 <
8 3 1 1 0 0.77 1.10 0.53 <
8 3 1 1 1 0.09 0.31 0.48 <
-8 4 1 -1 -1 0.00 0.08 0.33 <
-8 4 1 0 -2 0.59 0.90 0.26 o
-8 4 1 0 -1 2.40 2.98 0.45 o
-8 4 1 1 -1 0.11 1.00 0.28 o
-7 4 1 -2 0 0.63 0.35 0.18 <
-7 4 1 -1 -1 0.00 0.03 0.19 <
-7 4 1 -1 0 0.23 0.44 0.20 <
-7 4 1 -1 1 0.22 0.69 0.28 <
-7 4 1 0 -2 0.05 0.19 0.20 <
-7 4 1 0 -1 0.55 1.05 0.21 o
-7 4 1 0 0 0.06 0.53 0.21 <
-7 4 1 0 1 0.30 0.38 0.28 <
-7 4 1 0 2 0.06 0.05 0.27 <
-7 4 1 1 -1 0.41 1.03 0.23 o
-7 4 1 1 0 0.19 0.38 0.21 <
-7 4 1 1 1 0.09 0.64 0.30 <
-7 4 1 2 0 7.51 6.76 0.40 o
-6 4 1 -2 0 96.07 98.75 3.27 o
-6 4 1 -1 -1 0.00 0.26 0.21 <
-6 4 1 -1 0 19.89 19.30 0.79 o
-6 4 1 -1 1 4.00 3.48 0.32 o
-6 4 1 0 -2 0.14 0.58 0.21 <
-6 4 1 0 -1 1.56 2.16 0.26 o
-6 4 1 0 0 3.65 4.25 0.33 o
-6 4 1 0 1 4.14 5.98 0.38 o
-6 4 1 0 2 0.17 0.30 0.23 <
-6 4 1 1 -1 2.29 2.50 0.28 o
-6 4 1 1 0 4.61 7.27 0.43 o
-6 4 1 1 1 0.02 0.65 0.23 <
-6 4 1 2 0 64.49 69.89 2.43 o
-5 4 1 -2 0 18.58 21.39 0.85 o
-5 4 1 -1 -1 0.01 -0.18 0.20 <
-5 4 1 -1 0 3.56 5.56 0.36 o
-5 4 1 -1 1 0.67 0.66 0.22 <
-5 4 1 0 -2 0.24 0.06 0.20 <
-5 4 1 0 -1 0.29 0.43 0.21 <
-5 4 1 0 0 3.19 2.62 0.29 o
-5 4 1 0 1 0.01 0.52 0.23 <
-5 4 1 0 2 0.00 0.03 0.23 <
-5 4 1 1 -1 1.37 2.02 0.30 o
-5 4 1 1 0 0.11 2.21 0.28 o
-5 4 1 1 1 0.99 0.51 0.23 <
-5 4 1 2 0 14.62 14.61 0.76 o
-4 4 1 -2 0 1455.19 1488.89 48.54 o
-4 4 1 -1 -1 0.00 0.15 0.20 <
-4 4 1 -1 0 1059.80 972.65 31.87 o
-4 4 1 -1 1 1.06 1.97 0.28 o
-4 4 1 0 -2 0.01 0.28 0.22 <
-4 4 1 0 -1 0.01 0.24 0.20 <
-4 4 1 0 0 84.23 67.57 2.39 o
-4 4 1 0 1 0.04 0.90 0.25 o
-4 4 1 0 2 0.21 0.12 0.22 <
-4 4 1 1 -1 6.88 5.37 0.36 o
-4 4 1 1 0 363.33 322.24 10.74 o
-4 4 1 1 1 0.04 0.14 0.25 <
-4 4 1 2 0 449.67 466.19 15.43 o
-3 4 1 -2 0 24.57 18.92 0.80 o
-3 4 1 -1 -1 0.00 -0.13 0.20 <
-3 4 1 -1 0 103.18 87.46 3.04 o
-3 4 1 -1 1 9.25 10.62 0.79 o
-3 4 1 0 -2 0.01 0.29 0.19 <
-3 4 1 0 -1 0.00 0.28 0.20 <
-3 4 1 0 0 10.50 14.99 0.68 o
-3 4 1 0 1 0.14 0.89 0.23 o
-3 4 1 0 2 0.01 0.17 0.35 <
-3 4 1 1 -1 4.76 4.94 0.36 o
-3 4 1 1 0 85.34 82.72 2.88 o
-3 4 1 1 1 0.02 -0.13 0.24 <
-3 4 1 2 0 83.33 83.24 2.93 o
-2 4 1 -2 0 320.76 339.09 15.85 o
-2 4 1 -1 -1 0.04 -0.09 0.30 <
-2 4 1 -1 0 514.51 485.47 22.69 o
-2 4 1 -1 1 46.54 44.34 2.29 o
-2 4 1 0 -2 1.02 0.88 0.21 o
-2 4 1 0 -1 11.01 10.94 0.64 o
-2 4 1 0 0 3.14 6.27 0.56 o
-2 4 1 0 1 4.34 6.55 0.58 o
-2 4 1 0 2 0.19 0.39 0.23 <
-2 4 1 1 -1 108.89 110.62 3.81 o
-2 4 1 1 0 139.81 147.29 7.06 o
-2 4 1 1 1 2.63 2.03 0.36 o
-2 4 1 2 0 108.76 120.65 4.16 o
-1 4 1 -2 0 1.39 3.17 0.30 o
-1 4 1 -1 -1 0.02 -0.30 0.20 <
-1 4 1 -1 0 3.28 2.60 0.28 o
-1 4 1 -1 1 3.75 4.44 0.35 o
-1 4 1 0 -2 0.48 0.37 0.21 <
-1 4 1 0 -1 2.88 3.44 0.31 o
-1 4 1 0 0 46.08 44.24 1.66 o
-1 4 1 0 1 0.37 0.12 0.22 <
-1 4 1 0 2 0.24 0.17 0.22 <
-1 4 1 1 -1 8.94 6.66 0.42 o
-1 4 1 1 0 158.13 145.54 5.01 o
-1 4 1 1 1 27.27 25.54 1.06 o
-1 4 1 2 0 39.95 35.84 1.54 o
0 4 1 -2 0 132.25 139.63 4.78 o
0 4 1 -1 -1 0.02 0.37 0.25 <
0 4 1 -1 0 475.58 452.00 14.95 o
0 4 1 -1 1 449.12 472.10 15.68 o
0 4 1 0 -2 128.32 141.51 6.81 o
0 4 1 0 -1 478.69 439.49 20.45 o
0 4 1 0 0 0.21 0.54 0.25 <
0 4 1 0 1 241.91 239.82 8.10 o
0 4 1 0 2 56.40 48.86 1.98 o
0 4 1 1 -1 456.18 486.34 22.71 o
0 4 1 1 0 242.66 241.29 8.12 o
0 4 1 1 1 0.03 0.66 0.26 <
0 4 1 2 0 56.88 49.64 2.47 o
1 4 1 -2 0 0.44 0.54 0.22 <
1 4 1 -1 -1 0.00 0.29 0.20 <
1 4 1 -1 0 2.40 3.19 0.31 o
1 4 1 -1 1 6.70 7.94 0.47 o
1 4 1 0 -2 1.03 3.73 0.33 o
1 4 1 0 -1 4.18 3.26 0.31 o
1 4 1 0 0 45.25 44.26 1.67 o
1 4 1 0 1 168.99 157.44 5.37 o
1 4 1 0 2 40.79 35.84 1.38 o
1 4 1 1 -1 2.66 3.45 0.36 o
1 4 1 1 0 0.18 0.10 0.22 <
1 4 1 1 1 28.21 26.50 1.06 o
1 4 1 2 0 0.38 0.42 0.24 <
2 4 1 -2 0 1.01 0.71 0.23 o
2 4 1 -1 -1 0.00 -0.11 0.23 <
2 4 1 -1 0 12.53 11.76 0.60 o
2 4 1 -1 1 117.08 121.74 4.19 o
2 4 1 0 -2 339.18 380.42 12.55 o
2 4 1 0 -1 538.60 496.05 16.27 o
2 4 1 0 0 3.02 6.50 0.43 o
2 4 1 0 1 142.59 141.35 4.83 o
2 4 1 0 2 112.30 132.25 4.93 o
2 4 1 1 -1 49.07 48.16 1.78 o
2 4 1 1 0 3.79 5.00 0.38 o
2 4 1 1 1 3.85 3.53 0.36 o
2 4 1 2 0 0.27 0.18 0.24 <
3 4 1 -2 0 0.01 -0.09 0.33 <
3 4 1 -1 -1 0.01 0.72 0.34 <
3 4 1 -1 0 0.07 0.09 0.33 <
3 4 1 -1 1 5.91 6.38 0.63 o
3 4 1 0 -2 26.01 19.82 0.87 o
3 4 1 0 -1 111.07 96.31 3.37 o
3 4 1 0 0 11.88 16.79 1.14 o
3 4 1 0 1 88.07 91.26 4.47 o
3 4 1 0 2 88.75 91.20 4.65 o
3 4 1 1 -1 9.36 10.06 0.63 o
3 4 1 1 0 0.17 1.22 0.28 o
3 4 1 1 1 0.05 0.88 0.44 <
3 4 1 2 0 0.03 0.24 0.26 <
4 4 1 -2 0 0.03 0.41 0.22 <
4 4 1 -1 -1 0.00 -0.28 0.31 <
4 4 1 -1 0 0.21 -0.10 0.24 <
4 4 1 -1 1 8.56 6.29 0.44 o
4 4 1 0 -2 1558.11 1587.49 73.49 o
4 4 1 0 -1 1138.72 1092.36 50.64 o
4 4 1 0 0 86.30 76.06 3.76 o
4 4 1 0 1 390.01 351.57 11.78 o
4 4 1 0 2 481.93 515.04 17.04 o
4 4 1 1 -1 1.21 2.55 0.44 o
4 4 1 1 0 0.03 -0.04 0.33 <
4 4 1 1 1 0.00 0.52 0.36 <
4 4 1 2 0 0.26 0.08 0.35 <
5 4 1 -2 0 0.24 0.47 0.25 <
5 4 1 -1 -1 0.02 0.22 0.25 <
5 4 1 -1 0 0.56 0.73 0.26 <
5 4 1 -1 1 1.51 2.01 0.31 o
5 4 1 0 -2 22.69 22.97 0.96 o
5 4 1 0 -1 4.75 6.91 0.45 o
5 4 1 0 0 4.87 3.30 0.35 o
5 4 1 0 1 0.22 2.41 0.35 o
5 4 1 0 2 16.96 16.64 0.79 o
5 4 1 1 -1 0.91 0.65 0.27 <
5 4 1 1 0 0.01 0.33 0.27 <
5 4 1 1 1 0.96 0.69 0.29 <
5 4 1 2 0 0.00 0.35 0.29 <
6 4 1 -2 0 0.16 0.37 0.24 <
6 4 1 -1 -1 0.00 0.10 0.24 <
6 4 1 -1 0 1.93 3.06 0.32 o
6 4 1 -1 1 2.49 2.40 0.33 o
6 4 1 0 -2 107.27 106.96 3.65 o
6 4 1 0 -1 21.60 22.01 0.94 o
6 4 1 0 0 4.09 4.92 0.42 o
6 4 1 0 1 5.33 7.40 0.50 o
6 4 1 0 2 72.78 75.11 2.68 o
6 4 1 1 -1 4.00 4.24 0.38 o
6 4 1 1 0 4.77 6.11 0.43 o
6 4 1 1 1 0.04 -0.06 0.28 <
6 4 1 2 0 0.24 0.60 0.29 <
7 4 1 -2 0 0.05 0.22 0.24 <
7 4 1 -1 -1 0.00 0.16 0.25 <
7 4 1 -1 0 0.82 1.44 0.28 o
7 4 1 -1 1 0.43 0.27 0.28 <
7 4 1 0 -2 0.75 0.94 0.28 o
7 4 1 0 -1 0.23 0.24 0.28 <
7 4 1 0 0 0.06 0.42 0.26 <
7 4 1 0 1 0.17 0.27 0.27 <
7 4 1 0 2 8.76 8.99 0.54 o
7 4 1 1 -1 0.32 0.44 0.29 <
7 4 1 1 0 0.35 0.18 0.25 <
7 4 1 1 1 0.12 0.17 0.26 <
7 4 1 2 0 0.12 0.34 0.32 <
8 4 1 -2 0 0.71 1.69 0.36 o
8 4 1 -1 -1 0.00 -0.17 0.55 <
8 4 1 -1 0 2.81 2.94 0.68 o
8 4 1 -1 1 0.08 2.27 0.44 o
-7 5 1 -2 0 18.39 17.83 1.00 o
-7 5 1 -1 -1 0.00 -0.27 0.25 <
-7 5 1 -1 0 0.15 1.93 0.32 o
-7 5 1 -1 1 0.03 0.69 0.30 <
-7 5 1 0 -2 0.03 0.39 0.24 <
-7 5 1 0 -1 1.04 0.88 0.27 o
-7 5 1 0 0 0.84 0.65 0.28 <
-7 5 1 0 1 1.89 2.11 0.35 o
-7 5 1 1 -1 0.00 1.08 0.28 o
-7 5 1 1 0 0.03 2.18 0.34 o
-7 5 1 1 1 0.02 0.20 0.30 <
-7 5 1 2 0 20.64 24.54 0.99 o
-6 5 1 -2 0 29.92 26.78 1.08 o
-6 5 1 -1 -1 0.00 0.53 0.25 <
-6 5 1 -1 0 5.43 4.61 0.40 o
-6 5 1 -1 1 0.54 0.68 0.25 <
-6 5 1 0 -2 0.12 -0.02 0.25 <
-6 5 1 0 -1 0.16 0.51 0.25 <
-6 5 1 0 0 9.86 6.51 0.43 o
-6 5 1 0 1 0.59 1.13 0.26 o
-6 5 1 0 2 0.02 0.24 0.29 <
-6 5 1 1 -1 0.03 0.40 0.25 <
-6 5 1 1 0 3.93 3.08 0.33 o
-6 5 1 1 1 0.17 0.05 0.28 <
-6 5 1 2 0 7.56 6.71 0.46 o
-5 5 1 -2 0 484.62 465.05 15.43 o
-5 5 1 -1 -1 0.00 0.25 0.25 <
-5 5 1 -1 0 100.28 92.95 3.27 o
-5 5 1 -1 1 0.12 0.62 0.26 <
-5 5 1 0 -2 0.00 0.06 0.25 <
-5 5 1 0 -1 0.01 0.24 0.25 <
-5 5 1 0 0 5.46 7.96 0.53 o
-5 5 1 0 1 0.00 -0.05 0.27 <
-5 5 1 0 2 0.01 0.37 0.29 <
-5 5 1 1 -1 0.74 0.83 0.27 o
-5 5 1 1 0 69.47 60.36 2.23 o
-5 5 1 1 1 0.00 -0.04 0.29 <
-5 5 1 2 0 178.79 184.58 6.20 o
-4 5 1 -2 0 74.01 76.49 2.71 o
-4 5 1 -1 -1 0.01 0.15 0.24 <
-4 5 1 -1 0 8.13 12.75 0.65 o
-4 5 1 -1 1 0.53 0.56 0.27 <
-4 5 1 0 -2 0.20 0.58 0.25 <
-4 5 1 0 -1 0.54 0.70 0.27 <
-4 5 1 0 0 4.41 2.55 0.36 o
-4 5 1 0 1 0.00 -0.09 0.26 <
-4 5 1 0 2 0.03 0.22 0.29 <
-4 5 1 1 -1 0.71 0.57 0.30 <
-4 5 1 1 0 15.10 13.98 0.70 o
-4 5 1 1 1 2.51 1.85 0.32 o
-4 5 1 2 0 0.65 1.32 0.32 o
-3 5 1 -2 0 615.71 624.71 29.19 o
-3 5 1 -1 -1 0.00 -0.19 0.25 <
-3 5 1 -1 0 399.41 360.37 16.95 o
-3 5 1 -1 1 17.01 14.33 1.05 o
-3 5 1 0 -2 0.05 0.18 0.24 <
-3 5 1 0 -1 0.01 3.42 0.37 o
-3 5 1 0 0 7.22 13.45 0.70 o
-3 5 1 0 1 2.22 7.56 0.77 o
-3 5 1 0 2 0.01 0.30 0.45 <
-3 5 1 1 -1 72.10 65.84 2.42 o
-3 5 1 1 0 43.57 40.74 1.59 o
-3 5 1 1 1 0.82 0.72 0.48 <
-3 5 1 2 0 133.12 144.29 5.01 o
-2 5 1 -2 0 15.36 11.14 0.68 o
-2 5 1 -1 -1 0.00 -0.23 0.32 <
-2 5 1 -1 0 19.59 16.25 1.06 o
-2 5 1 -1 1 14.45 13.61 0.70 o
-2 5 1 0 -2 0.82 1.01 0.25 o
-2 5 1 0 -1 4.78 4.56 0.52 o
-2 5 1 0 0 8.61 5.83 0.60 o
-2 5 1 0 1 1.78 3.08 0.48 o
-2 5 1 0 2 0.10 0.24 0.29 <
-2 5 1 1 -1 27.96 26.53 1.56 o
-2 5 1 1 0 13.87 13.41 0.95 o
-2 5 1 1 1 14.77 13.17 0.96 o
-2 5 1 2 0 14.91 13.04 0.96 o
-1 5 1 -2 0 293.08 296.86 9.95 o
-1 5 1 -1 -1 0.00 0.05 0.30 <
-1 5 1 -1 0 406.98 382.71 12.72 o
-1 5 1 -1 1 262.43 249.50 8.42 o
-1 5 1 0 -2 6.89 8.40 0.54 o
-1 5 1 0 -1 12.31 16.70 0.90 o
-1 5 1 0 0 38.88 37.58 1.50 o
-1 5 1 0 1 68.76 61.88 2.31 o
-1 5 1 0 2 7.61 4.89 0.44 o
-1 5 1 1 -1 359.76 349.46 11.72 o
-1 5 1 1 0 98.90 98.84 3.49 o
-1 5 1 1 1 4.76 5.84 0.48 o
-1 5 1 2 0 84.79 79.81 2.89 o
0 5 1 -2 0 0.22 0.30 0.26 <
0 5 1 -1 -1 0.03 0.36 0.25 <
0 5 1 -1 0 2.48 1.75 0.30 o
0 5 1 -1 1 0.48 0.69 0.27 <
0 5 1 0 -2 0.71 0.54 0.37 <
0 5 1 0 -1 3.05 3.16 0.36 o
0 5 1 0 0 12.17 13.22 0.69 o
0 5 1 0 1 15.27 15.50 0.79 o
0 5 1 0 2 0.08 0.08 0.28 <
0 5 1 1 -1 0.73 0.96 0.42 <
0 5 1 1 0 14.62 15.95 0.80 o
0 5 1 1 1 85.83 84.48 3.08 o
0 5 1 2 0 0.09 0.84 0.31 <
1 5 1 -2 0 7.72 8.02 0.53 o
1 5 1 -1 -1 0.00 0.02 0.30 <
1 5 1 -1 0 15.05 16.90 0.84 o
1 5 1 -1 1 367.49 351.43 11.82 o
1 5 1 0 -2 299.76 292.78 9.72 o
1 5 1 0 -1 430.22 386.82 12.99 o
1 5 1 0 0 46.10 37.68 1.50 o
1 5 1 0 1 101.06 101.52 3.59 o
1 5 1 0 2 87.93 76.74 3.91 o
1 5 1 1 -1 273.35 242.20 8.14 o
1 5 1 1 0 70.83 63.99 2.40 o
1 5 1 1 1 4.61 5.34 0.47 o
1 5 1 2 0 7.89 5.19 0.48 o
2 5 1 -2 0 0.95 0.78 0.27 <
2 5 1 -1 -1 0.01 0.28 0.27 <
2 5 1 -1 0 4.14 5.26 0.43 o
2 5 1 -1 1 29.57 30.57 1.27 o
2 5 1 0 -2 15.84 12.14 0.66 o
2 5 1 0 -1 21.67 17.47 0.84 o
2 5 1 0 0 10.18 5.90 0.46 o
2 5 1 0 1 13.78 13.48 0.73 o
2 5 1 0 2 15.66 13.13 0.73 o
2 5 1 1 -1 15.62 15.29 0.77 o
2 5 1 1 0 1.88 3.60 0.44 o
2 5 1 1 1 16.12 13.81 0.75 o
2 5 1 2 0 0.11 0.76 0.38 <
3 5 1 -2 0 0.05 0.24 0.41 <
3 5 1 -1 -1 0.01 -0.16 0.45 <
3 5 1 -1 0 0.18 5.12 0.69 o
3 5 1 -1 1 80.32 63.95 3.42 o
3 5 1 0 -2 673.11 675.39 22.20 o
3 5 1 0 -1 434.63 399.30 13.42 o
3 5 1 0 0 7.11 14.05 1.15 o
3 5 1 0 1 45.13 37.21 2.16 o
3 5 1 0 2 143.68 159.46 10.93 o
3 5 1 1 -1 20.61 17.40 0.85 o
3 5 1 1 0 3.06 6.95 0.54 o
3 5 1 1 1 0.82 0.69 0.56 <
3 5 1 2 0 0.01 0.53 0.32 <
4 5 1 -2 0 0.22 0.46 0.30 <
4 5 1 -1 -1 0.00 -0.10 0.35 <
4 5 1 -1 0 0.47 0.87 0.32 <
4 5 1 -1 1 0.79 0.86 0.32 <
4 5 1 0 -2 80.85 78.88 3.98 o
4 5 1 0 -1 9.73 14.38 1.01 o
4 5 1 0 0 5.64 2.77 0.50 o
4 5 1 0 1 16.84 13.93 1.05 o
4 5 1 0 2 0.74 0.79 0.36 <
4 5 1 1 -1 0.33 0.66 0.39 <
4 5 1 1 0 0.02 0.12 0.38 <
4 5 1 1 1 3.00 1.79 0.48 o
4 5 1 2 0 0.04 0.33 0.38 <
5 5 1 -2 0 0.02 0.19 0.29 <
5 5 1 -1 -1 0.01 0.39 0.29 <
5 5 1 -1 0 0.00 0.03 0.32 <
5 5 1 -1 1 0.98 1.00 0.41 <
5 5 1 0 -2 531.42 516.66 17.22 o
5 5 1 0 -1 109.36 108.75 3.87 o
5 5 1 0 0 6.31 8.04 0.78 o
5 5 1 0 1 76.81 71.10 2.64 o
5 5 1 0 2 199.46 207.24 7.07 o
5 5 1 1 -1 0.12 0.96 0.44 <
5 5 1 1 0 0.00 -0.41 0.36 <
5 5 1 1 1 0.02 0.22 0.35 <
5 5 1 2 0 0.01 0.49 0.33 <
6 5 1 -2 0 0.19 -0.20 0.30 <
6 5 1 -1 -1 0.01 0.07 0.29 <
6 5 1 -1 0 0.15 0.18 0.38 <
6 5 1 -1 1 0.02 0.30 0.31 <
6 5 1 0 -2 33.56 29.15 1.22 o
6 5 1 0 -1 5.69 6.36 0.69 o
6 5 1 0 0 11.61 8.88 0.57 o
6 5 1 0 1 4.76 4.02 0.43 o
6 5 1 0 2 9.24 8.05 0.60 o
6 5 1 1 -1 0.83 1.74 0.35 o
6 5 1 1 0 0.49 0.78 0.35 <
6 5 1 1 1 0.12 0.37 0.33 <
6 5 1 2 0 0.02 0.11 0.35 <
7 5 1 -2 0 0.02 0.78 0.31 <
7 5 1 -1 -1 0.00 0.53 0.33 <
7 5 1 -1 0 1.16 0.72 0.44 <
7 5 1 -1 1 0.00 0.91 0.38 <
7 5 1 0 -2 21.75 20.46 0.97 o
7 5 1 0 -1 0.16 2.37 0.41 o
7 5 1 0 0 1.04 1.08 0.41 <
7 5 1 0 1 0.01 1.66 0.41 o
7 5 1 0 2 25.43 27.03 1.21 o
7 5 1 1 -1 0.03 0.76 0.44 <
7 5 1 1 0 2.21 2.94 0.52 o
7 5 1 1 1 0.01 0.02 0.45 <
-6 6 1 -2 0 87.15 84.73 2.99 o
-6 6 1 -1 -1 0.00 0.30 0.32 <
-6 6 1 -1 0 1.04 7.03 0.56 o
-6 6 1 -1 1 0.00 -0.07 0.37 <
-6 6 1 0 -2 0.07 0.67 0.32 <
-6 6 1 0 -1 0.00 0.14 0.32 <
-6 6 1 0 0 0.02 0.38 0.41 <
-6 6 1 0 1 0.00 -0.19 0.49 <
-6 6 1 1 -1 0.06 0.35 0.44 <
-6 6 1 1 0 3.33 8.75 0.65 o
-6 6 1 1 1 0.00 0.78 0.41 <
-6 6 1 2 0 61.41 63.62 2.37 o
-5 6 1 -2 0 12.15 10.94 0.63 o
-5 6 1 -1 -1 0.00 0.26 0.29 <
-5 6 1 -1 0 4.09 3.79 0.42 o
-5 6 1 -1 1 0.39 0.20 0.39 <
-5 6 1 0 -2 0.10 -0.21 0.29 <
-5 6 1 0 -1 0.30 0.43 0.29 <
-5 6 1 0 0 11.50 7.06 0.62 o
-5 6 1 0 1 0.64 0.85 0.34 <
-5 6 1 0 2 0.03 0.30 0.32 <
-5 6 1 1 -1 0.20 0.39 0.31 <
-5 6 1 1 0 11.37 9.15 0.59 o
-5 6 1 1 1 0.33 0.08 0.32 <
-5 6 1 2 0 17.65 16.14 0.82 o
-4 6 1 -2 0 156.37 158.51 5.41 o
-4 6 1 -1 -1 0.01 0.40 0.31 <
-4 6 1 -1 0 25.47 26.68 1.65 o
-4 6 1 -1 1 1.54 2.15 0.37 o
-4 6 1 0 -2 0.21 0.84 0.30 <
-4 6 1 0 -1 2.75 4.20 0.59 o
-4 6 1 0 0 4.33 6.14 0.52 o
-4 6 1 0 1 5.74 7.79 0.57 o
-4 6 1 0 2 0.28 0.69 0.35 <
-4 6 1 1 -1 4.98 3.99 0.52 o
-4 6 1 1 0 14.44 15.55 0.96 o
-4 6 1 1 1 0.11 0.45 0.36 <
-4 6 1 2 0 67.68 67.60 2.56 o
-3 6 1 -2 0 107.26 101.18 5.09 o
-3 6 1 -1 -1 0.01 -0.48 0.61 <
-3 6 1 -1 0 42.17 40.27 2.33 o
-3 6 1 -1 1 1.87 2.12 0.61 o
-3 6 1 0 -2 0.10 0.40 0.34 <
-3 6 1 0 -1 0.75 1.37 0.34 o
-3 6 1 0 0 3.89 4.13 0.71 o
-3 6 1 0 1 2.11 2.75 0.64 o
-3 6 1 0 2 0.12 0.41 0.45 <
-3 6 1 1 -1 1.55 1.86 0.37 o
-3 6 1 1 0 5.43 4.23 0.72 o
-3 6 1 1 1 0.66 0.29 0.53 <
-3 6 1 2 0 0.03 0.32 0.36 <
-2 6 1 -2 0 418.56 418.49 19.75 o
-2 6 1 -1 -1 0.00 -1.21 0.73 <
-2 6 1 -1 0 214.58 210.51 7.17 o
-2 6 1 -1 1 95.15 83.78 3.03 o
-2 6 1 0 -2 1.00 6.91 1.04 o
-2 6 1 0 -1 11.94 23.23 1.49 o
-2 6 1 0 0 5.18 8.21 0.80 o
-2 6 1 0 1 0.23 11.17 0.87 o
-2 6 1 0 2 0.57 3.21 0.46 o
-2 6 1 1 -1 211.40 198.75 9.64 o
-2 6 1 1 0 39.49 44.35 2.50 o
-2 6 1 1 1 5.16 5.60 0.53 o
-2 6 1 2 0 99.52 96.50 4.89 o
-1 6 1 -2 0 2.80 2.47 0.38 o
-1 6 1 -1 -1 0.00 -0.11 0.34 <
-1 6 1 -1 0 0.96 1.87 0.39 o
-1 6 1 -1 1 39.02 34.68 1.46 o
-1 6 1 0 -2 8.58 8.33 0.58 o
-1 6 1 0 -1 18.79 14.74 0.80 o
-1 6 1 0 0 6.11 5.49 0.49 o
-1 6 1 0 1 3.51 6.78 0.64 o
-1 6 1 0 2 0.60 1.22 0.49 <
-1 6 1 1 -1 35.49 36.65 1.53 o
-1 6 1 1 0 8.40 8.20 0.61 o
-1 6 1 1 1 42.98 35.99 2.19 o
-1 6 1 2 0 11.59 8.98 0.96 o
0 6 1 -2 0 26.73 27.15 1.21 o
0 6 1 -1 -1 0.01 0.42 0.35 <
0 6 1 -1 0 25.21 24.52 1.13 o
0 6 1 -1 1 213.95 201.84 6.90 o
0 6 1 0 -2 27.60 26.17 1.34 o
0 6 1 0 -1 25.10 26.01 1.20 o
0 6 1 0 0 0.16 0.39 0.37 <
0 6 1 0 1 22.11 23.50 1.13 o
0 6 1 0 2 7.20 7.20 0.92 o
0 6 1 1 -1 215.15 208.90 7.33 o
0 6 1 1 0 23.39 26.23 1.20 o
0 6 1 1 1 0.02 0.58 0.63 <
0 6 1 2 0 7.25 8.69 0.67 o
1 6 1 -2 0 9.55 8.35 0.84 o
1 6 1 -1 -1 0.01 0.44 0.35 <
1 6 1 -1 0 17.14 14.97 0.82 o
1 6 1 -1 1 36.11 35.31 2.11 o
1 6 1 0 -2 3.13 2.70 0.42 o
1 6 1 0 -1 0.98 1.94 0.40 o
1 6 1 0 0 6.02 5.09 0.50 o
1 6 1 0 1 8.48 8.45 0.91 o
1 6 1 0 2 12.11 9.66 0.94 o
1 6 1 1 -1 40.46 37.02 1.55 o
1 6 1 1 0 3.42 9.62 0.97 o
1 6 1 1 1 43.92 37.56 1.61 o
1 6 1 2 0 0.61 1.74 0.48 o
2 6 1 -2 0 0.61 5.42 0.52 o
2 6 1 -1 -1 0.01 -0.26 0.43 <
2 6 1 -1 0 8.53 26.16 1.22 o
2 6 1 -1 1 228.41 208.55 7.16 o
2 6 1 0 -2 442.10 441.75 14.66 o
2 6 1 0 -1 231.38 225.67 7.80 o
2 6 1 0 0 5.82 9.59 0.80 o
2 6 1 0 1 40.99 43.85 1.80 o
2 6 1 0 2 108.83 105.48 3.82 o
2 6 1 1 -1 109.85 102.72 5.28 o
2 6 1 1 0 0.34 14.81 0.88 o
2 6 1 1 1 4.53 5.00 0.56 o
2 6 1 2 0 0.65 4.04 0.54 o
3 6 1 -2 0 0.13 0.55 0.60 <
3 6 1 -1 -1 0.00 -0.13 0.56 <
3 6 1 -1 0 0.90 0.63 0.56 <
3 6 1 -1 1 1.95 2.20 0.63 o
3 6 1 0 -2 117.52 113.80 4.05 o
3 6 1 0 -1 47.23 46.42 2.15 o
3 6 1 0 0 3.72 6.55 0.90 o
3 6 1 0 1 6.27 6.59 0.88 o
3 6 1 0 2 0.03 0.37 0.71 <
3 6 1 1 -1 2.26 2.54 0.44 o
3 6 1 1 0 2.10 2.53 0.57 o
3 6 1 1 1 0.70 0.11 0.68 <
3 6 1 2 0 0.16 -0.04 0.40 <
4 6 1 -2 0 0.28 0.56 0.37 <
4 6 1 -1 -1 0.02 -0.21 0.44 <
4 6 1 -1 0 2.35 2.83 0.68 o
4 6 1 -1 1 5.61 5.59 0.54 o
4 6 1 0 -2 173.56 181.65 8.76 o
4 6 1 0 -1 29.25 31.51 1.88 o
4 6 1 0 0 4.69 6.87 0.76 o
4 6 1 0 1 14.06 17.57 0.94 o
4 6 1 0 2 74.01 79.07 2.97 o
4 6 1 1 -1 2.33 1.22 0.51 <
4 6 1 1 0 6.33 9.14 0.86 o
4 6 1 1 1 0.16 -0.30 0.51 <
4 6 1 2 0 0.31 -0.21 0.45 <
5 6 1 -2 0 0.16 0.15 0.61 <
5 6 1 -1 -1 0.00 0.67 0.40 <
5 6 1 -1 0 0.30 0.08 0.36 <
5 6 1 -1 1 0.26 0.52 0.38 <
5 6 1 0 -2 14.50 13.01 0.76 o
5 6 1 0 -1 4.71 4.71 0.50 o
5 6 1 0 0 12.81 10.45 0.68 o
5 6 1 0 1 12.44 9.71 0.69 o
5 6 1 0 2 21.05 21.18 1.21 o
5 6 1 1 -1 0.28 0.71 0.39 <
5 6 1 1 0 0.96 1.10 0.42 <
5 6 1 1 1 0.51 0.66 0.43 <
5 6 1 2 0 0.09 1.31 0.46 <
6 6 1 -2 0 0.08 0.20 0.36 <
6 6 1 -1 -1 0.00 0.28 0.42 <
6 6 1 -1 0 0.00 0.48 0.43 <
6 6 1 -1 1 0.07 0.88 0.43 <
6 6 1 0 -2 99.58 92.31 3.38 o
6 6 1 0 -1 1.11 8.64 0.71 o
6 6 1 0 0 0.04 0.46 0.54 <
6 6 1 0 1 4.28 12.36 0.86 o
6 6 1 0 2 75.31 76.81 2.92 o
6 6 1 1 -1 0.00 0.45 0.52 <
6 6 1 1 0 0.00 0.79 0.54 <
6 6 1 1 1 0.01 0.80 0.56 <
-5 7 1 -2 0 22.53 24.67 1.17 o
-5 7 1 -1 -1 0.01 0.82 0.41 <
-5 7 1 -1 0 0.00 2.77 0.54 o
-5 7 1 -1 1 0.00 0.69 0.55 <
-5 7 1 0 -2 0.06 0.69 0.39 <
-5 7 1 0 -1 1.35 1.36 0.44 o
-5 7 1 0 0 1.37 1.53 0.53 <
-5 7 1 0 1 2.80 3.30 0.60 o
-5 7 1 1 -1 0.06 0.21 0.47 <
-5 7 1 1 0 0.40 1.78 0.55 o
-5 7 1 2 0 17.84 20.73 1.11 o
-4 7 1 -2 0 2.27 3.07 0.43 o
-4 7 1 -1 -1 0.00 0.24 0.38 <
-4 7 1 -1 0 0.23 1.05 0.40 <
-4 7 1 -1 1 0.17 0.18 0.41 <
-4 7 1 0 -2 0.08 1.12 0.41 <
-4 7 1 0 -1 1.14 1.70 0.42 o
-4 7 1 0 0 0.25 0.30 0.40 <
-4 7 1 0 1 0.35 0.86 0.44 <
-4 7 1 0 2 0.06 0.40 0.49 <
-4 7 1 1 -1 1.01 1.08 0.40 <
-4 7 1 1 0 1.06 0.82 0.42 <
-4 7 1 1 1 0.00 0.83 0.47 <
-4 7 1 2 0 5.74 3.75 0.54 o
-3 7 1 -2 0 102.32 100.27 3.63 o
-3 7 1 -1 -1 0.00 -0.51 0.65 <
-3 7 1 -1 0 13.06 16.95 1.41 o
-3 7 1 -1 1 8.01 9.19 0.70 o
-3 7 1 0 -2 1.84 2.77 0.56 o
-3 7 1 0 -1 8.44 12.34 1.18 o
-3 7 1 0 0 0.54 0.51 0.70 <
-3 7 1 0 1 21.51 23.83 1.17 o
-3 7 1 0 2 4.53 6.58 0.63 o
-3 7 1 1 -1 18.47 16.15 1.38 o
-3 7 1 1 0 7.30 11.76 1.21 o
-3 7 1 1 1 0.44 1.44 0.77 <
-3 7 1 2 0 50.55 49.40 2.94 o
-2 7 1 -2 0 47.01 42.88 1.78 o
-2 7 1 -1 -1 0.00 0.72 0.41 <
-2 7 1 -1 0 19.29 18.56 0.99 o
-2 7 1 -1 1 0.72 1.83 0.46 o
-2 7 1 0 -2 0.47 1.34 0.61 <
-2 7 1 0 -1 1.12 1.17 0.46 <
-2 7 1 0 0 3.33 4.10 0.53 o
-2 7 1 0 1 1.92 1.56 0.46 o
-2 7 1 0 2 0.17 1.33 0.51 <
-2 7 1 1 -1 1.20 1.38 0.54 <
-2 7 1 1 0 2.37 2.14 0.45 o
-2 7 1 1 1 0.15 -0.18 0.43 <
-2 7 1 2 0 0.98 0.92 0.59 <
-1 7 1 -2 0 103.19 92.56 3.37 o
-1 7 1 -1 -1 0.01 1.03 0.44 <
-1 7 1 -1 0 51.72 53.11 2.13 o
-1 7 1 -1 1 91.69 86.03 3.22 o
-1 7 1 0 -2 0.20 7.25 0.65 o
-1 7 1 0 -1 2.07 11.66 0.81 o
-1 7 1 0 0 0.03 2.39 0.49 o
-1 7 1 0 1 2.94 8.58 0.88 o
-1 7 1 0 2 3.17 8.40 0.70 o
-1 7 1 1 -1 134.74 122.29 4.37 o
-1 7 1 1 0 0.14 3.12 0.53 o
-1 7 1 1 1 3.75 2.34 0.54 o
-1 7 1 2 0 1.40 5.09 0.63 o
0 7 1 -2 0 8.28 10.00 0.71 o
0 7 1 -1 -1 0.00 1.04 0.42 <
0 7 1 -1 0 8.06 9.44 0.69 o
0 7 1 -1 1 0.62 1.49 0.49 o
0 7 1 0 -2 8.48 10.22 0.73 o
0 7 1 0 -1 8.86 9.13 0.70 o
0 7 1 0 0 0.92 1.51 0.47 o
0 7 1 0 1 1.59 1.55 0.48 o
0 7 1 0 2 0.06 1.39 0.52 <
0 7 1 1 -1 0.53 1.33 0.48 <
0 7 1 1 0 2.00 1.94 0.51 o
0 7 1 1 1 16.97 15.70 0.97 o
0 7 1 2 0 0.19 1.04 0.50 <
1 7 1 -2 0 0.12 9.03 1.02 o
1 7 1 -1 -1 0.00 0.42 0.44 <
1 7 1 -1 0 1.67 11.04 0.95 o
1 7 1 -1 1 143.25 126.58 6.41 o
1 7 1 0 -2 109.50 92.56 3.43 o
1 7 1 0 -1 55.50 56.11 2.24 o
1 7 1 0 0 0.09 1.59 0.49 o
1 7 1 0 1 0.01 4.22 0.81 o
1 7 1 0 2 1.42 2.03 0.76 <
1 7 1 1 -1 100.60 89.06 3.34 o
1 7 1 1 0 3.14 13.21 0.88 o
1 7 1 1 1 3.87 3.08 0.57 o
1 7 1 2 0 3.14 8.68 0.75 o
2 7 1 -2 0 0.57 1.78 0.48 o
2 7 1 -1 -1 0.02 0.83 0.45 <
2 7 1 -1 0 1.21 1.36 0.45 o
2 7 1 -1 1 1.36 1.27 0.50 <
2 7 1 0 -2 51.14 51.34 2.11 o
2 7 1 0 -1 22.09 20.64 1.08 o
2 7 1 0 0 3.64 3.63 0.54 o
2 7 1 0 1 2.75 3.55 0.55 o
2 7 1 0 2 1.11 1.17 0.55 <
2 7 1 1 -1 0.84 2.15 0.52 o
2 7 1 1 0 2.04 2.84 0.54 o
2 7 1 1 1 0.13 -0.05 0.49 <
2 7 1 2 0 0.19 1.33 0.54 <
3 7 1 -2 0 1.59 3.75 0.82 o
3 7 1 -1 -1 0.02 0.63 0.71 <
3 7 1 -1 0 7.08 16.47 1.46 o
3 7 1 -1 1 20.86 16.83 1.47 o
3 7 1 0 -2 108.81 112.45 4.04 o
3 7 1 0 -1 14.82 14.50 1.09 o
3 7 1 0 0 0.53 0.97 0.76 <
3 7 1 0 1 7.04 11.44 1.31 o
3 7 1 0 2 54.37 51.76 3.10 o
3 7 1 1 -1 10.04 10.49 0.87 o
3 7 1 1 0 23.59 27.80 1.62 o
3 7 1 1 1 0.38 -0.55 0.87 <
3 7 1 2 0 4.81 7.28 0.71 o
4 7 1 -2 0 0.04 0.39 0.44 <
4 7 1 -1 -1 0.00 0.54 0.53 <
4 7 1 -1 0 1.13 1.12 0.59 <
4 7 1 -1 1 1.13 1.04 0.48 <
4 7 1 0 -2 3.12 2.41 0.61 o
4 7 1 0 -1 0.44 1.36 0.58 <
4 7 1 0 0 0.14 0.48 0.60 <
4 7 1 0 1 0.97 0.93 0.51 <
4 7 1 0 2 5.74 5.09 0.66 o
4 7 1 1 -1 0.13 1.57 0.62 <
4 7 1 1 0 0.51 0.04 0.57 <
4 7 1 1 1 0.01 1.15 0.68 <
4 7 1 2 0 0.12 1.26 0.74 <
5 7 1 -2 0 0.04 0.02 0.45 <
5 7 1 -1 -1 0.01 -0.69 0.52 <
5 7 1 -1 0 1.51 1.35 0.58 <
5 7 1 -1 1 0.05 1.31 0.57 <
5 7 1 0 -2 26.85 28.99 1.54 o
5 7 1 0 -1 0.02 4.42 0.70 o
5 7 1 0 0 1.62 1.53 0.67 <
5 7 1 0 1 0.44 1.72 0.72 <
5 7 1 0 2 21.85 24.76 1.34 o
5 7 1 1 -1 0.00 1.72 0.68 <
5 7 1 1 0 3.24 2.86 0.73 o
-4 8 1 -2 0 22.72 24.02 1.31 o
-4 8 1 -1 -1 0.00 -0.06 0.61 <
-4 8 1 0 -2 1.15 2.08 0.61 o
-4 8 1 0 -1 4.80 5.03 0.75 o
-3 8 1 -2 0 1.23 1.42 0.55 <
-3 8 1 -1 -1 0.01 0.16 0.52 <
-3 8 1 -1 0 0.08 0.43 0.57 <
-3 8 1 -1 1 0.49 0.60 0.69 <
-3 8 1 0 -2 1.54 1.06 0.87 <
-3 8 1 0 -1 4.52 6.21 1.13 o
-3 8 1 0 0 0.83 1.04 0.63 <
-3 8 1 0 1 1.09 0.99 0.74 <
-3 8 1 1 -1 1.20 1.87 1.06 <
-3 8 1 1 0 0.11 0.23 0.76 <
-3 8 1 1 1 0.38 1.82 0.81 <
-3 8 1 2 0 3.22 1.76 1.19 <
-2 8 1 -2 0 25.15 23.69 1.22 o
-2 8 1 -1 -1 0.00 0.13 0.49 <
-2 8 1 -1 0 4.31 5.42 0.67 o
-2 8 1 -1 1 8.48 10.11 0.89 o
-2 8 1 0 -2 1.33 4.56 0.72 o
-2 8 1 0 -1 2.18 5.70 0.67 o
-2 8 1 0 0 1.13 1.33 0.60 <
-2 8 1 0 1 17.39 17.91 1.14 o
-2 8 1 0 2 9.43 12.46 0.99 o
-2 8 1 1 -1 11.20 11.19 0.88 o
-2 8 1 1 0 0.02 0.88 0.64 <
-2 8 1 1 1 0.85 1.78 0.72 <
-2 8 1 2 0 0.45 1.94 0.72 <
-1 8 1 -2 0 14.86 13.51 1.03 o
-1 8 1 -1 -1 0.02 -0.06 0.49 <
-1 8 1 -1 0 4.58 7.83 0.82 o
-1 8 1 -1 1 3.99 6.12 0.95 o
-1 8 1 0 -2 5.66 7.92 0.75 o
-1 8 1 0 -1 7.28 9.47 0.80 o
-1 8 1 0 0 0.05 0.21 0.57 <
-1 8 1 0 1 1.94 2.57 0.65 o
-1 8 1 0 2 1.44 2.12 0.91 <
-1 8 1 1 -1 8.63 9.61 0.83 o
-1 8 1 1 0 0.23 1.39 0.61 <
-1 8 1 1 1 0.35 0.34 0.68 <
-1 8 1 2 0 0.07 1.05 0.65 <
0 8 1 -2 0 9.80 17.86 1.09 o
0 8 1 -1 -1 0.00 -0.19 0.56 <
0 8 1 -1 0 3.65 12.25 1.02 o
0 8 1 -1 1 76.44 68.06 2.72 o
0 8 1 0 -2 10.30 15.64 1.02 o
0 8 1 0 -1 4.37 11.15 0.89 o
0 8 1 0 0 0.05 0.66 0.58 <
0 8 1 0 1 10.00 13.71 1.00 o
0 8 1 0 2 7.00 14.05 1.04 o
0 8 1 1 -1 76.46 73.65 2.90 o
0 8 1 1 0 8.40 9.91 0.88 o
0 8 1 1 1 0.00 0.17 0.67 <
0 8 1 2 0 6.59 13.27 1.01 o
1 8 1 -2 0 5.96 8.69 1.10 o
1 8 1 -1 -1 0.00 0.25 0.53 <
1 8 1 -1 0 7.32 9.50 1.13 o
1 8 1 -1 1 9.53 8.11 1.11 o
1 8 1 0 -2 15.14 13.36 0.93 o
1 8 1 0 -1 5.01 4.28 0.64 o
1 8 1 0 0 0.11 0.64 0.70 <
1 8 1 0 1 0.14 0.74 0.73 <
1 8 1 0 2 0.20 0.64 0.83 <
1 8 1 1 -1 4.57 4.10 0.71 o
1 8 1 1 0 2.01 4.28 0.73 o
1 8 1 1 1 0.37 2.06 0.92 <
1 8 1 2 0 1.33 4.80 0.86 o
2 8 1 -2 0 1.26 3.39 0.62 o
2 8 1 -1 -1 0.01 0.37 0.56 <
2 8 1 -1 0 2.27 3.78 0.67 o
2 8 1 -1 1 11.69 11.21 0.92 o
2 8 1 0 -2 27.50 25.73 1.34 o
2 8 1 0 -1 4.96 6.42 0.74 o
2 8 1 0 0 0.98 2.59 0.68 o
2 8 1 0 1 0.02 1.65 0.69 <
2 8 1 0 2 0.34 2.44 0.78 o
2 8 1 1 -1 9.65 9.82 0.91 o
2 8 1 1 0 19.12 21.90 1.31 o
2 8 1 1 1 0.98 0.68 0.76 <
2 8 1 2 0 9.74 12.83 1.12 o
3 8 1 -2 0 1.42 4.08 1.08 o
3 8 1 -1 -1 0.00 0.31 0.98 <
3 8 1 -1 0 4.35 4.22 1.16 o
3 8 1 -1 1 1.41 -0.01 1.19 <
3 8 1 0 -2 1.75 2.42 0.67 o
3 8 1 0 -1 0.17 1.71 0.89 <
3 8 1 0 0 0.64 0.69 1.21 <
3 8 1 0 1 0.09 -0.44 1.26 <
3 8 1 0 2 3.37 2.66 1.31 <
3 8 1 1 -1 0.42 1.93 0.77 <
3 8 1 1 0 1.29 2.11 1.01 <
3 8 1 1 1 0.33 1.55 1.40 <
4 8 1 -2 0 1.16 2.58 0.73 o
4 8 1 -1 -1 0.01 0.02 0.88 <
4 8 1 -1 0 4.93 1.86 0.91 <
4 8 1 0 -2 26.17 29.02 1.81 o
-1 9 1 -2 0 2.33 4.75 1.28 o
-1 9 1 -1 -1 0.00 1.10 0.89 <
-1 9 1 0 -2 1.35 6.72 1.02 o
0 9 1 -2 0 3.64 3.55 0.92 o
0 9 1 -1 -1 0.01 0.81 0.88 <
0 9 1 0 -2 3.39 3.02 0.92 o
1 9 1 -2 0 1.27 8.31 1.51 o
1 9 1 -1 -1 0.00 1.99 1.19 <
1 9 1 0 -2 2.61 3.71 1.00 o
-1 -9 2 2 0 0.81 1.72 1.49 <
0 -9 2 0 2 1.06 0.96 0.93 <
0 -9 2 1 1 0.01 1.14 0.95 <
0 -9 2 2 0 0.78 1.48 0.96 <
1 -9 2 0 2 0.61 2.24 0.94 <
-4 -8 2 1 0 11.70 13.94 1.39 o
-4 -8 2 1 1 0.94 4.62 1.02 o
-4 -8 2 2 0 0.06 1.14 0.73 <
-3 -8 2 -1 -1 0.40 3.47 1.43 <
-3 -8 2 -1 0 1.54 1.19 0.80 <
-3 -8 2 -1 1 0.19 0.73 0.76 <
-3 -8 2 0 -2 0.01 -2.46 1.41 <
-3 -8 2 0 -1 0.11 1.83 1.26 <
-3 -8 2 0 0 1.47 2.28 1.24 <
-3 -8 2 0 1 1.78 3.71 0.78 o
-3 -8 2 0 2 7.94 9.96 0.90 o
-3 -8 2 1 -1 1.27 1.49 1.17 <
-3 -8 2 1 0 0.50 1.03 1.10 <
-3 -8 2 1 1 1.96 3.35 1.11 o
-3 -8 2 2 0 1.12 2.18 1.08 <
-2 -8 2 -2 0 0.20 1.49 0.80 <
-2 -8 2 -1 -1 6.98 10.18 1.02 o
-2 -8 2 -1 0 18.47 22.75 1.34 o
-2 -8 2 -1 1 0.03 1.04 0.67 <
-2 -8 2 0 -2 2.43 1.84 0.72 <
-2 -8 2 0 -1 0.02 0.73 0.68 <
-2 -8 2 0 0 3.38 4.02 0.72 o
-2 -8 2 0 1 0.85 3.51 0.68 o
-2 -8 2 0 2 0.15 0.18 0.54 <
-2 -8 2 1 -1 0.02 0.29 0.60 <
-2 -8 2 1 0 16.21 18.23 1.11 o
-2 -8 2 1 1 9.07 9.49 0.82 o
-2 -8 2 2 0 1.01 1.02 0.54 <
-1 -8 2 -2 0 0.11 0.46 0.68 <
-1 -8 2 -1 -1 6.30 8.03 0.89 o
-1 -8 2 -1 0 2.41 3.64 0.68 o
-1 -8 2 -1 1 1.05 1.55 0.62 <
-1 -8 2 0 -2 1.27 1.26 0.91 <
-1 -8 2 0 -1 0.09 1.49 0.89 <
-1 -8 2 0 0 0.12 0.41 0.60 <
-1 -8 2 0 1 1.69 0.53 0.56 <
-1 -8 2 0 2 0.28 0.62 0.53 <
-1 -8 2 1 -1 0.05 0.48 0.83 <
-1 -8 2 1 0 1.51 2.31 0.94 <
-1 -8 2 1 1 2.60 4.25 0.69 o
-1 -8 2 2 0 0.43 1.50 0.82 <
0 -8 2 -2 0 2.21 2.82 0.71 o
0 -8 2 -1 -1 34.96 33.95 1.68 o
0 -8 2 -1 0 8.98 11.49 0.94 o
0 -8 2 -1 1 0.57 0.05 0.51 <
0 -8 2 0 -2 2.57 1.96 0.67 <
0 -8 2 0 -1 8.40 11.72 0.92 o
0 -8 2 0 0 0.29 3.18 0.63 o
0 -8 2 0 1 0.97 3.52 0.65 o
0 -8 2 0 2 0.00 0.02 0.55 <
0 -8 2 1 -1 0.62 0.15 0.58 <
0 -8 2 1 0 0.78 1.60 0.56 <
0 -8 2 1 1 19.16 17.30 1.06 o
0 -8 2 2 0 0.00 0.15 0.53 <
1 -8 2 -2 0 1.70 2.11 0.70 o
1 -8 2 -1 -1 6.39 8.57 0.86 o
1 -8 2 -1 0 0.28 0.41 0.59 <
1 -8 2 -1 1 0.04 0.77 0.56 <
1 -8 2 0 -2 0.18 1.41 0.87 <
1 -8 2 0 -1 1.92 4.72 0.70 o
1 -8 2 0 0 0.22 0.49 0.59 <
1 -8 2 0 1 1.96 2.35 0.59 o
1 -8 2 0 2 0.56 2.44 0.59 o
1 -8 2 1 -1 1.10 0.81 0.64 <
1 -8 2 1 0 1.00 1.40 0.56 <
1 -8 2 1 1 2.71 2.97 0.59 o
1 -8 2 2 0 0.17 0.23 0.51 <
2 -8 2 -2 0 2.49 1.71 0.71 <
2 -8 2 -1 -1 6.51 9.99 0.93 o
2 -8 2 -1 0 0.01 1.16 0.63 <
2 -8 2 -1 1 0.04 0.70 0.62 <
2 -8 2 0 -2 0.24 0.92 0.69 <
2 -8 2 0 -1 17.15 18.15 1.34 o
2 -8 2 0 0 3.19 3.36 0.66 o
2 -8 2 0 1 14.91 17.03 1.04 o
2 -8 2 0 2 0.83 1.15 0.66 <
2 -8 2 1 -1 0.03 -0.17 0.58 <
2 -8 2 1 0 0.75 1.49 0.56 <
2 -8 2 1 1 8.40 8.96 0.78 o
2 -8 2 2 0 0.06 -0.02 0.51 <
3 -8 2 -2 0 0.05 1.95 1.15 <
3 -8 2 -1 -1 0.27 1.59 0.75 <
3 -8 2 -1 0 0.11 0.00 1.00 <
3 -8 2 -1 1 1.25 0.28 0.90 <
3 -8 2 0 -1 1.09 1.83 0.72 <
3 -8 2 0 0 1.19 1.29 0.64 <
3 -8 2 0 1 0.70 0.51 0.93 <
3 -8 2 0 2 1.01 0.61 0.81 <
3 -8 2 1 -1 0.15 0.71 0.65 <
3 -8 2 1 0 1.74 2.50 0.66 o
3 -8 2 1 1 1.78 3.21 0.77 o
3 -8 2 2 0 7.32 5.89 0.70 o
4 -8 2 0 1 10.26 12.29 0.96 o
4 -8 2 0 2 0.05 1.28 0.68 <
4 -8 2 1 1 0.73 3.98 0.76 o
-5 -7 2 -1 -1 0.05 0.83 0.72 <
-5 -7 2 -1 0 3.11 3.45 0.76 o
-5 -7 2 -1 1 0.02 -0.09 0.67 <
-5 -7 2 0 -2 0.01 0.47 0.65 <
-5 -7 2 0 -1 0.37 0.04 0.65 <
-5 -7 2 0 0 33.40 37.03 1.66 o
-5 -7 2 0 1 0.11 7.17 0.92 o
-5 -7 2 0 2 3.66 2.16 0.64 o
-5 -7 2 1 -1 0.01 0.80 0.58 <
-5 -7 2 1 0 1.34 1.19 0.57 <
-5 -7 2 1 1 0.20 1.56 0.60 <
-5 -7 2 2 0 0.02 0.51 0.50 <
-4 -7 2 -2 0 0.01 0.02 0.62 <
-4 -7 2 -1 -1 0.48 0.68 0.64 <
-4 -7 2 -1 0 0.50 0.46 0.58 <
-4 -7 2 -1 1 0.13 0.84 0.57 <
-4 -7 2 0 -2 0.06 0.70 0.52 <
-4 -7 2 0 -1 0.84 0.73 0.57 <
-4 -7 2 0 0 2.49 3.23 0.67 o
-4 -7 2 0 1 5.14 7.06 0.84 o
-4 -7 2 0 2 15.61 18.11 1.15 o
-4 -7 2 1 -1 0.30 -0.30 0.47 <
-4 -7 2 1 0 0.12 0.74 0.53 <
-4 -7 2 1 1 2.23 2.47 0.60 o
-4 -7 2 2 0 0.11 1.01 0.44 <
-3 -7 2 -2 0 0.04 0.63 0.50 <
-3 -7 2 -1 -1 11.54 13.60 1.39 o
-3 -7 2 -1 0 23.27 26.79 1.30 o
-3 -7 2 -1 1 0.73 1.30 0.49 <
-3 -7 2 0 -2 0.01 -0.02 0.73 <
-3 -7 2 0 -1 8.68 12.77 1.33 o
-3 -7 2 0 0 54.29 57.85 3.37 o
-3 -7 2 0 1 24.73 27.72 1.32 o
-3 -7 2 0 2 0.12 0.44 0.46 <
-3 -7 2 1 -1 0.11 0.25 0.70 <
-3 -7 2 1 0 21.25 25.22 1.84 o
-3 -7 2 1 1 30.70 29.89 2.07 o
-3 -7 2 2 0 0.41 0.75 0.70 <
-2 -7 2 -2 0 0.08 -0.29 0.49 <
-2 -7 2 -1 -1 1.47 2.50 0.53 o
-2 -7 2 -1 0 1.96 1.41 0.48 <
-2 -7 2 -1 1 0.08 -0.05 0.44 <
-2 -7 2 0 -2 10.04 9.95 0.77 o
-2 -7 2 0 -1 2.60 3.65 0.57 o
-2 -7 2 0 0 0.04 1.56 0.48 o
-2 -7 2 0 1 4.70 5.66 0.61 o
-2 -7 2 0 2 6.62 7.97 0.69 o
-2 -7 2 1 -1 0.88 0.87 0.47 <
-2 -7 2 1 0 0.00 0.05 0.47 <
-2 -7 2 1 1 2.96 2.79 0.53 o
-2 -7 2 2 0 0.08 0.96 0.48 <
-1 -7 2 -2 0 0.07 0.03 0.47 <
-1 -7 2 -1 -1 69.51 65.30 2.55 o
-1 -7 2 -1 0 3.06 11.81 0.85 o
-1 -7 2 -1 1 2.65 3.24 0.53 o
-1 -7 2 0 -2 5.42 4.31 0.78 o
-1 -7 2 0 -1 0.08 3.06 0.68 o
-1 -7 2 0 0 0.35 5.13 0.59 o
-1 -7 2 0 1 16.20 21.21 1.11 o
-1 -7 2 0 2 7.16 5.44 0.59 o
-1 -7 2 1 -1 13.02 10.92 1.15 o
-1 -7 2 1 0 0.04 1.58 0.50 o
-1 -7 2 1 1 41.73 39.18 1.69 o
-1 -7 2 2 0 0.01 0.99 0.65 <
0 -7 2 -2 0 1.36 2.51 0.53 o
0 -7 2 -1 -1 0.00 1.32 0.51 <
0 -7 2 -1 0 1.73 2.04 0.49 o
0 -7 2 -1 1 14.18 13.43 0.88 o
0 -7 2 0 -2 1.24 2.73 0.52 o
0 -7 2 0 -1 1.50 2.28 0.49 o
0 -7 2 0 0 0.02 0.34 0.46 <
0 -7 2 0 1 2.01 2.94 0.51 o
0 -7 2 0 2 5.69 4.98 0.57 o
0 -7 2 1 -1 14.36 12.41 0.81 o
0 -7 2 1 0 2.05 3.50 0.53 o
0 -7 2 1 1 0.05 0.79 0.45 <
0 -7 2 2 0 5.93 5.32 0.58 o
1 -7 2 -2 0 4.68 2.67 0.51 o
1 -7 2 -1 -1 68.31 63.16 2.50 o
1 -7 2 -1 0 0.10 3.25 0.53 o
1 -7 2 -1 1 13.04 14.99 0.91 o
1 -7 2 0 -2 0.02 0.93 0.50 <
1 -7 2 0 -1 2.51 9.50 0.76 o
1 -7 2 0 0 0.26 3.50 0.56 o
1 -7 2 0 1 0.00 1.47 0.48 o
1 -7 2 0 2 0.07 0.94 0.43 <
1 -7 2 1 -1 2.33 3.34 0.53 o
1 -7 2 1 0 16.24 17.68 0.99 o
1 -7 2 1 1 40.35 37.79 1.63 o
1 -7 2 2 0 6.83 6.75 0.60 o
2 -7 2 -2 0 9.31 9.84 0.96 o
2 -7 2 -1 -1 1.96 1.82 0.48 o
2 -7 2 -1 0 2.47 0.61 0.52 <
2 -7 2 -1 1 0.86 0.37 0.54 <
2 -7 2 0 -2 0.04 -0.18 0.44 <
2 -7 2 0 -1 1.68 1.36 0.47 <
2 -7 2 0 0 0.00 0.36 0.41 <
2 -7 2 0 1 0.01 0.74 0.52 <
2 -7 2 0 2 0.11 0.27 0.49 <
2 -7 2 1 -1 0.03 0.11 0.42 <
2 -7 2 1 0 5.47 5.98 0.59 o
2 -7 2 1 1 2.85 1.95 0.45 o
2 -7 2 2 0 6.20 6.91 0.62 o
3 -7 2 -2 0 0.10 -0.46 0.76 <
3 -7 2 -1 -1 10.26 11.86 1.21 o
3 -7 2 -1 0 5.89 9.08 1.06 o
3 -7 2 -1 1 0.15 0.56 0.67 <
3 -7 2 0 -2 0.07 0.10 0.46 <
3 -7 2 0 -1 21.52 24.76 1.40 o
3 -7 2 0 0 50.81 48.29 2.84 o
3 -7 2 0 1 20.23 24.96 1.77 o
3 -7 2 0 2 0.38 0.70 0.42 <
3 -7 2 1 -1 0.71 0.06 0.44 <
3 -7 2 1 0 23.24 24.72 1.77 o
3 -7 2 1 1 28.57 27.53 1.88 o
3 -7 2 2 0 0.14 0.41 0.44 <
4 -7 2 -2 0 0.19 -0.12 0.43 <
4 -7 2 -1 -1 0.42 0.82 0.46 <
4 -7 2 -1 0 0.98 0.69 0.42 <
4 -7 2 -1 1 0.26 0.58 0.40 <
4 -7 2 0 -2 0.00 0.45 0.49 <
4 -7 2 0 -1 0.35 0.77 0.42 <
4 -7 2 0 0 1.85 2.49 0.45 o
4 -7 2 0 1 0.10 0.56 0.40 <
4 -7 2 0 2 0.05 0.33 0.41 <
4 -7 2 1 -1 0.15 0.68 0.42 <
4 -7 2 1 0 4.97 7.56 0.62 o
4 -7 2 1 1 1.99 3.13 0.51 o
4 -7 2 2 0 13.80 14.51 0.85 o
5 -7 2 -2 0 0.00 -0.60 0.57 <
5 -7 2 -1 -1 0.03 0.78 0.59 <
5 -7 2 -1 0 0.30 2.40 0.58 o
5 -7 2 -1 1 0.00 -0.17 0.50 <
5 -7 2 0 -1 2.86 3.75 0.60 o
5 -7 2 0 0 26.85 32.19 1.42 o
5 -7 2 0 1 1.13 1.88 0.46 o
5 -7 2 0 2 0.03 0.25 0.40 <
5 -7 2 1 -1 0.04 0.46 0.53 <
5 -7 2 1 0 0.10 4.63 0.62 o
5 -7 2 1 1 0.10 1.06 0.46 <
5 -7 2 2 0 3.05 2.34 0.52 o
-6 -6 2 -1 -1 0.00 0.25 0.54 <
-6 -6 2 -1 0 0.00 -0.21 0.52 <
-6 -6 2 -1 1 0.00 0.76 0.53 <
-6 -6 2 0 -2 1.02 0.47 0.58 <
-6 -6 2 0 -1 3.96 11.66 0.83 o
-6 -6 2 0 0 74.64 77.67 2.91 o
-6 -6 2 0 1 1.47 8.45 0.73 o
-6 -6 2 0 2 0.38 0.07 0.51 <
-6 -6 2 1 -1 0.02 -0.21 0.47 <
-6 -6 2 1 0 0.00 0.01 0.42 <
-6 -6 2 1 1 0.04 0.65 0.42 <
-6 -6 2 2 0 0.05 0.42 0.38 <
-5 -6 2 -2 0 0.01 -0.14 0.43 <
-5 -6 2 -1 -1 0.88 0.65 0.41 <
-5 -6 2 -1 0 0.81 0.74 0.38 <
-5 -6 2 -1 1 0.26 0.42 0.37 <
-5 -6 2 0 -2 0.04 0.85 0.41 <
-5 -6 2 0 -1 11.43 10.85 0.71 o
-5 -6 2 0 0 15.58 14.18 0.81 o
-5 -6 2 0 1 0.56 6.23 0.55 o
-5 -6 2 0 2 17.37 20.70 1.02 o
-5 -6 2 1 -1 0.00 0.32 0.38 <
-5 -6 2 1 0 0.03 0.41 0.36 <
-5 -6 2 1 1 0.09 0.58 0.37 <
-5 -6 2 2 0 0.01 0.22 0.38 <
-4 -6 2 -2 0 0.00 -0.27 0.49 <
-4 -6 2 -1 -1 4.93 5.16 0.71 o
-4 -6 2 -1 0 6.25 8.08 0.82 o
-4 -6 2 -1 1 0.01 -0.01 0.46 <
-4 -6 2 0 -2 0.54 0.91 0.44 <
-4 -6 2 0 -1 15.77 17.09 1.04 o
-4 -6 2 0 0 47.54 60.02 3.20 o
-4 -6 2 0 1 15.28 15.92 1.15 o
-4 -6 2 0 2 2.32 3.46 0.80 o
-4 -6 2 1 -1 0.18 0.31 0.39 <
-4 -6 2 1 0 4.14 5.98 0.71 o
-4 -6 2 1 1 5.37 4.03 0.79 o
-4 -6 2 2 0 0.00 0.31 0.39 <
-3 -6 2 -2 0 0.01 0.27 0.39 <
-3 -6 2 -1 -1 2.31 3.42 0.73 o
-3 -6 2 -1 0 2.35 2.15 0.48 o
-3 -6 2 -1 1 0.01 -0.01 0.38 <
-3 -6 2 0 -2 35.34 26.15 1.80 o
-3 -6 2 0 -1 5.54 4.35 0.77 o
-3 -6 2 0 0 0.65 -0.21 0.58 <
-3 -6 2 0 1 4.61 6.68 0.77 o
-3 -6 2 0 2 7.33 8.66 0.64 o
-3 -6 2 1 -1 0.02 1.03 0.59 <
-3 -6 2 1 0 0.21 -0.22 0.81 <
-3 -6 2 1 1 1.85 1.73 0.61 <
-3 -6 2 2 0 0.02 0.19 0.55 <
-2 -6 2 -2 0 0.27 1.33 0.43 o
-2 -6 2 -1 -1 112.34 99.50 3.64 o
-2 -6 2 -1 0 0.37 12.04 0.98 o
-2 -6 2 -1 1 9.74 7.48 0.88 o
-2 -6 2 0 -2 3.97 3.48 0.61 o
-2 -6 2 0 -1 43.76 43.48 1.79 o
-2 -6 2 0 0 0.58 42.22 2.49 o
-2 -6 2 0 1 231.41 239.61 8.19 o
-2 -6 2 0 2 37.46 33.67 1.45 o
-2 -6 2 1 -1 26.52 24.32 1.16 o
-2 -6 2 1 0 0.59 4.64 0.52 o
-2 -6 2 1 1 135.16 123.20 4.39 o
-2 -6 2 2 0 0.05 0.41 0.35 <
-1 -6 2 -2 0 1.13 1.84 0.42 o
-1 -6 2 -1 -1 29.63 26.21 1.22 o
-1 -6 2 -1 0 3.70 7.39 0.86 o
-1 -6 2 -1 1 33.81 29.14 1.30 o
-1 -6 2 0 -2 0.58 1.68 0.56 <
-1 -6 2 0 -1 8.35 9.35 0.94 o
-1 -6 2 0 0 0.98 4.99 0.52 o
-1 -6 2 0 1 96.14 90.17 3.30 o
-1 -6 2 0 2 41.89 41.40 1.69 o
-1 -6 2 1 -1 36.59 32.46 1.64 o
-1 -6 2 1 0 5.14 3.52 0.44 o
-1 -6 2 1 1 48.45 41.19 1.66 o
-1 -6 2 2 0 9.11 7.49 0.56 o
0 -6 2 -2 0 1.18 1.23 0.56 <
0 -6 2 -1 -1 191.26 185.08 9.11 o
0 -6 2 -1 0 23.88 25.90 1.19 o
0 -6 2 -1 1 0.46 0.99 0.42 <
0 -6 2 0 -2 0.88 0.65 0.52 <
0 -6 2 0 -1 23.49 21.49 1.30 o
0 -6 2 0 0 18.19 33.72 1.44 o
0 -6 2 0 1 26.34 23.69 1.10 o
0 -6 2 0 2 0.02 -0.26 0.47 <
0 -6 2 1 -1 0.55 0.39 0.38 <
0 -6 2 1 0 25.73 22.72 1.07 o
0 -6 2 1 1 101.72 106.98 3.99 o
0 -6 2 2 0 0.03 -0.34 0.34 <
1 -6 2 -2 0 0.40 2.85 0.64 o
1 -6 2 -1 -1 27.16 25.15 1.18 o
1 -6 2 -1 0 8.15 9.52 0.65 o
1 -6 2 -1 1 34.23 29.20 1.29 o
1 -6 2 0 -2 1.10 1.53 0.41 o
1 -6 2 0 -1 3.67 7.50 0.59 o
1 -6 2 0 0 0.67 4.00 0.48 o
1 -6 2 0 1 5.82 5.02 0.54 o
1 -6 2 0 2 9.64 5.16 0.47 o
1 -6 2 1 -1 31.88 29.20 1.30 o
1 -6 2 1 0 95.53 84.83 3.11 o
1 -6 2 1 1 42.25 38.29 2.24 o
1 -6 2 2 0 42.31 41.50 2.30 o
2 -6 2 -2 0 4.22 4.49 0.69 o
2 -6 2 -1 -1 103.26 95.41 4.00 o
2 -6 2 -1 0 38.62 43.38 2.44 o
2 -6 2 -1 1 25.92 23.06 1.49 o
2 -6 2 0 -2 0.21 -0.04 0.38 <
2 -6 2 0 -1 0.16 12.01 0.76 o
2 -6 2 0 0 0.45 39.64 2.26 o
2 -6 2 0 1 0.68 4.18 0.65 o
2 -6 2 0 2 0.01 -0.51 0.50 <
2 -6 2 1 -1 9.35 8.98 0.62 o
2 -6 2 1 0 223.77 222.48 8.82 o
2 -6 2 1 1 129.05 140.96 6.93 o
2 -6 2 2 0 33.89 28.17 1.50 o
3 -6 2 -2 0 33.08 28.53 1.27 o
3 -6 2 -1 -1 2.54 2.37 0.61 o
3 -6 2 -1 0 5.57 4.55 0.47 o
3 -6 2 -1 1 0.03 0.87 0.35 <
3 -6 2 0 -2 0.00 0.00 0.54 <
3 -6 2 0 -1 1.77 1.96 0.59 o
3 -6 2 0 0 0.92 0.66 0.57 <
3 -6 2 0 1 0.17 0.63 0.34 <
3 -6 2 0 2 0.04 0.06 0.32 <
3 -6 2 1 -1 0.01 0.57 0.57 <
3 -6 2 1 0 5.04 5.45 0.74 o
3 -6 2 1 1 1.85 2.11 0.56 o
3 -6 2 2 0 6.86 8.03 0.83 o
4 -6 2 -2 0 0.66 -0.14 0.38 <
4 -6 2 -1 -1 5.07 4.57 0.47 o
4 -6 2 -1 0 12.76 14.58 0.80 o
4 -6 2 -1 1 0.18 0.10 0.33 <
4 -6 2 0 -2 0.00 0.36 0.34 <
4 -6 2 0 -1 6.05 8.57 0.58 o
4 -6 2 0 0 41.88 58.56 2.20 o
4 -6 2 0 1 3.65 6.10 0.51 o
4 -6 2 0 2 0.00 -0.09 0.40 <
4 -6 2 1 -1 0.01 -0.11 0.33 <
4 -6 2 1 0 13.95 13.63 0.76 o
4 -6 2 1 1 4.71 4.74 0.53 o
4 -6 2 2 0 1.68 2.75 0.49 o
5 -6 2 -2 0 0.01 0.56 0.35 <
5 -6 2 -1 -1 0.76 0.20 0.34 <
5 -6 2 -1 0 10.94 10.32 0.64 o
5 -6 2 -1 1 0.00 -0.02 0.32 <
5 -6 2 0 -2 0.00 0.30 0.34 <
5 -6 2 0 -1 0.69 0.68 0.32 <
5 -6 2 0 0 13.63 11.33 0.66 o
5 -6 2 0 1 0.02 -0.11 0.30 <
5 -6 2 0 2 0.01 0.69 0.50 <
5 -6 2 1 -1 0.23 0.56 0.32 <
5 -6 2 1 0 0.59 2.83 0.50 o
5 -6 2 1 1 0.07 0.53 0.35 <
5 -6 2 2 0 14.85 18.78 1.03 o
6 -6 2 -2 0 0.63 0.61 0.46 <
6 -6 2 -1 -1 0.00 0.00 0.42 <
6 -6 2 -1 0 3.29 9.60 0.67 o
6 -6 2 -1 1 0.06 0.28 0.33 <
6 -6 2 0 -1 0.00 0.78 0.41 <
6 -6 2 0 0 62.46 69.61 2.96 o
6 -6 2 0 1 0.00 -0.18 0.38 <
6 -6 2 0 2 0.03 0.26 0.30 <
6 -6 2 1 -1 0.00 0.25 0.52 <
6 -6 2 1 0 1.60 8.17 0.67 o
6 -6 2 1 1 0.00 0.19 0.32 <
6 -6 2 2 0 0.52 0.32 0.36 <
-7 -5 2 -1 -1 0.00 0.99 0.42 <
-7 -5 2 -1 0 2.39 2.99 0.47 o
-7 -5 2 0 -2 0.44 0.15 0.42 <
-7 -5 2 0 -1 0.02 2.36 0.45 o
-7 -5 2 0 0 23.44 26.93 1.19 o
-7 -5 2 0 1 0.14 3.63 0.49 o
-7 -5 2 0 2 1.25 1.31 0.38 o
-7 -5 2 1 -1 0.07 -0.10 0.35 <
-7 -5 2 1 0 1.07 1.83 0.49 o
-7 -5 2 1 1 0.00 1.02 0.36 <
-7 -5 2 2 0 0.03 0.41 0.32 <
-6 -5 2 -2 0 0.00 0.09 0.33 <
-6 -5 2 -1 -1 0.28 0.92 0.34 <
-6 -5 2 -1 0 0.73 1.73 0.36 o
-6 -5 2 -1 1 0.31 0.53 0.31 <
-6 -5 2 0 -2 4.88 4.31 0.45 o
-6 -5 2 0 -1 4.04 4.11 0.43 o
-6 -5 2 0 0 13.14 10.69 0.63 o
-6 -5 2 0 1 0.03 2.83 0.46 o
-6 -5 2 0 2 4.50 6.59 0.56 o
-6 -5 2 1 -1 0.20 0.20 0.33 <
-6 -5 2 1 0 0.05 0.32 0.34 <
-6 -5 2 1 1 0.03 0.39 0.27 <
-6 -5 2 2 0 0.00 -0.04 0.28 <
-5 -5 2 -2 0 0.01 0.59 0.34 <
-5 -5 2 -1 -1 0.11 1.05 0.36 <
-5 -5 2 -1 0 0.01 0.01 0.33 <
-5 -5 2 -1 1 0.00 0.05 0.44 <
-5 -5 2 0 -2 1.30 1.45 0.45 o
-5 -5 2 0 -1 78.62 66.87 2.53 o
-5 -5 2 0 0 86.94 130.68 6.45 o
-5 -5 2 0 1 1.06 5.80 0.50 o
-5 -5 2 0 2 43.83 38.91 1.53 o
-5 -5 2 1 -1 0.37 0.78 0.39 <
-5 -5 2 1 0 0.00 0.25 0.29 <
-5 -5 2 1 1 0.19 0.01 0.28 <
-5 -5 2 2 0 0.08 0.23 0.30 <
-4 -5 2 -2 0 0.00 1.02 0.42 <
-4 -5 2 -1 -1 1.02 1.37 0.43 o
-4 -5 2 -1 0 0.02 0.41 0.58 <
-4 -5 2 -1 1 0.96 0.54 0.39 <
-4 -5 2 0 -2 16.94 17.75 0.88 o
-4 -5 2 0 -1 15.87 16.81 0.96 o
-4 -5 2 0 0 3.07 4.60 0.56 o
-4 -5 2 0 1 3.00 1.03 0.40 <
-4 -5 2 0 2 2.54 4.00 0.53 o
-4 -5 2 1 -1 0.02 0.27 0.31 <
-4 -5 2 1 0 0.32 1.16 0.36 o
-4 -5 2 1 1 0.01 0.01 0.34 <
-4 -5 2 2 0 0.03 0.39 0.29 <
-3 -5 2 -2 0 0.02 -0.23 0.45 <
-3 -5 2 -1 -1 38.96 34.48 2.88 o
-3 -5 2 -1 0 2.96 7.73 0.56 o
-3 -5 2 -1 1 2.29 1.90 0.36 o
-3 -5 2 0 -2 24.68 23.76 1.58 o
-3 -5 2 0 -1 46.18 40.43 2.34 o
-3 -5 2 0 0 16.74 53.37 2.96 o
-3 -5 2 0 1 205.93 190.29 6.50 o
-3 -5 2 0 2 23.42 23.11 1.03 o
-3 -5 2 1 -1 8.09 6.26 0.74 o
-3 -5 2 1 0 1.18 3.12 0.57 o
-3 -5 2 1 1 19.32 18.31 1.00 o
-3 -5 2 2 0 0.03 -0.07 0.40 <
-2 -5 2 -2 0 0.34 0.78 0.32 <
-2 -5 2 -1 -1 19.15 16.24 0.81 o
-2 -5 2 -1 0 1.85 2.32 0.42 o
-2 -5 2 -1 1 16.21 17.07 0.84 o
-2 -5 2 0 -2 0.01 0.49 0.30 <
-2 -5 2 0 -1 13.77 13.17 0.72 o
-2 -5 2 0 0 0.86 6.03 0.47 o
-2 -5 2 0 1 194.20 182.25 6.21 o
-2 -5 2 0 2 100.70 94.38 3.33 o
-2 -5 2 1 -1 15.88 13.32 0.71 o
-2 -5 2 1 0 0.58 0.76 0.28 <
-2 -5 2 1 1 22.76 21.50 0.96 o
-2 -5 2 2 0 1.32 0.74 0.27 <
-1 -5 2 -2 0 2.13 1.02 0.31 o
-1 -5 2 -1 -1 328.05 322.06 10.74 o
-1 -5 2 -1 0 71.89 63.18 2.38 o
-1 -5 2 -1 1 10.27 10.92 0.65 o
-1 -5 2 0 -2 1.22 1.09 0.34 o
-1 -5 2 0 -1 101.87 104.35 3.68 o
-1 -5 2 0 0 144.10 187.84 6.42 o
-1 -5 2 0 1 286.49 302.45 10.61 o
-1 -5 2 0 2 0.08 0.35 0.29 <
-1 -5 2 1 -1 16.15 18.76 0.89 o
-1 -5 2 1 0 50.30 40.82 1.59 o
-1 -5 2 1 1 314.84 326.99 10.95 o
-1 -5 2 2 0 0.09 0.57 0.27 <
0 -5 2 -2 0 0.93 1.60 0.47 o
0 -5 2 -1 -1 0.06 0.30 0.30 <
0 -5 2 -1 0 15.05 13.32 0.71 o
0 -5 2 -1 1 49.97 47.32 2.59 o
0 -5 2 0 -2 0.84 1.07 0.32 o
0 -5 2 0 -1 14.16 13.84 0.73 o
0 -5 2 0 0 0.10 0.25 0.26 <
0 -5 2 0 1 8.13 7.63 0.59 o
0 -5 2 0 2 9.71 9.64 0.86 o
0 -5 2 1 -1 49.18 46.63 1.79 o
0 -5 2 1 0 9.19 8.17 0.52 o
0 -5 2 1 1 0.08 0.23 0.27 <
0 -5 2 2 0 9.47 8.39 0.53 o
1 -5 2 -2 0 1.06 1.00 0.33 <
1 -5 2 -1 -1 310.62 308.41 10.30 o
1 -5 2 -1 0 99.42 99.03 3.51 o
1 -5 2 -1 1 14.67 15.90 0.80 o
1 -5 2 0 -2 1.84 1.35 0.31 o
1 -5 2 0 -1 70.24 62.57 2.32 o
1 -5 2 0 0 143.26 190.75 7.14 o
1 -5 2 0 1 47.64 40.67 1.59 o
1 -5 2 0 2 0.44 0.53 0.26 <
1 -5 2 1 -1 10.74 11.47 0.72 o
1 -5 2 1 0 290.12 281.63 9.53 o
1 -5 2 1 1 307.33 322.57 10.83 o
1 -5 2 2 0 0.08 0.39 0.27 <
2 -5 2 -2 0 0.01 0.28 0.38 <
2 -5 2 -1 -1 17.64 17.72 1.16 o
2 -5 2 -1 0 13.84 11.98 0.88 o
2 -5 2 -1 1 14.43 14.19 0.81 o
2 -5 2 0 -2 0.35 0.42 0.30 <
2 -5 2 0 -1 2.02 3.58 0.52 o
2 -5 2 0 0 1.03 6.12 0.63 o
2 -5 2 0 1 0.57 0.69 0.36 <
2 -5 2 0 2 1.43 1.01 0.27 o
2 -5 2 1 -1 15.98 14.16 0.72 o
2 -5 2 1 0 186.85 189.70 9.09 o
2 -5 2 1 1 20.22 19.15 1.20 o
2 -5 2 2 0 98.80 100.14 4.94 o
3 -5 2 -2 0 22.44 23.70 1.05 o
3 -5 2 -1 -1 37.10 34.40 1.39 o
3 -5 2 -1 0 42.87 36.97 1.47 o
3 -5 2 -1 1 7.84 5.41 0.44 o
3 -5 2 0 -2 0.03 0.31 0.43 <
3 -5 2 0 -1 2.55 8.62 0.85 o
3 -5 2 0 0 16.18 47.76 1.82 o
3 -5 2 0 1 1.06 2.55 0.32 o
3 -5 2 0 2 0.04 -0.11 0.25 <
3 -5 2 1 -1 2.06 2.32 0.50 o
3 -5 2 1 0 194.43 173.27 7.68 o
3 -5 2 1 1 17.82 17.04 0.80 o
3 -5 2 2 0 22.69 22.02 1.44 o
4 -5 2 -2 0 15.64 12.42 0.68 o
4 -5 2 -1 -1 0.65 0.44 0.29 <
4 -5 2 -1 0 15.56 14.76 0.74 o
4 -5 2 -1 1 0.03 0.29 0.28 <
4 -5 2 0 -2 0.01 0.65 0.29 <
4 -5 2 0 -1 0.02 0.19 0.27 <
4 -5 2 0 0 3.56 5.75 0.44 o
4 -5 2 0 1 0.25 0.61 0.27 <
4 -5 2 0 2 0.05 0.34 0.26 <
4 -5 2 1 -1 1.30 1.78 0.31 o
4 -5 2 1 0 2.38 2.23 0.32 o
4 -5 2 1 1 0.00 0.08 0.24 <
4 -5 2 2 0 2.53 3.32 0.35 o
5 -5 2 -2 0 1.49 1.99 0.38 o
5 -5 2 -1 -1 0.15 0.63 0.27 <
5 -5 2 -1 0 68.67 57.05 2.10 o
5 -5 2 -1 1 0.34 -0.16 0.26 <
5 -5 2 0 -2 0.01 0.49 0.28 <
5 -5 2 0 -1 0.00 0.13 0.29 <
5 -5 2 0 0 79.76 113.39 3.93 o
5 -5 2 0 1 0.00 -0.01 0.26 <
5 -5 2 0 2 0.06 0.11 0.25 <
5 -5 2 1 -1 0.01 -0.02 0.26 <
5 -5 2 1 0 0.93 5.55 0.47 o
5 -5 2 1 1 0.21 0.13 0.27 <
5 -5 2 2 0 38.43 35.21 1.37 o
6 -5 2 -2 0 3.85 3.30 0.36 o
6 -5 2 -1 -1 0.25 0.25 0.26 <
6 -5 2 -1 0 3.77 3.78 0.36 o
6 -5 2 -1 1 0.23 0.22 0.26 <
6 -5 2 0 -2 0.00 0.16 0.27 <
6 -5 2 0 -1 0.59 1.03 0.27 o
6 -5 2 0 0 11.96 9.19 0.52 o
6 -5 2 0 1 0.01 0.67 0.26 <
6 -5 2 0 2 0.00 0.05 0.26 <
6 -5 2 1 -1 0.29 0.24 0.26 <
6 -5 2 1 0 0.04 2.65 0.33 o
6 -5 2 1 1 0.01 0.10 0.24 <
6 -5 2 2 0 3.96 6.30 0.42 o
7 -5 2 -2 0 0.41 0.45 0.31 <
7 -5 2 -1 -1 0.00 0.65 0.33 <
7 -5 2 -1 0 0.03 1.75 0.31 o
7 -5 2 -1 1 0.10 0.08 0.26 <
7 -5 2 0 -1 1.94 2.12 0.36 o
7 -5 2 0 0 19.70 23.83 1.08 o
7 -5 2 0 1 0.85 1.42 0.29 o
7 -5 2 0 2 0.03 0.42 0.25 <
7 -5 2 1 0 0.22 3.48 0.41 o
7 -5 2 1 1 0.00 1.46 0.28 o
7 -5 2 2 0 0.95 0.39 0.30 <
-8 -4 2 1 -1 0.13 -0.32 0.56 <
-8 -4 2 1 0 6.00 7.85 0.79 o
-8 -4 2 2 0 0.02 0.12 0.46 <
-7 -4 2 -2 0 0.01 0.03 0.28 <
-7 -4 2 -1 -1 0.07 0.25 0.28 <
-7 -4 2 -1 0 0.33 0.27 0.27 <
-7 -4 2 -1 1 0.00 0.23 0.27 <
-7 -4 2 0 -2 0.63 0.98 0.28 o
-7 -4 2 0 -1 0.10 0.18 0.27 <
-7 -4 2 0 0 1.49 2.01 0.30 o
-7 -4 2 0 1 1.16 2.30 0.30 o
-7 -4 2 0 2 7.67 8.93 0.55 o
-7 -4 2 1 -1 0.47 0.91 0.26 o
-7 -4 2 1 0 0.07 0.83 0.27 o
-7 -4 2 1 1 0.84 1.19 0.26 o
-7 -4 2 2 0 0.05 0.47 0.25 <
-6 -4 2 -2 0 0.01 0.04 0.26 <
-6 -4 2 -1 -1 1.73 1.59 0.31 o
-6 -4 2 -1 0 5.04 7.06 0.46 o
-6 -4 2 -1 1 0.06 0.83 0.28 <
-6 -4 2 0 -2 4.49 4.48 0.42 o
-6 -4 2 0 -1 5.68 8.41 0.51 o
-6 -4 2 0 0 37.15 47.44 1.77 o
-6 -4 2 0 1 4.48 7.82 0.49 o
-6 -4 2 0 2 0.02 0.33 0.25 <
-6 -4 2 1 -1 0.01 0.26 0.25 <
-6 -4 2 1 0 3.23 5.98 0.42 o
-6 -4 2 1 1 4.70 4.56 0.38 o
-6 -4 2 2 0 0.00 0.14 0.24 <
-5 -4 2 -2 0 0.00 0.10 0.27 <
-5 -4 2 -1 -1 0.36 0.24 0.27 <
-5 -4 2 -1 0 0.07 0.22 0.26 <
-5 -4 2 -1 1 2.77 2.12 0.31 o
-5 -4 2 0 -2 0.10 0.47 0.29 <
-5 -4 2 0 -1 0.19 2.08 0.32 o
-5 -4 2 0 0 3.80 4.89 0.39 o
-5 -4 2 0 1 8.09 7.68 0.47 o
-5 -4 2 0 2 1.09 1.17 0.26 o
-5 -4 2 1 -1 0.46 0.31 0.27 <
-5 -4 2 1 0 0.36 0.77 0.25 o
-5 -4 2 1 1 0.00 -0.25 0.25 <
-5 -4 2 2 0 0.02 0.06 0.23 <
-4 -4 2 -2 0 0.40 0.01 0.33 <
-4 -4 2 -1 -1 1.84 3.92 0.49 o
-4 -4 2 -1 0 0.03 0.32 0.34 <
-4 -4 2 -1 1 0.00 0.28 0.30 <
-4 -4 2 0 -2 35.96 34.55 1.38 o
-4 -4 2 0 -1 384.96 338.44 11.27 o
-4 -4 2 0 0 76.96 179.75 8.60 o
-4 -4 2 0 1 112.74 113.11 5.50 o
-4 -4 2 0 2 6.21 7.17 0.62 o
-4 -4 2 1 -1 0.24 -0.10 0.26 <
-4 -4 2 1 0 0.03 0.23 0.28 <
-4 -4 2 1 1 0.98 0.93 0.33 <
-4 -4 2 2 0 0.00 0.54 0.23 <
-3 -4 2 -2 0 0.01 -0.02 0.24 <
-3 -4 2 -1 -1 28.80 28.77 1.71 o
-3 -4 2 -1 0 0.03 1.02 0.27 o
-3 -4 2 -1 1 0.01 0.49 0.24 <
-3 -4 2 0 -2 3.17 1.72 0.45 o
-3 -4 2 0 -1 91.64 93.54 4.69 o
-3 -4 2 0 0 15.90 27.44 1.31 o
-3 -4 2 0 1 338.08 305.96 10.13 o
-3 -4 2 0 2 236.84 246.47 8.22 o
-3 -4 2 1 -1 8.30 6.56 0.65 o
-3 -4 2 1 0 0.12 0.45 0.34 <
-3 -4 2 1 1 1.26 2.11 0.32 o
-3 -4 2 2 0 0.03 0.03 0.37 <
-2 -4 2 -2 0 0.00 0.50 0.26 <
-2 -4 2 -1 -1 101.86 105.06 3.61 o
-2 -4 2 -1 0 4.31 4.67 0.44 o
-2 -4 2 -1 1 4.35 3.35 0.41 o
-2 -4 2 0 -2 9.84 8.53 0.52 o
-2 -4 2 0 -1 139.55 143.29 4.88 o
-2 -4 2 0 0 80.89 97.20 4.07 o
-2 -4 2 0 1 335.55 310.79 10.33 o
-2 -4 2 0 2 1.03 1.82 0.28 o
-2 -4 2 1 -1 4.12 3.78 0.34 o
-2 -4 2 1 0 3.91 3.90 0.35 o
-2 -4 2 1 1 29.72 33.87 1.31 o
-2 -4 2 2 0 0.01 0.30 0.21 <
-1 -4 2 -2 0 0.02 -0.23 0.23 <
-1 -4 2 -1 -1 3.23 3.62 0.40 o
-1 -4 2 -1 0 0.20 -0.01 0.23 <
-1 -4 2 -1 1 24.52 26.50 1.08 o
-1 -4 2 0 -2 14.22 12.03 0.63 o
-1 -4 2 0 -1 165.16 158.78 5.92 o
-1 -4 2 0 0 97.08 97.02 3.39 o
-1 -4 2 0 1 5.44 5.24 0.38 o
-1 -4 2 0 2 21.45 21.49 0.92 o
-1 -4 2 1 -1 11.77 11.61 0.60 o
-1 -4 2 1 0 25.67 27.42 1.11 o
-1 -4 2 1 1 7.57 10.08 0.54 o
-1 -4 2 2 0 2.63 2.71 0.30 o
0 -4 2 -2 0 0.02 -0.12 0.35 <
0 -4 2 -1 -1 520.24 563.79 18.53 o
0 -4 2 -1 0 244.43 250.59 11.89 o
0 -4 2 -1 1 0.71 1.26 0.40 o
0 -4 2 0 -2 0.04 0.37 0.26 <
0 -4 2 0 -1 242.84 257.70 9.12 o
0 -4 2 0 0 766.38 940.24 30.95 o
0 -4 2 0 1 431.47 441.18 20.70 o
0 -4 2 0 2 6.66 5.13 0.56 o
0 -4 2 1 -1 0.61 1.54 0.27 o
0 -4 2 1 0 447.82 440.18 14.54 o
0 -4 2 1 1 730.14 825.63 27.07 o
0 -4 2 2 0 5.43 5.12 0.39 o
1 -4 2 -2 0 14.23 13.10 0.73 o
1 -4 2 -1 -1 4.31 4.83 0.37 o
1 -4 2 -1 0 162.09 161.92 5.83 o
1 -4 2 -1 1 11.58 11.36 0.59 o
1 -4 2 0 -2 0.05 -0.02 0.22 <
1 -4 2 0 -1 0.17 0.62 0.23 <
1 -4 2 0 0 89.19 92.35 3.24 o
1 -4 2 0 1 23.68 26.73 1.08 o
1 -4 2 0 2 2.27 2.78 0.31 o
1 -4 2 1 -1 24.60 24.84 1.02 o
1 -4 2 1 0 4.13 3.95 0.33 o
1 -4 2 1 1 10.09 10.88 0.57 o
1 -4 2 2 0 17.99 21.94 0.92 o
2 -4 2 -2 0 8.84 8.04 0.48 o
2 -4 2 -1 -1 100.04 101.18 4.94 o
2 -4 2 -1 0 138.07 150.53 6.18 o
2 -4 2 -1 1 4.02 4.09 0.34 o
2 -4 2 0 -2 0.00 0.33 0.29 <
2 -4 2 0 -1 3.93 5.69 0.57 o
2 -4 2 0 0 75.82 94.46 4.63 o
2 -4 2 0 1 3.18 3.73 0.33 o
2 -4 2 0 2 0.00 -0.01 0.21 <
2 -4 2 1 -1 4.68 4.10 0.46 o
2 -4 2 1 0 325.67 323.77 15.19 o
2 -4 2 1 1 29.32 31.12 1.70 o
2 -4 2 2 0 1.20 1.96 0.36 o
3 -4 2 -2 0 2.66 1.89 0.28 o
3 -4 2 -1 -1 27.08 26.36 1.07 o
3 -4 2 -1 0 86.87 83.76 2.92 o
3 -4 2 -1 1 8.50 7.28 0.43 o
3 -4 2 0 -2 0.01 -0.24 0.33 <
3 -4 2 0 -1 0.27 0.67 0.22 o
3 -4 2 0 0 15.84 27.43 1.10 o
3 -4 2 0 1 0.00 0.27 0.22 <
3 -4 2 0 2 0.00 0.15 0.21 <
3 -4 2 1 -1 0.01 0.13 0.24 <
3 -4 2 1 0 316.75 283.90 9.39 o
3 -4 2 1 1 0.86 1.24 0.24 o
3 -4 2 2 0 231.78 234.48 7.82 o
4 -4 2 -2 0 32.50 30.26 1.23 o
4 -4 2 -1 -1 1.63 2.28 0.29 o
4 -4 2 -1 0 366.13 325.24 10.82 o
4 -4 2 -1 1 0.12 0.09 0.25 <
4 -4 2 0 -2 0.31 0.32 0.24 <
4 -4 2 0 -1 0.01 0.24 0.25 <
4 -4 2 0 0 73.15 166.58 5.63 o
4 -4 2 0 1 0.01 -0.02 0.20 <
4 -4 2 0 2 0.00 0.37 0.33 <
4 -4 2 1 -1 0.08 -0.16 0.22 <
4 -4 2 1 0 108.16 96.90 3.35 o
4 -4 2 1 1 0.97 0.42 0.22 <
4 -4 2 2 0 5.02 7.36 0.44 o
5 -4 2 -2 0 0.06 0.81 0.25 o
5 -4 2 -1 -1 0.54 0.36 0.23 <
5 -4 2 -1 0 0.19 1.72 0.28 o
5 -4 2 -1 1 0.55 0.05 0.23 <
5 -4 2 0 -2 0.00 0.07 0.22 <
5 -4 2 0 -1 0.01 -0.07 0.22 <
5 -4 2 0 0 3.60 4.36 0.34 o
5 -4 2 0 1 0.19 0.60 0.21 <
5 -4 2 0 2 0.05 -0.30 0.20 <
5 -4 2 1 -1 1.93 2.02 0.30 o
5 -4 2 1 0 7.70 5.66 0.37 o
5 -4 2 1 1 0.01 0.52 0.22 <
5 -4 2 2 0 1.08 0.42 0.20 <
6 -4 2 -2 0 4.96 4.25 0.36 o
6 -4 2 -1 -1 1.36 1.51 0.25 o
6 -4 2 -1 0 4.53 6.18 0.40 o
6 -4 2 -1 1 0.02 0.27 0.21 <
6 -4 2 0 -2 0.00 0.23 0.21 <
6 -4 2 0 -1 4.35 6.02 0.38 o
6 -4 2 0 0 34.00 43.67 1.59 o
6 -4 2 0 1 3.13 4.32 0.32 o
6 -4 2 0 2 0.00 0.13 0.21 <
6 -4 2 1 -1 0.06 -0.03 0.21 <
6 -4 2 1 0 4.30 7.01 0.41 o
6 -4 2 1 1 3.91 4.05 0.32 o
6 -4 2 2 0 0.03 0.21 0.21 <
7 -4 2 -2 0 0.30 0.42 0.22 <
7 -4 2 -1 -1 0.06 0.21 0.22 <
7 -4 2 -1 0 0.16 0.47 0.22 <
7 -4 2 -1 1 0.41 0.61 0.20 o
7 -4 2 0 -2 0.00 0.31 0.22 <
7 -4 2 0 -1 0.18 0.21 0.21 <
7 -4 2 0 0 1.27 1.33 0.24 o
7 -4 2 0 1 0.06 0.45 0.21 <
7 -4 2 0 2 0.04 0.09 0.19 <
7 -4 2 1 -1 0.00 0.32 0.20 <
7 -4 2 1 0 1.16 2.81 0.26 o
7 -4 2 1 1 0.69 0.98 0.22 o
7 -4 2 2 0 6.91 8.46 0.46 o
8 -4 2 -1 1 0.12 0.21 0.22 <
8 -4 2 0 1 5.31 6.84 0.45 o
8 -4 2 0 2 0.01 0.10 0.20 <
-8 -3 2 -1 -1 0.23 0.42 0.45 <
-8 -3 2 -1 0 0.72 0.47 0.47 <
-8 -3 2 -1 1 0.21 0.88 0.48 <
-8 -3 2 0 -2 0.00 0.32 0.25 <
-8 -3 2 0 -1 0.13 0.25 0.41 <
-8 -3 2 0 0 0.58 0.66 0.45 <
-8 -3 2 0 1 0.84 0.87 0.42 <
-8 -3 2 0 2 1.57 1.38 0.45 o
-8 -3 2 1 -1 0.21 0.22 0.28 <
-8 -3 2 1 0 0.32 0.40 0.39 <
-8 -3 2 1 1 1.76 1.71 0.43 o
-8 -3 2 2 0 0.55 0.50 0.27 <
-7 -3 2 -2 0 0.04 0.18 0.22 <
-7 -3 2 -1 -1 6.15 6.32 0.41 o
-7 -3 2 -1 0 13.54 16.13 0.72 o
-7 -3 2 -1 1 0.36 0.29 0.22 <
-7 -3 2 0 -2 0.00 0.32 0.23 <
-7 -3 2 0 -1 7.28 9.04 0.48 o
-7 -3 2 0 0 34.36 35.47 1.32 o
-7 -3 2 0 1 8.36 10.95 0.52 o
-7 -3 2 0 2 0.08 0.12 0.20 <
-7 -3 2 1 -1 0.11 -0.06 0.22 <
-7 -3 2 1 0 12.44 15.91 0.69 o
-7 -3 2 1 1 18.72 16.62 0.71 o
-7 -3 2 2 0 0.22 0.17 0.19 <
-6 -3 2 -2 0 0.01 0.49 0.22 <
-6 -3 2 -1 -1 1.72 2.22 0.28 o
-6 -3 2 -1 0 1.49 1.67 0.25 o
-6 -3 2 -1 1 0.67 0.68 0.22 o
-6 -3 2 0 -2 13.46 12.99 0.61 o
-6 -3 2 0 -1 0.85 0.37 0.22 <
-6 -3 2 0 0 1.07 0.77 0.23 o
-6 -3 2 0 1 0.93 1.08 0.21 o
-6 -3 2 0 2 3.46 3.91 0.29 o
-6 -3 2 1 -1 0.30 0.59 0.21 <
-6 -3 2 1 0 0.14 0.17 0.19 <
-6 -3 2 1 1 0.32 0.84 0.21 o
-6 -3 2 2 0 0.01 0.08 0.19 <
-5 -3 2 -2 0 0.01 0.11 0.21 <
-5 -3 2 -1 -1 14.76 13.01 0.62 o
-5 -3 2 -1 0 2.45 6.99 0.41 o
-5 -3 2 -1 1 0.66 1.10 0.22 o
-5 -3 2 0 -2 54.03 52.47 1.91 o
-5 -3 2 0 -1 23.86 22.69 0.92 o
-5 -3 2 0 0 13.01 44.24 1.60 o
-5 -3 2 0 1 107.84 106.98 3.67 o
-5 -3 2 0 2 23.68 20.55 0.85 o
-5 -3 2 1 -1 4.39 4.06 0.34 o
-5 -3 2 1 0 0.73 1.20 0.24 o
-5 -3 2 1 1 19.18 17.09 0.71 o
-5 -3 2 2 0 0.02 0.26 0.19 <
-4 -3 2 -2 0 0.02 -0.23 0.25 <
-4 -3 2 -1 -1 8.26 7.54 0.58 o
-4 -3 2 -1 0 0.33 0.57 0.25 <
-4 -3 2 -1 1 0.02 0.48 0.23 <
-4 -3 2 0 -2 30.35 30.68 1.19 o
-4 -3 2 0 -1 10.73 10.27 0.73 o
-4 -3 2 0 0 15.75 26.95 1.43 o
-4 -3 2 0 1 185.35 165.30 7.83 o
-4 -3 2 0 2 88.24 92.11 4.40 o
-4 -3 2 1 -1 7.17 8.10 0.44 o
-4 -3 2 1 0 0.00 0.43 0.26 <
-4 -3 2 1 1 2.54 2.93 0.35 o
-4 -3 2 2 0 0.00 0.15 0.19 <
-3 -3 2 -2 0 0.15 0.25 0.21 <
-3 -3 2 -1 -1 5.84 7.05 0.50 o
-3 -3 2 -1 0 0.05 0.29 0.21 <
-3 -3 2 -1 1 0.00 -0.16 0.20 <
-3 -3 2 0 -2 3.39 5.03 0.57 o
-3 -3 2 0 -1 2070.84 1958.60 90.58 o
-3 -3 2 0 0 318.63 446.83 18.32 o
-3 -3 2 0 1 395.84 385.79 12.65 o
-3 -3 2 0 2 15.71 18.76 0.79 o
-3 -3 2 1 -1 1.62 1.40 0.33 o
-3 -3 2 1 0 0.01 -0.28 0.29 <
-3 -3 2 1 1 1.96 1.43 0.23 o
-3 -3 2 2 0 0.01 -0.10 0.28 <
-2 -3 2 -2 0 0.25 0.56 0.21 <
-2 -3 2 -1 -1 10.13 9.38 0.49 o
-2 -3 2 -1 0 1.00 0.92 0.22 o
-2 -3 2 -1 1 0.45 0.27 0.20 <
-2 -3 2 0 -2 5.07 6.29 0.39 o
-2 -3 2 0 -1 12.08 15.09 0.81 o
-2 -3 2 0 0 157.23 129.23 4.38 o
-2 -3 2 0 1 118.93 110.45 3.74 o
-2 -3 2 0 2 201.56 215.00 7.18 o
-2 -3 2 1 -1 10.55 7.97 0.44 o
-2 -3 2 1 0 33.52 30.50 1.16 o
-2 -3 2 1 1 1.50 2.27 0.26 o
-2 -3 2 2 0 0.16 0.75 0.21 o
-1 -3 2 -2 0 0.04 0.23 0.20 <
-1 -3 2 -1 -1 143.80 164.72 5.51 o
-1 -3 2 -1 0 64.22 56.33 2.01 o
-1 -3 2 -1 1 0.72 0.41 0.21 <
-1 -3 2 0 -2 0.35 -0.18 0.20 <
-1 -3 2 0 -1 481.13 473.92 15.61 o
-1 -3 2 0 0 1574.49 1466.75 48.04 o
-1 -3 2 0 1 564.60 526.57 17.30 o
-1 -3 2 0 2 6.62 9.13 0.47 o
-1 -3 2 1 -1 2.96 3.21 0.28 o
-1 -3 2 1 0 190.53 195.58 6.51 o
-1 -3 2 1 1 111.63 141.53 4.77 o
-1 -3 2 2 0 0.36 0.89 0.21 o
0 -3 2 -2 0 0.22 0.55 0.28 <
0 -3 2 -1 -1 0.01 -0.07 0.20 <
0 -3 2 -1 0 8.12 8.89 0.67 o
0 -3 2 -1 1 0.85 1.54 0.35 o
0 -3 2 0 -2 0.25 0.13 0.19 <
0 -3 2 0 -1 10.68 9.99 0.50 o
0 -3 2 0 0 0.27 0.82 0.29 <
0 -3 2 0 1 1.05 1.31 0.32 o
0 -3 2 0 2 2.08 1.55 0.31 o
0 -3 2 1 -1 0.72 1.00 0.21 o
0 -3 2 1 0 1.45 1.29 0.23 o
0 -3 2 1 1 0.01 0.42 0.30 <
0 -3 2 2 0 1.40 1.94 0.25 o
1 -3 2 -2 0 0.37 0.26 0.20 <
1 -3 2 -1 -1 153.63 160.03 5.38 o
1 -3 2 -1 0 477.72 468.85 15.40 o
1 -3 2 -1 1 2.77 3.39 0.29 o
1 -3 2 0 -2 0.05 0.03 0.21 <
1 -3 2 0 -1 63.02 56.18 1.99 o
1 -3 2 0 0 1532.81 1519.25 49.73 o
1 -3 2 0 1 180.83 185.89 6.21 o
1 -3 2 0 2 0.29 1.12 0.22 o
1 -3 2 1 -1 0.81 0.62 0.20 o
1 -3 2 1 0 551.80 523.92 17.20 o
1 -3 2 1 1 112.97 136.89 4.57 o
1 -3 2 2 0 5.42 8.70 0.46 o
2 -3 2 -2 0 4.55 5.93 0.36 o
2 -3 2 -1 -1 10.10 10.16 0.72 o
2 -3 2 -1 0 13.16 15.06 0.66 o
2 -3 2 -1 1 9.60 6.80 0.39 o
2 -3 2 0 -2 0.34 0.09 0.26 <
2 -3 2 0 -1 1.57 1.36 0.28 o
2 -3 2 0 0 155.40 123.06 4.16 o
2 -3 2 0 1 34.69 26.91 1.03 o
2 -3 2 0 2 0.25 0.25 0.19 <
2 -3 2 1 -1 0.47 1.05 0.27 o
2 -3 2 1 0 114.12 106.34 5.11 o
2 -3 2 1 1 2.42 2.98 0.28 o
2 -3 2 2 0 192.90 205.77 9.67 o
3 -3 2 -2 0 3.55 3.62 0.31 o
3 -3 2 -1 -1 5.87 7.19 0.40 o
3 -3 2 -1 0 2018.27 1891.80 61.81 o
3 -3 2 -1 1 1.23 1.29 0.20 o
3 -3 2 0 -2 0.08 0.69 0.19 o
3 -3 2 0 -1 0.00 -0.10 0.18 <
3 -3 2 0 0 312.12 471.93 15.63 o
3 -3 2 0 1 0.01 0.10 0.17 <
3 -3 2 0 2 0.10 -0.26 0.18 <
3 -3 2 1 -1 0.20 0.08 0.18 <
3 -3 2 1 0 390.24 374.30 12.27 o
3 -3 2 1 1 1.55 1.41 0.21 o
3 -3 2 2 0 13.49 17.49 0.72 o
4 -3 2 -2 0 29.42 28.35 1.56 o
4 -3 2 -1 -1 8.45 6.87 0.38 o
4 -3 2 -1 0 9.39 8.99 0.51 o
4 -3 2 -1 1 6.61 7.40 0.58 o
4 -3 2 0 -2 0.02 0.42 0.17 <
4 -3 2 0 -1 0.21 1.25 0.20 o
4 -3 2 0 0 14.58 23.92 0.93 o
4 -3 2 0 1 0.00 0.26 0.23 <
4 -3 2 0 2 0.00 0.49 0.26 <
4 -3 2 1 -1 0.06 0.15 0.16 <
4 -3 2 1 0 175.01 154.33 5.19 o
4 -3 2 1 1 2.33 2.58 0.23 o
4 -3 2 2 0 83.13 84.22 2.89 o
5 -3 2 -2 0 53.26 50.68 1.79 o
5 -3 2 -1 -1 13.88 11.17 0.51 o
5 -3 2 -1 0 21.88 23.14 0.89 o
5 -3 2 -1 1 4.35 3.82 0.27 o
5 -3 2 0 -2 0.01 0.08 0.17 <
5 -3 2 0 -1 2.37 6.08 0.35 o
5 -3 2 0 0 11.76 39.16 1.43 o
5 -3 2 0 1 0.98 1.03 0.19 o
5 -3 2 0 2 0.03 0.27 0.16 <
5 -3 2 1 -1 0.70 0.82 0.19 o
5 -3 2 1 0 101.87 98.23 4.03 o
5 -3 2 1 1 16.62 15.40 0.64 o
5 -3 2 2 0 22.12 19.77 0.77 o
6 -3 2 -2 0 12.45 11.49 0.51 o
6 -3 2 -1 -1 1.37 0.91 0.20 o
6 -3 2 -1 0 0.94 0.88 0.18 o
6 -3 2 -1 1 0.50 0.24 0.17 <
6 -3 2 0 -2 0.01 0.16 0.18 <
6 -3 2 0 -1 1.70 1.92 0.22 o
6 -3 2 0 0 1.18 0.79 0.18 o
6 -3 2 0 1 0.15 -0.05 0.15 <
6 -3 2 0 2 0.02 0.15 0.14 <
6 -3 2 1 -1 0.48 0.52 0.17 o
6 -3 2 1 0 0.67 0.95 0.19 o
6 -3 2 1 1 0.24 0.57 0.17 o
6 -3 2 2 0 3.11 3.71 0.25 o
7 -3 2 -2 0 0.01 0.19 0.17 <
7 -3 2 -1 -1 4.87 4.65 0.29 o
7 -3 2 -1 0 6.49 8.35 0.39 o
7 -3 2 -1 1 0.10 0.30 0.17 <
7 -3 2 0 -2 0.01 -0.01 0.16 <
7 -3 2 0 -1 11.95 14.67 0.56 o
7 -3 2 0 0 31.02 32.52 1.13 o
7 -3 2 0 1 11.46 15.82 0.60 o
7 -3 2 0 2 0.18 0.19 0.16 <
7 -3 2 1 -1 0.38 0.54 0.16 o
7 -3 2 1 0 8.27 9.99 0.42 o
7 -3 2 1 1 17.89 16.11 0.62 o
7 -3 2 2 0 0.05 0.25 0.16 <
8 -3 2 -2 0 0.02 0.23 0.17 <
8 -3 2 -1 0 0.14 0.03 0.10 <
8 -3 2 -1 1 0.17 0.17 0.12 <
8 -3 2 0 2 0.60 0.61 0.09 o
-8 -2 2 -2 0 0.11 0.80 0.40 <
-8 -2 2 -1 -1 4.69 3.64 0.44 o
-8 -2 2 -1 0 8.87 7.46 0.59 o
-8 -2 2 -1 1 0.58 1.24 0.32 o
-8 -2 2 0 -2 0.12 0.24 0.21 <
-8 -2 2 0 -1 0.47 1.58 0.33 o
-8 -2 2 0 0 1.87 2.26 0.37 o
-8 -2 2 0 1 0.15 0.31 0.21 <
-8 -2 2 1 -1 0.15 0.28 0.20 <
-8 -2 2 1 0 7.42 7.28 0.52 o
-8 -2 2 1 1 6.37 4.44 0.34 o
-8 -2 2 2 0 0.37 0.80 0.25 o
-7 -2 2 -2 0 0.07 0.08 0.18 <
-7 -2 2 -1 -1 0.55 0.97 0.20 o
-7 -2 2 -1 0 1.05 1.06 0.18 o
-7 -2 2 -1 1 0.05 0.12 0.15 <
-7 -2 2 0 -2 11.27 10.66 0.49 o
-7 -2 2 0 -1 2.29 2.31 0.22 o
-7 -2 2 0 0 0.00 0.36 0.16 <
-7 -2 2 0 1 2.11 2.56 0.20 o
-7 -2 2 0 2 0.24 0.64 0.15 o
-7 -2 2 1 -1 0.13 0.16 0.16 <
-7 -2 2 1 0 0.00 0.23 0.15 <
-7 -2 2 1 1 4.49 4.11 0.24 o
-7 -2 2 2 0 0.02 0.22 0.14 <
-6 -2 2 -2 0 0.10 0.41 0.18 <
-6 -2 2 -1 -1 70.14 61.22 2.15 o
-6 -2 2 -1 0 0.14 8.35 0.42 o
-6 -2 2 -1 1 3.17 3.02 0.24 o
-6 -2 2 0 -2 13.25 11.69 0.54 o
-6 -2 2 0 -1 42.19 39.18 1.41 o
-6 -2 2 0 0 0.14 26.92 1.01 o
-6 -2 2 0 1 86.41 87.50 3.03 o
-6 -2 2 0 2 5.61 3.98 0.26 o
-6 -2 2 1 -1 20.17 19.04 0.76 o
-6 -2 2 1 0 0.43 2.26 0.21 o
-6 -2 2 1 1 85.95 74.40 2.53 o
-6 -2 2 2 0 0.02 0.34 0.15 <
-5 -2 2 -2 0 0.19 0.46 0.17 <
-5 -2 2 -1 -1 11.48 10.60 0.48 o
-5 -2 2 -1 0 1.08 2.76 0.23 o
-5 -2 2 -1 1 11.11 10.72 0.48 o
-5 -2 2 0 -2 3.27 2.69 0.25 o
-5 -2 2 0 -1 6.42 5.66 0.32 o
-5 -2 2 0 0 0.39 4.19 0.27 o
-5 -2 2 0 1 84.82 77.29 2.66 o
-5 -2 2 0 2 47.49 45.73 1.61 o
-5 -2 2 1 -1 16.72 16.11 0.65 o
-5 -2 2 1 0 0.82 1.25 0.17 o
-5 -2 2 1 1 9.40 8.85 0.41 o
-5 -2 2 2 0 1.17 0.62 0.16 o
-4 -2 2 -2 0 0.01 0.29 0.17 <
-4 -2 2 -1 -1 42.23 41.01 2.02 o
-4 -2 2 -1 0 4.03 4.84 0.38 o
-4 -2 2 -1 1 2.50 2.16 0.25 o
-4 -2 2 0 -2 8.14 7.30 0.38 o
-4 -2 2 0 -1 132.17 127.46 6.01 o
-4 -2 2 0 0 67.93 94.57 4.52 o
-4 -2 2 0 1 189.93 194.03 9.03 o
-4 -2 2 0 2 3.86 3.21 0.24 o
-4 -2 2 1 -1 1.40 1.65 0.18 o
-4 -2 2 1 0 3.44 3.31 0.31 o
-4 -2 2 1 1 34.80 32.25 1.62 o
-4 -2 2 2 0 0.00 0.05 0.15 <
-3 -2 2 -2 0 0.23 0.35 0.17 <
-3 -2 2 -1 -1 3.59 3.77 0.27 o
-3 -2 2 -1 0 1.42 0.72 0.17 o
-3 -2 2 -1 1 0.48 1.15 0.18 o
-3 -2 2 0 -2 20.92 16.75 0.99 o
-3 -2 2 0 -1 157.61 131.59 6.07 o
-3 -2 2 0 0 153.06 124.81 4.21 o
-3 -2 2 0 1 15.42 17.86 0.71 o
-3 -2 2 0 2 53.17 54.10 1.88 o
-3 -2 2 1 -1 9.12 9.01 0.63 o
-3 -2 2 1 0 31.23 25.99 1.39 o
-3 -2 2 1 1 5.76 5.92 0.32 o
-3 -2 2 2 0 0.34 0.49 0.26 <
-2 -2 2 -2 0 0.04 0.14 0.16 <
-2 -2 2 -1 -1 11.43 16.90 0.82 o
-2 -2 2 -1 0 0.30 -0.04 0.17 <
-2 -2 2 -1 1 0.17 0.95 0.18 o
-2 -2 2 0 -2 37.41 44.76 1.59 o
-2 -2 2 0 -1 5765.11 6238.96 203.22 o
-2 -2 2 0 0 10060.90 10040.90 327.53 o
-2 -2 2 0 1 829.99 783.03 25.51 o
-2 -2 2 0 2 38.09 58.33 2.02 o
-2 -2 2 1 -1 4.08 3.63 0.26 o
-2 -2 2 1 0 0.15 -0.14 0.16 <
-2 -2 2 1 1 9.69 7.99 0.39 o
-2 -2 2 2 0 0.59 0.21 0.16 <
-1 -2 2 -2 0 0.03 0.24 0.17 <
-1 -2 2 -1 -1 18.41 20.72 0.80 o
-1 -2 2 -1 0 5.89 7.37 0.37 o
-1 -2 2 -1 1 0.12 0.92 0.17 o
-1 -2 2 0 -2 0.08 -0.01 0.17 <
-1 -2 2 0 -1 35.21 55.24 1.92 o
-1 -2 2 0 0 176.38 210.94 6.99 o
-1 -2 2 0 1 93.29 90.86 3.08 o
-1 -2 2 0 2 27.35 35.17 1.27 o
-1 -2 2 1 -1 0.74 1.09 0.18 o
-1 -2 2 1 0 37.81 40.24 1.44 o
-1 -2 2 1 1 0.08 0.19 0.17 <
-1 -2 2 2 0 0.77 0.95 0.18 o
0 -2 2 -2 0 0.27 -0.16 0.24 <
0 -2 2 -1 -1 14.17 17.31 0.98 o
0 -2 2 -1 0 13.74 14.49 0.85 o
0 -2 2 -1 1 0.83 2.01 0.31 o
0 -2 2 0 -2 0.37 0.28 0.16 <
0 -2 2 0 -1 14.25 14.79 0.61 o
0 -2 2 0 0 118.51 103.69 4.93 o
0 -2 2 0 1 37.06 45.67 2.25 o
0 -2 2 0 2 1.40 0.92 0.26 o
0 -2 2 1 -1 0.80 1.80 0.21 o
0 -2 2 1 0 38.08 42.47 2.12 o
0 -2 2 1 1 12.73 10.78 0.71 o
0 -2 2 2 0 1.27 1.03 0.19 o
1 -2 2 -2 0 0.11 0.38 0.16 <
1 -2 2 -1 -1 17.57 22.15 0.84 o
1 -2 2 -1 0 35.13 51.79 1.80 o
1 -2 2 -1 1 0.88 1.80 0.22 o
1 -2 2 0 -2 0.06 0.14 0.16 <
1 -2 2 0 -1 5.73 7.46 0.37 o
1 -2 2 0 0 160.92 198.33 6.57 o
1 -2 2 0 1 40.73 40.24 1.42 o
1 -2 2 0 2 1.41 0.76 0.18 o
1 -2 2 1 -1 0.23 0.93 0.18 o
1 -2 2 1 0 89.94 85.20 2.88 o
1 -2 2 1 1 0.02 0.03 0.17 <
1 -2 2 2 0 25.07 31.89 1.16 o
2 -2 2 -2 0 36.31 41.61 1.48 o
2 -2 2 -1 -1 13.34 17.16 0.68 o
2 -2 2 -1 0 5688.96 6097.91 199.00 o
2 -2 2 -1 1 3.25 3.29 0.24 o
2 -2 2 0 -2 0.00 -0.18 0.20 <
2 -2 2 0 -1 0.01 0.11 0.20 <
2 -2 2 0 0 9844.82 9746.72 318.42 o
2 -2 2 0 1 0.01 0.09 0.16 <
2 -2 2 0 2 0.15 0.00 0.16 <
2 -2 2 1 -1 0.06 0.90 0.23 o
2 -2 2 1 0 814.82 738.76 24.00 o
2 -2 2 1 1 7.01 7.26 0.36 o
2 -2 2 2 0 35.83 51.51 2.48 o
3 -2 2 -2 0 19.35 14.72 0.60 o
3 -2 2 -1 -1 3.34 2.80 0.26 o
3 -2 2 -1 0 150.17 137.24 4.58 o
3 -2 2 -1 1 8.90 7.78 0.37 o
3 -2 2 0 -2 0.16 -0.01 0.14 <
3 -2 2 0 -1 1.00 0.81 0.16 o
3 -2 2 0 0 145.54 115.13 3.87 o
3 -2 2 0 1 33.55 24.68 0.92 o
3 -2 2 0 2 0.34 0.37 0.16 <
3 -2 2 1 -1 0.82 1.16 0.17 o
3 -2 2 1 0 15.49 16.42 0.65 o
3 -2 2 1 1 5.93 6.05 0.31 o
3 -2 2 2 0 51.30 51.26 1.78 o
4 -2 2 -2 0 8.13 7.89 0.54 o
4 -2 2 -1 -1 41.57 38.70 1.35 o
4 -2 2 -1 0 124.80 119.67 5.65 o
4 -2 2 -1 1 2.09 1.99 0.27 o
4 -2 2 0 -2 0.00 0.25 0.13 <
4 -2 2 0 -1 3.56 5.02 0.27 o
4 -2 2 0 0 66.15 86.12 4.08 o
4 -2 2 0 1 3.13 3.76 0.34 o
4 -2 2 0 2 0.03 -0.15 0.20 <
4 -2 2 1 -1 3.53 2.45 0.19 o
4 -2 2 1 0 180.29 171.02 5.68 o
4 -2 2 1 1 33.89 33.81 1.72 o
4 -2 2 2 0 3.18 3.65 0.23 o
5 -2 2 -2 0 3.80 2.21 0.19 o
5 -2 2 -1 -1 11.53 9.63 0.41 o
5 -2 2 -1 0 4.86 5.39 0.27 o
5 -2 2 -1 1 17.94 16.20 0.62 o
5 -2 2 0 -2 0.20 0.16 0.13 <
5 -2 2 0 -1 0.91 2.08 0.18 o
5 -2 2 0 0 0.40 4.78 0.25 o
5 -2 2 0 1 0.62 0.79 0.14 o
5 -2 2 0 2 1.05 1.00 0.15 o
5 -2 2 1 -1 11.17 9.70 0.40 o
5 -2 2 1 0 77.62 76.16 2.55 o
5 -2 2 1 1 8.86 9.49 0.41 o
5 -2 2 2 0 43.93 46.28 1.60 o
6 -2 2 -2 0 13.33 12.57 0.50 o
6 -2 2 -1 -1 65.42 57.13 1.90 o
6 -2 2 -1 0 40.56 37.71 1.29 o
6 -2 2 -1 1 18.67 19.29 0.69 o
6 -2 2 0 -2 0.22 0.06 0.12 <
6 -2 2 0 -1 0.14 7.41 0.32 o
6 -2 2 0 0 0.19 25.04 0.89 o
6 -2 2 0 1 0.50 2.37 0.18 o
6 -2 2 0 2 0.02 0.31 0.13 <
6 -2 2 1 -1 3.05 2.84 0.17 o
6 -2 2 1 0 85.83 83.21 2.73 o
6 -2 2 1 1 83.73 72.54 2.41 o
6 -2 2 2 0 5.11 4.60 0.23 o
-7 -1 2 0 -2 4.43 3.16 0.23 o
-6 -1 2 -2 0 0.40 0.46 0.16 <
-6 -1 2 -1 -1 26.54 23.49 0.98 o
-6 -1 2 -1 0 1.77 4.34 0.27 o
-6 -1 2 -1 1 28.05 22.85 0.94 o
-6 -1 2 0 -2 0.20 0.76 0.14 o
-6 -1 2 0 -1 10.66 11.97 0.46 o
-6 -1 2 0 0 0.59 3.42 0.19 o
-6 -1 2 0 1 44.93 41.13 1.39 o
-6 -1 2 1 -1 13.41 11.70 0.45 o
-6 -1 2 1 0 3.75 3.06 0.17 o
-6 -1 2 1 1 39.98 32.64 1.12 o
-6 -1 2 2 0 6.12 4.13 0.21 o
-5 -1 2 -2 0 1.60 1.01 0.15 o
-5 -1 2 -1 -1 201.86 186.38 6.06 o
-5 -1 2 -1 0 52.09 49.03 1.68 o
-5 -1 2 -1 1 3.06 3.31 0.20 o
-5 -1 2 0 -2 8.55 9.21 0.40 o
-5 -1 2 0 -1 92.41 85.54 2.86 o
-5 -1 2 0 0 109.04 148.45 4.99 o
-5 -1 2 0 1 132.23 130.98 4.37 o
-5 -1 2 0 2 0.11 0.56 0.11 o
-5 -1 2 1 -1 13.62 13.99 0.54 o
-5 -1 2 1 0 36.11 31.40 1.09 o
-5 -1 2 1 1 236.12 235.44 7.69 o
-5 -1 2 2 0 0.17 0.25 0.10 <
-4 -1 2 -2 0 0.00 0.16 0.14 <
-4 -1 2 -1 -1 2.80 3.46 0.26 o
-4 -1 2 -1 0 0.10 0.03 0.13 <
-4 -1 2 -1 1 21.07 21.66 0.78 o
-4 -1 2 0 -2 15.96 13.37 0.52 o
-4 -1 2 0 -1 179.92 183.43 8.55 o
-4 -1 2 0 0 74.44 85.81 4.04 o
-4 -1 2 0 1 19.45 18.16 0.92 o
-4 -1 2 0 2 10.43 8.85 0.37 o
-4 -1 2 1 -1 13.27 15.00 0.56 o
-4 -1 2 1 0 23.71 22.73 1.14 o
-4 -1 2 1 1 27.37 27.49 1.35 o
-4 -1 2 2 0 2.08 2.38 0.22 o
-3 -1 2 -2 0 0.08 -0.08 0.11 <
-3 -1 2 -1 -1 68.46 75.57 2.50 o
-3 -1 2 -1 0 60.09 55.10 1.98 o
-3 -1 2 -1 1 0.28 0.16 0.12 <
-3 -1 2 0 -2 1.75 2.61 0.28 o
-3 -1 2 0 -1 613.19 631.07 20.66 o
-3 -1 2 0 0 1443.07 1434.45 46.82 o
-3 -1 2 0 1 306.04 284.36 9.29 o
-3 -1 2 0 2 0.21 0.96 0.14 o
-3 -1 2 1 -1 2.84 2.77 0.27 o
-3 -1 2 1 0 171.11 166.60 5.50 o
-3 -1 2 1 1 150.59 166.09 5.51 o
-3 -1 2 2 0 0.19 0.63 0.20 o
-2 -1 2 -2 0 0.11 0.08 0.12 <
-2 -1 2 -1 -1 3.18 3.87 0.22 o
-2 -1 2 -1 0 5.02 6.98 0.32 o
-2 -1 2 -1 1 2.27 5.40 0.26 o
-2 -1 2 0 -2 4.93 8.48 0.36 o
-2 -1 2 0 -1 34.99 42.94 1.47 o
-2 -1 2 0 0 171.91 187.99 6.20 o
-2 -1 2 0 1 15.10 6.08 0.29 o
-2 -1 2 0 2 2.29 3.12 0.20 o
-2 -1 2 1 -1 3.83 4.86 0.25 o
-2 -1 2 1 0 34.24 37.94 1.33 o
-2 -1 2 1 1 0.01 0.02 0.13 <
-2 -1 2 2 0 1.51 0.87 0.15 o
-1 -1 2 -2 0 0.24 0.69 0.14 o
-1 -1 2 -1 -1 4.80 7.23 0.32 o
-1 -1 2 -1 0 0.12 0.20 0.12 <
-1 -1 2 -1 1 0.37 0.19 0.13 <
-1 -1 2 0 -2 0.01 0.09 0.13 <
-1 -1 2 0 -1 1270.02 1269.45 41.38 o
-1 -1 2 0 0 5879.36 6343.21 206.22 o
-1 -1 2 0 1 2.34 4.39 0.24 o
-1 -1 2 0 2 14.90 12.60 0.50 o
-1 -1 2 1 -1 1.16 0.23 0.13 <
-1 -1 2 1 0 0.02 0.22 0.13 <
-1 -1 2 1 1 2.03 1.07 0.15 o
-1 -1 2 2 0 0.59 0.28 0.13 <
0 -1 2 -2 0 0.13 0.16 0.17 <
0 -1 2 -1 -1 0.03 0.15 0.16 <
0 -1 2 -1 0 4.43 1.98 0.23 o
0 -1 2 -1 1 0.10 0.13 0.17 <
0 -1 2 0 -2 0.00 -0.02 0.11 <
0 -1 2 0 -1 6.54 2.09 0.23 o
0 -1 2 0 0 0.05 0.03 0.17 <
0 -1 2 0 1 4.66 0.41 0.19 <
0 -1 2 0 2 0.71 0.29 0.20 <
0 -1 2 1 -1 0.06 0.30 0.12 <
0 -1 2 1 0 3.54 0.09 0.20 <
0 -1 2 1 1 0.01 -0.16 0.18 <
0 -1 2 2 0 0.62 0.13 0.13 <
1 -1 2 -2 0 0.00 0.04 0.12 <
1 -1 2 -1 -1 5.73 6.84 0.31 o
1 -1 2 -1 0 1259.31 1195.13 38.81 o
1 -1 2 -1 1 1.01 0.17 0.13 <
1 -1 2 0 -2 0.19 0.95 0.14 o
1 -1 2 0 -1 0.03 0.00 0.12 <
1 -1 2 0 0 5770.04 6312.37 207.06 o
1 -1 2 0 1 0.00 0.01 0.14 <
1 -1 2 0 2 0.34 0.34 0.14 <
1 -1 2 1 -1 0.18 0.31 0.13 <
1 -1 2 1 0 2.48 4.08 0.23 o
1 -1 2 1 1 1.47 0.78 0.16 o
1 -1 2 2 0 14.90 11.90 0.48 o
2 -1 2 -2 0 4.94 7.81 0.33 o
2 -1 2 -1 -1 4.27 3.90 0.21 o
2 -1 2 -1 0 32.71 42.11 1.43 o
2 -1 2 -1 1 2.87 4.31 0.23 o
2 -1 2 0 -2 0.00 -0.24 0.15 <
2 -1 2 0 -1 4.56 6.75 0.30 o
2 -1 2 0 0 161.08 191.94 6.36 o
2 -1 2 0 1 36.32 36.20 1.25 o
2 -1 2 0 2 1.74 0.94 0.15 o
2 -1 2 1 -1 1.48 5.59 0.36 o
2 -1 2 1 0 13.29 6.13 0.29 o
2 -1 2 1 1 0.00 -0.11 0.14 <
2 -1 2 2 0 1.94 2.60 0.19 o
3 -1 2 -2 0 2.02 2.58 0.17 o
3 -1 2 -1 -1 69.06 73.35 2.44 o
3 -1 2 -1 0 598.97 593.89 19.44 o
3 -1 2 -1 1 1.74 2.83 0.22 o
3 -1 2 0 -2 0.14 0.08 0.10 <
3 -1 2 0 -1 53.73 51.47 1.74 o
3 -1 2 0 0 1404.86 1369.25 44.89 o
3 -1 2 0 1 164.81 164.73 5.48 o
3 -1 2 0 2 0.20 0.78 0.20 o
3 -1 2 1 -1 0.34 0.53 0.12 o
3 -1 2 1 0 294.31 277.49 9.24 o
3 -1 2 1 1 146.51 159.32 5.23 o
3 -1 2 2 0 0.45 0.74 0.16 o
4 -1 2 -2 0 17.03 12.76 0.68 o
4 -1 2 -1 -1 2.89 3.59 0.26 o
4 -1 2 -1 0 177.68 179.01 8.35 o
4 -1 2 -1 1 12.78 14.28 0.76 o
4 -1 2 0 -2 0.01 0.12 0.09 <
4 -1 2 0 -1 0.32 0.03 0.09 <
4 -1 2 0 0 74.14 82.10 3.78 o
4 -1 2 0 1 23.47 23.42 1.15 o
4 -1 2 0 2 2.04 1.51 0.23 o
4 -1 2 1 -1 21.05 21.20 0.75 o
4 -1 2 1 0 19.73 17.01 0.87 o
4 -1 2 1 1 26.82 28.00 1.39 o
4 -1 2 2 0 9.84 9.46 0.39 o
5 -1 2 -1 1 13.58 14.35 0.52 o
5 -1 2 0 1 38.24 30.87 1.22 o
5 -1 2 0 2 0.15 0.59 0.15 o
5 -1 2 1 0 133.18 127.34 4.83 o
5 -1 2 1 1 244.43 230.26 8.83 o
5 -1 2 2 0 0.19 0.47 0.14 o
-3 0 2 0 2 0.27 0.26 0.14 <
-3 0 2 1 1 0.53 0.50 0.12 o
-3 0 2 2 0 1.88 1.49 0.14 o
-2 0 2 0 1 9.14 8.21 0.33 o
-2 0 2 0 2 0.09 0.16 0.17 <
-2 0 2 1 0 36.28 37.13 1.28 o
-2 0 2 1 1 14.33 16.47 0.60 o
-2 0 2 2 0 1.12 1.16 0.15 o
-1 0 2 0 1 3.57 3.18 0.18 o
-1 0 2 0 2 0.02 0.11 0.13 <
-1 0 2 1 0 3.97 0.25 0.11 <
-1 0 2 1 1 0.29 0.24 0.13 <
-1 0 2 2 0 0.88 0.26 0.13 <
0 0 2 0 1 0.01 -0.24 0.15 <
0 0 2 0 2 0.63 0.77 0.14 o
0 0 2 1 0 0.00 0.39 0.15 <
0 0 2 1 1 0.36 0.32 0.19 <
0 0 2 2 0 0.38 0.55 0.20 <
1 0 2 -1 1 0.10 0.13 0.09 <
1 0 2 0 0 0.15 -0.07 0.10 <
1 0 2 0 1 4.07 0.39 0.13 o
1 0 2 0 2 0.84 0.11 0.14 <
1 0 2 1 -1 1.84 1.11 0.13 o
1 0 2 1 0 2.83 3.09 0.20 o
1 0 2 1 1 0.11 0.35 0.15 <
1 0 2 2 0 0.06 0.02 0.15 <
2 0 2 -1 1 0.05 0.08 0.11 <
2 0 2 0 0 114.70 95.14 3.65 o
2 0 2 0 1 36.17 39.57 1.54 o
2 0 2 0 2 1.03 1.44 0.23 o
2 0 2 1 -1 0.06 0.06 0.14 <
2 0 2 1 0 8.63 8.14 0.41 o
2 0 2 1 1 13.57 15.85 0.71 o
2 0 2 2 0 0.11 0.12 0.18 <
3 0 2 -1 1 5.56 5.86 0.58 o
3 0 2 0 0 0.02 0.09 0.14 <
3 0 2 0 1 1.54 1.00 0.17 o
3 0 2 0 2 1.54 1.47 0.40 o
3 0 2 1 -1 0.04 0.10 0.13 <
3 0 2 1 0 1.70 1.74 0.23 o
3 0 2 1 1 0.63 0.84 0.19 o
3 0 2 2 0 0.19 0.15 0.18 <
4 0 2 -1 1 0.02 0.35 0.15 <
4 0 2 0 0 663.17 793.92 36.51 o
4 0 2 0 1 377.94 375.50 17.33 o
4 0 2 0 2 4.17 4.12 0.24 o
4 0 2 1 -1 0.06 0.80 0.10 o
4 0 2 1 0 193.39 193.49 9.10 o
4 0 2 1 1 588.45 598.28 27.78 o
4 0 2 2 0 1.33 1.32 0.16 o
5 0 2 0 1 5.83 6.02 0.26 o
5 0 2 0 2 7.61 5.45 0.27 o
5 0 2 1 0 17.68 15.67 0.56 o
5 0 2 1 1 0.54 1.01 0.13 o
5 0 2 2 0 9.93 7.17 0.30 o
6 0 2 0 2 0.00 0.09 0.10 <
6 0 2 1 1 80.97 72.18 2.35 o
6 0 2 2 0 0.00 0.33 0.09 o
-5 1 2 2 0 0.08 0.35 0.09 o
-4 1 2 0 1 27.42 24.84 0.85 o
-4 1 2 0 2 1.48 0.77 0.12 o
-4 1 2 1 0 4.04 3.68 0.27 o
-4 1 2 1 1 19.66 18.14 0.96 o
-4 1 2 2 0 17.51 16.58 0.88 o
-3 1 2 -1 1 0.31 0.27 0.13 <
-3 1 2 0 0 1392.17 1402.18 52.11 o
-3 1 2 0 1 51.71 51.42 1.96 o
-3 1 2 0 2 0.22 0.24 0.16 <
-3 1 2 1 -1 2.00 2.53 0.19 o
-3 1 2 1 0 492.72 464.63 17.51 o
-3 1 2 1 1 98.64 106.08 4.14 o
-3 1 2 2 0 6.80 7.57 0.42 o
-2 1 2 -1 0 33.99 47.99 1.78 o
-2 1 2 -1 1 2.72 5.89 0.56 o
-2 1 2 0 -1 3.85 4.12 0.20 o
-2 1 2 0 0 162.28 192.62 7.33 o
-2 1 2 0 1 0.01 0.74 0.18 o
-2 1 2 0 2 0.08 -0.17 0.36 <
-2 1 2 1 -1 2.96 4.81 0.24 o
-2 1 2 1 0 87.55 86.24 3.24 o
-2 1 2 1 1 1.26 1.20 0.21 o
-2 1 2 2 0 25.21 29.73 1.26 o
-1 1 2 -1 0 1256.65 1177.51 37.99 o
-1 1 2 -1 1 0.09 0.22 0.12 <
-1 1 2 0 -2 0.12 0.31 0.09 o
-1 1 2 0 -1 0.00 -0.05 0.11 <
-1 1 2 0 0 5756.07 6071.50 198.03 o
-1 1 2 0 1 0.01 0.06 0.15 <
-1 1 2 0 2 0.11 0.24 0.21 <
-1 1 2 1 -1 0.94 0.51 0.14 o
-1 1 2 1 0 2.21 4.15 0.24 o
-1 1 2 1 1 1.74 2.26 0.20 o
-1 1 2 2 0 15.98 12.33 0.51 o
0 1 2 -2 0 0.09 0.15 0.07 <
0 1 2 -1 -1 0.01 -0.15 0.11 <
0 1 2 -1 0 16.53 9.21 0.50 o
0 1 2 -1 1 0.04 -0.05 0.13 <
0 1 2 0 -2 0.06 0.11 0.11 <
0 1 2 0 -1 16.22 9.16 0.52 o
0 1 2 0 0 0.17 -0.02 0.18 <
0 1 2 0 1 3.29 3.04 0.22 o
0 1 2 0 2 0.00 0.18 0.17 <
0 1 2 1 -1 0.13 0.18 0.18 <
0 1 2 1 0 3.64 3.47 0.31 o
0 1 2 1 1 0.01 -0.25 0.24 <
0 1 2 2 0 0.00 0.14 0.24 <
1 1 2 -2 0 0.11 0.37 0.10 o
1 1 2 -1 -1 4.35 6.33 0.27 o
1 1 2 -1 0 0.01 0.16 0.12 <
1 1 2 -1 1 0.73 0.47 0.14 o
1 1 2 0 -2 0.06 0.10 0.11 <
1 1 2 0 -1 1258.46 1193.73 38.86 o
1 1 2 0 0 5904.21 6245.03 204.38 o
1 1 2 0 1 2.86 3.57 0.26 o
1 1 2 0 2 16.01 13.21 0.55 o
1 1 2 1 -1 0.43 0.22 0.15 <
1 1 2 1 0 0.01 0.23 0.16 <
1 1 2 1 1 3.19 2.11 0.22 o
1 1 2 2 0 0.01 0.11 0.18 <
2 1 2 -2 0 0.04 -0.07 0.11 <
2 1 2 -1 -1 0.31 1.28 0.14 o
2 1 2 -1 0 3.57 4.21 0.25 o
2 1 2 -1 1 3.60 4.65 0.26 o
2 1 2 0 -2 0.05 0.30 0.12 <
2 1 2 0 -1 33.41 49.09 1.68 o
2 1 2 0 0 175.39 210.38 6.99 o
2 1 2 0 1 90.30 83.33 2.76 o
2 1 2 0 2 25.19 29.34 1.09 o
2 1 2 1 -1 3.05 5.16 0.27 o
2 1 2 1 0 0.21 0.96 0.17 o
2 1 2 1 1 0.51 1.20 0.24 o
2 1 2 2 0 0.03 -0.03 0.21 <
3 1 2 -2 0 0.18 -0.24 0.18 <
3 1 2 -1 -1 120.13 125.54 4.19 o
3 1 2 -1 0 105.60 87.52 4.16 o
3 1 2 -1 1 2.28 2.15 0.28 o
3 1 2 0 -2 0.37 0.18 0.14 <
3 1 2 0 -1 431.73 402.68 15.26 o
3 1 2 0 0 1449.63 1446.99 54.85 o
3 1 2 0 1 515.46 457.97 21.40 o
3 1 2 0 2 5.66 6.92 0.54 o
3 1 2 1 -1 0.17 0.39 0.17 <
3 1 2 1 0 53.39 51.24 2.11 o
3 1 2 1 1 101.18 106.42 4.14 o
3 1 2 2 0 0.38 0.01 0.20 <
4 1 2 -2 0 0.04 0.16 0.13 <
4 1 2 -1 -1 6.52 5.63 0.49 o
4 1 2 -1 0 0.24 0.08 0.25 <
4 1 2 -1 1 14.17 14.94 0.68 o
4 1 2 0 -2 12.27 10.04 0.78 o
4 1 2 0 -1 133.13 143.25 9.49 o
4 1 2 0 0 72.90 82.38 5.55 o
4 1 2 0 1 3.91 4.37 0.53 o
4 1 2 0 2 18.15 18.04 0.83 o
4 1 2 1 -1 21.70 21.89 1.61 o
4 1 2 1 0 30.03 30.18 2.18 o
4 1 2 1 1 21.85 17.90 1.43 o
4 1 2 2 0 1.39 1.01 0.35 <
5 1 2 -2 0 2.58 1.92 0.18 o
5 1 2 -1 -1 270.93 264.83 8.65 o
5 1 2 -1 0 102.51 93.10 3.56 o
5 1 2 -1 1 13.14 15.38 0.68 o
5 1 2 0 -2 0.72 0.56 0.12 o
5 1 2 0 -1 76.43 79.07 2.64 o
5 1 2 0 0 114.94 155.28 6.64 o
5 1 2 0 1 231.08 226.39 8.65 o
5 1 2 0 2 0.01 0.40 0.20 <
5 1 2 1 -1 3.62 3.91 0.22 o
5 1 2 1 0 24.88 21.20 1.17 o
5 1 2 1 1 219.18 199.85 7.55 o
5 1 2 2 0 0.06 -0.15 0.19 <
6 1 2 -2 0 0.84 0.52 0.12 o
6 1 2 -1 0 0.19 2.17 0.16 o
6 1 2 -1 1 12.74 12.36 0.48 o
6 1 2 0 -1 4.58 5.54 0.25 o
6 1 2 0 0 0.70 3.21 0.20 o
6 1 2 0 1 61.59 62.22 2.09 o
6 1 2 0 2 28.31 27.00 1.00 o
6 1 2 1 -1 27.70 23.58 0.83 o
6 1 2 1 0 3.49 2.98 0.20 o
6 1 2 1 1 22.29 17.55 0.83 o
6 1 2 2 0 0.59 0.95 0.16 o
7 1 2 -1 1 7.40 7.20 0.31 o
7 1 2 0 0 0.14 2.91 0.16 o
7 1 2 0 1 9.71 11.20 0.44 o
7 1 2 0 2 3.74 3.42 0.23 o
7 1 2 1 0 1.33 2.60 0.18 o
7 1 2 1 1 16.26 14.31 0.57 o
7 1 2 2 0 0.12 0.21 0.14 <
8 1 2 0 2 0.13 0.16 0.12 <
8 1 2 1 1 0.51 0.55 0.15 o
-6 2 2 0 1 0.53 2.40 0.16 o
-6 2 2 0 2 0.00 0.16 0.11 <
-6 2 2 1 -1 19.19 18.19 0.64 o
-6 2 2 1 0 157.83 147.88 4.83 o
-6 2 2 1 1 51.33 44.46 1.51 o
-6 2 2 2 0 24.81 21.87 0.79 o
-5 2 2 -1 -1 20.49 19.18 0.79 o
-5 2 2 -1 0 10.33 9.04 0.44 o
-5 2 2 -1 1 11.37 10.37 0.47 o
-5 2 2 0 -2 0.04 0.08 0.13 <
-5 2 2 0 -1 0.47 1.47 0.17 o
-5 2 2 0 0 0.53 5.02 0.29 o
-5 2 2 0 1 1.89 1.19 0.19 o
-5 2 2 0 2 0.08 0.34 0.17 <
-5 2 2 1 -1 16.19 15.94 0.70 o
-5 2 2 1 0 141.63 136.13 5.24 o
-5 2 2 1 1 5.61 5.00 0.34 o
-5 2 2 2 0 75.49 73.43 2.93 o
-4 2 2 -2 0 7.40 7.21 0.31 o
-4 2 2 -1 -1 94.63 95.47 3.66 o
-4 2 2 -1 0 114.50 117.21 3.86 o
-4 2 2 -1 1 2.40 1.96 0.17 o
-4 2 2 0 -2 0.04 0.12 0.18 <
-4 2 2 0 -1 14.99 13.40 0.74 o
-4 2 2 0 0 65.72 84.40 2.89 o
-4 2 2 0 1 1.85 0.90 0.19 o
-4 2 2 0 2 0.01 -0.10 0.19 <
-4 2 2 1 -1 1.76 1.37 0.24 o
-4 2 2 1 0 283.21 280.43 13.25 o
-4 2 2 1 1 31.26 29.27 1.24 o
-4 2 2 2 0 0.70 1.36 0.28 o
-3 2 2 -2 0 4.51 5.08 0.25 o
-3 2 2 -1 -1 2.99 2.84 0.19 o
-3 2 2 -1 0 11.72 14.08 0.54 o
-3 2 2 -1 1 0.90 1.01 0.15 o
-3 2 2 0 -2 0.01 0.01 0.13 <
-3 2 2 0 -1 4.01 4.31 0.24 o
-3 2 2 0 0 142.78 120.03 3.99 o
-3 2 2 0 1 3.05 2.31 0.21 o
-3 2 2 0 2 0.02 -0.20 0.15 <
-3 2 2 1 -1 9.80 8.95 0.38 o
-3 2 2 1 0 108.93 95.08 3.19 o
-3 2 2 1 1 0.72 0.30 0.19 <
-3 2 2 2 0 187.75 190.58 6.41 o
-2 2 2 -2 0 38.29 37.27 1.84 o
-2 2 2 -1 -1 20.03 18.75 0.70 o
-2 2 2 -1 0 5599.01 5931.41 273.64 o
-2 2 2 -1 1 0.11 0.58 0.22 <
-2 2 2 0 -2 0.19 0.33 0.13 <
-2 2 2 0 -1 0.00 0.07 0.14 <
-2 2 2 0 0 9784.52 9877.99 321.79 o
-2 2 2 0 1 0.11 0.19 0.21 <
-2 2 2 0 2 0.26 0.36 0.22 <
-2 2 2 1 -1 3.66 3.94 0.26 o
-2 2 2 1 0 819.63 743.58 24.40 o
-2 2 2 1 1 8.00 9.29 0.51 o
-2 2 2 2 0 38.80 51.59 1.80 o
-1 2 2 -2 0 4.70 7.98 0.36 o
-1 2 2 -1 -1 0.45 1.19 0.17 o
-1 2 2 -1 0 33.31 43.79 1.50 o
-1 2 2 -1 1 0.10 0.73 0.17 o
-1 2 2 0 -2 0.19 0.24 0.14 <
-1 2 2 0 -1 4.13 4.56 0.27 o
-1 2 2 0 0 165.11 200.03 6.56 o
-1 2 2 0 1 0.38 0.77 0.18 o
-1 2 2 0 2 0.28 0.43 0.19 <
-1 2 2 1 -1 0.85 1.59 0.19 o
-1 2 2 1 0 14.07 5.61 0.32 o
-1 2 2 1 1 1.72 1.37 0.20 o
-1 2 2 2 0 2.09 3.24 0.26 o
0 2 2 -2 0 0.63 0.22 0.14 <
0 2 2 -1 -1 6.25 10.59 0.65 o
0 2 2 -1 0 6.54 6.18 0.32 o
0 2 2 -1 1 0.67 1.79 0.20 o
0 2 2 0 -2 0.56 0.40 0.21 <
0 2 2 0 -1 8.17 5.40 0.42 o
0 2 2 0 0 122.18 100.68 4.78 o
0 2 2 0 1 9.36 9.27 0.43 o
0 2 2 0 2 0.34 0.27 0.19 <
0 2 2 1 -1 0.62 1.51 0.27 o
0 2 2 1 0 9.10 9.02 0.60 o
0 2 2 1 1 13.36 16.62 0.93 o
0 2 2 2 0 0.10 0.40 0.28 <
1 2 2 -2 0 0.18 0.13 0.15 <
1 2 2 -1 -1 0.72 1.14 0.19 o
1 2 2 -1 0 4.73 3.76 0.26 o
1 2 2 -1 1 0.95 1.36 0.20 o
1 2 2 0 -2 4.13 8.15 0.38 o
1 2 2 0 -1 32.78 45.29 1.56 o
1 2 2 0 0 173.54 205.58 6.76 o
1 2 2 0 1 14.23 6.45 0.36 o
1 2 2 0 2 2.70 2.71 0.27 o
1 2 2 1 -1 0.12 0.67 0.18 o
1 2 2 1 0 0.47 0.82 0.20 o
1 2 2 1 1 2.12 1.93 0.25 o
1 2 2 2 0 0.23 0.17 0.20 <
2 2 2 -2 0 0.17 0.29 0.16 <
2 2 2 -1 -1 17.90 19.55 0.75 o
2 2 2 -1 0 0.06 0.17 0.17 <
2 2 2 -1 1 3.81 3.74 0.27 o
2 2 2 0 -2 36.56 39.95 1.40 o
2 2 2 0 -1 5665.50 5801.13 188.98 o
2 2 2 0 0 10088.90 10215.20 334.35 o
2 2 2 0 1 847.29 793.39 25.84 o
2 2 2 0 2 34.36 53.11 1.85 o
2 2 2 1 -1 0.15 0.51 0.18 <
2 2 2 1 0 0.13 0.28 0.21 <
2 2 2 1 1 10.85 10.18 0.49 o
2 2 2 2 0 0.88 0.58 0.21 <
3 2 2 -2 0 0.02 0.00 0.24 <
3 2 2 -1 -1 3.21 2.44 0.21 o
3 2 2 -1 0 4.73 5.16 0.45 o
3 2 2 -1 1 9.80 9.19 0.65 o
3 2 2 0 -2 5.25 6.38 0.37 o
3 2 2 0 -1 13.66 14.88 0.61 o
3 2 2 0 0 151.04 124.24 4.15 o
3 2 2 0 1 111.11 95.13 4.57 o
3 2 2 0 2 192.93 199.57 9.51 o
3 2 2 1 -1 0.64 1.19 0.19 o
3 2 2 1 0 4.10 2.31 0.24 o
3 2 2 1 1 1.23 0.65 0.25 <
3 2 2 2 0 0.01 -0.02 0.19 <
4 2 2 -2 0 0.02 0.19 0.15 <
4 2 2 -1 -1 97.48 94.76 4.44 o
4 2 2 -1 0 17.61 14.54 0.66 o
4 2 2 -1 1 1.72 2.00 0.22 o
4 2 2 0 -2 7.33 7.31 0.48 o
4 2 2 0 -1 126.96 108.13 5.21 o
4 2 2 0 0 71.13 92.68 4.49 o
4 2 2 0 1 304.05 299.41 9.90 o
4 2 2 0 2 0.95 1.73 0.23 o
4 2 2 1 -1 2.48 2.59 0.27 o
4 2 2 1 0 1.24 1.52 0.27 o
4 2 2 1 1 33.43 33.12 1.72 o
4 2 2 2 0 0.01 0.45 0.22 <
5 2 2 -2 0 0.05 0.05 0.14 <
5 2 2 -1 -1 21.92 20.89 0.80 o
5 2 2 -1 0 0.76 1.74 0.20 o
5 2 2 -1 1 17.40 17.89 0.78 o
5 2 2 0 -2 0.01 0.05 0.15 <
5 2 2 0 -1 10.49 10.01 0.45 o
5 2 2 0 0 0.51 6.11 0.34 o
5 2 2 0 1 155.82 148.13 4.97 o
5 2 2 0 2 83.46 79.99 2.72 o
5 2 2 1 -1 11.31 11.23 0.60 o
5 2 2 1 0 1.56 1.65 0.26 o
5 2 2 1 1 5.43 4.79 0.39 o
5 2 2 2 0 0.07 0.25 0.23 <
6 2 2 -2 0 1.03 0.85 0.21 o
6 2 2 -1 -1 147.81 133.12 5.21 o
6 2 2 -1 0 1.69 14.34 0.72 o
6 2 2 -1 1 21.95 18.23 1.05 o
6 2 2 0 -2 3.66 2.93 0.29 o
6 2 2 0 -1 27.00 28.37 1.22 o
6 2 2 0 0 0.06 26.15 1.17 o
6 2 2 0 1 166.53 162.01 6.27 o
6 2 2 0 2 26.24 23.81 1.10 o
6 2 2 1 -1 3.43 3.65 0.33 o
6 2 2 1 0 0.48 3.49 0.33 o
6 2 2 1 1 53.62 46.28 1.92 o
6 2 2 2 0 0.00 0.38 0.26 <
7 2 2 -2 0 0.05 -0.07 0.20 <
7 2 2 -1 -1 0.88 1.30 0.23 o
7 2 2 -1 0 0.19 0.19 0.21 <
7 2 2 -1 1 0.15 0.32 0.22 <
7 2 2 0 -2 5.32 5.46 0.35 o
7 2 2 0 -1 1.11 1.35 0.22 o
7 2 2 0 0 0.00 0.64 0.22 <
7 2 2 0 1 2.56 2.93 0.30 o
7 2 2 0 2 3.48 3.66 0.34 o
7 2 2 1 -1 0.09 0.67 0.23 <
7 2 2 1 0 0.03 0.35 0.23 <
7 2 2 1 1 3.42 3.77 0.42 o
7 2 2 2 0 0.10 0.35 0.23 <
8 2 2 -2 0 0.09 0.36 0.14 <
8 2 2 -1 -1 5.74 3.92 0.37 o
8 2 2 -1 0 5.26 7.49 0.53 o
8 2 2 -1 1 0.19 0.25 0.16 <
8 2 2 0 -2 1.24 0.14 0.15 <
8 2 2 0 -1 0.00 1.05 0.34 o
8 2 2 0 0 1.77 1.06 0.34 o
8 2 2 0 1 0.36 1.19 0.34 o
8 2 2 0 2 0.08 0.45 0.20 <
8 2 2 1 -1 0.47 0.38 0.35 <
8 2 2 1 0 6.93 7.60 0.59 o
8 2 2 1 1 1.74 1.31 0.42 o
8 2 2 2 0 0.14 1.03 0.38 <
-8 3 2 2 0 3.85 2.78 0.19 o
-7 3 2 -1 -1 11.82 7.52 0.37 o
-7 3 2 -1 0 4.05 4.58 0.23 o
-7 3 2 -1 1 0.30 0.32 0.13 <
-7 3 2 0 -2 0.03 0.10 0.17 <
-7 3 2 0 -1 7.01 9.78 0.48 o
-7 3 2 0 0 30.83 31.28 1.24 o
-7 3 2 0 1 11.88 11.35 0.66 o
-7 3 2 0 2 0.12 0.31 0.16 <
-7 3 2 1 -1 0.09 0.30 0.20 <
-7 3 2 1 0 14.68 14.81 0.67 o
-7 3 2 1 1 7.04 6.65 0.41 o
-7 3 2 2 0 0.07 0.19 0.22 <
-6 3 2 -2 0 22.14 20.98 0.88 o
-6 3 2 -1 -1 1.18 0.85 0.17 o
-6 3 2 -1 0 4.00 3.74 0.31 o
-6 3 2 -1 1 0.61 0.88 0.23 o
-6 3 2 0 -2 0.01 0.25 0.15 <
-6 3 2 0 -1 0.54 0.47 0.16 <
-6 3 2 0 0 0.50 0.55 0.22 <
-6 3 2 0 1 0.11 0.56 0.22 <
-6 3 2 0 2 0.04 0.19 0.22 <
-6 3 2 1 -1 0.29 0.46 0.21 <
-6 3 2 1 0 3.43 4.69 0.36 o
-6 3 2 1 1 0.63 0.84 0.25 o
-6 3 2 2 0 4.81 5.65 0.42 o
-5 3 2 -2 0 17.35 18.61 0.73 o
-5 3 2 -1 -1 58.01 48.80 1.71 o
-5 3 2 -1 0 34.53 30.13 1.12 o
-5 3 2 -1 1 0.64 0.99 0.19 o
-5 3 2 0 -2 0.00 0.09 0.14 <
-5 3 2 0 -1 0.82 5.80 0.33 o
-5 3 2 0 0 11.46 39.26 1.42 o
-5 3 2 0 1 0.48 1.23 0.20 o
-5 3 2 0 2 0.09 0.15 0.18 <
-5 3 2 1 -1 3.83 3.51 0.26 o
-5 3 2 1 0 165.49 154.62 5.15 o
-5 3 2 1 1 8.66 7.98 0.41 o
-5 3 2 2 0 20.34 20.07 0.82 o
-4 3 2 -2 0 2.68 1.23 0.19 o
-4 3 2 -1 -1 5.19 5.15 0.29 o
-4 3 2 -1 0 78.97 77.01 2.58 o
-4 3 2 -1 1 0.05 0.34 0.16 <
-4 3 2 0 -2 0.02 0.48 0.25 <
-4 3 2 0 -1 0.88 0.56 0.17 o
-4 3 2 0 0 14.92 26.06 0.99 o
-4 3 2 0 1 0.08 -0.06 0.17 <
-4 3 2 0 2 0.03 0.09 0.18 <
-4 3 2 1 -1 7.20 7.16 0.55 o
-4 3 2 1 0 295.11 272.37 8.83 o
-4 3 2 1 1 1.34 1.31 0.20 o
-4 3 2 2 0 216.17 223.36 10.81 o
-3 3 2 -2 0 4.14 3.86 0.32 o
-3 3 2 -1 -1 13.28 12.12 0.52 o
-3 3 2 -1 0 1985.08 1916.10 62.70 o
-3 3 2 -1 1 0.00 0.15 0.17 <
-3 3 2 0 -2 0.55 0.20 0.16 <
-3 3 2 0 -1 0.02 0.05 0.16 <
-3 3 2 0 0 308.88 480.53 15.96 o
-3 3 2 0 1 0.02 0.16 0.16 <
-3 3 2 0 2 0.02 0.12 0.19 <
-3 3 2 1 -1 1.68 1.18 0.20 o
-3 3 2 1 0 388.59 363.85 11.94 o
-3 3 2 1 1 3.39 3.82 0.29 o
-3 3 2 2 0 14.35 17.12 0.73 o
-2 3 2 -2 0 18.86 15.95 0.92 o
-2 3 2 -1 -1 6.00 7.43 0.55 o
-2 3 2 -1 0 153.39 140.79 6.73 o
-2 3 2 -1 1 0.17 0.48 0.22 <
-2 3 2 0 -2 0.01 -0.23 0.17 <
-2 3 2 0 -1 5.49 4.26 0.29 o
-2 3 2 0 0 154.08 127.32 6.12 o
-2 3 2 0 1 3.64 2.23 0.33 o
-2 3 2 0 2 0.08 0.33 0.27 <
-2 3 2 1 -1 8.80 7.70 0.41 o
-2 3 2 1 0 17.16 17.26 0.74 o
-2 3 2 1 1 5.68 4.73 0.46 o
-2 3 2 2 0 56.04 59.39 2.11 o
-1 3 2 -2 0 2.41 1.67 0.25 o
-1 3 2 -1 -1 87.63 98.03 3.31 o
-1 3 2 -1 0 645.64 669.85 21.98 o
-1 3 2 -1 1 0.98 0.87 0.20 o
-1 3 2 0 -2 0.00 0.10 0.17 <
-1 3 2 0 -1 112.17 95.77 3.25 o
-1 3 2 0 0 1539.39 1561.85 50.80 o
-1 3 2 0 1 61.02 57.66 2.02 o
-1 3 2 0 2 0.35 -0.09 0.24 <
-1 3 2 1 -1 2.57 3.21 0.29 o
-1 3 2 1 0 341.27 316.85 10.51 o
-1 3 2 1 1 150.02 170.38 5.68 o
-1 3 2 2 0 0.33 0.55 0.22 <
0 3 2 -2 0 1.47 1.20 0.20 o
0 3 2 -1 -1 0.03 -0.04 0.17 <
0 3 2 -1 0 25.60 20.62 0.82 o
0 3 2 -1 1 1.00 0.96 0.23 o
0 3 2 0 -2 1.30 1.24 0.26 o
0 3 2 0 -1 26.16 21.55 1.21 o
0 3 2 0 0 0.17 -0.29 0.21 <
0 3 2 0 1 2.42 2.35 0.26 o
0 3 2 0 2 0.24 0.77 0.22 o
0 3 2 1 -1 0.86 1.34 0.33 o
0 3 2 1 0 1.76 2.02 0.36 o
0 3 2 1 1 0.03 0.32 0.22 <
0 3 2 2 0 0.24 0.83 0.30 <
1 3 2 -2 0 0.05 0.29 0.17 <
1 3 2 -1 -1 92.59 100.42 3.41 o
1 3 2 -1 0 112.95 106.99 3.63 o
1 3 2 -1 1 2.64 3.41 0.30 o
1 3 2 0 -2 2.26 2.12 0.24 o
1 3 2 0 -1 660.97 661.67 21.53 o
1 3 2 0 0 1586.32 1597.10 52.01 o
1 3 2 0 1 343.30 336.18 11.12 o
1 3 2 0 2 0.30 0.47 0.24 <
1 3 2 1 -1 1.08 0.37 0.21 <
1 3 2 1 0 64.16 59.17 2.12 o
1 3 2 1 1 156.46 174.15 5.95 o
1 3 2 2 0 0.25 0.40 0.23 <
2 3 2 -2 0 0.07 0.15 0.18 <
2 3 2 -1 -1 7.15 7.34 0.48 o
2 3 2 -1 0 5.25 5.04 0.34 o
2 3 2 -1 1 10.56 8.41 0.45 o
2 3 2 0 -2 19.46 15.74 0.68 o
2 3 2 0 -1 159.46 154.91 5.21 o
2 3 2 0 0 156.04 128.94 4.29 o
2 3 2 0 1 18.66 19.03 0.82 o
2 3 2 0 2 57.96 62.92 2.23 o
2 3 2 1 -1 0.27 -0.14 0.21 <
2 3 2 1 0 3.64 2.28 0.27 o
2 3 2 1 1 5.90 5.04 0.37 o
2 3 2 2 0 0.06 0.25 0.22 <
3 3 2 -2 0 0.68 0.35 0.30 <
3 3 2 -1 -1 12.21 12.21 0.66 o
3 3 2 -1 0 0.12 0.10 0.30 <
3 3 2 -1 1 1.44 0.83 0.35 <
3 3 2 0 -2 3.79 3.57 0.32 o
3 3 2 0 -1 2037.86 1933.52 84.85 o
3 3 2 0 0 325.67 513.72 24.12 o
3 3 2 0 1 412.05 382.07 17.68 o
3 3 2 0 2 14.49 16.32 1.12 o
3 3 2 1 -1 0.05 0.22 0.19 <
3 3 2 1 0 0.00 0.10 0.20 <
3 3 2 1 1 3.74 3.72 0.50 o
3 3 2 2 0 0.05 -0.36 0.21 <
4 3 2 -2 0 0.03 0.52 0.20 <
4 3 2 -1 -1 4.83 4.95 0.43 o
4 3 2 -1 0 0.60 0.28 0.18 <
4 3 2 -1 1 6.64 6.14 0.47 o
4 3 2 0 -2 2.56 1.82 0.29 o
4 3 2 0 -1 79.95 78.00 3.82 o
4 3 2 0 0 15.76 23.22 1.28 o
4 3 2 0 1 312.39 289.02 9.51 o
4 3 2 0 2 230.76 237.07 7.85 o
4 3 2 1 -1 0.01 0.09 0.23 <
4 3 2 1 0 0.14 0.53 0.25 <
4 3 2 1 1 0.96 1.29 0.30 o
4 3 2 2 0 0.07 0.02 0.26 <
5 3 2 -2 0 0.00 0.20 0.18 <
5 3 2 -1 -1 62.52 55.97 1.96 o
5 3 2 -1 0 0.78 7.20 0.41 o
5 3 2 -1 1 4.66 4.03 0.32 o
5 3 2 0 -2 19.48 20.32 0.82 o
5 3 2 0 -1 38.34 32.70 1.24 o
5 3 2 0 0 13.14 42.69 1.58 o
5 3 2 0 1 181.41 168.86 5.70 o
5 3 2 0 2 22.24 21.47 0.92 o
5 3 2 1 -1 0.53 0.86 0.23 o
5 3 2 1 0 0.75 1.88 0.28 o
5 3 2 1 1 8.98 7.95 0.59 o
5 3 2 2 0 0.06 0.01 0.23 <
6 3 2 -2 0 0.00 -0.03 0.20 <
6 3 2 -1 -1 1.37 1.79 0.24 o
6 3 2 -1 0 0.82 0.81 0.23 o
6 3 2 -1 1 0.55 0.90 0.23 o
6 3 2 0 -2 23.68 20.76 0.85 o
6 3 2 0 -1 3.80 3.57 0.30 o
6 3 2 0 0 0.93 0.53 0.22 <
6 3 2 0 1 3.57 5.28 0.37 o
6 3 2 0 2 5.48 6.02 0.41 o
6 3 2 1 -1 0.55 0.80 0.23 o
6 3 2 1 0 0.18 0.18 0.22 <
6 3 2 1 1 0.78 1.07 0.26 o
6 3 2 2 0 0.01 0.39 0.30 <
7 3 2 -2 0 0.01 0.07 0.20 <
7 3 2 -1 -1 12.13 11.12 0.64 o
7 3 2 -1 0 7.57 12.51 0.69 o
7 3 2 -1 1 0.13 0.28 0.28 <
7 3 2 0 -2 0.13 -0.33 0.27 <
7 3 2 0 -1 4.65 5.74 0.46 o
7 3 2 0 0 33.46 34.18 1.54 o
7 3 2 0 1 15.87 16.57 0.87 o
7 3 2 0 2 0.04 0.33 0.32 <
7 3 2 1 -1 0.31 0.50 0.28 <
7 3 2 1 0 12.86 14.76 0.80 o
7 3 2 1 1 7.49 6.67 0.53 o
7 3 2 2 0 0.08 0.51 0.31 <
8 3 2 -2 0 0.03 0.84 0.29 <
8 3 2 -1 -1 0.69 1.27 0.43 <
8 3 2 -1 0 0.70 0.86 0.42 <
8 3 2 -1 1 0.18 0.25 0.32 <
8 3 2 0 -2 0.00 0.08 0.42 <
8 3 2 0 -1 0.04 -0.24 0.43 <
8 3 2 0 0 0.63 0.90 0.46 <
8 3 2 0 1 0.89 1.87 0.52 o
8 3 2 0 2 4.42 4.50 0.47 o
8 3 2 1 -1 0.20 0.86 0.48 <
8 3 2 1 0 0.06 0.43 0.53 <
8 3 2 1 1 0.89 1.33 0.53 <
-8 4 2 0 -2 0.06 0.44 0.31 <
-8 4 2 0 -1 6.38 7.11 0.67 o
-8 4 2 1 -1 0.09 0.04 0.23 <
-7 4 2 -2 0 0.04 0.12 0.25 <
-7 4 2 -1 -1 0.58 0.85 0.20 o
-7 4 2 -1 0 0.75 0.35 0.25 <
-7 4 2 -1 1 0.01 0.09 0.24 <
-7 4 2 0 -2 0.00 0.51 0.20 <
-7 4 2 0 -1 0.60 0.81 0.22 o
-7 4 2 0 0 1.34 1.38 0.28 o
-7 4 2 0 1 0.26 0.60 0.35 <
-7 4 2 0 2 0.29 0.05 0.26 <
-7 4 2 1 -1 0.33 0.48 0.21 <
-7 4 2 1 0 3.24 4.17 0.40 o
-7 4 2 1 1 0.42 0.84 0.28 o
-7 4 2 2 0 9.82 10.27 0.62 o
-6 4 2 -2 0 0.39 0.11 0.23 <
-6 4 2 -1 -1 4.33 3.55 0.29 o
-6 4 2 -1 0 10.38 10.20 0.56 o
-6 4 2 -1 1 0.07 0.25 0.22 <
-6 4 2 0 -2 0.00 0.00 0.20 <
-6 4 2 0 -1 1.11 2.23 0.31 o
-6 4 2 0 0 34.19 43.62 1.56 o
-6 4 2 0 1 2.32 3.07 0.29 o
-6 4 2 0 2 0.01 0.48 0.24 <
-6 4 2 1 -1 0.00 0.17 0.22 <
-6 4 2 1 0 11.33 11.13 0.60 o
-6 4 2 1 1 0.99 1.05 0.26 o
-6 4 2 2 0 1.54 2.35 0.30 o
-5 4 2 -2 0 14.49 12.35 0.57 o
-5 4 2 -1 -1 0.45 0.80 0.21 o
-5 4 2 -1 0 14.12 12.94 0.59 o
-5 4 2 -1 1 2.63 2.46 0.27 o
-5 4 2 0 -2 0.13 0.01 0.20 <
-5 4 2 0 -1 0.04 0.31 0.21 <
-5 4 2 0 0 2.69 4.74 0.34 o
-5 4 2 0 1 0.06 0.25 0.22 <
-5 4 2 0 2 0.04 -0.13 0.20 <
-5 4 2 1 -1 0.42 0.41 0.22 <
-5 4 2 1 0 2.41 1.52 0.26 o
-5 4 2 1 1 0.13 0.45 0.23 <
-5 4 2 2 0 2.33 4.41 0.36 o
-4 4 2 -2 0 28.81 29.62 1.14 o
-4 4 2 -1 -1 6.04 4.76 0.34 o
-4 4 2 -1 0 355.55 318.88 10.63 o
-4 4 2 -1 1 0.00 0.15 0.21 <
-4 4 2 0 -2 0.02 0.07 0.19 <
-4 4 2 0 -1 0.00 -0.23 0.19 <
-4 4 2 0 0 72.35 169.23 5.69 o
-4 4 2 0 1 0.00 0.29 0.23 <
-4 4 2 0 2 0.14 -0.09 0.22 <
-4 4 2 1 -1 0.17 0.40 0.22 <
-4 4 2 1 0 106.52 96.05 3.35 o
-4 4 2 1 1 0.93 0.69 0.25 <
-4 4 2 2 0 5.53 7.35 0.46 o
-3 4 2 -2 0 28.88 29.62 1.34 o
-3 4 2 -1 -1 0.00 0.00 0.20 <
-3 4 2 -1 0 10.69 10.88 0.56 o
-3 4 2 -1 1 0.01 0.02 0.32 <
-3 4 2 0 -2 0.01 0.26 0.20 <
-3 4 2 0 -1 0.51 1.00 0.23 o
-3 4 2 0 0 15.86 27.23 1.10 o
-3 4 2 0 1 0.23 0.28 0.22 <
-3 4 2 0 2 0.02 0.12 0.35 <
-3 4 2 1 -1 7.54 5.69 0.47 o
-3 4 2 1 0 193.03 168.68 5.74 o
-3 4 2 1 1 3.22 2.64 0.30 o
-3 4 2 2 0 95.29 93.09 3.20 o
-2 4 2 -2 0 7.63 9.79 0.70 o
-2 4 2 -1 -1 70.30 77.58 3.78 o
-2 4 2 -1 0 146.28 137.95 6.65 o
-2 4 2 -1 1 4.74 3.40 0.40 o
-2 4 2 0 -2 0.02 0.20 0.19 <
-2 4 2 0 -1 17.53 17.49 1.07 o
-2 4 2 0 0 77.57 102.28 5.04 o
-2 4 2 0 1 1.14 1.56 0.30 o
-2 4 2 0 2 0.03 0.03 0.23 <
-2 4 2 1 -1 4.05 3.29 0.31 o
-2 4 2 1 0 212.51 169.66 8.06 o
-2 4 2 1 1 52.09 49.10 2.54 o
-2 4 2 2 0 4.20 4.17 0.36 o
-1 4 2 -2 0 19.77 17.52 0.76 o
-1 4 2 -1 -1 8.78 11.14 0.56 o
-1 4 2 -1 0 206.63 205.97 6.95 o
-1 4 2 -1 1 24.05 22.48 1.14 o
-1 4 2 0 -2 0.11 0.24 0.22 <
-1 4 2 0 -1 0.30 0.54 0.23 <
-1 4 2 0 0 85.85 100.51 4.69 o
-1 4 2 0 1 32.08 30.15 1.21 o
-1 4 2 0 2 1.75 1.15 0.26 o
-1 4 2 1 -1 10.37 10.82 0.57 o
-1 4 2 1 0 24.00 22.22 0.95 o
-1 4 2 1 1 59.33 63.59 2.31 o
-1 4 2 2 0 10.64 10.83 0.59 o
0 4 2 -2 0 0.65 0.70 0.23 o
0 4 2 -1 -1 436.12 499.30 16.39 o
0 4 2 -1 0 371.05 360.46 11.92 o
0 4 2 -1 1 0.77 1.96 0.28 o
0 4 2 0 -2 0.71 0.28 0.31 <
0 4 2 0 -1 359.78 351.92 16.40 o
0 4 2 0 0 771.79 890.40 29.08 o
0 4 2 0 1 236.89 224.17 7.53 o
0 4 2 0 2 1.68 1.98 0.30 o
0 4 2 1 -1 0.86 0.83 0.34 <
0 4 2 1 0 243.50 229.35 7.68 o
0 4 2 1 1 658.79 701.62 22.99 o
0 4 2 2 0 1.56 1.79 0.40 o
1 4 2 -2 0 0.03 0.30 0.24 <
1 4 2 -1 -1 10.91 11.06 0.56 o
1 4 2 -1 0 0.11 0.21 0.22 <
1 4 2 -1 1 12.24 12.65 0.63 o
1 4 2 0 -2 18.99 16.73 0.75 o
1 4 2 0 -1 217.44 211.03 7.08 o
1 4 2 0 0 97.90 100.97 3.83 o
1 4 2 0 1 24.84 21.42 0.93 o
1 4 2 0 2 11.03 11.22 0.61 o
1 4 2 1 -1 23.90 25.94 1.06 o
1 4 2 1 0 33.94 31.81 1.27 o
1 4 2 1 1 65.92 67.92 2.46 o
1 4 2 2 0 1.99 2.11 0.33 o
2 4 2 -2 0 0.02 -0.09 0.20 <
2 4 2 -1 -1 68.21 73.91 2.59 o
2 4 2 -1 0 15.06 17.48 0.78 o
2 4 2 -1 1 4.68 4.52 0.37 o
2 4 2 0 -2 8.15 9.42 0.52 o
2 4 2 0 -1 148.07 139.54 4.73 o
2 4 2 0 0 85.67 114.98 4.24 o
2 4 2 0 1 222.51 205.01 6.82 o
2 4 2 0 2 3.72 3.64 0.37 o
2 4 2 1 -1 4.49 4.84 0.44 o
2 4 2 1 0 1.71 1.01 0.27 o
2 4 2 1 1 54.10 54.90 2.01 o
2 4 2 2 0 0.00 0.07 0.26 <
3 4 2 -2 0 0.01 0.02 0.32 <
3 4 2 -1 -1 0.02 0.31 0.34 <
3 4 2 -1 0 0.64 0.85 0.40 <
3 4 2 -1 1 9.07 8.94 0.78 o
3 4 2 0 -2 32.08 31.78 1.26 o
3 4 2 0 -1 10.98 10.20 0.56 o
3 4 2 0 0 17.33 31.01 1.82 o
3 4 2 0 1 204.85 198.60 9.68 o
3 4 2 0 2 97.86 101.29 5.02 o
3 4 2 1 -1 0.00 0.50 0.23 <
3 4 2 1 0 0.27 0.57 0.25 <
3 4 2 1 1 3.56 3.57 0.56 o
3 4 2 2 0 0.04 -0.23 0.28 <
4 4 2 -2 0 0.04 0.24 0.21 <
4 4 2 -1 -1 5.48 5.30 0.53 o
4 4 2 -1 0 0.02 -0.19 0.24 <
4 4 2 -1 1 0.28 0.33 0.27 <
4 4 2 0 -2 33.64 32.03 1.76 o
4 4 2 0 -1 375.21 349.38 16.32 o
4 4 2 0 0 79.20 177.37 8.55 o
4 4 2 0 1 118.91 110.62 3.78 o
4 4 2 0 2 5.98 7.57 0.51 o
4 4 2 1 -1 0.07 0.45 0.32 <
4 4 2 1 0 0.00 0.08 0.35 <
4 4 2 1 1 1.37 0.96 0.34 <
4 4 2 2 0 0.18 -0.16 0.32 <
5 4 2 -2 0 0.17 0.20 0.24 <
5 4 2 -1 -1 0.65 1.10 0.32 o
5 4 2 -1 0 0.14 0.22 0.25 <
5 4 2 -1 1 0.69 0.58 0.25 <
5 4 2 0 -2 15.90 14.48 0.70 o
5 4 2 0 -1 14.86 12.86 0.65 o
5 4 2 0 0 3.62 5.80 0.44 o
5 4 2 0 1 2.85 1.78 0.30 o
5 4 2 0 2 2.53 3.67 0.39 o
5 4 2 1 -1 2.49 2.68 0.33 o
5 4 2 1 0 0.06 0.01 0.29 <
5 4 2 1 1 0.07 0.19 0.31 <
5 4 2 2 0 0.10 -0.03 0.30 <
6 4 2 -2 0 0.00 0.05 0.22 <
6 4 2 -1 -1 4.63 3.95 0.36 o
6 4 2 -1 0 1.31 3.47 0.35 o
6 4 2 -1 1 0.00 0.20 0.28 <
6 4 2 0 -2 0.53 0.25 0.29 <
6 4 2 0 -1 12.15 12.76 0.65 o
6 4 2 0 0 37.28 47.89 1.80 o
6 4 2 0 1 12.92 14.77 0.72 o
6 4 2 0 2 1.55 2.90 0.37 o
6 4 2 1 -1 0.11 0.15 0.28 <
6 4 2 1 0 2.75 3.58 0.38 o
6 4 2 1 1 0.91 1.25 0.32 o
6 4 2 2 0 0.00 0.18 0.27 <
7 4 2 -2 0 0.00 0.31 0.24 <
7 4 2 -1 -1 0.73 0.78 0.26 <
7 4 2 -1 0 0.71 1.01 0.28 o
7 4 2 -1 1 0.46 0.22 0.25 <
7 4 2 0 -2 0.02 0.15 0.25 <
7 4 2 0 -1 0.67 1.04 0.29 o
7 4 2 0 0 1.58 1.83 0.30 o
7 4 2 0 1 3.68 5.01 0.41 o
7 4 2 0 2 11.72 11.99 0.64 o
7 4 2 1 -1 0.00 0.26 0.29 <
7 4 2 1 0 0.26 0.23 0.25 <
7 4 2 1 1 0.47 0.54 0.32 <
7 4 2 2 0 0.29 0.74 0.34 <
8 4 2 -2 0 0.03 0.31 0.29 <
8 4 2 -1 0 7.08 10.97 0.97 o
8 4 2 -1 1 0.16 0.11 0.44 <
-7 5 2 -2 0 0.00 -0.10 0.25 <
-7 5 2 -1 -1 0.05 0.58 0.25 <
-7 5 2 -1 0 0.29 1.31 0.30 o
-7 5 2 0 -2 0.01 0.60 0.24 <
-7 5 2 0 -1 1.30 1.86 0.30 o
-7 5 2 0 0 19.37 21.10 1.16 o
-7 5 2 0 1 0.32 0.58 0.28 <
-7 5 2 1 -1 0.05 0.20 0.28 <
-7 5 2 1 0 0.08 3.85 0.39 o
-7 5 2 1 1 0.04 0.30 0.30 <
-7 5 2 2 0 2.36 1.56 0.32 o
-6 5 2 -2 0 0.01 0.69 0.26 <
-6 5 2 -1 -1 0.13 0.63 0.25 <
-6 5 2 -1 0 9.56 6.96 0.44 o
-6 5 2 -1 1 0.34 0.15 0.26 <
-6 5 2 0 -2 0.04 0.12 0.24 <
-6 5 2 0 -1 0.45 0.58 0.27 <
-6 5 2 0 0 11.57 10.06 0.55 o
-6 5 2 0 1 0.26 0.85 0.29 <
-6 5 2 0 2 0.02 0.77 0.29 <
-6 5 2 1 -1 0.11 0.24 0.26 <
-6 5 2 1 0 0.47 3.21 0.37 o
-6 5 2 1 1 0.00 0.10 0.29 <
-6 5 2 2 0 14.26 18.04 0.83 o
-5 5 2 -2 0 0.97 0.12 0.44 <
-5 5 2 -1 -1 0.91 0.88 0.26 o
-5 5 2 -1 0 68.36 61.28 2.24 o
-5 5 2 -1 1 0.00 0.05 0.27 <
-5 5 2 0 -2 0.00 0.06 0.25 <
-5 5 2 0 -1 0.01 0.14 0.26 <
-5 5 2 0 0 78.85 116.90 3.96 o
-5 5 2 0 1 0.00 0.16 0.27 <
-5 5 2 0 2 0.01 0.00 0.30 <
-5 5 2 1 -1 0.31 0.30 0.25 <
-5 5 2 1 0 0.89 4.43 0.44 o
-5 5 2 1 1 0.12 0.15 0.27 <
-5 5 2 2 0 42.55 39.46 1.55 o
-4 5 2 -2 0 0.07 0.33 0.28 <
-4 5 2 -1 -1 1.54 1.42 0.29 o
-4 5 2 -1 0 0.19 2.41 0.33 o
-4 5 2 -1 1 0.74 0.96 0.27 o
-4 5 2 0 -2 0.08 -0.01 0.25 <
-4 5 2 0 -1 0.10 0.37 0.26 <
-4 5 2 0 0 2.78 5.28 0.42 o
-4 5 2 0 1 0.18 0.23 0.27 <
-4 5 2 0 2 0.06 0.00 0.26 <
-4 5 2 1 -1 0.01 0.26 0.28 <
-4 5 2 1 0 9.56 6.87 0.48 o
-4 5 2 1 1 0.04 0.40 0.28 <
-4 5 2 2 0 1.29 0.59 0.31 <
-3 5 2 -2 0 58.86 59.58 3.13 o
-3 5 2 -1 -1 45.50 42.68 1.62 o
-3 5 2 -1 0 24.86 26.84 1.63 o
-3 5 2 -1 1 2.59 1.66 0.49 o
-3 5 2 0 -2 0.00 -0.22 0.24 <
-3 5 2 0 -1 0.62 7.11 0.50 o
-3 5 2 0 0 15.12 49.06 1.86 o
-3 5 2 0 1 0.86 1.80 0.52 o
-3 5 2 0 2 0.07 0.96 0.49 <
-3 5 2 1 -1 8.09 6.07 0.45 o
-3 5 2 1 0 122.38 125.55 4.29 o
-3 5 2 1 1 11.77 14.10 1.07 o
-3 5 2 2 0 27.46 25.47 1.12 o
-2 5 2 -2 0 3.91 2.62 0.38 o
-2 5 2 -1 -1 21.08 18.77 1.17 o
-2 5 2 -1 0 6.75 7.23 0.65 o
-2 5 2 -1 1 16.74 15.54 0.77 o
-2 5 2 0 -2 0.03 -0.13 0.28 <
-2 5 2 0 -1 0.72 2.17 0.41 o
-2 5 2 0 0 0.66 7.02 0.67 o
-2 5 2 0 1 2.09 2.67 0.37 o
-2 5 2 0 2 0.10 0.24 0.30 <
-2 5 2 1 -1 16.40 14.54 1.01 o
-2 5 2 1 0 105.96 99.64 4.94 o
-2 5 2 1 1 2.50 1.25 0.43 <
-2 5 2 2 0 59.81 59.53 3.13 o
-1 5 2 -2 0 10.79 11.41 0.63 o
-1 5 2 -1 -1 315.58 322.78 10.76 o
-1 5 2 -1 0 121.63 115.26 4.06 o
-1 5 2 -1 1 9.69 9.89 0.60 o
-1 5 2 0 -2 3.44 2.93 0.35 o
-1 5 2 0 -1 129.80 113.29 4.00 o
-1 5 2 0 0 144.07 182.07 6.27 o
-1 5 2 0 1 36.13 29.98 1.25 o
-1 5 2 0 2 0.22 0.59 0.33 <
-1 5 2 1 -1 14.82 18.02 0.86 o
-1 5 2 1 0 175.02 176.74 6.07 o
-1 5 2 1 1 292.98 279.95 9.44 o
-1 5 2 2 0 0.18 0.97 0.33 <
0 5 2 -2 0 2.85 2.67 0.33 o
0 5 2 -1 -1 0.08 0.47 0.24 <
0 5 2 -1 0 17.36 16.22 0.79 o
0 5 2 -1 1 46.44 41.74 1.65 o
0 5 2 0 -2 2.78 2.75 0.45 o
0 5 2 0 -1 19.18 18.37 0.94 o
0 5 2 0 0 0.19 0.25 0.28 <
0 5 2 0 1 22.91 21.53 0.98 o
0 5 2 0 2 12.45 9.94 0.62 o
0 5 2 1 -1 44.82 43.04 2.36 o
0 5 2 1 0 23.96 21.77 1.13 o
0 5 2 1 1 0.04 0.76 0.32 <
0 5 2 2 0 13.05 12.12 0.78 o
1 5 2 -2 0 2.72 3.02 0.36 o
1 5 2 -1 -1 307.26 328.68 10.99 o
1 5 2 -1 0 127.94 122.65 4.27 o
1 5 2 -1 1 15.87 17.97 1.02 o
1 5 2 0 -2 12.40 11.66 0.67 o
1 5 2 0 -1 114.53 114.16 4.02 o
1 5 2 0 0 147.33 198.80 6.82 o
1 5 2 0 1 180.99 180.82 6.18 o
1 5 2 0 2 0.36 0.23 0.42 <
1 5 2 1 -1 9.30 11.90 0.66 o
1 5 2 1 0 37.46 36.00 1.61 o
1 5 2 1 1 295.72 311.57 10.82 o
1 5 2 2 0 0.31 0.36 0.33 <
2 5 2 -2 0 0.03 0.34 0.26 <
2 5 2 -1 -1 20.06 19.70 0.91 o
2 5 2 -1 0 0.37 2.21 0.34 o
2 5 2 -1 1 16.94 14.98 0.77 o
2 5 2 0 -2 4.90 2.39 0.33 o
2 5 2 0 -1 6.68 6.85 0.49 o
2 5 2 0 0 0.61 6.34 0.50 o
2 5 2 0 1 108.46 98.25 3.52 o
2 5 2 0 2 63.23 68.98 3.30 o
2 5 2 1 -1 16.97 14.93 0.77 o
2 5 2 1 0 2.50 2.11 0.38 o
2 5 2 1 1 1.85 1.58 0.47 o
2 5 2 2 0 0.12 -0.29 0.40 <
3 5 2 -2 0 0.03 1.28 0.47 <
3 5 2 -1 -1 48.64 44.94 2.49 o
3 5 2 -1 0 0.98 6.74 0.77 o
3 5 2 -1 1 8.06 4.97 0.72 o
3 5 2 0 -2 65.05 64.08 2.37 o
3 5 2 0 -1 27.58 27.30 1.19 o
3 5 2 0 0 17.67 50.14 2.84 o
3 5 2 0 1 135.74 137.86 6.84 o
3 5 2 0 2 30.31 30.84 1.95 o
3 5 2 1 -1 1.99 1.60 0.35 o
3 5 2 1 0 0.69 2.71 0.48 o
3 5 2 1 1 14.22 15.50 1.23 o
3 5 2 2 0 0.10 0.21 0.33 <
4 5 2 -2 0 0.16 0.15 0.29 <
4 5 2 -1 -1 1.93 2.73 0.46 o
4 5 2 -1 0 0.04 -0.13 0.31 <
4 5 2 -1 1 0.01 0.27 0.32 <
4 5 2 0 -2 0.15 0.83 0.44 <
4 5 2 0 -1 0.20 1.98 0.46 o
4 5 2 0 0 3.68 5.22 0.62 o
4 5 2 0 1 10.09 8.10 0.60 o
4 5 2 0 2 1.75 1.12 0.36 o
4 5 2 1 -1 1.20 0.15 0.64 <
4 5 2 1 0 0.11 0.64 0.40 <
4 5 2 1 1 0.07 1.02 0.41 <
4 5 2 2 0 0.12 0.02 0.40 <
5 5 2 -2 0 0.00 0.12 0.31 <
5 5 2 -1 -1 0.82 0.83 0.32 <
5 5 2 -1 0 0.03 0.92 0.32 <
5 5 2 -1 1 0.48 0.16 0.43 <
5 5 2 0 -2 1.29 2.64 0.43 o
5 5 2 0 -1 75.47 67.08 2.49 o
5 5 2 0 0 87.65 136.89 5.43 o
5 5 2 0 1 1.08 6.03 0.56 o
5 5 2 0 2 46.75 42.68 1.74 o
5 5 2 1 -1 0.03 0.35 0.35 <
5 5 2 1 0 0.01 0.42 0.35 <
5 5 2 1 1 0.20 0.77 0.37 <
5 5 2 2 0 0.01 -0.07 0.36 <
6 5 2 -2 0 0.07 0.58 0.30 <
6 5 2 -1 -1 0.20 0.60 0.29 <
6 5 2 -1 0 0.38 1.54 0.41 o
6 5 2 -1 1 0.19 0.54 0.33 <
6 5 2 0 -2 0.02 -0.11 0.30 <
6 5 2 0 -1 10.69 9.58 0.80 o
6 5 2 0 0 13.64 12.61 0.69 o
6 5 2 0 1 0.55 3.63 0.45 o
6 5 2 0 2 17.28 19.73 0.96 o
6 5 2 1 -1 0.28 0.20 0.33 <
6 5 2 1 0 0.21 0.47 0.35 <
6 5 2 1 1 0.00 0.01 0.42 <
6 5 2 2 0 0.04 0.25 0.37 <
7 5 2 -2 0 0.00 0.40 0.31 <
7 5 2 -1 -1 0.06 1.42 0.36 o
7 5 2 -1 0 1.57 2.64 0.39 o
7 5 2 -1 1 0.11 -0.03 0.36 <
7 5 2 0 -2 0.00 0.33 0.39 <
7 5 2 0 -1 0.43 1.91 0.37 o
7 5 2 0 0 23.34 27.35 1.19 o
7 5 2 0 1 0.15 4.44 0.52 o
7 5 2 0 2 3.25 1.74 0.47 o
7 5 2 1 0 0.38 0.45 0.49 <
7 5 2 1 1 0.03 0.26 0.55 <
-6 6 2 -2 0 0.71 0.65 0.38 <
-6 6 2 -1 -1 0.05 0.28 0.32 <
-6 6 2 -1 0 3.33 9.18 0.64 o
-6 6 2 -1 1 0.00 0.26 0.35 <
-6 6 2 0 -2 0.02 -0.11 0.30 <
-6 6 2 0 -1 0.00 0.09 0.31 <
-6 6 2 0 0 61.62 65.86 2.69 o
-6 6 2 0 1 0.00 -0.48 0.44 <
-6 6 2 1 -1 0.05 0.48 0.40 <
-6 6 2 1 0 1.70 8.28 0.62 o
-6 6 2 1 1 0.01 0.88 0.42 <
-6 6 2 2 0 0.53 -0.26 0.43 <
-5 6 2 -2 0 4.45 4.25 0.43 o
-5 6 2 -1 -1 0.01 0.21 0.30 <
-5 6 2 -1 0 4.27 2.72 0.39 o
-5 6 2 -1 1 0.14 0.27 0.41 <
-5 6 2 0 -2 0.03 0.15 0.30 <
-5 6 2 0 -1 0.51 0.57 0.32 <
-5 6 2 0 0 13.31 11.75 0.67 o
-5 6 2 0 1 0.27 0.24 0.32 <
-5 6 2 0 2 0.01 0.02 0.36 <
-5 6 2 1 -1 0.00 0.18 0.30 <
-5 6 2 1 0 0.07 3.68 0.44 o
-5 6 2 1 1 0.00 0.37 0.33 <
-5 6 2 2 0 4.51 6.65 0.55 o
-4 6 2 -2 0 5.32 4.75 0.47 o
-4 6 2 -1 -1 2.65 2.81 0.37 o
-4 6 2 -1 0 6.01 8.34 0.81 o
-4 6 2 -1 1 0.04 0.58 0.33 <
-4 6 2 0 -2 0.01 -0.01 0.29 <
-4 6 2 0 -1 1.58 3.57 0.51 o
-4 6 2 0 0 40.26 53.91 2.05 o
-4 6 2 0 1 3.13 4.64 0.45 o
-4 6 2 0 2 0.02 0.31 0.34 <
-4 6 2 1 -1 0.13 0.36 0.32 <
-4 6 2 1 0 5.78 8.00 0.60 o
-4 6 2 1 1 0.94 2.51 0.42 o
-4 6 2 2 0 0.01 0.70 0.38 <
-3 6 2 -2 0 15.87 13.47 1.08 o
-3 6 2 -1 -1 0.90 0.75 0.66 <
-3 6 2 -1 0 0.83 1.47 0.54 <
-3 6 2 -1 1 0.00 0.51 0.50 <
-3 6 2 0 -2 0.00 0.51 0.43 <
-3 6 2 0 -1 0.87 0.25 0.42 <
-3 6 2 0 0 0.80 0.17 0.56 <
-3 6 2 0 1 0.10 -0.04 0.56 <
-3 6 2 0 2 0.04 0.05 0.38 <
-3 6 2 1 -1 0.01 -0.22 0.34 <
-3 6 2 1 0 1.20 0.95 0.60 <
-3 6 2 1 1 0.07 0.19 0.55 <
-3 6 2 2 0 5.37 5.05 0.50 o
-2 6 2 -2 0 16.63 17.17 1.24 o
-2 6 2 -1 -1 207.50 190.73 13.05 o
-2 6 2 -1 0 58.38 56.50 2.16 o
-2 6 2 -1 1 8.93 8.51 0.63 o
-2 6 2 0 -2 1.74 0.80 0.71 <
-2 6 2 0 -1 2.87 22.20 1.47 o
-2 6 2 0 0 0.34 35.92 1.73 o
-2 6 2 0 1 0.30 5.28 0.54 o
-2 6 2 0 2 0.00 0.24 0.37 <
-2 6 2 1 -1 26.14 22.36 1.46 o
-2 6 2 1 0 123.72 133.46 6.68 o
-2 6 2 1 1 68.98 61.27 2.34 o
-2 6 2 2 0 8.58 7.32 1.02 o
-1 6 2 -2 0 0.41 1.15 0.35 o
-1 6 2 -1 -1 51.76 49.72 1.94 o
-1 6 2 -1 0 17.23 17.93 0.90 o
-1 6 2 -1 1 31.80 29.24 1.29 o
-1 6 2 0 -2 1.76 0.45 0.35 <
-1 6 2 0 -1 0.57 3.60 0.45 o
-1 6 2 0 0 0.49 5.06 0.51 o
-1 6 2 0 1 5.48 3.96 0.51 o
-1 6 2 0 2 0.76 0.31 0.61 <
-1 6 2 1 -1 34.90 28.31 1.25 o
-1 6 2 1 0 73.81 69.64 2.61 o
-1 6 2 1 1 42.24 33.71 2.16 o
-1 6 2 2 0 20.19 16.61 1.34 o
0 6 2 -2 0 0.21 0.74 0.34 <
0 6 2 -1 -1 216.83 210.57 7.17 o
0 6 2 -1 0 44.48 42.45 1.71 o
0 6 2 -1 1 0.64 0.90 0.39 <
0 6 2 0 -2 0.38 0.33 0.33 <
0 6 2 0 -1 43.62 42.90 1.75 o
0 6 2 0 0 18.86 37.95 1.74 o
0 6 2 0 1 17.06 19.03 0.99 o
0 6 2 0 2 0.02 0.19 0.38 <
0 6 2 1 -1 0.52 0.94 0.42 <
0 6 2 1 0 16.52 21.36 1.06 o
0 6 2 1 1 145.65 142.24 4.98 o
0 6 2 2 0 0.13 0.70 0.42 <
1 6 2 -2 0 1.49 0.77 0.48 <
1 6 2 -1 -1 48.58 49.88 1.95 o
1 6 2 -1 0 0.47 3.32 0.45 o
1 6 2 -1 1 34.35 31.50 1.92 o
1 6 2 0 -2 0.48 0.82 0.37 <
1 6 2 0 -1 17.57 17.34 0.90 o
1 6 2 0 0 0.75 5.33 0.53 o
1 6 2 0 1 73.08 68.53 3.67 o
1 6 2 0 2 20.76 18.89 1.34 o
1 6 2 1 -1 32.85 27.12 1.25 o
1 6 2 1 0 6.06 4.63 0.85 o
1 6 2 1 1 38.86 35.90 1.54 o
1 6 2 2 0 0.96 1.94 0.47 o
2 6 2 -2 0 1.18 1.72 0.39 o
2 6 2 -1 -1 220.61 201.82 6.95 o
2 6 2 -1 0 2.33 22.13 1.10 o
2 6 2 -1 1 27.12 28.24 1.49 o
2 6 2 0 -2 18.35 19.60 1.01 o
2 6 2 0 -1 59.88 57.36 2.23 o
2 6 2 0 0 1.08 46.89 2.77 o
2 6 2 0 1 135.68 134.96 4.77 o
2 6 2 0 2 10.33 8.63 0.68 o
2 6 2 1 -1 8.61 10.01 1.05 o
2 6 2 1 0 0.52 4.21 0.52 o
2 6 2 1 1 74.06 67.92 2.60 o
2 6 2 2 0 0.01 0.11 0.40 <
3 6 2 -2 0 0.01 0.32 0.56 <
3 6 2 -1 -1 1.50 1.41 0.57 <
3 6 2 -1 0 0.74 0.81 0.63 <
3 6 2 -1 1 0.03 -0.02 0.57 <
3 6 2 0 -2 17.80 15.08 0.85 o
3 6 2 0 -1 1.08 1.23 0.94 <
3 6 2 0 0 1.12 0.21 0.67 <
3 6 2 0 1 1.25 0.27 0.64 <
3 6 2 0 2 5.50 5.83 0.91 o
3 6 2 1 -1 0.03 0.15 0.36 <
3 6 2 1 0 0.19 0.03 0.48 <
3 6 2 1 1 0.02 0.65 0.74 <
3 6 2 2 0 0.04 -0.01 0.43 <
4 6 2 -2 0 0.00 -0.35 0.38 <
4 6 2 -1 -1 2.75 3.15 0.52 o
4 6 2 -1 0 2.13 4.24 0.50 o
4 6 2 -1 1 0.18 0.13 0.40 <
4 6 2 0 -2 6.19 6.27 0.98 o
4 6 2 0 -1 6.65 9.11 0.88 o
4 6 2 0 0 46.52 60.13 3.24 o
4 6 2 0 1 6.07 9.34 0.72 o
4 6 2 0 2 0.02 0.86 0.45 <
4 6 2 1 -1 0.00 -0.04 0.52 <
4 6 2 1 0 2.86 3.14 0.59 o
4 6 2 1 1 1.23 2.19 0.63 o
4 6 2 2 0 0.02 0.59 0.52 <
5 6 2 -2 0 0.07 0.64 0.44 <
5 6 2 -1 -1 0.03 -0.06 0.34 <
5 6 2 -1 0 0.78 0.73 0.37 <
5 6 2 -1 1 0.00 0.78 0.40 <
5 6 2 0 -2 4.90 5.27 0.52 o
5 6 2 0 -1 4.63 4.86 0.49 o
5 6 2 0 0 15.44 12.96 0.79 o
5 6 2 0 1 0.04 3.58 0.49 o
5 6 2 0 2 5.84 7.73 0.65 o
5 6 2 1 -1 0.28 0.53 0.38 <
5 6 2 1 0 0.40 0.64 0.41 <
5 6 2 1 1 0.00 0.04 0.43 <
5 6 2 2 0 0.02 0.70 0.44 <
6 6 2 -2 0 0.01 0.01 0.35 <
6 6 2 -1 -1 0.06 0.71 0.43 <
6 6 2 -1 0 0.01 0.19 0.44 <
6 6 2 -1 1 0.10 0.30 0.45 <
6 6 2 0 -2 0.86 1.03 0.52 <
6 6 2 0 -1 4.12 10.52 0.78 o
6 6 2 0 0 73.98 79.07 2.90 o
6 6 2 0 1 1.61 9.80 0.80 o
6 6 2 0 2 0.37 1.08 0.56 <
6 6 2 1 -1 0.00 0.43 0.53 <
6 6 2 1 0 0.00 -0.01 0.58 <
6 6 2 1 1 0.00 0.12 0.58 <
-5 7 2 -2 0 0.53 0.88 0.46 <
-5 7 2 -1 -1 0.00 1.01 0.44 <
-5 7 2 -1 0 0.03 1.31 0.52 <
-5 7 2 -1 1 0.01 0.23 0.53 <
-5 7 2 0 -2 0.00 0.18 0.38 <
-5 7 2 0 -1 1.72 2.99 0.49 o
-5 7 2 0 0 26.38 31.16 1.39 o
-5 7 2 0 1 0.58 1.06 0.59 <
-5 7 2 1 -1 0.00 -0.17 0.48 <
-5 7 2 1 0 0.30 5.63 0.65 o
-5 7 2 2 0 1.40 1.91 0.61 o
-4 7 2 -2 0 0.49 1.48 0.40 o
-4 7 2 -1 -1 0.67 0.51 0.38 <
-4 7 2 -1 0 0.21 0.12 0.39 <
-4 7 2 -1 1 0.17 0.47 0.41 <
-4 7 2 0 -2 0.00 0.12 0.37 <
-4 7 2 0 -1 0.67 1.76 0.40 o
-4 7 2 0 0 1.78 2.53 0.47 o
-4 7 2 0 1 0.46 1.47 0.45 o
-4 7 2 0 2 0.48 0.32 0.51 <
-4 7 2 1 -1 0.34 0.42 0.39 <
-4 7 2 1 0 1.75 3.57 0.51 o
-4 7 2 1 1 0.25 0.60 0.47 <
-4 7 2 2 0 11.33 11.92 0.80 o
-3 7 2 -2 0 0.02 0.09 0.44 <
-3 7 2 -1 -1 18.01 14.20 1.25 o
-3 7 2 -1 0 11.24 12.15 0.93 o
-3 7 2 -1 1 0.65 0.70 0.42 <
-3 7 2 0 -2 0.00 0.80 0.64 <
-3 7 2 0 -1 11.88 16.29 1.40 o
-3 7 2 0 0 48.79 54.49 3.14 o
-3 7 2 0 1 19.38 20.62 1.06 o
-3 7 2 0 2 0.14 1.41 0.46 o
-3 7 2 1 -1 0.22 -0.43 0.68 <
-3 7 2 1 0 14.21 15.64 1.41 o
-3 7 2 1 1 10.10 9.64 1.15 o
-3 7 2 2 0 0.24 0.72 0.71 <
-2 7 2 -2 0 17.79 16.82 0.92 o
-2 7 2 -1 -1 0.02 0.54 0.40 <
-2 7 2 -1 0 3.98 4.39 0.52 o
-2 7 2 -1 1 0.04 0.67 0.42 <
-2 7 2 0 -2 0.16 0.85 0.50 <
-2 7 2 0 -1 0.15 0.05 0.40 <
-2 7 2 0 0 0.02 0.15 0.43 <
-2 7 2 0 1 0.04 0.71 0.45 <
-2 7 2 0 2 0.27 0.15 0.44 <
-2 7 2 1 -1 0.97 0.95 0.53 <
-2 7 2 1 0 4.12 4.79 0.58 o
-2 7 2 1 1 8.43 7.77 0.69 o
-2 7 2 2 0 0.88 1.60 0.48 o
-1 7 2 -2 0 6.77 5.87 0.57 o
-1 7 2 -1 -1 168.32 165.73 5.79 o
-1 7 2 -1 0 5.54 8.23 0.66 o
-1 7 2 -1 1 2.34 2.22 0.48 o
-1 7 2 0 -2 0.53 0.16 0.40 <
-1 7 2 0 -1 0.01 12.26 0.82 o
-1 7 2 0 0 0.19 5.71 0.62 o
-1 7 2 0 1 2.10 4.78 0.60 o
-1 7 2 0 2 0.23 0.40 0.45 <
-1 7 2 1 -1 12.33 10.99 0.91 o
-1 7 2 1 0 5.03 7.93 0.70 o
-1 7 2 1 1 34.00 33.72 1.54 o
-1 7 2 2 0 0.13 -0.11 0.48 <
0 7 2 -2 0 2.64 3.90 0.51 o
0 7 2 -1 -1 0.00 1.55 0.48 o
0 7 2 -1 0 2.22 1.28 0.44 <
0 7 2 -1 1 14.14 15.61 0.91 o
0 7 2 0 -2 3.03 2.42 0.46 o
0 7 2 0 -1 2.30 1.83 0.49 o
0 7 2 0 0 0.00 -0.28 0.47 <
0 7 2 0 1 0.20 0.72 0.59 <
0 7 2 0 2 0.03 2.31 0.56 o
0 7 2 1 -1 14.74 12.25 0.83 o
0 7 2 1 0 0.31 2.91 0.54 o
0 7 2 1 1 0.02 0.36 0.49 <
0 7 2 2 0 0.01 1.51 0.49 o
1 7 2 -2 0 0.29 -0.11 0.61 <
1 7 2 -1 -1 184.19 171.00 5.98 o
1 7 2 -1 0 0.01 10.37 1.09 o
1 7 2 -1 1 14.02 10.45 1.07 o
1 7 2 0 -2 6.03 6.21 0.62 o
1 7 2 0 -1 4.99 7.82 0.69 o
1 7 2 0 0 0.63 5.84 0.62 o
1 7 2 0 1 5.18 9.86 1.05 o
1 7 2 0 2 0.10 0.13 0.65 <
1 7 2 1 -1 2.38 2.61 0.56 o
1 7 2 1 0 2.57 3.91 0.60 o
1 7 2 1 1 36.15 34.76 1.58 o
1 7 2 2 0 0.11 0.04 0.51 <
2 7 2 -2 0 0.16 -0.03 0.42 <
2 7 2 -1 -1 0.12 0.57 0.41 <
2 7 2 -1 0 0.26 0.18 0.44 <
2 7 2 -1 1 0.64 1.18 0.48 <
2 7 2 0 -2 21.16 18.88 1.04 o
2 7 2 0 -1 4.70 5.26 0.60 o
2 7 2 0 0 0.00 0.66 0.50 <
2 7 2 0 1 4.59 4.24 0.60 o
2 7 2 0 2 0.66 1.56 0.52 <
2 7 2 1 -1 0.02 -0.36 0.48 <
2 7 2 1 0 0.08 0.19 0.46 <
2 7 2 1 1 8.25 9.13 0.76 o
2 7 2 2 0 0.22 -0.17 0.51 <
3 7 2 -2 0 0.07 0.26 0.75 <
3 7 2 -1 -1 18.98 16.74 1.47 o
3 7 2 -1 0 13.38 18.53 1.54 o
3 7 2 -1 1 0.10 -0.98 0.85 <
3 7 2 0 -2 0.00 0.14 0.47 <
3 7 2 0 -1 10.75 17.89 1.23 o
3 7 2 0 0 55.02 57.03 3.35 o
3 7 2 0 1 15.09 17.00 1.54 o
3 7 2 0 2 0.29 1.53 0.90 <
3 7 2 1 -1 0.63 0.35 0.52 <
3 7 2 1 0 20.72 23.51 1.48 o
3 7 2 1 1 10.57 7.65 1.15 o
3 7 2 2 0 0.13 0.26 0.51 <
4 7 2 -2 0 0.00 0.60 0.47 <
4 7 2 -1 -1 0.60 1.12 0.56 <
4 7 2 -1 0 1.11 1.66 0.47 o
4 7 2 -1 1 0.38 0.68 0.53 <
4 7 2 0 -2 0.82 1.51 0.54 <
4 7 2 0 -1 0.14 0.50 0.54 <
4 7 2 0 0 2.26 2.07 0.65 o
4 7 2 0 1 1.84 4.67 0.66 o
4 7 2 0 2 13.42 12.65 0.92 o
4 7 2 1 -1 0.10 -0.19 0.54 <
4 7 2 1 0 0.48 0.55 0.59 <
4 7 2 1 1 0.20 0.20 0.66 <
4 7 2 2 0 0.56 0.64 0.65 <
5 7 2 -2 0 0.00 0.08 0.47 <
5 7 2 -1 -1 0.00 0.90 0.57 <
5 7 2 -1 0 2.50 3.42 0.62 o
5 7 2 -1 1 0.00 0.20 0.59 <
5 7 2 0 -2 0.59 0.27 0.60 <
5 7 2 0 -1 0.02 4.60 0.71 o
5 7 2 0 0 31.70 38.05 1.72 o
5 7 2 0 1 0.25 6.51 0.82 o
5 7 2 0 2 1.94 2.14 0.76 <
5 7 2 1 -1 0.04 1.04 0.66 <
5 7 2 1 0 0.56 0.68 0.70 <
-4 8 2 -1 -1 0.07 2.50 0.68 o
-4 8 2 0 -2 0.06 0.53 0.58 <
-4 8 2 0 -1 11.50 14.79 1.04 o
-3 8 2 -2 0 0.10 0.27 0.56 <
-3 8 2 -1 -1 1.90 2.34 0.60 o
-3 8 2 -1 0 0.35 0.84 0.59 <
-3 8 2 -1 1 0.14 1.12 0.67 <
-3 8 2 0 -2 0.09 0.85 0.88 <
-3 8 2 0 -1 0.83 1.99 0.95 <
-3 8 2 0 0 1.22 1.74 0.65 <
-3 8 2 0 1 0.18 0.48 0.71 <
-3 8 2 1 -1 1.16 1.25 0.98 <
-3 8 2 1 0 1.61 2.97 0.77 o
-3 8 2 2 0 3.28 3.88 1.30 <
-2 8 2 -2 0 0.24 0.42 0.48 <
-2 8 2 -1 -1 14.51 13.75 0.93 o
-2 8 2 -1 0 1.29 1.84 0.57 o
-2 8 2 -1 1 0.01 -0.05 0.57 <
-2 8 2 0 -2 0.31 0.39 0.53 <
-2 8 2 0 -1 10.84 12.38 0.88 o
-2 8 2 0 0 2.91 2.95 0.66 o
-2 8 2 0 1 13.45 15.01 1.02 o
-2 8 2 0 2 0.33 1.22 0.73 <
-2 8 2 1 -1 0.02 1.15 0.59 <
-2 8 2 1 0 0.51 2.53 0.72 o
-2 8 2 1 1 5.65 7.06 0.89 o
-2 8 2 2 0 0.08 0.04 0.73 <
-1 8 2 -2 0 2.63 4.45 0.72 o
-1 8 2 -1 -1 4.49 6.05 0.68 o
-1 8 2 -1 0 0.12 0.91 0.57 <
-1 8 2 -1 1 0.96 2.27 0.74 o
-1 8 2 0 -2 1.21 1.22 0.52 <
-1 8 2 0 -1 0.34 0.57 0.53 <
-1 8 2 0 0 0.09 1.30 0.59 <
-1 8 2 0 1 1.12 3.04 0.67 o
-1 8 2 0 2 0.48 0.75 0.90 <
-1 8 2 1 -1 0.03 0.58 0.59 <
-1 8 2 1 0 0.86 1.11 0.62 <
-1 8 2 1 1 0.01 2.83 0.79 o
-1 8 2 2 0 1.76 2.09 0.70 <
0 8 2 -2 0 4.77 2.73 0.71 o
0 8 2 -1 -1 146.74 138.45 4.99 o
0 8 2 -1 0 4.40 10.02 0.86 o
0 8 2 -1 1 0.66 0.96 0.62 <
0 8 2 0 -2 4.71 4.91 0.66 o
0 8 2 0 -1 5.61 7.85 0.79 o
0 8 2 0 0 0.19 2.36 0.65 o
0 8 2 0 1 2.95 4.67 0.76 o
0 8 2 0 2 0.25 0.37 0.72 <
0 8 2 1 -1 0.56 1.50 0.60 <
0 8 2 1 0 2.92 4.03 0.69 o
0 8 2 1 1 6.21 5.69 0.83 o
0 8 2 2 0 0.20 0.91 0.70 <
1 8 2 -2 0 1.23 1.27 0.71 <
1 8 2 -1 -1 4.80 5.70 0.67 o
1 8 2 -1 0 0.51 2.03 0.74 <
1 8 2 -1 1 0.08 0.38 0.75 <
1 8 2 0 -2 3.08 3.30 0.59 o
1 8 2 0 -1 0.09 0.97 0.53 <
1 8 2 0 0 0.35 0.05 0.68 <
1 8 2 0 1 0.87 0.12 0.78 <
1 8 2 0 2 2.36 4.32 1.03 o
1 8 2 1 -1 1.23 1.55 0.66 <
1 8 2 1 0 1.30 1.93 0.69 <
1 8 2 1 1 0.01 1.93 1.02 <
1 8 2 2 0 0.45 0.85 0.74 <
2 8 2 -2 0 0.42 0.63 0.54 <
2 8 2 -1 -1 15.45 13.74 0.97 o
2 8 2 -1 0 11.45 15.94 1.04 o
2 8 2 -1 1 0.02 0.52 0.61 <
2 8 2 0 -2 0.19 0.24 0.57 <
2 8 2 0 -1 0.94 3.61 0.68 o
2 8 2 0 0 3.41 3.61 0.72 o
2 8 2 0 1 0.52 2.55 0.75 o
2 8 2 0 2 0.12 0.73 0.77 <
2 8 2 1 -1 0.02 -0.08 0.66 <
2 8 2 1 0 13.86 17.82 1.19 o
2 8 2 1 1 5.65 7.08 0.92 o
2 8 2 2 0 0.30 0.62 0.82 <
3 8 2 -2 0 0.05 -0.73 0.93 <
3 8 2 -1 -1 1.89 3.55 1.21 <
3 8 2 -1 0 1.22 2.41 1.14 <
3 8 2 -1 1 1.25 0.44 1.32 <
3 8 2 0 -2 0.03 0.18 0.64 <
3 8 2 0 -1 0.26 1.21 0.90 <
3 8 2 0 0 1.32 1.73 1.21 <
3 8 2 0 1 1.97 3.99 1.32 o
3 8 2 0 2 3.62 2.62 1.43 <
3 8 2 1 -1 0.13 0.81 0.80 <
3 8 2 1 0 0.18 0.87 1.05 <
4 8 2 -2 0 0.09 0.93 0.72 <
4 8 2 -1 -1 0.10 3.57 1.02 o
4 8 2 -1 0 13.63 14.26 1.21 o
-1 9 2 -1 -1 19.55 19.32 1.36 o
-1 9 2 0 -2 0.40 0.35 0.87 <
0 9 2 -2 0 0.84 0.44 0.87 <
0 9 2 -1 -1 0.00 0.31 0.86 <
0 9 2 0 -2 0.74 0.10 0.88 <
1 9 2 -2 0 0.50 2.19 1.27 <
1 9 2 -1 -1 19.04 17.46 1.89 o
-4 -8 3 1 1 0.03 0.51 0.95 <
-4 -8 3 2 0 0.71 2.07 0.92 <
-3 -8 3 -1 -1 0.33 2.48 1.47 <
-3 -8 3 -1 0 0.09 0.67 0.83 <
-3 -8 3 -1 1 1.63 1.96 0.80 <
-3 -8 3 0 -2 3.21 0.95 1.33 <
-3 -8 3 0 -1 1.63 4.50 1.40 o
-3 -8 3 0 0 6.32 7.02 1.09 o
-3 -8 3 0 1 0.07 0.75 0.72 <
-3 -8 3 0 2 1.68 2.35 0.74 o
-3 -8 3 1 -1 3.44 2.43 1.24 <
-3 -8 3 1 0 10.06 13.37 1.57 o
-3 -8 3 1 1 0.34 1.06 0.86 <
-3 -8 3 2 0 1.10 1.98 1.04 <
-2 -8 3 -2 0 10.33 14.40 1.14 o
-2 -8 3 -1 -1 0.98 1.00 0.77 <
-2 -8 3 -1 0 14.72 15.57 1.10 o
-2 -8 3 -1 1 3.69 5.24 0.81 o
-2 -8 3 0 -2 0.42 3.24 0.80 o
-2 -8 3 0 -1 0.55 2.67 0.73 o
-2 -8 3 0 0 0.88 1.89 0.66 <
-2 -8 3 0 1 0.84 2.59 0.67 o
-2 -8 3 0 2 8.88 9.15 0.87 o
-2 -8 3 1 -1 13.07 11.21 1.13 o
-2 -8 3 1 0 0.80 3.00 0.67 o
-2 -8 3 1 1 0.20 0.44 0.59 <
-2 -8 3 2 0 1.74 5.46 0.71 o
-1 -8 3 -2 0 1.75 4.50 0.84 o
-1 -8 3 -1 -1 0.42 1.05 0.71 <
-1 -8 3 -1 0 1.31 1.88 0.71 <
-1 -8 3 -1 1 1.00 2.20 0.63 o
-1 -8 3 0 -2 0.17 1.75 1.02 <
-1 -8 3 0 -1 1.26 1.86 0.94 <
-1 -8 3 0 0 0.21 0.72 0.58 <
-1 -8 3 0 1 0.21 0.80 0.56 <
-1 -8 3 0 2 0.09 0.28 0.57 <
-1 -8 3 1 -1 0.51 0.93 0.86 <
-1 -8 3 1 0 0.24 1.19 0.70 <
-1 -8 3 1 1 9.08 10.87 0.87 o
-1 -8 3 2 0 0.09 1.34 0.82 <
0 -8 3 -2 0 6.28 12.44 1.01 o
0 -8 3 -1 -1 0.00 -0.33 0.67 <
0 -8 3 -1 0 2.67 3.84 0.71 o
0 -8 3 -1 1 9.51 8.56 0.82 o
0 -8 3 0 -2 6.84 12.58 0.99 o
0 -8 3 0 -1 3.04 5.08 0.72 o
0 -8 3 0 0 0.00 0.59 0.57 <
0 -8 3 0 1 0.14 0.70 0.57 <
0 -8 3 0 2 0.08 1.14 0.56 <
0 -8 3 1 -1 9.74 9.78 0.87 o
0 -8 3 1 0 0.11 0.42 0.58 <
0 -8 3 1 1 0.00 0.43 0.52 <
0 -8 3 2 0 0.05 0.74 0.53 <
1 -8 3 -2 0 0.09 0.88 0.66 <
1 -8 3 -1 -1 0.34 1.08 0.66 <
1 -8 3 -1 0 0.73 0.58 0.60 <
1 -8 3 -1 1 0.51 2.07 0.63 o
1 -8 3 0 -2 1.52 4.57 0.92 o
1 -8 3 0 -1 1.45 1.21 0.60 <
1 -8 3 0 0 0.28 1.18 0.59 <
1 -8 3 0 1 0.24 0.94 0.59 <
1 -8 3 0 2 0.08 0.87 0.53 <
1 -8 3 1 -1 1.10 1.90 0.70 <
1 -8 3 1 0 0.09 0.58 0.53 <
1 -8 3 1 1 10.20 9.47 0.81 o
1 -8 3 2 0 0.02 -0.12 0.56 <
2 -8 3 -2 0 0.37 1.87 0.73 <
2 -8 3 -1 -1 1.08 1.08 0.73 <
2 -8 3 -1 0 0.44 1.24 0.66 <
2 -8 3 -1 1 12.68 12.45 1.06 o
2 -8 3 0 -2 9.44 12.79 1.02 o
2 -8 3 0 -1 13.44 15.84 1.07 o
2 -8 3 0 0 0.72 0.31 0.59 <
2 -8 3 0 1 0.85 4.07 0.73 o
2 -8 3 0 2 1.56 5.04 0.89 o
2 -8 3 1 -1 3.29 4.81 0.73 o
2 -8 3 1 0 0.56 1.58 0.60 <
2 -8 3 1 1 0.28 0.72 0.56 <
2 -8 3 2 0 7.69 8.79 0.80 o
3 -8 3 -2 0 3.43 4.53 1.24 o
3 -8 3 -1 -1 0.40 0.97 0.73 <
3 -8 3 -1 0 1.83 2.91 1.12 <
3 -8 3 -1 1 3.51 6.61 1.24 o
3 -8 3 0 -1 0.20 1.52 0.73 <
3 -8 3 0 0 6.29 5.57 0.77 o
3 -8 3 0 1 8.70 12.14 1.42 o
3 -8 3 0 2 0.95 1.43 0.94 <
3 -8 3 1 -1 1.39 1.65 0.70 <
3 -8 3 1 0 0.10 1.22 0.63 <
3 -8 3 1 1 0.46 1.95 0.97 <
3 -8 3 2 0 1.43 -0.67 0.69 <
4 -8 3 0 2 0.57 1.09 0.64 <
4 -8 3 1 1 0.00 0.27 0.67 <
-5 -7 3 -1 0 0.62 0.93 0.70 <
-5 -7 3 -1 1 0.04 0.72 0.71 <
-5 -7 3 0 -2 21.59 24.36 1.31 o
-5 -7 3 0 -1 0.36 4.51 0.75 o
-5 -7 3 0 0 1.20 0.99 0.62 <
-5 -7 3 0 1 0.05 2.45 0.66 o
-5 -7 3 0 2 21.26 23.91 1.27 o
-5 -7 3 1 -1 0.03 1.94 0.64 o
-5 -7 3 1 0 2.41 1.63 0.61 <
-5 -7 3 1 1 0.09 0.72 0.59 <
-5 -7 3 2 0 0.00 -0.17 0.53 <
-4 -7 3 -2 0 0.08 1.29 0.67 <
-4 -7 3 -1 -1 0.01 0.59 0.65 <
-4 -7 3 -1 0 0.34 1.10 0.62 <
-4 -7 3 -1 1 0.72 1.07 0.57 <
-4 -7 3 0 -2 5.51 5.87 0.68 o
-4 -7 3 0 -1 1.58 5.32 0.77 o
-4 -7 3 0 0 14.72 15.44 1.22 o
-4 -7 3 0 1 0.62 2.01 0.63 o
-4 -7 3 0 2 5.24 3.93 0.56 o
-4 -7 3 1 -1 1.32 1.68 0.54 o
-4 -7 3 1 0 3.46 5.99 0.78 o
-4 -7 3 1 1 0.05 1.28 0.60 <
-4 -7 3 2 0 0.00 0.39 0.49 <
-3 -7 3 -2 0 5.25 7.10 0.69 o
-3 -7 3 -1 -1 0.41 0.11 0.81 <
-3 -7 3 -1 0 22.00 24.63 1.26 o
-3 -7 3 -1 1 12.30 11.15 0.83 o
-3 -7 3 0 -2 55.89 55.32 3.27 o
-3 -7 3 0 -1 15.63 18.53 1.59 o
-3 -7 3 0 0 1.87 1.41 0.81 <
-3 -7 3 0 1 14.01 15.73 1.15 o
-3 -7 3 0 2 85.68 87.58 3.23 o
-3 -7 3 1 -1 32.32 27.00 1.98 o
-3 -7 3 1 0 3.22 10.18 1.16 o
-3 -7 3 1 1 0.21 0.44 0.58 <
-3 -7 3 2 0 0.97 3.00 0.84 o
-2 -7 3 -2 0 0.16 1.72 0.55 o
-2 -7 3 -1 -1 0.13 0.89 0.48 <
-2 -7 3 -1 0 0.06 0.84 0.49 <
-2 -7 3 -1 1 5.75 3.68 0.62 o
-2 -7 3 0 -2 1.08 1.75 0.52 o
-2 -7 3 0 -1 3.58 3.65 0.53 o
-2 -7 3 0 0 0.38 0.80 0.47 <
-2 -7 3 0 1 0.02 0.52 0.46 <
-2 -7 3 0 2 0.02 0.24 0.43 <
-2 -7 3 1 -1 8.07 7.67 0.69 o
-2 -7 3 1 0 0.13 0.62 0.46 <
-2 -7 3 1 1 6.39 6.30 0.60 o
-2 -7 3 2 0 0.71 1.04 0.44 <
-1 -7 3 -2 0 3.11 8.10 0.73 o
-1 -7 3 -1 -1 3.79 3.00 0.56 o
-1 -7 3 -1 0 2.34 3.88 0.59 o
-1 -7 3 -1 1 28.15 27.94 1.34 o
-1 -7 3 0 -2 1.25 5.28 0.97 o
-1 -7 3 0 -1 4.35 9.38 0.75 o
-1 -7 3 0 0 0.08 -0.14 0.45 <
-1 -7 3 0 1 0.02 0.52 0.44 <
-1 -7 3 0 2 2.50 2.02 0.47 o
-1 -7 3 1 -1 44.44 39.57 2.47 o
-1 -7 3 1 0 0.49 4.63 0.57 o
-1 -7 3 1 1 10.82 10.54 0.75 o
-1 -7 3 2 0 0.37 2.29 0.70 o
0 -7 3 -2 0 0.07 1.19 0.51 <
0 -7 3 -1 -1 16.58 15.89 1.08 o
0 -7 3 -1 0 0.25 2.62 0.50 o
0 -7 3 -1 1 0.60 0.91 0.46 <
0 -7 3 0 -2 0.06 0.82 0.49 <
0 -7 3 0 -1 0.18 2.68 0.55 o
0 -7 3 0 0 0.21 4.26 0.56 o
0 -7 3 0 1 5.18 8.18 0.68 o
0 -7 3 0 2 1.00 1.74 0.46 o
0 -7 3 1 -1 0.74 1.24 0.47 <
0 -7 3 1 0 5.74 8.24 0.70 o
0 -7 3 1 1 91.11 92.76 3.74 o
0 -7 3 2 0 1.17 1.01 0.44 <
1 -7 3 -2 0 1.65 4.78 0.60 o
1 -7 3 -1 -1 4.17 2.75 0.54 o
1 -7 3 -1 0 5.28 9.13 0.74 o
1 -7 3 -1 1 46.29 41.43 1.77 o
1 -7 3 0 -2 3.08 6.71 0.67 o
1 -7 3 0 -1 2.21 3.65 0.56 o
1 -7 3 0 0 0.06 0.61 0.42 <
1 -7 3 0 1 0.83 5.71 0.60 o
1 -7 3 0 2 0.42 2.29 0.48 o
1 -7 3 1 -1 27.58 27.40 1.31 o
1 -7 3 1 0 0.02 0.60 0.39 <
1 -7 3 1 1 11.36 12.18 0.91 o
1 -7 3 2 0 2.81 2.59 0.48 o
2 -7 3 -2 0 0.94 0.67 0.58 <
2 -7 3 -1 -1 0.17 0.16 0.45 <
2 -7 3 -1 0 4.48 4.05 0.60 o
2 -7 3 -1 1 7.63 5.93 0.78 o
2 -7 3 0 -2 0.20 1.60 0.51 o
2 -7 3 0 -1 0.14 -0.05 0.44 <
2 -7 3 0 0 0.17 0.70 0.44 <
2 -7 3 0 1 0.26 0.60 0.53 <
2 -7 3 0 2 0.89 0.94 0.53 <
2 -7 3 1 -1 5.20 4.39 0.57 o
2 -7 3 1 0 0.01 0.66 0.45 <
2 -7 3 1 1 6.66 8.06 0.74 o
2 -7 3 2 0 0.04 0.28 0.40 <
3 -7 3 -2 0 50.19 50.74 2.99 o
3 -7 3 -1 -1 0.53 1.04 0.74 <
3 -7 3 -1 0 14.03 15.03 1.36 o
3 -7 3 -1 1 29.95 27.55 1.54 o
3 -7 3 0 -2 4.63 5.70 0.59 o
3 -7 3 0 -1 19.01 21.57 1.66 o
3 -7 3 0 0 2.11 2.00 0.77 <
3 -7 3 0 1 2.94 6.50 0.96 o
3 -7 3 0 2 0.68 2.91 0.46 o
3 -7 3 1 -1 11.48 9.82 0.74 o
3 -7 3 1 0 12.62 13.60 1.28 o
3 -7 3 1 1 0.09 0.79 0.65 <
3 -7 3 2 0 79.20 80.51 3.48 o
4 -7 3 -2 0 5.83 3.93 0.55 o
4 -7 3 -1 -1 0.00 0.58 0.46 <
4 -7 3 -1 0 1.71 3.50 0.51 o
4 -7 3 -1 1 1.20 1.22 0.44 <
4 -7 3 0 -2 0.04 -0.33 0.47 <
4 -7 3 0 -1 0.49 0.50 0.43 <
4 -7 3 0 0 13.28 13.28 0.81 o
4 -7 3 0 1 2.76 4.66 0.52 o
4 -7 3 0 2 0.00 0.83 0.38 <
4 -7 3 1 -1 0.60 0.91 0.46 <
4 -7 3 1 0 0.50 0.90 0.44 <
4 -7 3 1 1 0.12 0.55 0.40 <
4 -7 3 2 0 4.26 3.10 0.48 o
5 -7 3 -2 0 18.01 19.79 1.08 o
5 -7 3 -1 0 0.27 4.73 0.67 o
5 -7 3 -1 1 0.00 0.92 0.48 <
5 -7 3 0 -1 0.58 0.79 0.59 <
5 -7 3 0 0 1.00 0.74 0.53 <
5 -7 3 0 1 2.03 2.03 0.50 o
5 -7 3 0 2 0.01 0.27 0.43 <
5 -7 3 1 -1 0.03 1.15 0.55 <
5 -7 3 1 0 0.04 0.45 0.50 <
5 -7 3 1 1 0.00 -0.11 0.46 <
5 -7 3 2 0 18.08 23.25 1.15 o
-6 -6 3 -1 -1 0.00 0.77 0.56 <
-6 -6 3 -1 0 0.01 -0.05 0.54 <
-6 -6 3 -1 1 0.01 0.14 0.53 <
-6 -6 3 0 -2 74.94 72.16 2.73 o
-6 -6 3 0 -1 1.62 8.95 0.75 o
-6 -6 3 0 0 0.06 0.58 0.51 <
-6 -6 3 0 1 0.21 5.27 0.64 o
-6 -6 3 0 2 22.17 25.16 1.18 o
-6 -6 3 1 -1 0.00 0.32 0.44 <
-6 -6 3 1 0 0.00 0.20 0.46 <
-6 -6 3 1 1 0.01 -0.29 0.46 <
-6 -6 3 2 0 0.01 0.32 0.40 <
-5 -6 3 -2 0 0.02 0.61 0.43 <
-5 -6 3 -1 -1 0.45 -0.05 0.38 <
-5 -6 3 -1 0 0.31 0.04 0.39 <
-5 -6 3 -1 1 0.00 -0.08 0.38 <
-5 -6 3 0 -2 19.62 18.49 0.97 o
-5 -6 3 0 -1 0.09 3.71 0.50 o
-5 -6 3 0 0 8.56 11.26 0.72 o
-5 -6 3 0 1 0.33 1.09 0.40 <
-5 -6 3 0 2 17.55 15.13 0.83 o
-5 -6 3 1 -1 0.05 -0.15 0.38 <
-5 -6 3 1 0 0.69 1.82 0.43 o
-5 -6 3 1 1 0.13 0.84 0.36 <
-5 -6 3 2 0 0.06 0.70 0.41 <
-4 -6 3 -2 0 0.38 -0.16 0.46 <
-4 -6 3 -1 -1 0.16 0.36 0.51 <
-4 -6 3 -1 0 3.28 3.87 0.64 o
-4 -6 3 -1 1 1.19 0.84 0.52 <
-4 -6 3 0 -2 76.48 76.55 2.86 o
-4 -6 3 0 -1 6.28 9.51 0.96 o
-4 -6 3 0 0 1.01 2.42 0.57 o
-4 -6 3 0 1 18.03 21.97 1.44 o
-4 -6 3 0 2 129.76 132.88 6.50 o
-4 -6 3 1 -1 5.57 5.25 0.54 o
-4 -6 3 1 0 1.69 2.67 0.56 o
-4 -6 3 1 1 0.01 -0.15 0.56 <
-4 -6 3 2 0 0.06 0.58 0.50 <
-3 -6 3 -2 0 0.15 0.32 0.41 <
-3 -6 3 -1 -1 0.78 0.68 0.62 <
-3 -6 3 -1 0 0.16 0.10 0.36 <
-3 -6 3 -1 1 0.83 1.12 0.40 <
-3 -6 3 0 -2 0.04 0.10 0.65 <
-3 -6 3 0 -1 1.08 0.20 0.62 <
-3 -6 3 0 0 0.40 2.23 0.66 o
-3 -6 3 0 1 0.26 1.62 0.57 <
-3 -6 3 0 2 0.00 0.04 0.47 <
-3 -6 3 1 -1 0.47 0.96 0.61 <
-3 -6 3 1 0 0.37 -0.20 0.76 <
-3 -6 3 1 1 4.05 3.39 0.49 o
-3 -6 3 2 0 0.38 -0.01 0.48 <
-2 -6 3 -2 0 0.80 4.07 0.53 o
-2 -6 3 -1 -1 4.56 5.03 0.54 o
-2 -6 3 -1 0 0.60 6.13 0.59 o
-2 -6 3 -1 1 80.12 70.54 3.09 o
-2 -6 3 0 -2 105.12 108.41 3.90 o
-2 -6 3 0 -1 129.26 127.79 4.54 o
-2 -6 3 0 0 2.47 5.06 0.72 o
-2 -6 3 0 1 19.96 19.60 0.98 o
-2 -6 3 0 2 83.47 89.23 3.47 o
-2 -6 3 1 -1 128.89 114.74 5.84 o
-2 -6 3 1 0 0.74 13.27 0.79 o
-2 -6 3 1 1 5.82 5.27 0.50 o
-2 -6 3 2 0 0.00 1.34 0.38 o
-1 -6 3 -2 0 0.73 1.19 0.45 <
-1 -6 3 -1 -1 44.59 37.14 1.59 o
-1 -6 3 -1 0 5.59 5.46 0.78 o
-1 -6 3 -1 1 35.39 30.24 1.34 o
-1 -6 3 0 -2 11.71 10.90 1.04 o
-1 -6 3 0 -1 72.36 68.59 3.69 o
-1 -6 3 0 0 15.18 27.34 1.24 o
-1 -6 3 0 1 11.25 12.19 0.73 o
-1 -6 3 0 2 2.06 1.62 0.39 o
-1 -6 3 1 -1 65.24 53.60 2.44 o
-1 -6 3 1 0 50.14 52.86 2.56 o
-1 -6 3 1 1 100.46 96.42 3.47 o
-1 -6 3 2 0 11.24 7.35 0.57 o
0 -6 3 -2 0 7.71 8.60 0.66 o
0 -6 3 -1 -1 0.04 0.23 0.38 <
0 -6 3 -1 0 17.26 20.28 1.02 o
0 -6 3 -1 1 122.77 117.36 5.91 o
0 -6 3 0 -2 7.24 7.90 0.89 o
0 -6 3 0 -1 15.96 18.29 1.07 o
0 -6 3 0 0 0.04 -0.01 0.35 <
0 -6 3 0 1 9.26 10.44 0.68 o
0 -6 3 0 2 7.22 7.13 0.83 o
0 -6 3 1 -1 118.03 113.85 4.46 o
0 -6 3 1 0 8.99 9.18 0.76 o
0 -6 3 1 1 0.02 0.58 0.35 <
0 -6 3 2 0 7.17 6.52 0.54 o
1 -6 3 -2 0 10.92 10.65 0.98 o
1 -6 3 -1 -1 42.66 36.22 2.13 o
1 -6 3 -1 0 73.41 67.59 2.58 o
1 -6 3 -1 1 61.55 50.95 1.98 o
1 -6 3 0 -2 0.61 1.30 0.56 <
1 -6 3 0 -1 5.39 3.85 0.46 o
1 -6 3 0 0 18.01 29.26 1.28 o
1 -6 3 0 1 51.54 46.55 1.86 o
1 -6 3 0 2 11.59 7.16 0.57 o
1 -6 3 1 -1 33.76 31.08 1.48 o
1 -6 3 1 0 11.47 12.64 0.75 o
1 -6 3 1 1 95.11 95.67 3.45 o
1 -6 3 2 0 1.68 2.59 0.41 o
2 -6 3 -2 0 102.38 104.07 5.17 o
2 -6 3 -1 -1 5.18 4.30 0.65 o
2 -6 3 -1 0 127.74 126.57 6.27 o
2 -6 3 -1 1 127.25 117.15 5.84 o
2 -6 3 0 -2 0.58 3.22 0.49 o
2 -6 3 0 -1 0.35 4.90 0.51 o
2 -6 3 0 0 2.48 5.85 0.70 o
2 -6 3 0 1 0.74 10.10 0.92 o
2 -6 3 0 2 0.02 1.06 0.46 <
2 -6 3 1 -1 77.80 65.28 2.45 o
2 -6 3 1 0 20.89 18.54 1.10 o
2 -6 3 1 1 6.63 6.49 0.70 o
2 -6 3 2 0 82.78 82.94 3.00 o
3 -6 3 -2 0 0.03 -0.36 0.39 <
3 -6 3 -1 -1 0.71 0.10 0.59 <
3 -6 3 -1 0 1.11 1.22 0.39 o
3 -6 3 -1 1 0.42 1.11 0.34 o
3 -6 3 0 -2 0.14 0.39 0.54 <
3 -6 3 0 -1 0.27 1.00 0.59 <
3 -6 3 0 0 0.32 2.39 0.64 o
3 -6 3 0 1 0.34 0.47 0.34 <
3 -6 3 0 2 0.42 0.32 0.35 <
3 -6 3 1 -1 0.82 0.81 0.54 <
3 -6 3 1 0 0.20 2.05 0.55 o
3 -6 3 1 1 4.11 3.93 0.51 o
3 -6 3 2 0 0.01 0.26 0.50 <
4 -6 3 -2 0 67.25 69.39 2.59 o
4 -6 3 -1 -1 0.13 0.47 0.36 <
4 -6 3 -1 0 5.54 8.03 0.61 o
4 -6 3 -1 1 4.76 4.70 0.47 o
4 -6 3 0 -2 0.31 0.33 0.33 <
4 -6 3 0 -1 3.07 3.48 0.43 o
4 -6 3 0 0 1.13 2.35 0.41 o
4 -6 3 0 1 1.82 2.81 0.39 o
4 -6 3 0 2 0.02 0.19 0.32 <
4 -6 3 1 -1 1.26 1.26 0.37 o
4 -6 3 1 0 14.66 18.96 0.93 o
4 -6 3 1 1 0.01 -0.04 0.31 <
4 -6 3 2 0 114.85 113.76 3.99 o
5 -6 3 -2 0 18.44 16.47 0.85 o
5 -6 3 -1 -1 0.35 0.41 0.34 <
5 -6 3 -1 0 0.03 2.51 0.40 o
5 -6 3 -1 1 0.02 0.31 0.33 <
5 -6 3 0 -2 0.02 0.71 0.35 <
5 -6 3 0 -1 0.34 0.18 0.33 <
5 -6 3 0 0 6.84 9.82 0.63 o
5 -6 3 0 1 0.57 1.74 0.33 o
5 -6 3 0 2 0.05 0.22 0.31 <
5 -6 3 1 -1 0.00 0.25 0.32 <
5 -6 3 1 0 0.29 -0.22 0.34 <
5 -6 3 1 1 0.20 0.50 0.32 <
5 -6 3 2 0 15.24 12.42 0.83 o
6 -6 3 -2 0 62.50 63.91 2.38 o
6 -6 3 -1 -1 0.00 0.50 0.41 <
6 -6 3 -1 0 1.68 8.61 0.63 o
6 -6 3 -1 1 0.01 0.32 0.35 <
6 -6 3 0 -1 0.00 0.29 0.39 <
6 -6 3 0 0 0.07 1.21 0.40 <
6 -6 3 0 1 0.01 -0.16 0.41 <
6 -6 3 0 2 0.01 -0.49 0.47 <
6 -6 3 1 -1 0.00 0.58 0.41 <
6 -6 3 1 0 0.12 4.30 0.71 o
6 -6 3 1 1 0.01 0.35 0.52 <
6 -6 3 2 0 20.25 24.65 1.25 o
-7 -5 3 -1 -1 0.02 0.42 0.42 <
-7 -5 3 -1 0 0.48 0.93 0.44 <
-7 -5 3 0 -2 25.56 28.14 1.22 o
-7 -5 3 0 -1 0.16 4.38 0.52 o
-7 -5 3 0 0 1.06 0.59 0.40 <
-7 -5 3 0 1 0.31 1.59 0.43 o
-7 -5 3 0 2 8.37 10.39 0.97 o
-7 -5 3 1 -1 0.06 -0.26 0.34 <
-7 -5 3 1 0 1.86 1.78 0.39 o
-7 -5 3 1 1 0.08 -1.10 0.40 <
-7 -5 3 2 0 0.00 0.27 0.39 <
-6 -5 3 -2 0 0.01 0.39 0.34 <
-6 -5 3 -1 -1 0.16 0.17 0.32 <
-6 -5 3 -1 0 0.36 0.41 0.30 <
-6 -5 3 -1 1 0.00 0.05 0.29 <
-6 -5 3 0 -2 8.52 7.41 0.55 o
-6 -5 3 0 -1 0.52 4.04 0.44 o
-6 -5 3 0 0 7.19 9.36 0.59 o
-6 -5 3 0 1 0.06 0.55 0.33 <
-6 -5 3 0 2 6.03 5.43 0.54 o
-6 -5 3 1 -1 0.07 0.47 0.30 <
-6 -5 3 1 0 0.76 1.40 0.46 o
-6 -5 3 1 1 0.44 0.92 0.31 <
-6 -5 3 2 0 0.07 0.71 0.30 <
-5 -5 3 -2 0 0.00 -0.20 0.31 <
-5 -5 3 -1 -1 0.00 0.14 0.33 <
-5 -5 3 -1 0 0.01 0.22 0.31 <
-5 -5 3 -1 1 0.10 0.20 0.34 <
-5 -5 3 0 -2 202.09 204.21 6.98 o
-5 -5 3 0 -1 1.13 5.44 0.60 o
-5 -5 3 0 0 10.16 23.15 1.49 o
-5 -5 3 0 1 53.70 62.57 2.74 o
-5 -5 3 0 2 192.94 191.47 6.47 o
-5 -5 3 1 -1 0.16 0.38 0.47 <
-5 -5 3 1 0 0.00 -0.02 0.32 <
-5 -5 3 1 1 0.00 -0.46 0.32 <
-5 -5 3 2 0 0.01 0.06 0.30 <
-4 -5 3 -2 0 0.01 0.24 0.41 <
-4 -5 3 -1 -1 2.56 3.14 0.52 o
-4 -5 3 -1 0 0.05 1.18 0.42 <
-4 -5 3 -1 1 0.04 0.69 0.60 <
-4 -5 3 0 -2 0.91 1.00 0.35 <
-4 -5 3 0 -1 10.47 7.45 0.77 o
-4 -5 3 0 0 2.00 5.04 0.59 o
-4 -5 3 0 1 0.74 1.07 0.43 <
-4 -5 3 0 2 28.62 25.17 1.50 o
-4 -5 3 1 -1 0.00 0.19 0.32 <
-4 -5 3 1 0 0.22 0.86 0.41 <
-4 -5 3 1 1 2.55 3.03 0.49 o
-4 -5 3 2 0 0.05 0.61 0.28 <
-3 -5 3 -2 0 0.01 0.75 0.37 <
-3 -5 3 -1 -1 0.95 1.40 0.70 <
-3 -5 3 -1 0 0.85 2.04 0.36 o
-3 -5 3 -1 1 11.20 10.38 0.63 o
-3 -5 3 0 -2 140.39 150.52 10.51 o
-3 -5 3 0 -1 130.95 131.91 6.56 o
-3 -5 3 0 0 0.21 7.09 0.75 o
-3 -5 3 0 1 15.80 12.92 0.70 o
-3 -5 3 0 2 90.16 99.37 3.53 o
-3 -5 3 1 -1 22.10 20.78 1.38 o
-3 -5 3 1 0 0.28 1.05 0.44 <
-3 -5 3 1 1 2.22 2.46 0.42 o
-3 -5 3 2 0 0.02 -0.16 0.44 <
-2 -5 3 -2 0 0.12 0.49 0.33 <
-2 -5 3 -1 -1 15.24 13.53 0.73 o
-2 -5 3 -1 0 2.35 2.19 0.35 o
-2 -5 3 -1 1 6.95 7.13 0.51 o
-2 -5 3 0 -2 15.30 14.92 0.79 o
-2 -5 3 0 -1 110.07 98.28 3.49 o
-2 -5 3 0 0 24.41 44.17 1.71 o
-2 -5 3 0 1 37.27 35.21 1.43 o
-2 -5 3 0 2 1.55 1.16 0.32 o
-2 -5 3 1 -1 12.95 14.02 0.83 o
-2 -5 3 1 0 19.31 19.88 0.93 o
-2 -5 3 1 1 57.66 54.32 2.05 o
-2 -5 3 2 0 1.68 0.92 0.30 o
-1 -5 3 -2 0 7.20 4.02 0.49 o
-1 -5 3 -1 -1 3.31 3.95 0.52 o
-1 -5 3 -1 0 35.56 34.01 1.53 o
-1 -5 3 -1 1 292.48 267.80 9.00 o
-1 -5 3 0 -2 86.91 80.01 2.93 o
-1 -5 3 0 -1 177.24 186.08 8.56 o
-1 -5 3 0 0 3.47 1.15 0.33 o
-1 -5 3 0 1 309.01 303.35 10.16 o
-1 -5 3 0 2 203.87 198.41 6.73 o
-1 -5 3 1 -1 327.00 308.48 10.35 o
-1 -5 3 1 0 54.47 53.40 2.01 o
-1 -5 3 1 1 0.02 1.36 0.32 o
-1 -5 3 2 0 16.46 14.46 0.76 o
0 -5 3 -2 0 0.04 0.41 0.43 <
0 -5 3 -1 -1 87.80 81.82 2.97 o
0 -5 3 -1 0 23.99 21.95 0.99 o
0 -5 3 -1 1 0.39 0.24 0.42 <
0 -5 3 0 -2 0.07 0.46 0.28 <
0 -5 3 0 -1 22.00 23.21 1.16 o
0 -5 3 0 0 55.80 60.35 2.25 o
0 -5 3 0 1 53.31 51.53 2.28 o
0 -5 3 0 2 2.61 2.52 0.52 o
0 -5 3 1 -1 0.69 2.04 0.33 o
0 -5 3 1 0 55.47 53.43 2.03 o
0 -5 3 1 1 83.57 73.39 2.67 o
0 -5 3 2 0 2.71 4.07 0.41 o
1 -5 3 -2 0 87.80 81.85 2.97 o
1 -5 3 -1 -1 5.30 4.43 0.52 o
1 -5 3 -1 0 180.30 182.35 6.81 o
1 -5 3 -1 1 329.55 308.32 10.29 o
1 -5 3 0 -2 7.43 4.73 0.42 o
1 -5 3 0 -1 34.62 29.11 1.24 o
1 -5 3 0 0 2.26 0.24 0.30 <
1 -5 3 0 1 57.09 49.41 1.91 o
1 -5 3 0 2 17.43 13.98 0.74 o
1 -5 3 1 -1 290.15 272.75 9.18 o
1 -5 3 1 0 301.05 283.32 9.52 o
1 -5 3 1 1 0.03 0.77 0.31 <
1 -5 3 2 0 197.91 198.49 6.74 o
2 -5 3 -2 0 14.97 14.47 1.03 o
2 -5 3 -1 -1 14.02 15.03 1.04 o
2 -5 3 -1 0 104.03 105.77 5.22 o
2 -5 3 -1 1 12.13 10.27 0.72 o
2 -5 3 0 -2 0.11 0.43 0.28 <
2 -5 3 0 -1 2.05 1.96 0.45 o
2 -5 3 0 0 23.90 43.48 2.35 o
2 -5 3 0 1 18.10 17.46 1.14 o
2 -5 3 0 2 1.97 1.61 0.31 o
2 -5 3 1 -1 6.95 8.27 0.62 o
2 -5 3 1 0 35.18 34.67 1.94 o
2 -5 3 1 1 55.20 51.67 2.72 o
2 -5 3 2 0 1.29 0.80 0.36 <
3 -5 3 -2 0 133.98 147.11 5.11 o
3 -5 3 -1 -1 0.85 0.91 0.30 o
3 -5 3 -1 0 124.89 131.66 5.02 o
3 -5 3 -1 1 19.80 18.92 0.89 o
3 -5 3 0 -2 0.01 0.73 0.46 <
3 -5 3 0 -1 0.77 2.51 0.53 o
3 -5 3 0 0 0.26 5.08 0.44 o
3 -5 3 0 1 0.19 1.86 0.33 o
3 -5 3 0 2 0.03 0.10 0.25 <
3 -5 3 1 -1 10.98 8.75 0.79 o
3 -5 3 1 0 14.52 12.50 0.66 o
3 -5 3 1 1 1.99 3.24 0.37 o
3 -5 3 2 0 82.70 88.21 4.53 o
4 -5 3 -2 0 0.53 1.50 0.32 o
4 -5 3 -1 -1 3.06 2.31 0.34 o
4 -5 3 -1 0 8.76 7.58 0.50 o
4 -5 3 -1 1 0.01 0.16 0.27 <
4 -5 3 0 -2 0.03 0.03 0.28 <
4 -5 3 0 -1 0.08 0.13 0.27 <
4 -5 3 0 0 2.00 5.37 0.45 o
4 -5 3 0 1 0.30 1.22 0.29 o
4 -5 3 0 2 0.04 0.01 0.27 <
4 -5 3 1 -1 0.03 0.48 0.27 <
4 -5 3 1 0 0.60 0.84 0.27 o
4 -5 3 1 1 2.24 2.21 0.33 o
4 -5 3 2 0 24.87 22.65 0.99 o
5 -5 3 -2 0 180.01 178.23 6.09 o
5 -5 3 -1 -1 0.00 0.50 0.27 <
5 -5 3 -1 0 0.84 5.19 0.45 o
5 -5 3 -1 1 0.12 0.69 0.28 <
5 -5 3 0 -2 0.00 0.04 0.28 <
5 -5 3 0 -1 0.00 0.33 0.29 <
5 -5 3 0 0 9.06 20.34 0.91 o
5 -5 3 0 1 0.02 0.55 0.27 <
5 -5 3 0 2 0.00 0.06 0.28 <
5 -5 3 1 -1 0.08 0.22 0.27 <
5 -5 3 1 0 47.22 56.32 2.09 o
5 -5 3 1 1 0.01 0.23 0.26 <
5 -5 3 2 0 176.30 162.92 6.84 o
6 -5 3 -2 0 7.80 7.90 0.50 o
6 -5 3 -1 -1 0.21 0.65 0.27 <
6 -5 3 -1 0 0.46 3.47 0.36 o
6 -5 3 -1 1 0.04 0.05 0.26 <
6 -5 3 0 -2 0.00 0.46 0.29 <
6 -5 3 0 -1 0.24 0.17 0.26 <
6 -5 3 0 0 6.32 8.00 0.49 o
6 -5 3 0 1 0.54 0.57 0.28 <
6 -5 3 0 2 0.05 0.67 0.28 <
6 -5 3 1 -1 0.01 0.66 0.26 <
6 -5 3 1 0 0.04 0.41 0.29 <
6 -5 3 1 1 0.31 0.69 0.28 <
6 -5 3 2 0 5.73 4.75 0.39 o
7 -5 3 -2 0 21.65 24.95 1.03 o
7 -5 3 -1 -1 0.01 0.70 0.34 <
7 -5 3 -1 0 0.08 3.77 0.38 o
7 -5 3 -1 1 0.07 0.38 0.27 <
7 -5 3 0 -1 0.37 0.06 0.32 <
7 -5 3 0 0 0.93 0.34 0.27 <
7 -5 3 0 1 1.59 1.57 0.29 o
7 -5 3 0 2 0.01 0.41 0.26 <
7 -5 3 1 0 0.20 1.00 0.32 o
7 -5 3 1 1 0.17 0.66 0.25 <
7 -5 3 2 0 7.50 8.79 0.65 o
-8 -4 3 1 -1 0.41 2.12 0.61 o
-8 -4 3 2 0 0.43 0.62 0.49 <
-7 -4 3 -2 0 0.07 0.14 0.30 <
-7 -4 3 -1 -1 0.15 0.53 0.28 <
-7 -4 3 -1 0 0.22 0.53 0.28 <
-7 -4 3 -1 1 0.12 0.12 0.26 <
-7 -4 3 0 -2 8.31 8.02 0.51 o
-7 -4 3 0 -1 3.58 6.01 0.44 o
-7 -4 3 0 0 9.45 10.60 0.57 o
-7 -4 3 0 1 0.00 1.00 0.27 o
-7 -4 3 0 2 0.05 0.51 0.27 <
-7 -4 3 1 -1 1.40 1.44 0.28 o
-7 -4 3 1 0 2.08 3.19 0.32 o
-7 -4 3 1 1 0.22 0.56 0.25 <
-7 -4 3 2 0 0.01 0.14 0.24 <
-6 -4 3 -2 0 0.28 0.74 0.27 <
-6 -4 3 -1 -1 0.07 0.22 0.25 <
-6 -4 3 -1 0 2.60 3.85 0.36 o
-6 -4 3 -1 1 0.88 0.99 0.28 o
-6 -4 3 0 -2 74.56 74.53 2.69 o
-6 -4 3 0 -1 12.83 13.36 0.68 o
-6 -4 3 0 0 0.90 1.44 0.29 o
-6 -4 3 0 1 4.33 7.18 0.47 o
-6 -4 3 0 2 50.69 50.03 1.86 o
-6 -4 3 1 -1 4.86 5.42 0.41 o
-6 -4 3 1 0 1.07 1.95 0.29 o
-6 -4 3 1 1 0.33 1.14 0.28 o
-6 -4 3 2 0 0.02 0.06 0.25 <
-5 -4 3 -2 0 0.01 0.17 0.28 <
-5 -4 3 -1 -1 1.11 0.74 0.27 <
-5 -4 3 -1 0 0.15 0.05 0.25 <
-5 -4 3 -1 1 0.08 0.36 0.26 <
-5 -4 3 0 -2 16.87 14.62 0.73 o
-5 -4 3 0 -1 2.63 2.08 0.31 o
-5 -4 3 0 0 1.84 4.54 0.38 o
-5 -4 3 0 1 0.36 0.20 0.26 <
-5 -4 3 0 2 8.35 7.63 0.47 o
-5 -4 3 1 -1 0.02 0.50 0.26 <
-5 -4 3 1 0 0.41 0.89 0.26 o
-5 -4 3 1 1 4.76 4.23 0.36 o
-5 -4 3 2 0 0.07 0.25 0.25 <
-4 -4 3 -2 0 0.29 0.01 0.34 <
-4 -4 3 -1 -1 0.09 -0.10 0.34 <
-4 -4 3 -1 0 0.00 0.21 0.32 <
-4 -4 3 -1 1 0.75 0.85 0.33 <
-4 -4 3 0 -2 475.11 522.25 17.16 o
-4 -4 3 0 -1 114.85 108.07 4.35 o
-4 -4 3 0 0 6.77 9.44 0.74 o
-4 -4 3 0 1 167.80 158.84 7.56 o
-4 -4 3 0 2 200.37 207.32 9.83 o
-4 -4 3 1 -1 1.22 0.72 0.27 <
-4 -4 3 1 0 0.04 -0.01 0.30 <
-4 -4 3 1 1 0.01 -0.10 0.28 <
-4 -4 3 2 0 0.01 -0.21 0.24 <
-3 -4 3 -2 0 0.00 -0.28 0.25 <
-3 -4 3 -1 -1 0.06 0.17 0.31 <
-3 -4 3 -1 0 0.54 0.39 0.24 <
-3 -4 3 -1 1 1.17 1.33 0.26 o
-3 -4 3 0 -2 87.14 91.16 4.59 o
-3 -4 3 0 -1 204.13 169.54 7.96 o
-3 -4 3 0 0 2.93 29.69 1.78 o
-3 -4 3 0 1 68.63 63.51 2.32 o
-3 -4 3 0 2 30.94 32.08 1.28 o
-3 -4 3 1 -1 3.34 3.45 0.48 o
-3 -4 3 1 0 0.48 2.46 0.47 o
-3 -4 3 1 1 13.77 15.76 0.74 o
-3 -4 3 2 0 0.04 0.05 0.37 <
-2 -4 3 -2 0 0.28 0.36 0.23 <
-2 -4 3 -1 -1 2.99 3.02 0.34 o
-2 -4 3 -1 0 1.33 1.71 0.28 o
-2 -4 3 -1 1 36.72 39.08 1.49 o
-2 -4 3 0 -2 112.93 116.54 4.88 o
-2 -4 3 0 -1 222.98 197.20 6.66 o
-2 -4 3 0 0 3.32 5.14 0.45 o
-2 -4 3 0 1 145.20 130.95 4.52 o
-2 -4 3 0 2 110.63 116.66 4.03 o
-2 -4 3 1 -1 40.69 41.33 1.58 o
-2 -4 3 1 0 5.64 6.87 0.49 o
-2 -4 3 1 1 0.01 0.11 0.23 <
-2 -4 3 2 0 0.33 0.39 0.23 <
-1 -4 3 -2 0 0.42 0.21 0.23 <
-1 -4 3 -1 -1 26.36 28.65 1.29 o
-1 -4 3 -1 0 35.32 31.45 1.26 o
-1 -4 3 -1 1 25.82 25.27 1.06 o
-1 -4 3 0 -2 39.86 35.91 1.41 o
-1 -4 3 0 -1 25.52 22.15 0.95 o
-1 -4 3 0 0 62.79 64.79 2.33 o
-1 -4 3 0 1 178.13 175.58 5.95 o
-1 -4 3 0 2 25.05 29.09 1.18 o
-1 -4 3 1 -1 35.96 35.07 1.37 o
-1 -4 3 1 0 7.82 9.01 0.52 o
-1 -4 3 1 1 29.77 33.43 1.32 o
-1 -4 3 2 0 0.00 0.02 0.23 <
0 -4 3 -2 0 55.00 48.52 2.60 o
0 -4 3 -1 -1 0.10 0.51 0.28 <
0 -4 3 -1 0 243.90 231.57 11.01 o
0 -4 3 -1 1 719.47 732.54 34.15 o
0 -4 3 0 -2 54.96 47.72 1.79 o
0 -4 3 0 -1 235.31 226.84 7.64 o
0 -4 3 0 0 0.37 1.67 0.30 o
0 -4 3 0 1 1063.25 992.00 45.99 o
0 -4 3 0 2 255.13 259.89 12.24 o
0 -4 3 1 -1 722.77 748.43 24.54 o
0 -4 3 1 0 1055.39 1012.53 33.19 o
0 -4 3 1 1 0.01 0.22 0.31 <
0 -4 3 2 0 247.73 252.24 8.42 o
1 -4 3 -2 0 38.05 34.86 1.37 o
1 -4 3 -1 -1 27.80 26.04 1.19 o
1 -4 3 -1 0 24.90 20.84 0.90 o
1 -4 3 -1 1 35.58 35.09 1.38 o
1 -4 3 0 -2 0.31 0.18 0.22 <
1 -4 3 0 -1 32.59 32.31 1.28 o
1 -4 3 0 0 58.32 66.75 2.42 o
1 -4 3 0 1 7.28 8.00 0.48 o
1 -4 3 0 2 0.05 -0.07 0.22 <
1 -4 3 1 -1 26.42 24.47 1.01 o
1 -4 3 1 0 177.63 170.12 5.78 o
1 -4 3 1 1 29.99 30.33 1.21 o
1 -4 3 2 0 24.67 29.99 1.19 o
2 -4 3 -2 0 111.16 124.46 4.30 o
2 -4 3 -1 -1 3.63 2.20 0.38 o
2 -4 3 -1 0 213.57 188.62 7.35 o
2 -4 3 -1 1 39.77 38.07 1.46 o
2 -4 3 0 -2 0.17 -0.37 0.31 <
2 -4 3 0 -1 1.05 1.68 0.34 o
2 -4 3 0 0 2.45 6.24 0.57 o
2 -4 3 0 1 5.50 5.93 0.40 o
2 -4 3 0 2 0.31 0.15 0.22 <
2 -4 3 1 -1 36.44 35.61 1.92 o
2 -4 3 1 0 137.30 121.55 5.88 o
2 -4 3 1 1 0.04 0.45 0.28 <
2 -4 3 2 0 104.63 109.39 5.32 o
3 -4 3 -2 0 84.39 91.69 3.37 o
3 -4 3 -1 -1 0.01 0.28 0.21 <
3 -4 3 -1 0 195.46 170.47 5.75 o
3 -4 3 -1 1 2.68 2.97 0.30 o
3 -4 3 0 -2 0.01 0.67 0.31 <
3 -4 3 0 -1 0.27 0.04 0.20 <
3 -4 3 0 0 3.03 35.29 1.35 o
3 -4 3 0 1 0.26 1.27 0.30 o
3 -4 3 0 2 0.00 0.09 0.22 <
3 -4 3 1 -1 1.27 1.86 0.26 o
3 -4 3 1 0 67.40 65.81 2.36 o
3 -4 3 1 1 13.25 14.18 0.67 o
3 -4 3 2 0 26.68 26.51 1.07 o
4 -4 3 -2 0 450.75 466.58 15.46 o
4 -4 3 -1 -1 0.01 -0.32 0.24 <
4 -4 3 -1 0 109.00 112.76 4.07 o
4 -4 3 -1 1 0.81 0.79 0.28 <
4 -4 3 0 -2 0.21 -0.05 0.24 <
4 -4 3 0 -1 0.01 0.34 0.23 <
4 -4 3 0 0 6.73 7.58 0.45 o
4 -4 3 0 1 0.03 -0.05 0.22 <
4 -4 3 0 2 0.01 0.17 0.34 <
4 -4 3 1 -1 0.94 0.71 0.23 o
4 -4 3 1 0 155.29 139.61 4.77 o
4 -4 3 1 1 0.01 0.20 0.21 <
4 -4 3 2 0 191.76 191.97 6.50 o
5 -4 3 -2 0 14.29 14.62 0.69 o
5 -4 3 -1 -1 0.77 0.68 0.25 <
5 -4 3 -1 0 2.39 2.05 0.27 o
5 -4 3 -1 1 0.00 0.18 0.21 <
5 -4 3 0 -2 0.00 -0.11 0.23 <
5 -4 3 0 -1 0.11 0.38 0.23 <
5 -4 3 0 0 2.03 4.46 0.34 o
5 -4 3 0 1 0.24 0.71 0.22 o
5 -4 3 0 2 0.06 -0.01 0.21 <
5 -4 3 1 -1 0.12 0.33 0.22 <
5 -4 3 1 0 0.33 1.02 0.24 o
5 -4 3 1 1 4.54 3.86 0.32 o
5 -4 3 2 0 7.87 8.68 0.47 o
6 -4 3 -2 0 65.73 71.59 2.50 o
6 -4 3 -1 -1 0.02 0.08 0.22 <
6 -4 3 -1 0 11.73 11.84 0.58 o
6 -4 3 -1 1 4.10 4.67 0.36 o
6 -4 3 0 -2 0.21 0.37 0.23 <
6 -4 3 0 -1 2.23 2.91 0.29 o
6 -4 3 0 0 0.73 2.13 0.27 o
6 -4 3 0 1 1.14 2.12 0.27 o
6 -4 3 0 2 0.02 0.01 0.22 <
6 -4 3 1 -1 0.70 1.54 0.25 o
6 -4 3 1 0 3.54 6.56 0.41 o
6 -4 3 1 1 0.34 0.76 0.22 o
6 -4 3 2 0 45.59 48.88 1.75 o
7 -4 3 -2 0 7.67 7.18 0.41 o
7 -4 3 -1 -1 0.12 0.52 0.21 <
7 -4 3 -1 0 3.38 4.91 0.38 o
7 -4 3 -1 1 1.20 1.24 0.24 o
7 -4 3 0 -2 0.05 0.36 0.22 <
7 -4 3 0 -1 0.21 0.73 0.22 o
7 -4 3 0 0 8.55 9.72 0.47 o
7 -4 3 0 1 2.02 3.18 0.28 o
7 -4 3 0 2 0.01 0.27 0.20 <
7 -4 3 1 -1 0.14 -0.10 0.21 <
7 -4 3 1 0 0.00 1.01 0.23 o
7 -4 3 1 1 0.14 0.88 0.24 o
7 -4 3 2 0 0.03 0.13 0.20 <
8 -4 3 -1 1 0.45 1.26 0.26 o
8 -4 3 0 2 0.49 0.91 0.23 o
-8 -3 3 -1 -1 0.10 0.41 0.45 <
-8 -3 3 -1 0 0.05 0.81 0.46 <
-8 -3 3 0 -2 3.97 4.02 0.41 o
-8 -3 3 0 -1 0.85 1.06 0.46 <
-8 -3 3 0 0 3.29 2.60 0.49 o
-8 -3 3 0 1 0.10 0.14 0.40 <
-8 -3 3 0 2 0.28 0.53 0.42 <
-8 -3 3 1 -1 1.01 1.71 0.43 o
-8 -3 3 1 0 4.56 4.08 0.52 o
-8 -3 3 1 1 0.07 0.63 0.35 <
-8 -3 3 2 0 0.41 0.48 0.38 <
-7 -3 3 -2 0 2.91 4.23 0.33 o
-7 -3 3 -1 -1 0.63 0.42 0.22 <
-7 -3 3 -1 0 12.05 15.37 0.74 o
-7 -3 3 -1 1 6.18 6.18 0.38 o
-7 -3 3 0 -2 83.86 77.42 2.77 o
-7 -3 3 0 -1 15.63 16.65 0.74 o
-7 -3 3 0 0 1.36 1.03 0.24 o
-7 -3 3 0 1 4.45 6.49 0.42 o
-7 -3 3 0 2 15.16 13.72 0.61 o
-7 -3 3 1 -1 19.45 17.22 0.74 o
-7 -3 3 1 0 1.94 5.16 0.35 o
-7 -3 3 1 1 0.12 0.32 0.21 <
-7 -3 3 2 0 0.50 2.10 0.25 o
-6 -3 3 -2 0 0.06 0.41 0.22 <
-6 -3 3 -1 -1 0.02 -0.17 0.22 <
-6 -3 3 -1 0 0.13 0.21 0.21 <
-6 -3 3 -1 1 0.01 0.32 0.21 <
-6 -3 3 0 -2 0.12 0.30 0.22 <
-6 -3 3 0 -1 3.96 3.96 0.31 o
-6 -3 3 0 0 0.14 1.60 0.24 o
-6 -3 3 0 1 1.65 3.65 0.32 o
-6 -3 3 0 2 1.88 2.24 0.25 o
-6 -3 3 1 -1 1.38 1.69 0.23 o
-6 -3 3 1 0 0.14 0.51 0.20 <
-6 -3 3 1 1 3.36 3.39 0.29 o
-6 -3 3 2 0 0.22 0.14 0.20 <
-5 -3 3 -2 0 0.01 0.76 0.21 o
-5 -3 3 -1 -1 2.08 1.91 0.25 o
-5 -3 3 -1 0 0.87 2.16 0.26 o
-5 -3 3 -1 1 10.72 12.14 0.58 o
-5 -3 3 0 -2 178.09 190.43 6.40 o
-5 -3 3 0 -1 177.56 168.40 5.71 o
-5 -3 3 0 0 0.40 5.26 0.37 o
-5 -3 3 0 1 1.16 1.78 0.24 o
-5 -3 3 0 2 40.57 41.95 1.52 o
-5 -3 3 1 -1 16.77 16.12 0.71 o
-5 -3 3 1 0 0.31 1.08 0.21 o
-5 -3 3 1 1 8.06 7.67 0.47 o
-5 -3 3 2 0 0.01 0.18 0.20 <
-4 -3 3 -2 0 0.04 0.25 0.24 <
-4 -3 3 -1 -1 0.00 0.16 0.27 <
-4 -3 3 -1 0 0.01 -0.18 0.27 <
-4 -3 3 -1 1 3.37 1.84 0.32 o
-4 -3 3 0 -2 45.91 51.03 1.85 o
-4 -3 3 0 -1 314.09 280.15 13.17 o
-4 -3 3 0 0 3.10 33.84 1.79 o
-4 -3 3 0 1 53.15 50.45 2.54 o
-4 -3 3 0 2 10.86 9.95 0.56 o
-4 -3 3 1 -1 0.97 0.86 0.20 o
-4 -3 3 1 0 0.33 1.30 0.29 o
-4 -3 3 1 1 35.34 32.35 1.71 o
-4 -3 3 2 0 0.06 0.37 0.19 <
-3 -3 3 -2 0 0.13 0.28 0.20 <
-3 -3 3 -1 -1 0.01 0.02 0.20 <
-3 -3 3 -1 0 0.01 0.07 0.19 <
-3 -3 3 -1 1 3.38 3.80 0.31 o
-3 -3 3 0 -2 729.57 715.09 31.65 o
-3 -3 3 0 -1 405.72 383.90 17.87 o
-3 -3 3 0 0 21.52 27.30 1.07 o
-3 -3 3 0 1 563.87 547.64 17.93 o
-3 -3 3 0 2 210.61 230.28 7.66 o
-3 -3 3 1 -1 2.58 1.62 0.35 o
-3 -3 3 1 0 0.01 -0.16 0.29 <
-3 -3 3 1 1 0.28 0.44 0.19 <
-3 -3 3 2 0 0.07 -0.01 0.30 <
-2 -3 3 -2 0 0.74 0.55 0.21 <
-2 -3 3 -1 -1 0.73 1.12 0.22 o
-2 -3 3 -1 0 3.22 2.45 0.26 o
-2 -3 3 -1 1 1.25 0.35 0.20 <
-2 -3 3 0 -2 3.62 5.48 0.37 o
-2 -3 3 0 -1 17.85 16.76 0.74 o
-2 -3 3 0 0 571.12 493.27 16.31 o
-2 -3 3 0 1 743.94 732.29 24.11 o
-2 -3 3 0 2 39.62 42.46 1.55 o
-2 -3 3 1 -1 7.08 7.15 0.42 o
-2 -3 3 1 0 13.83 10.47 0.51 o
-2 -3 3 1 1 9.98 14.36 0.66 o
-2 -3 3 2 0 0.01 0.14 0.19 <
-1 -3 3 -2 0 3.32 2.14 0.26 o
-1 -3 3 -1 -1 0.21 0.24 0.22 <
-1 -3 3 -1 0 65.55 56.78 2.03 o
-1 -3 3 -1 1 113.65 123.59 4.20 o
-1 -3 3 0 -2 86.29 93.31 3.23 o
-1 -3 3 0 -1 341.94 329.20 10.93 o
-1 -3 3 0 0 34.15 42.40 1.55 o
-1 -3 3 0 1 1009.36 1062.82 34.77 o
-1 -3 3 0 2 203.22 219.73 7.24 o
-1 -3 3 1 -1 165.33 186.62 6.23 o
-1 -3 3 1 0 107.99 105.65 3.62 o
-1 -3 3 1 1 0.29 0.52 0.21 <
-1 -3 3 2 0 4.58 5.13 0.35 o
0 -3 3 -2 0 1.48 0.83 0.32 <
0 -3 3 -1 -1 0.08 0.06 0.23 <
0 -3 3 -1 0 1.99 1.61 0.35 o
0 -3 3 -1 1 0.61 0.46 0.30 <
0 -3 3 0 -2 1.60 1.59 0.24 o
0 -3 3 0 -1 1.89 1.64 0.24 o
0 -3 3 0 0 3.92 8.05 0.64 o
0 -3 3 0 1 13.07 14.35 0.92 o
0 -3 3 0 2 0.07 0.41 0.34 <
0 -3 3 1 -1 0.94 0.84 0.22 o
0 -3 3 1 0 12.34 13.11 0.61 o
0 -3 3 1 1 10.90 9.34 0.70 o
0 -3 3 2 0 0.16 0.59 0.22 <
1 -3 3 -2 0 80.86 90.16 3.11 o
1 -3 3 -1 -1 0.36 0.67 0.23 <
1 -3 3 -1 0 339.85 314.02 10.41 o
1 -3 3 -1 1 160.97 182.37 6.05 o
1 -3 3 0 -2 2.35 1.24 0.23 o
1 -3 3 0 -1 61.07 54.31 1.95 o
1 -3 3 0 0 29.01 39.78 1.46 o
1 -3 3 0 1 100.11 101.75 3.50 o
1 -3 3 0 2 6.20 5.72 0.38 o
1 -3 3 1 -1 111.78 122.24 4.15 o
1 -3 3 1 0 980.06 1020.64 33.09 o
1 -3 3 1 1 0.40 0.66 0.21 o
1 -3 3 2 0 199.70 219.59 7.20 o
2 -3 3 -2 0 4.42 5.48 0.36 o
2 -3 3 -1 -1 0.73 1.21 0.25 o
2 -3 3 -1 0 16.94 16.42 0.72 o
2 -3 3 -1 1 7.25 6.18 0.43 o
2 -3 3 0 -2 0.68 0.44 0.26 <
2 -3 3 0 -1 3.70 2.55 0.37 o
2 -3 3 0 0 548.11 481.73 15.79 o
2 -3 3 0 1 12.28 9.76 0.50 o
2 -3 3 0 2 0.04 0.15 0.19 <
2 -3 3 1 -1 1.25 0.73 0.26 <
2 -3 3 1 0 733.67 706.25 32.77 o
2 -3 3 1 1 10.65 13.06 0.60 o
2 -3 3 2 0 39.38 42.43 2.17 o
3 -3 3 -2 0 720.03 787.43 25.88 o
3 -3 3 -1 -1 0.01 0.10 0.18 <
3 -3 3 -1 0 395.04 381.95 12.58 o
3 -3 3 -1 1 2.68 1.49 0.22 o
3 -3 3 0 -2 0.12 0.09 0.18 <
3 -3 3 0 -1 0.08 -0.11 0.18 <
3 -3 3 0 0 22.33 25.95 1.00 o
3 -3 3 0 1 0.10 -0.05 0.18 <
3 -3 3 0 2 0.01 0.27 0.19 <
3 -3 3 1 -1 4.31 4.17 0.30 o
3 -3 3 1 0 543.02 520.53 17.16 o
3 -3 3 1 1 0.29 0.55 0.18 o
3 -3 3 2 0 208.41 223.45 7.37 o
4 -3 3 -2 0 44.77 45.41 2.27 o
4 -3 3 -1 -1 0.00 0.27 0.18 <
4 -3 3 -1 0 296.13 273.10 10.45 o
4 -3 3 -1 1 0.72 0.90 0.31 <
4 -3 3 0 -2 0.03 0.08 0.17 <
4 -3 3 0 -1 0.05 -0.05 0.18 <
4 -3 3 0 0 2.42 30.92 1.17 o
4 -3 3 0 1 0.42 1.07 0.33 o
4 -3 3 0 2 0.02 -0.35 0.28 <
4 -3 3 1 -1 2.95 2.58 0.24 o
4 -3 3 1 0 50.49 48.84 1.73 o
4 -3 3 1 1 33.16 32.01 1.19 o
4 -3 3 2 0 10.30 10.14 0.48 o
5 -3 3 -2 0 162.49 173.88 5.82 o
5 -3 3 -1 -1 1.73 1.57 0.23 o
5 -3 3 -1 0 166.64 164.71 5.97 o
5 -3 3 -1 1 16.03 14.48 0.62 o
5 -3 3 0 -2 0.02 0.50 0.18 <
5 -3 3 0 -1 0.48 1.34 0.21 o
5 -3 3 0 0 0.37 4.58 0.31 o
5 -3 3 0 1 0.35 2.35 0.28 o
5 -3 3 0 2 0.01 0.08 0.17 <
5 -3 3 1 -1 9.61 9.61 0.46 o
5 -3 3 1 0 0.83 2.28 0.23 o
5 -3 3 1 1 8.76 8.14 0.41 o
5 -3 3 2 0 39.67 39.98 1.44 o
6 -3 3 -2 0 0.08 0.15 0.18 <
6 -3 3 -1 -1 0.00 0.25 0.18 <
6 -3 3 -1 0 3.40 3.75 0.26 o
6 -3 3 -1 1 1.22 0.93 0.18 o
6 -3 3 0 -2 0.09 0.60 0.19 o
6 -3 3 0 -1 0.09 0.44 0.18 <
6 -3 3 0 0 0.28 0.70 0.18 o
6 -3 3 0 1 0.10 0.57 0.18 o
6 -3 3 0 2 0.21 0.35 0.18 <
6 -3 3 1 -1 0.02 0.09 0.16 <
6 -3 3 1 0 1.32 2.25 0.27 o
6 -3 3 1 1 2.87 2.71 0.24 o
6 -3 3 2 0 2.08 2.23 0.22 o
7 -3 3 -2 0 76.32 74.86 2.48 o
7 -3 3 -1 -1 0.54 0.40 0.18 <
7 -3 3 -1 0 15.07 16.51 0.66 o
7 -3 3 -1 1 18.27 16.02 0.64 o
7 -3 3 0 -2 2.79 3.21 0.24 o
7 -3 3 0 -1 11.67 12.19 0.59 o
7 -3 3 0 0 1.13 1.12 0.19 o
7 -3 3 0 1 2.05 4.42 0.28 o
7 -3 3 0 2 0.54 1.78 0.20 o
7 -3 3 1 -1 5.67 5.83 0.31 o
7 -3 3 1 0 4.12 5.70 0.30 o
7 -3 3 1 1 0.16 0.56 0.18 o
7 -3 3 2 0 14.15 14.03 0.56 o
8 -3 3 -2 0 3.83 3.28 0.27 o
8 -3 3 -1 -1 0.09 0.32 0.14 <
8 -3 3 -1 0 0.95 1.49 0.18 o
8 -3 3 -1 1 0.87 1.09 0.18 o
8 -3 3 0 0 2.82 2.65 0.18 o
8 -3 3 0 1 4.59 5.02 0.31 o
8 -3 3 0 2 0.45 0.60 0.17 o
8 -3 3 1 0 0.11 0.16 0.09 <
8 -3 3 1 1 0.03 0.09 0.14 <
-8 -2 3 -2 0 4.39 6.45 0.57 o
-8 -2 3 -1 -1 0.02 -0.14 0.33 <
-8 -2 3 -1 0 6.27 6.23 0.54 o
-8 -2 3 -1 1 2.74 2.19 0.37 o
-8 -2 3 0 -2 6.03 5.49 0.31 o
-8 -2 3 0 -1 0.33 0.57 0.31 <
-8 -2 3 0 0 0.25 0.31 0.34 <
-8 -2 3 0 1 0.30 1.00 0.32 o
-8 -2 3 0 2 0.63 0.40 0.17 <
-8 -2 3 1 -1 4.92 4.16 0.32 o
-8 -2 3 1 0 0.58 1.67 0.33 o
-8 -2 3 1 1 0.01 0.42 0.31 <
-8 -2 3 2 0 0.86 2.77 0.33 o
-7 -2 3 -2 0 0.08 0.85 0.19 o
-7 -2 3 -1 -1 0.01 -0.09 0.17 <
-7 -2 3 -1 0 0.03 0.38 0.16 <
-7 -2 3 -1 1 5.02 4.26 0.26 o
-7 -2 3 0 -2 1.43 2.61 0.24 o
-7 -2 3 0 -1 2.87 3.04 0.23 o
-7 -2 3 0 0 0.03 0.31 0.16 <
-7 -2 3 0 1 0.32 0.37 0.15 <
-7 -2 3 0 2 1.01 0.41 0.15 <
-7 -2 3 1 -1 1.88 1.87 0.20 o
-7 -2 3 1 0 0.12 0.54 0.16 o
-7 -2 3 1 1 1.80 1.38 0.18 o
-7 -2 3 2 0 0.44 0.60 0.16 o
-6 -2 3 -2 0 0.53 3.19 0.25 o
-6 -2 3 -1 -1 6.84 6.48 0.39 o
-6 -2 3 -1 0 0.42 3.81 0.28 o
-6 -2 3 -1 1 47.20 41.23 1.48 o
-6 -2 3 0 -2 190.62 188.51 6.26 o
-6 -2 3 0 -1 163.09 159.80 5.38 o
-6 -2 3 0 0 1.17 3.20 0.25 o
-6 -2 3 0 1 7.07 6.89 0.36 o
-6 -2 3 0 2 13.08 10.98 0.47 o
-6 -2 3 1 -1 91.40 90.32 3.07 o
-6 -2 3 1 0 0.27 8.18 0.39 o
-6 -2 3 1 1 2.72 2.17 0.21 o
-6 -2 3 2 0 0.02 0.86 0.17 o
-5 -2 3 -2 0 0.11 0.72 0.19 o
-5 -2 3 -1 -1 13.30 10.93 0.50 o
-5 -2 3 -1 0 2.02 1.82 0.20 o
-5 -2 3 -1 1 1.82 1.18 0.18 o
-5 -2 3 0 -2 32.55 30.18 1.10 o
-5 -2 3 0 -1 156.27 144.72 4.83 o
-5 -2 3 0 0 19.26 37.28 1.32 o
-5 -2 3 0 1 44.16 47.09 1.65 o
-5 -2 3 0 2 1.51 1.61 0.19 o
-5 -2 3 1 -1 17.06 16.78 0.67 o
-5 -2 3 1 0 14.47 14.96 0.62 o
-5 -2 3 1 1 63.40 55.75 1.93 o
-5 -2 3 2 0 1.29 0.67 0.16 o
-4 -2 3 -2 0 0.22 0.37 0.20 <
-4 -2 3 -1 -1 4.59 4.51 0.37 o
-4 -2 3 -1 0 1.31 1.87 0.27 o
-4 -2 3 -1 1 47.25 45.26 1.83 o
-4 -2 3 0 -2 171.61 198.56 6.60 o
-4 -2 3 0 -1 294.39 302.42 14.07 o
-4 -2 3 0 0 1.76 4.94 0.38 o
-4 -2 3 0 1 70.77 60.43 2.94 o
-4 -2 3 0 2 98.23 95.28 3.18 o
-4 -2 3 1 -1 25.53 29.21 1.07 o
-4 -2 3 1 0 5.28 5.12 0.40 o
-4 -2 3 1 1 3.23 4.46 0.38 o
-4 -2 3 2 0 0.24 0.44 0.19 <
-3 -2 3 -2 0 0.38 0.51 0.17 o
-3 -2 3 -1 -1 0.58 0.46 0.16 <
-3 -2 3 -1 0 4.11 2.34 0.23 o
-3 -2 3 -1 1 4.04 3.99 0.27 o
-3 -2 3 0 -2 17.21 22.90 1.28 o
-3 -2 3 0 -1 111.67 102.60 4.94 o
-3 -2 3 0 0 532.53 484.66 15.85 o
-3 -2 3 0 1 573.36 541.41 17.71 o
-3 -2 3 0 2 41.65 44.04 1.57 o
-3 -2 3 1 -1 1.23 1.83 0.32 o
-3 -2 3 1 0 11.15 9.93 0.53 o
-3 -2 3 1 1 26.66 24.30 0.92 o
-3 -2 3 2 0 0.09 -0.16 0.27 <
-2 -2 3 -2 0 0.01 0.09 0.18 <
-2 -2 3 -1 -1 0.19 0.68 0.19 o
-2 -2 3 -1 0 0.32 0.07 0.18 <
-2 -2 3 -1 1 8.52 9.29 0.51 o
-2 -2 3 0 -2 645.92 762.23 24.93 o
-2 -2 3 0 -1 837.85 797.00 26.00 o
-2 -2 3 0 0 1818.28 1780.31 58.11 o
-2 -2 3 0 1 2419.82 2525.83 82.41 o
-2 -2 3 0 2 293.24 322.08 10.55 o
-2 -2 3 1 -1 8.14 7.73 0.39 o
-2 -2 3 1 0 0.01 -0.15 0.17 <
-2 -2 3 1 1 0.47 0.80 0.19 o
-2 -2 3 2 0 0.43 0.58 0.19 <
-1 -2 3 -2 0 1.52 1.12 0.20 o
-1 -2 3 -1 -1 2.26 6.03 0.35 o
-1 -2 3 -1 0 0.20 1.08 0.19 o
-1 -2 3 -1 1 0.99 1.56 0.21 o
-1 -2 3 0 -2 1.65 2.61 0.24 o
-1 -2 3 0 -1 16.15 5.96 0.34 o
-1 -2 3 0 0 1022.39 1013.95 33.01 o
-1 -2 3 0 1 89.53 84.27 2.87 o
-1 -2 3 0 2 7.30 10.88 0.50 o
-1 -2 3 1 -1 0.02 0.02 0.17 <
-1 -2 3 1 0 56.22 60.89 2.12 o
-1 -2 3 1 1 8.54 11.83 0.53 o
-1 -2 3 2 0 0.19 0.24 0.18 <
0 -2 3 -2 0 1.14 0.93 0.26 o
0 -2 3 -1 -1 0.00 0.06 0.24 <
0 -2 3 -1 0 9.64 9.99 0.66 o
0 -2 3 -1 1 13.94 19.20 1.09 o
0 -2 3 0 -2 0.94 0.97 0.18 o
0 -2 3 0 -1 9.40 8.76 0.42 o
0 -2 3 0 0 0.15 0.48 0.26 <
0 -2 3 0 1 141.40 154.64 7.40 o
0 -2 3 0 2 3.38 2.74 0.37 o
0 -2 3 1 -1 14.01 18.85 0.75 o
0 -2 3 1 0 140.24 156.71 7.48 o
0 -2 3 1 1 0.00 -0.07 0.25 <
0 -2 3 2 0 2.82 3.27 0.27 o
1 -2 3 -2 0 1.12 2.29 0.22 o
1 -2 3 -1 -1 2.71 5.71 0.32 o
1 -2 3 -1 0 14.30 6.35 0.35 o
1 -2 3 -1 1 0.12 0.19 0.18 <
1 -2 3 0 -2 1.32 0.73 0.18 o
1 -2 3 0 -1 0.25 1.16 0.20 o
1 -2 3 0 0 1000.12 977.09 32.02 o
1 -2 3 0 1 55.47 62.33 2.15 o
1 -2 3 0 2 0.05 -0.10 0.18 <
1 -2 3 1 -1 1.12 1.32 0.22 o
1 -2 3 1 0 87.94 82.10 2.79 o
1 -2 3 1 1 7.76 9.92 0.47 o
1 -2 3 2 0 7.96 10.06 0.48 o
2 -2 3 -2 0 637.33 742.22 24.16 o
2 -2 3 -1 -1 0.38 0.36 0.17 <
2 -2 3 -1 0 826.53 763.02 24.86 o
2 -2 3 -1 1 9.56 7.03 0.37 o
2 -2 3 0 -2 0.00 0.09 0.21 <
2 -2 3 0 -1 0.04 0.05 0.18 <
2 -2 3 0 0 1789.92 1741.67 56.81 o
2 -2 3 0 1 0.00 0.16 0.17 <
2 -2 3 0 2 0.28 0.44 0.17 <
2 -2 3 1 -1 9.80 10.33 0.64 o
2 -2 3 1 0 2390.17 2452.00 80.16 o
2 -2 3 1 1 0.80 0.74 0.18 o
2 -2 3 2 0 295.24 304.70 13.93 o
3 -2 3 -2 0 16.64 20.44 0.79 o
3 -2 3 -1 -1 0.22 0.22 0.16 <
3 -2 3 -1 0 106.19 97.00 3.31 o
3 -2 3 -1 1 1.35 2.12 0.21 o
3 -2 3 0 -2 0.31 0.31 0.16 <
3 -2 3 0 -1 3.55 2.40 0.21 o
3 -2 3 0 0 513.94 474.26 15.60 o
3 -2 3 0 1 11.95 9.13 0.43 o
3 -2 3 0 2 0.01 0.03 0.15 <
3 -2 3 1 -1 4.35 3.76 0.26 o
3 -2 3 1 0 554.68 501.25 16.42 o
3 -2 3 1 1 24.79 23.39 0.90 o
3 -2 3 2 0 38.04 40.33 1.45 o
4 -2 3 -2 0 167.23 189.93 8.91 o
4 -2 3 -1 -1 4.14 4.29 0.26 o
4 -2 3 -1 0 285.93 274.98 12.84 o
4 -2 3 -1 1 26.58 26.52 1.42 o
4 -2 3 0 -2 0.20 0.34 0.14 <
4 -2 3 0 -1 1.73 1.54 0.17 o
4 -2 3 0 0 1.59 5.23 0.43 o
4 -2 3 0 1 5.74 5.70 0.45 o
4 -2 3 0 2 0.16 0.02 0.22 <
4 -2 3 1 -1 45.85 43.85 1.52 o
4 -2 3 1 0 68.07 57.72 1.98 o
4 -2 3 1 1 4.01 4.67 0.41 o
4 -2 3 2 0 97.87 90.09 3.03 o
5 -2 3 -2 0 29.78 29.18 1.03 o
5 -2 3 -1 -1 12.94 11.10 0.46 o
5 -2 3 -1 0 143.45 142.92 4.75 o
5 -2 3 -1 1 15.74 15.70 0.61 o
5 -2 3 0 -2 0.10 0.36 0.14 <
5 -2 3 0 -1 1.93 1.13 0.16 o
5 -2 3 0 0 16.73 34.68 1.22 o
5 -2 3 0 1 13.03 13.07 0.54 o
5 -2 3 0 2 1.43 0.63 0.16 o
5 -2 3 1 -1 1.52 1.57 0.18 o
5 -2 3 1 0 41.36 45.54 1.57 o
5 -2 3 1 1 59.93 54.33 1.88 o
5 -2 3 2 0 1.68 1.76 0.19 o
6 -2 3 -2 0 179.96 181.29 5.95 o
6 -2 3 -1 -1 6.26 6.01 0.29 o
6 -2 3 -1 0 158.15 158.61 5.16 o
6 -2 3 -1 1 88.87 83.49 2.79 o
6 -2 3 0 -2 0.52 1.63 0.17 o
6 -2 3 0 -1 0.45 3.25 0.20 o
6 -2 3 0 0 1.10 3.03 0.24 o
6 -2 3 0 1 0.31 7.21 0.34 o
6 -2 3 0 2 0.01 0.96 0.17 o
6 -2 3 1 -1 44.45 41.94 1.42 o
6 -2 3 1 0 7.55 7.33 0.33 o
6 -2 3 1 1 2.37 2.25 0.20 o
6 -2 3 2 0 13.60 11.00 0.45 o
7 -2 3 -2 0 1.78 1.84 0.14 o
7 -2 3 -1 0 2.67 2.34 0.14 o
7 -2 3 -1 1 1.69 1.40 0.14 o
7 -2 3 0 1 0.04 0.63 0.14 o
7 -2 3 0 2 0.37 0.60 0.17 o
7 -2 3 1 1 1.38 1.65 0.17 o
-7 -1 3 -1 -1 1.46 1.26 0.14 o
-7 -1 3 0 -2 17.99 14.37 0.63 o
-6 -1 3 -2 0 0.31 1.14 0.15 o
-6 -1 3 -1 -1 21.14 18.28 0.67 o
-6 -1 3 -1 0 3.59 2.74 0.18 o
-6 -1 3 -1 1 27.31 21.26 0.74 o
-6 -1 3 0 -2 20.51 17.92 0.66 o
-6 -1 3 0 -1 61.50 58.41 1.98 o
-6 -1 3 0 0 11.58 21.07 0.78 o
-6 -1 3 0 1 3.60 4.28 0.21 o
-6 -1 3 0 2 0.41 0.42 0.11 o
-6 -1 3 1 -1 30.55 26.15 0.91 o
-6 -1 3 1 0 32.98 32.13 1.12 o
-6 -1 3 1 1 60.17 49.76 1.69 o
-6 -1 3 2 0 6.92 5.51 0.25 o
-5 -1 3 -2 0 5.25 4.40 0.27 o
-5 -1 3 -1 -1 7.49 7.68 0.35 o
-5 -1 3 -1 0 26.43 23.17 0.84 o
-5 -1 3 -1 1 209.70 203.97 6.80 o
-5 -1 3 0 -2 124.44 131.14 4.36 o
-5 -1 3 0 -1 223.01 218.91 7.24 o
-5 -1 3 0 0 2.16 0.77 0.13 o
-5 -1 3 0 1 138.99 127.56 4.24 o
-5 -1 3 0 2 46.61 41.71 1.44 o
-5 -1 3 1 -1 229.00 239.04 7.75 o
-5 -1 3 1 0 41.75 42.17 1.44 o
-5 -1 3 1 1 0.04 0.74 0.14 o
-5 -1 3 2 0 13.00 10.98 0.45 o
-4 -1 3 -2 0 0.32 0.37 0.12 o
-4 -1 3 -1 -1 22.34 19.16 0.99 o
-4 -1 3 -1 0 29.14 26.95 1.34 o
-4 -1 3 -1 1 48.07 51.75 1.78 o
-4 -1 3 0 -2 32.06 32.09 1.59 o
-4 -1 3 0 -1 3.75 4.06 0.29 o
-4 -1 3 0 0 51.90 55.39 2.65 o
-4 -1 3 0 1 192.99 177.11 8.30 o
-4 -1 3 0 2 32.61 35.25 1.24 o
-4 -1 3 1 -1 6.80 8.89 0.51 o
-4 -1 3 1 0 7.72 6.68 0.42 o
-4 -1 3 1 1 43.98 39.26 1.90 o
-4 -1 3 2 0 0.01 0.17 0.16 <
-3 -1 3 -2 0 2.35 1.73 0.17 o
-3 -1 3 -1 -1 0.78 0.63 0.14 o
-3 -1 3 -1 0 54.75 51.78 1.76 o
-3 -1 3 -1 1 136.79 155.26 5.15 o
-3 -1 3 0 -2 159.96 192.64 9.04 o
-3 -1 3 0 -1 511.40 472.58 15.40 o
-3 -1 3 0 0 31.93 36.72 1.30 o
-3 -1 3 0 1 570.54 591.67 19.40 o
-3 -1 3 0 2 150.22 153.85 5.12 o
-3 -1 3 1 -1 107.56 135.66 6.32 o
-3 -1 3 1 0 95.11 95.36 3.16 o
-3 -1 3 1 1 4.68 4.20 0.25 o
-3 -1 3 2 0 3.99 4.95 0.41 o
-2 -1 3 -2 0 1.16 0.82 0.16 o
-2 -1 3 -1 -1 0.15 1.03 0.16 o
-2 -1 3 -1 0 0.17 1.00 0.15 o
-2 -1 3 -1 1 2.09 1.56 0.18 o
-2 -1 3 0 -2 0.84 1.37 0.16 o
-2 -1 3 0 -1 90.61 87.97 2.94 o
-2 -1 3 0 0 982.54 975.38 32.06 o
-2 -1 3 0 1 40.09 38.58 1.36 o
-2 -1 3 0 2 3.41 2.74 0.21 o
-2 -1 3 1 -1 0.03 0.29 0.14 <
-2 -1 3 1 0 54.64 59.98 2.01 o
-2 -1 3 1 1 16.02 15.65 0.62 o
-2 -1 3 2 0 0.03 -0.10 0.16 <
-1 -1 3 -2 0 0.03 0.11 0.14 <
-1 -1 3 -1 -1 0.33 0.41 0.14 <
-1 -1 3 -1 0 0.10 -0.07 0.14 <
-1 -1 3 -1 1 2.52 2.42 0.20 o
-1 -1 3 0 -2 28.79 29.96 1.07 o
-1 -1 3 0 -1 2.34 3.71 0.23 o
-1 -1 3 0 0 6227.32 6911.22 226.08 o
-1 -1 3 0 1 1211.84 1317.02 42.88 o
-1 -1 3 0 2 14.10 17.07 0.69 o
-1 -1 3 1 -1 1.69 0.83 0.16 o
-1 -1 3 1 0 0.00 0.21 0.15 <
-1 -1 3 1 1 0.53 1.85 0.20 o
-1 -1 3 2 0 0.08 0.17 0.16 <
0 -1 3 -2 0 0.08 -0.12 0.20 <
0 -1 3 -1 -1 2.38 0.99 0.20 o
0 -1 3 -1 0 3.74 3.37 0.31 o
0 -1 3 -1 1 0.01 0.23 0.22 <
0 -1 3 0 -2 0.13 0.15 0.13 <
0 -1 3 0 -1 3.22 2.79 0.29 o
0 -1 3 0 0 214.90 160.14 7.41 o
0 -1 3 0 1 49.21 57.07 2.76 o
0 -1 3 0 2 0.02 -0.18 0.16 <
0 -1 3 1 -1 0.20 0.24 0.15 <
0 -1 3 1 0 49.15 48.52 2.38 o
0 -1 3 1 1 2.07 2.99 0.32 o
0 -1 3 2 0 0.00 0.02 0.22 <
1 -1 3 -2 0 28.80 29.73 1.05 o
1 -1 3 -1 -1 0.59 0.17 0.13 <
1 -1 3 -1 0 2.07 3.34 0.25 o
1 -1 3 -1 1 2.48 1.37 0.17 o
1 -1 3 0 -2 0.12 0.21 0.14 <
1 -1 3 0 -1 0.02 -0.03 0.14 <
1 -1 3 0 0 6227.49 6934.22 224.95 o
1 -1 3 0 1 0.01 0.18 0.15 <
1 -1 3 0 2 0.10 0.11 0.16 <
1 -1 3 1 -1 2.59 2.45 0.20 o
1 -1 3 1 0 1201.42 1241.62 40.43 o
1 -1 3 1 1 0.97 2.12 0.21 o
1 -1 3 2 0 16.21 16.73 0.66 o
2 -1 3 -2 0 0.83 1.30 0.18 o
2 -1 3 -1 -1 0.13 0.98 0.15 o
2 -1 3 -1 0 88.38 81.99 2.78 o
2 -1 3 -1 1 0.01 0.19 0.14 <
2 -1 3 0 -2 0.57 0.43 0.17 <
2 -1 3 0 -1 0.19 0.73 0.14 o
2 -1 3 0 0 950.06 920.91 30.13 o
2 -1 3 0 1 55.62 59.06 1.98 o
2 -1 3 0 2 0.02 0.04 0.16 <
2 -1 3 1 -1 2.58 1.60 0.18 o
2 -1 3 1 0 38.43 39.64 1.38 o
2 -1 3 1 1 15.33 15.33 0.61 o
2 -1 3 2 0 3.34 3.17 0.24 o
3 -1 3 -2 0 163.36 175.91 5.81 o
3 -1 3 -1 -1 0.62 0.45 0.12 o
3 -1 3 -1 0 501.88 457.19 14.98 o
3 -1 3 -1 1 109.57 125.27 5.81 o
3 -1 3 0 -2 1.95 1.76 0.15 o
3 -1 3 0 -1 52.88 50.10 1.72 o
3 -1 3 0 0 29.38 37.21 1.30 o
3 -1 3 0 1 91.20 93.87 3.11 o
3 -1 3 0 2 4.15 4.64 0.39 o
3 -1 3 1 -1 137.34 147.59 4.87 o
3 -1 3 1 0 573.30 574.86 18.97 o
3 -1 3 1 1 3.85 4.09 0.26 o
3 -1 3 2 0 144.74 153.19 5.12 o
4 -1 3 -2 0 32.15 32.03 1.64 o
4 -1 3 -1 -1 18.41 21.94 1.10 o
4 -1 3 -1 0 4.49 3.62 0.31 o
4 -1 3 -1 1 6.62 8.54 0.53 o
4 -1 3 0 -2 0.23 0.17 0.10 <
4 -1 3 0 -1 27.33 26.33 0.91 o
4 -1 3 0 0 43.75 55.48 2.72 o
4 -1 3 0 1 6.75 6.45 0.46 o
4 -1 3 0 2 0.05 0.03 0.23 <
4 -1 3 1 -1 49.16 52.76 1.79 o
4 -1 3 1 0 184.35 183.73 8.58 o
4 -1 3 1 1 45.97 39.10 1.96 o
4 -1 3 2 0 31.63 34.05 1.19 o
5 -1 3 -2 0 123.20 130.20 4.29 o
5 -1 3 -1 -1 7.47 7.97 0.31 o
5 -1 3 -1 0 221.25 219.79 7.14 o
5 -1 3 -1 1 234.03 238.78 7.67 o
5 -1 3 0 -2 5.40 3.50 0.17 o
5 -1 3 0 -1 24.50 21.63 0.75 o
5 -1 3 0 0 2.45 0.57 0.12 o
5 -1 3 0 1 41.27 40.39 1.40 o
5 -1 3 0 2 12.87 10.87 0.46 o
5 -1 3 1 -1 210.57 203.19 7.74 o
5 -1 3 1 0 145.51 129.45 4.99 o
5 -1 3 1 1 0.03 0.82 0.19 o
5 -1 3 2 0 48.21 44.31 1.81 o
6 -1 3 -1 1 28.98 23.82 0.96 o
6 -1 3 0 1 29.80 30.05 1.20 o
6 -1 3 0 2 7.28 5.79 0.40 o
6 -1 3 1 0 3.48 4.46 0.20 o
6 -1 3 1 1 58.24 51.68 2.02 o
6 -1 3 2 0 0.39 0.41 0.11 o
-5 0 3 1 1 62.65 50.76 2.00 o
-5 0 3 2 0 2.21 2.18 0.22 o
-4 0 3 0 0 0.07 1.45 0.15 o
-4 0 3 0 1 491.95 439.11 16.72 o
-4 0 3 0 2 56.42 49.55 2.01 o
-4 0 3 1 -1 605.51 661.54 30.35 o
-4 0 3 1 0 871.78 827.55 38.60 o
-4 0 3 1 1 0.00 0.50 0.29 <
-4 0 3 2 0 206.47 199.17 13.16 o
-3 0 3 -1 0 1.67 1.95 0.13 o
-3 0 3 -1 1 0.02 -0.04 0.10 <
-3 0 3 0 -1 1.48 1.15 0.11 o
-3 0 3 0 0 2.33 6.80 0.29 o
-3 0 3 0 1 15.86 14.98 0.55 o
-3 0 3 0 2 0.18 0.85 0.14 o
-3 0 3 1 -1 0.06 -0.04 0.13 <
-3 0 3 1 0 12.04 11.20 0.45 o
-3 0 3 1 1 12.50 13.71 0.54 o
-3 0 3 2 0 0.04 0.18 0.14 <
-2 0 3 -2 0 0.98 0.94 0.12 o
-2 0 3 -1 -1 0.89 1.57 0.14 o
-2 0 3 -1 0 8.42 8.24 0.33 o
-2 0 3 -1 1 13.27 16.32 0.86 o
-2 0 3 0 -2 1.17 1.00 0.12 o
-2 0 3 0 -1 35.69 36.90 1.25 o
-2 0 3 0 0 0.00 0.18 0.11 <
-2 0 3 0 1 56.27 54.78 1.84 o
-2 0 3 0 2 3.32 3.77 0.33 o
-2 0 3 1 -1 12.49 10.50 0.42 o
-2 0 3 1 0 140.43 141.39 4.70 o
-2 0 3 1 1 0.56 1.67 0.18 o
-2 0 3 2 0 2.70 3.17 0.22 o
-1 0 3 -2 0 0.01 0.11 0.09 <
-1 0 3 -1 -1 0.01 0.14 0.09 <
-1 0 3 -1 0 3.64 2.61 0.17 o
-1 0 3 -1 1 0.02 -0.03 0.12 <
-1 0 3 0 -2 0.08 0.04 0.09 <
-1 0 3 0 -1 3.67 0.36 0.11 o
-1 0 3 0 0 216.92 165.32 5.57 o
-1 0 3 0 1 21.55 17.85 0.68 o
-1 0 3 0 2 0.55 0.91 0.18 o
-1 0 3 1 -1 0.00 -0.08 0.12 <
-1 0 3 1 0 48.25 51.20 1.79 o
-1 0 3 1 1 5.67 4.61 0.27 o
-1 0 3 2 0 0.00 -0.06 0.16 <
0 0 3 -2 0 0.27 0.01 0.07 <
0 0 3 -1 -1 0.06 0.11 0.11 <
0 0 3 -1 0 0.00 0.24 0.14 <
0 0 3 -1 1 0.18 0.10 0.11 <
0 0 3 0 -2 0.19 -0.13 0.11 <
0 0 3 0 -1 0.00 0.01 0.14 <
0 0 3 0 0 0.45 -0.01 0.16 <
0 0 3 0 1 0.00 -0.24 0.21 <
0 0 3 0 2 0.02 0.23 0.16 <
0 0 3 1 -1 0.24 0.26 0.18 <
0 0 3 1 0 0.00 0.08 0.20 <
0 0 3 1 1 0.21 0.00 0.24 <
0 0 3 2 0 0.19 0.32 0.25 <
1 0 3 -2 0 0.01 0.10 0.09 <
1 0 3 -1 -1 0.02 0.18 0.10 <
1 0 3 -1 0 4.10 0.26 0.12 <
1 0 3 -1 1 0.04 0.21 0.13 <
1 0 3 0 -2 0.02 0.11 0.11 <
1 0 3 0 -1 3.15 3.02 0.19 o
1 0 3 0 0 214.16 175.13 5.88 o
1 0 3 0 1 48.97 53.02 1.86 o
1 0 3 0 2 0.00 0.08 0.17 <
1 0 3 1 -1 0.13 0.07 0.15 <
1 0 3 1 0 21.41 18.82 0.71 o
1 0 3 1 1 5.31 4.64 0.28 o
1 0 3 2 0 0.61 1.12 0.19 o
2 0 3 -2 0 1.08 1.08 0.13 o
2 0 3 -1 -1 0.87 1.52 0.14 o
2 0 3 -1 0 36.11 39.52 1.35 o
2 0 3 -1 1 13.41 10.54 0.44 o
2 0 3 0 -2 0.64 0.80 0.12 o
2 0 3 0 -1 8.68 8.72 0.37 o
2 0 3 0 0 0.04 0.26 0.14 <
2 0 3 0 1 135.99 145.01 4.84 o
2 0 3 0 2 2.86 3.38 0.25 o
2 0 3 1 -1 12.96 15.82 0.61 o
2 0 3 1 0 57.39 54.43 1.87 o
2 0 3 1 1 0.90 1.45 0.25 o
2 0 3 2 0 2.99 3.47 0.30 o
3 0 3 -2 0 2.04 1.15 0.17 o
3 0 3 -1 -1 0.57 0.79 0.14 o
3 0 3 -1 0 1.38 1.25 0.18 o
3 0 3 -1 1 0.03 0.33 0.33 <
3 0 3 0 -2 1.86 1.10 0.15 o
3 0 3 0 -1 1.77 1.88 0.19 o
3 0 3 0 0 2.21 8.10 0.49 o
3 0 3 0 1 11.42 11.23 0.55 o
3 0 3 0 2 0.01 0.30 0.41 <
3 0 3 1 -1 0.01 -0.23 0.18 <
3 0 3 1 0 15.44 13.85 0.68 o
3 0 3 1 1 14.06 14.37 0.71 o
3 0 3 2 0 0.58 0.88 0.21 o
4 0 3 -2 0 106.50 107.43 5.15 o
4 0 3 -1 0 367.58 367.71 17.10 o
4 0 3 -1 1 615.59 677.05 25.64 o
4 0 3 0 -1 195.91 185.90 8.75 o
4 0 3 0 0 0.00 1.83 0.24 o
4 0 3 0 1 866.74 857.92 40.18 o
4 0 3 0 2 210.30 209.35 7.96 o
4 0 3 1 -1 524.15 513.06 16.41 o
4 0 3 1 0 506.70 473.67 22.15 o
4 0 3 1 1 0.06 0.91 0.26 o
4 0 3 2 0 57.15 52.58 2.16 o
5 0 3 -1 0 6.35 6.23 0.25 o
5 0 3 -1 1 0.00 0.29 0.11 <
5 0 3 0 -1 16.00 14.95 0.53 o
5 0 3 0 0 40.51 47.22 1.56 o
5 0 3 0 1 41.93 39.11 1.33 o
5 0 3 0 2 2.82 2.31 0.22 o
5 0 3 1 -1 0.02 0.41 0.11 o
5 0 3 1 0 38.27 33.13 1.15 o
5 0 3 1 1 65.10 53.29 1.75 o
5 0 3 2 0 3.43 3.00 0.21 o
6 0 3 -1 1 70.06 63.97 2.11 o
6 0 3 0 0 0.01 0.06 0.08 <
6 0 3 0 1 6.83 6.87 0.29 o
6 0 3 0 2 5.25 3.77 0.23 o
6 0 3 1 0 3.32 4.53 0.22 o
6 0 3 1 1 0.56 0.61 0.14 o
6 0 3 2 0 0.53 0.76 0.14 o
7 0 3 0 2 0.47 0.54 0.11 o
7 0 3 1 1 36.60 30.97 1.06 o
-5 1 3 0 2 0.54 0.87 0.11 o
-5 1 3 1 0 236.40 216.49 7.02 o
-5 1 3 1 1 0.56 0.47 0.10 o
-5 1 3 2 0 154.48 145.57 4.76 o
-4 1 3 -1 1 50.63 50.49 1.68 o
-4 1 3 0 0 46.27 56.88 2.70 o
-4 1 3 0 1 3.11 2.54 0.18 o
-4 1 3 0 2 0.09 0.33 0.12 <
-4 1 3 1 -1 6.23 8.64 0.48 o
-4 1 3 1 0 147.13 143.62 6.62 o
-4 1 3 1 1 25.59 22.21 0.81 o
-4 1 3 2 0 20.07 23.21 1.26 o
-3 1 3 -1 0 297.22 272.37 8.82 o
-3 1 3 -1 1 134.83 146.24 4.72 o
-3 1 3 0 -1 164.53 158.39 5.06 o
-3 1 3 0 0 30.25 38.25 1.33 o
-3 1 3 0 1 79.93 83.06 2.79 o
-3 1 3 0 2 2.66 2.30 0.20 o
-3 1 3 1 -1 100.26 122.14 4.67 o
-3 1 3 1 0 909.82 907.51 29.49 o
-3 1 3 1 1 1.74 2.77 0.22 o
-3 1 3 2 0 185.73 199.69 7.77 o
-2 1 3 -2 0 0.77 2.64 0.36 o
-2 1 3 -1 -1 0.95 1.14 0.16 o
-2 1 3 -1 0 12.20 5.53 0.31 o
-2 1 3 -1 1 1.36 1.62 0.41 o
-2 1 3 0 -2 0.84 0.18 0.14 <
-2 1 3 0 -1 32.17 34.54 1.43 o
-2 1 3 0 0 955.42 938.20 35.40 o
-2 1 3 0 1 19.83 17.43 1.00 o
-2 1 3 0 2 0.12 0.37 0.43 <
-2 1 3 1 -1 0.01 0.20 0.18 <
-2 1 3 1 0 84.06 74.68 2.99 o
-2 1 3 1 1 2.29 2.56 0.28 o
-2 1 3 2 0 8.09 8.58 0.51 o
-1 1 3 -2 0 26.73 25.13 0.99 o
-1 1 3 -1 -1 0.59 0.35 0.15 <
-1 1 3 -1 0 2.03 3.26 0.27 o
-1 1 3 -1 1 2.58 2.56 0.25 o
-1 1 3 0 -2 0.56 0.41 0.15 <
-1 1 3 0 -1 0.00 0.20 0.17 <
-1 1 3 0 0 6250.47 6945.49 260.95 o
-1 1 3 0 1 0.00 -0.10 0.22 <
-1 1 3 0 2 0.03 -0.10 0.23 <
-1 1 3 1 -1 2.18 0.87 0.22 o
-1 1 3 1 0 1226.07 1284.18 48.84 o
-1 1 3 1 1 1.93 2.09 0.29 o
-1 1 3 2 0 16.37 18.06 0.86 o
0 1 3 -2 0 0.25 0.39 0.15 <
0 1 3 -1 -1 0.09 -0.17 0.16 <
0 1 3 -1 0 3.90 0.70 0.21 o
0 1 3 -1 1 0.21 0.90 0.25 o
0 1 3 0 -2 0.21 0.01 0.16 <
0 1 3 0 -1 3.83 0.23 0.21 <
0 1 3 0 0 215.64 159.67 7.37 o
0 1 3 0 1 20.41 19.74 0.89 o
0 1 3 0 2 0.56 0.68 0.24 <
0 1 3 1 -1 0.21 0.50 0.24 <
0 1 3 1 0 20.84 17.82 1.00 o
0 1 3 1 1 8.03 6.91 0.53 o
0 1 3 2 0 0.99 1.10 0.29 o
1 1 3 -2 0 0.21 0.18 0.12 <
1 1 3 -1 -1 2.09 0.49 0.18 <
1 1 3 -1 0 0.13 -0.04 0.19 <
1 1 3 -1 1 1.81 0.88 0.22 o
1 1 3 0 -2 26.86 26.00 1.06 o
1 1 3 0 -1 2.64 4.55 0.35 o
1 1 3 0 0 6244.24 6661.37 245.90 o
1 1 3 0 1 1230.01 1295.41 49.65 o
1 1 3 0 2 15.33 17.00 0.83 o
1 1 3 1 -1 2.62 1.95 0.26 o
1 1 3 1 0 0.02 -0.04 0.24 <
1 1 3 1 1 1.98 2.35 0.30 o
1 1 3 2 0 0.00 0.01 0.26 <
2 1 3 -2 0 1.08 0.42 0.18 <
2 1 3 -1 -1 0.96 0.96 0.20 o
2 1 3 -1 0 36.05 34.28 1.38 o
2 1 3 -1 1 0.01 0.08 0.21 <
2 1 3 0 -2 0.90 1.64 0.21 o
2 1 3 0 -1 13.98 5.72 0.37 o
2 1 3 0 0 977.15 916.82 34.61 o
2 1 3 0 1 86.43 76.01 3.00 o
2 1 3 0 2 7.65 9.54 0.57 o
2 1 3 1 -1 1.38 1.53 0.25 o
2 1 3 1 0 19.69 18.22 0.84 o
2 1 3 1 1 3.35 2.56 0.35 o
2 1 3 2 0 0.25 0.26 0.25 <
3 1 3 -2 0 5.39 6.73 0.47 o
3 1 3 -1 -1 1.71 2.29 0.23 o
3 1 3 -1 0 169.65 158.21 7.02 o
3 1 3 -1 1 105.68 125.90 5.83 o
3 1 3 0 -2 74.96 74.91 2.97 o
3 1 3 0 -1 305.01 281.77 10.59 o
3 1 3 0 0 32.05 35.86 1.45 o
3 1 3 0 1 916.44 924.93 42.86 o
3 1 3 0 2 194.64 207.12 9.80 o
3 1 3 1 -1 133.74 147.14 5.74 o
3 1 3 1 0 86.89 84.99 3.25 o
3 1 3 1 1 2.10 3.74 0.35 o
3 1 3 2 0 3.21 2.34 0.29 o
4 1 3 -2 0 0.11 0.28 0.16 <
4 1 3 -1 -1 9.10 9.30 0.79 o
4 1 3 -1 0 22.66 24.84 1.83 o
4 1 3 -1 1 7.63 8.97 0.48 o
4 1 3 0 -2 30.41 30.55 2.15 o
4 1 3 0 -1 18.02 19.06 1.45 o
4 1 3 0 0 52.69 53.75 3.74 o
4 1 3 0 1 154.05 152.15 10.21 o
4 1 3 0 2 22.21 25.12 1.14 o
4 1 3 1 -1 50.91 56.45 3.92 o
4 1 3 1 0 3.01 2.35 0.46 o
4 1 3 1 1 26.98 23.19 1.83 o
4 1 3 2 0 0.03 0.64 0.40 <
5 1 3 -2 0 19.98 14.83 0.56 o
5 1 3 -1 -1 12.19 13.32 0.50 o
5 1 3 -1 0 36.53 31.71 1.11 o
5 1 3 -1 1 239.91 238.90 7.80 o
5 1 3 0 -2 64.71 56.36 1.93 o
5 1 3 0 -1 136.27 129.44 4.28 o
5 1 3 0 0 2.69 0.43 0.15 <
5 1 3 0 1 237.77 221.57 7.34 o
5 1 3 0 2 157.46 148.46 5.61 o
5 1 3 1 -1 216.15 206.22 6.84 o
5 1 3 1 0 11.35 14.69 0.59 o
5 1 3 1 1 0.85 0.35 0.18 <
5 1 3 2 0 0.53 1.28 0.19 o
6 1 3 -2 0 0.00 0.59 0.12 o
6 1 3 -1 -1 22.76 20.09 0.72 o
6 1 3 -1 0 3.37 3.57 0.21 o
6 1 3 -1 1 29.19 27.29 0.99 o
6 1 3 0 -2 6.63 5.44 0.25 o
6 1 3 0 -1 45.43 44.58 1.54 o
6 1 3 0 0 10.33 19.87 0.75 o
6 1 3 0 1 7.02 7.54 0.36 o
6 1 3 0 2 1.28 1.27 0.19 o
6 1 3 1 -1 25.15 23.47 0.86 o
6 1 3 1 0 13.99 15.97 0.62 o
6 1 3 1 1 40.78 38.57 1.36 o
6 1 3 2 0 1.91 1.70 0.20 o
7 1 3 -1 0 0.00 1.07 0.12 o
7 1 3 -1 1 24.58 23.77 0.87 o
7 1 3 0 -1 2.65 3.50 0.17 o
7 1 3 0 0 0.04 0.43 0.12 o
7 1 3 0 1 0.01 0.19 0.14 <
7 1 3 0 2 1.84 1.64 0.19 o
7 1 3 1 -1 19.48 17.34 0.63 o
7 1 3 1 0 0.30 2.02 0.18 o
7 1 3 1 1 1.58 1.85 0.18 o
7 1 3 2 0 0.39 2.08 0.20 o
8 1 3 0 1 0.10 0.40 0.18 <
8 1 3 0 2 0.02 0.07 0.14 <
8 1 3 1 0 0.12 0.14 0.12 <
8 1 3 1 1 2.30 1.68 0.28 o
8 1 3 2 0 0.00 0.78 0.24 o
-7 2 3 2 0 0.10 0.22 0.09 <
-6 2 3 0 0 0.97 2.94 0.17 o
-6 2 3 0 1 1.70 6.31 0.28 o
-6 2 3 0 2 0.41 1.49 0.15 o
-6 2 3 1 -1 90.12 83.80 2.74 o
-6 2 3 1 0 13.82 13.07 0.50 o
-6 2 3 1 1 0.53 0.67 0.15 o
-6 2 3 2 0 58.25 56.39 1.92 o
-5 2 3 -2 0 10.58 9.21 0.35 o
-5 2 3 -1 -1 12.86 10.71 0.48 o
-5 2 3 -1 0 77.36 73.03 2.78 o
-5 2 3 -1 1 1.33 1.36 0.15 o
-5 2 3 0 -2 0.03 0.04 0.13 <
-5 2 3 0 -1 0.48 0.57 0.16 o
-5 2 3 0 0 15.59 32.72 1.33 o
-5 2 3 0 1 6.25 5.96 0.36 o
-5 2 3 0 2 0.25 0.11 0.18 <
-5 2 3 1 -1 16.45 16.06 0.72 o
-5 2 3 1 0 25.16 25.48 1.07 o
-5 2 3 1 1 28.16 25.64 1.26 o
-5 2 3 2 0 1.14 0.59 0.20 <
-4 2 3 -2 0 89.68 100.51 3.92 o
-4 2 3 -1 -1 3.17 3.40 0.25 o
-4 2 3 -1 0 174.12 171.13 6.45 o
-4 2 3 -1 1 43.81 45.40 2.05 o
-4 2 3 0 -2 0.43 0.87 0.22 o
-4 2 3 0 -1 4.04 3.98 0.35 o
-4 2 3 0 0 1.62 3.76 0.28 o
-4 2 3 0 1 2.37 4.56 0.34 o
-4 2 3 0 2 0.00 0.05 0.18 <
-4 2 3 1 -1 24.68 26.31 1.38 o
-4 2 3 1 0 127.06 118.00 5.62 o
-4 2 3 1 1 4.99 5.34 0.37 o
-4 2 3 2 0 96.53 97.77 4.77 o
-3 2 3 -2 0 4.24 4.43 0.24 o
-3 2 3 -1 -1 8.51 6.50 0.31 o
-3 2 3 -1 0 13.88 16.44 0.63 o
-3 2 3 -1 1 4.81 4.41 0.26 o
-3 2 3 0 -2 0.47 0.21 0.14 <
-3 2 3 0 -1 30.49 24.95 0.92 o
-3 2 3 0 0 523.18 470.33 15.32 o
-3 2 3 0 1 0.19 0.26 0.16 <
-3 2 3 0 2 0.17 0.03 0.21 <
-3 2 3 1 -1 1.88 2.41 0.22 o
-3 2 3 1 0 690.23 659.07 21.45 o
-3 2 3 1 1 1.38 1.29 0.25 o
-3 2 3 2 0 35.47 38.66 1.40 o
-2 2 3 -2 0 617.73 674.30 30.36 o
-2 2 3 -1 -1 2.89 3.63 0.23 o
-2 2 3 -1 0 806.32 735.55 33.77 o
-2 2 3 -1 1 9.18 10.91 0.67 o
-2 2 3 0 -2 0.82 0.22 0.14 <
-2 2 3 0 -1 0.05 0.03 0.15 <
-2 2 3 0 0 1797.53 1769.95 58.00 o
-2 2 3 0 1 0.08 0.06 0.23 <
-2 2 3 0 2 0.91 0.31 0.25 <
-2 2 3 1 -1 8.85 6.41 0.35 o
-2 2 3 1 0 2394.46 2399.27 77.91 o
-2 2 3 1 1 0.09 0.39 0.24 <
-2 2 3 2 0 298.80 309.76 10.21 o
-1 2 3 -2 0 1.26 1.72 0.18 o
-1 2 3 -1 -1 3.07 4.92 0.28 o
-1 2 3 -1 0 90.90 88.10 2.92 o
-1 2 3 -1 1 1.13 1.15 0.19 o
-1 2 3 0 -2 0.32 0.14 0.15 <
-1 2 3 0 -1 39.75 36.75 1.32 o
-1 2 3 0 0 989.19 1026.74 33.61 o
-1 2 3 0 1 18.52 17.52 0.73 o
-1 2 3 0 2 0.44 0.11 0.20 <
-1 2 3 1 -1 0.01 0.05 0.18 <
-1 2 3 1 0 42.05 41.83 1.51 o
-1 2 3 1 1 9.04 8.28 0.44 o
-1 2 3 2 0 3.48 2.71 0.27 o
0 2 3 -2 0 1.27 1.10 0.18 o
0 2 3 -1 -1 0.08 0.22 0.21 <
0 2 3 -1 0 36.12 43.90 1.50 o
0 2 3 -1 1 15.60 17.33 0.70 o
0 2 3 0 -2 1.01 1.13 0.25 o
0 2 3 0 -1 35.91 42.94 2.06 o
0 2 3 0 0 0.00 -0.17 0.27 <
0 2 3 0 1 59.68 58.77 2.07 o
0 2 3 0 2 3.77 3.99 0.31 o
0 2 3 1 -1 14.68 19.05 1.07 o
0 2 3 1 0 60.26 59.88 3.05 o
0 2 3 1 1 0.12 0.12 0.19 <
0 2 3 2 0 3.34 3.74 0.42 o
1 2 3 -2 0 0.47 0.16 0.17 <
1 2 3 -1 -1 3.03 5.47 0.36 o
1 2 3 -1 0 39.43 40.57 1.43 o
1 2 3 -1 1 0.05 0.21 0.19 <
1 2 3 0 -2 1.28 1.59 0.20 o
1 2 3 0 -1 94.72 87.99 3.02 o
1 2 3 0 0 1024.85 959.55 31.33 o
1 2 3 0 1 43.94 42.86 1.54 o
1 2 3 0 2 4.08 2.93 0.28 o
1 2 3 1 -1 1.09 1.29 0.22 o
1 2 3 1 0 20.85 17.72 0.74 o
1 2 3 1 1 7.68 8.12 0.44 o
1 2 3 2 0 0.75 0.35 0.22 <
2 2 3 -2 0 1.12 0.67 0.18 o
2 2 3 -1 -1 4.20 3.28 0.24 o
2 2 3 -1 0 0.17 0.18 0.17 <
2 2 3 -1 1 8.65 7.93 0.46 o
2 2 3 0 -2 627.43 689.82 22.14 o
2 2 3 0 -1 831.73 770.62 25.22 o
2 2 3 0 0 1825.82 1731.66 56.10 o
2 2 3 0 1 2458.41 2485.01 81.66 o
2 2 3 0 2 303.33 319.25 10.58 o
2 2 3 1 -1 8.62 9.74 0.49 o
2 2 3 1 0 0.13 -0.03 0.21 <
2 2 3 1 1 0.35 0.25 0.21 <
2 2 3 2 0 0.98 0.53 0.23 <
3 2 3 -2 0 0.70 0.04 0.25 <
3 2 3 -1 -1 7.95 7.22 0.36 o
3 2 3 -1 0 31.98 26.97 1.41 o
3 2 3 -1 1 2.10 2.04 0.38 o
3 2 3 0 -2 4.61 4.77 0.29 o
3 2 3 0 -1 15.81 17.38 0.72 o
3 2 3 0 0 525.31 496.72 18.80 o
3 2 3 0 1 714.54 679.02 32.00 o
3 2 3 0 2 39.26 41.15 2.19 o
3 2 3 1 -1 5.86 4.27 0.29 o
3 2 3 1 0 0.15 0.25 0.18 <
3 2 3 1 1 2.55 1.92 0.37 o
3 2 3 2 0 0.21 -0.12 0.21 <
4 2 3 -2 0 0.46 0.85 0.17 o
4 2 3 -1 -1 3.48 4.38 0.36 o
4 2 3 -1 0 3.56 3.30 0.26 o
4 2 3 -1 1 25.73 28.31 1.07 o
4 2 3 0 -2 97.56 106.12 4.96 o
4 2 3 0 -1 186.52 169.62 8.05 o
4 2 3 0 0 2.19 5.00 0.41 o
4 2 3 0 1 126.46 118.96 4.05 o
4 2 3 0 2 101.69 99.55 3.97 o
4 2 3 1 -1 44.57 46.61 3.34 o
4 2 3 1 0 3.99 4.55 0.65 o
4 2 3 1 1 6.02 6.57 0.79 o
4 2 3 2 0 0.01 0.47 0.44 <
5 2 3 -2 0 0.04 0.15 0.18 <
5 2 3 -1 -1 13.25 10.88 0.58 o
5 2 3 -1 0 0.49 0.69 0.21 o
5 2 3 -1 1 16.35 16.45 0.81 o
5 2 3 0 -2 12.12 9.70 0.54 o
5 2 3 0 -1 86.35 83.34 3.85 o
5 2 3 0 0 19.06 32.55 1.79 o
5 2 3 0 1 28.70 28.33 1.24 o
5 2 3 0 2 1.26 0.91 0.28 o
5 2 3 1 -1 1.28 1.65 0.28 o
5 2 3 1 0 6.49 6.66 0.47 o
5 2 3 1 1 27.76 25.20 1.16 o
5 2 3 2 0 0.34 0.46 0.26 <
6 2 3 -2 0 0.70 2.15 0.26 o
6 2 3 -1 -1 19.46 18.09 0.84 o
6 2 3 -1 0 0.36 2.64 0.31 o
6 2 3 -1 1 91.37 77.12 4.13 o
6 2 3 0 -2 67.46 64.22 2.59 o
6 2 3 0 -1 88.77 85.39 3.37 o
6 2 3 0 0 1.63 3.35 0.33 o
6 2 3 0 1 15.58 12.85 0.80 o
6 2 3 0 2 63.12 58.69 2.38 o
6 2 3 1 -1 46.71 41.47 1.75 o
6 2 3 1 0 1.83 5.33 0.60 o
6 2 3 1 1 0.69 0.75 0.27 <
6 2 3 2 0 0.40 1.54 0.29 o
7 2 3 -2 0 0.00 0.41 0.22 <
7 2 3 -1 -1 0.38 0.60 0.16 o
7 2 3 -1 0 0.00 0.30 0.22 <
7 2 3 -1 1 1.39 1.51 0.27 o
7 2 3 0 -2 0.37 0.63 0.16 o
7 2 3 0 -1 1.85 2.18 0.21 o
7 2 3 0 0 0.13 0.42 0.22 <
7 2 3 0 1 0.01 0.04 0.24 <
7 2 3 0 2 0.04 0.58 0.27 <
7 2 3 1 -1 4.87 4.11 0.28 o
7 2 3 1 0 0.19 0.90 0.20 o
7 2 3 1 1 0.93 0.78 0.25 o
7 2 3 2 0 0.14 1.19 0.23 o
8 2 3 -2 0 3.14 5.32 0.28 o
8 2 3 -1 -1 0.01 0.03 0.27 <
8 2 3 -1 0 7.81 8.73 0.61 o
8 2 3 -1 1 4.74 4.91 0.30 o
8 2 3 0 -2 0.17 1.26 0.29 o
8 2 3 0 -1 0.20 0.31 0.33 <
8 2 3 0 0 0.30 0.65 0.32 <
8 2 3 0 1 0.38 0.96 0.36 <
8 2 3 0 2 4.55 4.39 0.32 o
8 2 3 1 -1 2.73 3.42 0.42 o
8 2 3 1 0 0.51 0.42 0.38 <
8 2 3 1 1 0.06 -0.10 0.37 <
8 2 3 2 0 1.22 1.48 0.43 o
-8 3 3 2 0 0.80 0.59 0.17 o
-7 3 3 -1 -1 0.11 0.20 0.11 <
-7 3 3 -1 0 8.04 7.91 0.33 o
-7 3 3 -1 1 5.21 4.92 0.26 o
-7 3 3 0 -2 1.60 2.49 0.22 o
-7 3 3 0 -1 11.88 15.40 0.57 o
-7 3 3 0 0 1.22 0.79 0.16 o
-7 3 3 0 1 0.97 2.37 0.20 o
-7 3 3 0 2 0.65 1.05 0.18 o
-7 3 3 1 -1 18.24 16.66 0.75 o
-7 3 3 1 0 7.78 9.78 0.51 o
-7 3 3 1 1 0.12 0.28 0.17 <
-7 3 3 2 0 51.27 49.11 1.94 o
-6 3 3 -2 0 0.02 -0.11 0.21 <
-6 3 3 -1 -1 0.03 0.27 0.20 <
-6 3 3 -1 0 0.66 1.07 0.22 o
-6 3 3 -1 1 0.03 0.30 0.21 <
-6 3 3 0 -2 0.01 0.21 0.20 <
-6 3 3 0 -1 0.21 0.40 0.21 <
-6 3 3 0 0 0.32 0.57 0.22 <
-6 3 3 0 1 0.01 0.00 0.21 <
-6 3 3 0 2 0.00 0.72 0.25 <
-6 3 3 1 -1 1.61 1.41 0.24 o
-6 3 3 1 0 0.08 1.55 0.26 o
-6 3 3 1 1 0.86 0.45 0.25 <
-6 3 3 2 0 0.03 0.39 0.22 <
-5 3 3 -2 0 104.09 109.45 3.70 o
-5 3 3 -1 -1 6.09 5.69 0.31 o
-5 3 3 -1 0 100.39 100.70 3.38 o
-5 3 3 -1 1 9.11 10.18 0.56 o
-5 3 3 0 -2 0.01 0.51 0.16 o
-5 3 3 0 -1 0.89 1.79 0.21 o
-5 3 3 0 0 0.44 5.04 0.31 o
-5 3 3 0 1 1.40 3.28 0.34 o
-5 3 3 0 2 0.29 0.08 0.25 <
-5 3 3 1 -1 14.10 14.81 0.62 o
-5 3 3 1 0 11.47 10.10 0.48 o
-5 3 3 1 1 2.48 2.86 0.34 o
-5 3 3 2 0 71.29 71.56 2.87 o
-4 3 3 -2 0 71.38 71.49 2.40 o
-4 3 3 -1 -1 7.49 6.03 0.39 o
-4 3 3 -1 0 168.33 152.57 5.04 o
-4 3 3 -1 1 3.26 2.66 0.24 o
-4 3 3 0 -2 0.02 0.24 0.24 <
-4 3 3 0 -1 0.01 0.29 0.16 <
-4 3 3 0 0 2.52 31.46 1.18 o
-4 3 3 0 1 0.06 0.73 0.19 o
-4 3 3 0 2 0.03 0.10 0.19 <
-4 3 3 1 -1 0.78 1.15 0.32 o
-4 3 3 1 0 61.60 61.02 2.11 o
-4 3 3 1 1 2.41 1.47 0.22 o
-4 3 3 2 0 26.14 27.53 1.22 o
-3 3 3 -2 0 682.50 751.14 24.42 o
-3 3 3 -1 -1 1.09 0.72 0.17 o
-3 3 3 -1 0 377.53 371.16 13.19 o
-3 3 3 -1 1 2.99 3.62 0.29 o
-3 3 3 0 -2 0.87 0.12 0.16 <
-3 3 3 0 -1 0.01 0.06 0.17 <
-3 3 3 0 0 23.75 29.30 1.10 o
-3 3 3 0 1 0.05 0.02 0.18 <
-3 3 3 0 2 0.02 0.79 0.26 o
-3 3 3 1 -1 2.84 1.14 0.24 o
-3 3 3 1 0 550.61 508.13 16.69 o
-3 3 3 1 1 0.15 0.29 0.20 <
-3 3 3 2 0 210.42 224.86 7.53 o
-2 3 3 -2 0 17.55 20.24 1.12 o
-2 3 3 -1 -1 9.99 7.48 0.53 o
-2 3 3 -1 0 119.75 102.70 4.85 o
-2 3 3 -1 1 0.98 0.36 0.23 <
-2 3 3 0 -2 0.38 0.18 0.18 <
-2 3 3 0 -1 33.05 25.59 0.98 o
-2 3 3 0 0 551.16 508.33 24.11 o
-2 3 3 0 1 0.19 0.31 0.23 <
-2 3 3 0 2 0.10 0.01 0.26 <
-2 3 3 1 -1 6.06 6.98 0.39 o
-2 3 3 1 0 599.93 547.55 17.84 o
-2 3 3 1 1 8.69 7.68 0.58 o
-2 3 3 2 0 46.01 45.43 1.67 o
-1 3 3 -2 0 168.86 196.29 6.50 o
-1 3 3 -1 -1 3.66 2.49 0.25 o
-1 3 3 -1 0 546.75 502.67 16.52 o
-1 3 3 -1 1 111.85 115.48 3.95 o
-1 3 3 0 -2 8.12 7.77 0.47 o
-1 3 3 0 -1 182.39 181.56 6.11 o
-1 3 3 0 0 35.20 39.25 1.46 o
-1 3 3 0 1 97.17 92.14 3.18 o
-1 3 3 0 2 4.24 2.57 0.28 o
-1 3 3 1 -1 163.80 176.06 5.83 o
-1 3 3 1 0 624.91 648.83 21.40 o
-1 3 3 1 1 11.49 15.92 0.71 o
-1 3 3 2 0 162.30 172.27 5.78 o
0 3 3 -2 0 1.96 1.05 0.20 o
0 3 3 -1 -1 5.57 5.35 0.42 o
0 3 3 -1 0 1.37 1.35 0.22 o
0 3 3 -1 1 0.63 0.70 0.21 o
0 3 3 0 -2 1.79 0.80 0.27 <
0 3 3 0 -1 1.53 1.22 0.31 o
0 3 3 0 0 3.53 7.65 0.43 o
0 3 3 0 1 17.56 15.82 0.72 o
0 3 3 0 2 0.16 0.81 0.25 o
0 3 3 1 -1 0.52 0.18 0.27 <
0 3 3 1 0 17.29 16.56 1.00 o
0 3 3 1 1 42.84 45.68 1.71 o
0 3 3 2 0 0.43 1.04 0.33 o
1 3 3 -2 0 6.89 8.89 0.46 o
1 3 3 -1 -1 1.67 3.02 0.27 o
1 3 3 -1 0 179.04 178.13 6.12 o
1 3 3 -1 1 163.76 185.54 6.17 o
1 3 3 0 -2 170.32 207.73 6.78 o
1 3 3 0 -1 555.95 504.90 16.54 o
1 3 3 0 0 31.25 42.08 1.55 o
1 3 3 0 1 630.63 662.32 21.58 o
1 3 3 0 2 159.86 173.51 5.87 o
1 3 3 1 -1 111.58 113.74 3.87 o
1 3 3 1 0 91.61 98.84 3.33 o
1 3 3 1 1 13.54 15.47 0.72 o
1 3 3 2 0 3.94 3.25 0.32 o
2 3 3 -2 0 0.39 0.58 0.21 <
2 3 3 -1 -1 10.72 9.11 0.47 o
2 3 3 -1 0 34.76 26.31 1.05 o
2 3 3 -1 1 6.39 6.41 0.40 o
2 3 3 0 -2 18.30 22.80 0.92 o
2 3 3 0 -1 118.71 103.09 3.53 o
2 3 3 0 0 564.53 531.50 17.46 o
2 3 3 0 1 611.60 533.44 17.29 o
2 3 3 0 2 47.28 45.42 1.67 o
2 3 3 1 -1 1.07 0.65 0.23 <
2 3 3 1 0 0.34 0.13 0.22 <
2 3 3 1 1 7.40 7.22 0.45 o
2 3 3 2 0 0.09 0.10 0.24 <
3 3 3 -2 0 0.74 -0.03 0.33 <
3 3 3 -1 -1 1.46 0.35 0.32 <
3 3 3 -1 0 0.00 0.41 0.31 <
3 3 3 -1 1 2.84 2.33 0.41 o
3 3 3 0 -2 705.51 759.71 24.80 o
3 3 3 0 -1 396.08 386.95 12.55 o
3 3 3 0 0 21.04 31.25 1.77 o
3 3 3 0 1 572.66 542.07 25.92 o
3 3 3 0 2 225.38 245.19 11.46 o
3 3 3 1 -1 3.40 4.15 0.34 o
3 3 3 1 0 0.05 0.03 0.21 <
3 3 3 1 1 0.00 -0.05 0.39 <
3 3 3 2 0 0.03 0.14 0.23 <
4 3 3 -2 0 0.03 0.19 0.18 <
4 3 3 -1 -1 6.91 5.83 0.45 o
4 3 3 -1 0 0.02 0.71 0.21 o
4 3 3 -1 1 0.96 1.39 0.24 o
4 3 3 0 -2 75.52 63.97 3.17 o
4 3 3 0 -1 183.17 164.79 7.75 o
4 3 3 0 0 3.22 35.68 1.89 o
4 3 3 0 1 66.82 66.07 2.32 o
4 3 3 0 2 28.78 28.32 1.16 o
4 3 3 1 -1 2.54 2.45 0.35 o
4 3 3 1 0 0.04 0.56 0.31 <
4 3 3 1 1 2.60 1.93 0.35 o
4 3 3 2 0 0.09 -0.16 0.28 <
5 3 3 -2 0 0.01 0.09 0.17 <
5 3 3 -1 -1 6.53 5.44 0.36 o
5 3 3 -1 0 1.00 1.73 0.24 o
5 3 3 -1 1 15.18 15.28 0.69 o
5 3 3 0 -2 114.54 122.42 4.09 o
5 3 3 0 -1 109.45 107.24 3.61 o
5 3 3 0 0 0.31 6.04 0.39 o
5 3 3 0 1 12.50 12.48 0.61 o
5 3 3 0 2 78.47 81.27 2.83 o
5 3 3 1 -1 9.89 10.54 0.54 o
5 3 3 1 0 1.01 3.66 0.33 o
5 3 3 1 1 3.10 3.29 0.34 o
5 3 3 2 0 0.22 0.17 0.26 <
6 3 3 -2 0 0.01 -0.07 0.21 <
6 3 3 -1 -1 0.01 0.01 0.21 <
6 3 3 -1 0 0.15 0.21 0.22 <
6 3 3 -1 1 1.24 1.72 0.26 o
6 3 3 0 -2 0.07 -0.35 0.27 <
6 3 3 0 -1 0.66 1.05 0.28 o
6 3 3 0 0 0.23 1.48 0.31 o
6 3 3 0 1 0.11 0.93 0.31 o
6 3 3 0 2 0.01 0.69 0.33 <
6 3 3 1 -1 0.03 0.51 0.29 <
6 3 3 1 0 0.02 0.18 0.30 <
6 3 3 1 1 0.99 0.89 0.31 <
6 3 3 2 0 0.00 0.30 0.31 <
7 3 3 -2 0 1.91 4.19 0.39 o
7 3 3 -1 -1 0.13 -0.16 0.27 <
7 3 3 -1 0 12.99 17.23 0.87 o
7 3 3 -1 1 19.51 18.05 0.91 o
7 3 3 0 -2 31.60 31.74 1.41 o
7 3 3 0 -1 8.94 9.49 0.59 o
7 3 3 0 0 1.21 1.57 0.32 o
7 3 3 0 1 10.03 9.77 0.63 o
7 3 3 0 2 59.10 58.86 2.49 o
7 3 3 1 -1 6.01 5.84 0.47 o
7 3 3 1 0 1.37 3.17 0.38 o
7 3 3 1 1 0.09 0.66 0.33 <
7 3 3 2 0 0.76 1.47 0.37 o
8 3 3 -2 0 0.03 1.06 0.30 o
8 3 3 -1 -1 0.57 1.62 0.45 o
8 3 3 -1 0 0.33 0.41 0.42 <
8 3 3 -1 1 1.04 0.67 0.33 <
8 3 3 0 -2 1.51 0.89 0.45 <
8 3 3 0 -1 0.81 2.23 0.51 o
8 3 3 0 0 3.61 3.66 0.53 o
8 3 3 0 1 0.09 0.35 0.44 <
8 3 3 0 2 0.98 0.20 0.38 <
8 3 3 1 0 6.39 8.92 0.79 o
8 3 3 1 1 0.02 0.56 0.54 <
-8 4 3 0 -2 1.31 2.09 0.38 o
-8 4 3 0 -1 5.11 6.46 0.64 o
-8 4 3 1 -1 0.43 1.39 0.29 o
-7 4 3 -2 0 3.23 2.78 0.38 o
-7 4 3 -1 -1 0.16 0.28 0.24 <
-7 4 3 -1 0 0.99 2.27 0.32 o
-7 4 3 -1 1 0.11 0.51 0.26 <
-7 4 3 0 -2 0.03 0.34 0.25 <
-7 4 3 0 -1 0.09 0.11 0.26 <
-7 4 3 0 0 8.82 9.02 0.54 o
-7 4 3 0 1 2.76 3.58 0.46 o
-7 4 3 0 2 0.05 -0.06 0.27 <
-7 4 3 1 -1 1.51 1.54 0.29 o
-7 4 3 1 0 0.55 0.84 0.28 <
-7 4 3 1 1 0.03 1.06 0.30 o
-7 4 3 2 0 3.15 3.38 0.39 o
-6 4 3 -2 0 49.86 48.39 1.72 o
-6 4 3 -1 -1 0.10 0.56 0.20 <
-6 4 3 -1 0 4.00 6.39 0.39 o
-6 4 3 -1 1 0.68 1.93 0.31 o
-6 4 3 0 -2 0.03 0.55 0.21 <
-6 4 3 0 -1 3.00 5.44 0.35 o
-6 4 3 0 0 0.89 1.39 0.25 o
-6 4 3 0 1 2.06 2.95 0.37 o
-6 4 3 0 2 0.21 0.34 0.30 <
-6 4 3 1 -1 4.05 4.21 0.33 o
-6 4 3 1 0 11.99 16.09 0.70 o
-6 4 3 1 1 0.03 0.23 0.30 <
-6 4 3 2 0 93.77 99.98 3.39 o
-5 4 3 -2 0 0.42 1.20 0.23 o
-5 4 3 -1 -1 0.00 0.20 0.20 <
-5 4 3 -1 0 8.17 6.55 0.40 o
-5 4 3 -1 1 0.17 0.09 0.20 <
-5 4 3 0 -2 0.07 0.00 0.20 <
-5 4 3 0 -1 0.41 0.68 0.22 o
-5 4 3 0 0 1.97 4.00 0.33 o
-5 4 3 0 1 0.16 0.86 0.23 o
-5 4 3 0 2 0.00 0.19 0.24 <
-5 4 3 1 -1 0.04 0.15 0.22 <
-5 4 3 1 0 0.58 0.56 0.25 <
-5 4 3 1 1 0.04 0.63 0.25 <
-5 4 3 2 0 24.52 22.45 0.96 o
-4 4 3 -2 0 428.42 457.70 14.83 o
-4 4 3 -1 -1 0.08 0.46 0.22 <
-4 4 3 -1 0 104.75 95.41 3.27 o
-4 4 3 -1 1 0.85 0.95 0.25 o
-4 4 3 0 -2 0.01 -0.20 0.20 <
-4 4 3 0 -1 0.00 0.18 0.20 <
-4 4 3 0 0 6.38 7.72 0.46 o
-4 4 3 0 1 0.04 -0.38 0.22 <
-4 4 3 0 2 0.18 0.48 0.25 <
-4 4 3 1 -1 1.41 1.21 0.24 o
-4 4 3 1 0 157.03 139.07 4.73 o
-4 4 3 1 1 0.03 0.32 0.24 <
-4 4 3 2 0 198.04 207.15 9.09 o
-3 4 3 -2 0 45.48 50.72 2.59 o
-3 4 3 -1 -1 6.70 7.50 0.43 o
-3 4 3 -1 0 321.36 286.39 9.55 o
-3 4 3 -1 1 1.09 1.14 0.39 <
-3 4 3 0 -2 0.01 0.26 0.20 <
-3 4 3 0 -1 0.07 0.43 0.21 <
-3 4 3 0 0 3.06 36.31 1.52 o
-3 4 3 0 1 0.29 1.27 0.24 o
-3 4 3 0 2 0.03 0.52 0.42 <
-3 4 3 1 -1 2.71 2.78 0.30 o
-3 4 3 1 0 56.87 50.12 1.85 o
-3 4 3 1 1 8.50 8.55 0.52 o
-3 4 3 2 0 10.96 10.90 0.59 o
-2 4 3 -2 0 185.92 207.86 9.85 o
-2 4 3 -1 -1 1.45 1.40 0.31 o
-2 4 3 -1 0 323.30 281.77 13.29 o
-2 4 3 -1 1 37.64 32.57 1.77 o
-2 4 3 0 -2 0.43 0.56 0.20 <
-2 4 3 0 -1 2.56 2.96 0.38 o
-2 4 3 0 0 1.33 6.07 0.54 o
-2 4 3 0 1 4.01 6.37 0.57 o
-2 4 3 0 2 0.00 0.06 0.26 <
-2 4 3 1 -1 40.91 38.71 1.49 o
-2 4 3 1 0 80.86 71.10 3.53 o
-2 4 3 1 1 16.12 16.38 1.02 o
-2 4 3 2 0 111.63 113.46 4.54 o
-1 4 3 -2 0 37.99 42.86 1.71 o
-1 4 3 -1 -1 14.04 17.30 0.76 o
-1 4 3 -1 0 4.38 5.24 0.38 o
-1 4 3 -1 1 22.97 23.29 0.98 o
-1 4 3 0 -2 0.18 0.09 0.20 <
-1 4 3 0 -1 24.33 25.64 1.03 o
-1 4 3 0 0 58.63 67.17 2.42 o
-1 4 3 0 1 3.75 3.68 0.35 o
-1 4 3 0 2 0.20 0.40 0.23 <
-1 4 3 1 -1 31.07 32.56 1.28 o
-1 4 3 1 0 220.81 211.12 7.03 o
-1 4 3 1 1 69.64 63.60 2.31 o
-1 4 3 2 0 39.13 43.20 1.65 o
0 4 3 -2 0 122.10 132.06 4.55 o
0 4 3 -1 -1 0.20 0.82 0.24 o
0 4 3 -1 0 435.56 442.68 14.58 o
0 4 3 -1 1 708.43 721.29 23.64 o
0 4 3 0 -2 122.61 134.24 6.51 o
0 4 3 0 -1 436.71 444.10 17.04 o
0 4 3 0 0 0.01 0.87 0.28 o
0 4 3 0 1 615.33 544.19 17.93 o
0 4 3 0 2 70.61 62.55 2.31 o
0 4 3 1 -1 718.66 737.08 34.17 o
0 4 3 1 0 605.89 566.67 18.41 o
0 4 3 1 1 0.01 1.31 0.32 o
0 4 3 2 0 72.95 65.52 3.39 o
1 4 3 -2 0 0.16 0.27 0.21 <
1 4 3 -1 -1 15.78 18.46 0.81 o
1 4 3 -1 0 27.04 29.18 1.18 o
1 4 3 -1 1 33.16 31.95 1.27 o
1 4 3 0 -2 36.48 40.42 1.55 o
1 4 3 0 -1 4.97 4.44 0.40 o
1 4 3 0 0 62.28 66.49 2.43 o
1 4 3 0 1 225.41 220.75 7.37 o
1 4 3 0 2 38.01 39.83 1.54 o
1 4 3 1 -1 25.40 24.79 1.03 o
1 4 3 1 0 4.16 2.96 0.34 o
1 4 3 1 1 71.59 60.64 2.23 o
1 4 3 2 0 0.13 0.39 0.27 <
2 4 3 -2 0 0.40 0.09 0.24 <
2 4 3 -1 -1 2.09 1.91 0.27 o
2 4 3 -1 0 3.38 3.66 0.35 o
2 4 3 -1 1 41.84 38.80 1.48 o
2 4 3 0 -2 189.93 226.60 7.50 o
2 4 3 0 -1 330.85 322.12 10.78 o
2 4 3 0 0 3.37 6.71 0.46 o
2 4 3 0 1 77.24 69.85 2.49 o
2 4 3 0 2 117.34 114.70 3.96 o
2 4 3 1 -1 37.55 38.77 1.49 o
2 4 3 1 0 3.35 5.91 0.48 o
2 4 3 1 1 19.11 16.69 0.79 o
2 4 3 2 0 0.00 0.27 0.28 <
3 4 3 -2 0 0.01 0.35 0.38 <
3 4 3 -1 -1 8.19 7.92 0.73 o
3 4 3 -1 0 0.01 0.68 0.41 <
3 4 3 -1 1 2.83 2.78 0.48 o
3 4 3 0 -2 45.83 51.83 2.08 o
3 4 3 0 -1 334.59 293.80 9.74 o
3 4 3 0 0 3.23 40.13 2.25 o
3 4 3 0 1 58.50 52.08 2.79 o
3 4 3 0 2 12.99 10.87 0.92 o
3 4 3 1 -1 1.28 1.29 0.28 o
3 4 3 1 0 0.36 0.61 0.27 <
3 4 3 1 1 9.76 11.27 0.93 o
3 4 3 2 0 0.05 0.38 0.27 <
4 4 3 -2 0 0.02 0.50 0.23 <
4 4 3 -1 -1 0.18 0.29 0.29 <
4 4 3 -1 0 0.00 0.32 0.24 <
4 4 3 -1 1 1.56 0.87 0.27 o
4 4 3 0 -2 458.62 473.00 22.03 o
4 4 3 0 -1 117.13 103.25 5.07 o
4 4 3 0 0 6.16 7.26 0.63 o
4 4 3 0 1 172.83 152.54 5.25 o
4 4 3 0 2 218.73 220.15 7.39 o
4 4 3 1 -1 0.98 0.21 0.30 <
4 4 3 1 0 0.00 0.42 0.33 <
4 4 3 1 1 0.00 0.02 0.33 <
4 4 3 2 0 0.16 0.11 0.33 <
5 4 3 -2 0 0.11 0.10 0.27 <
5 4 3 -1 -1 0.00 0.48 0.26 <
5 4 3 -1 0 0.29 1.94 0.37 o
5 4 3 -1 1 0.01 0.21 0.26 <
5 4 3 0 -2 0.75 1.59 0.29 o
5 4 3 0 -1 9.45 6.94 0.47 o
5 4 3 0 0 1.83 5.26 0.43 o
5 4 3 0 1 0.57 0.95 0.29 o
5 4 3 0 2 26.67 24.54 1.08 o
5 4 3 1 -1 0.11 0.52 0.28 <
5 4 3 1 0 0.07 0.18 0.29 <
5 4 3 1 1 0.09 0.54 0.30 <
5 4 3 2 0 0.00 0.25 0.29 <
6 4 3 -2 0 0.06 0.52 0.26 <
6 4 3 -1 -1 0.11 0.05 0.27 <
6 4 3 -1 0 3.56 5.63 0.44 o
6 4 3 -1 1 4.38 3.50 0.36 o
6 4 3 0 -2 56.25 55.04 2.02 o
6 4 3 0 -1 4.67 5.87 0.47 o
6 4 3 0 0 0.90 2.66 0.40 o
6 4 3 0 1 14.17 19.31 0.88 o
6 4 3 0 2 108.56 108.62 3.83 o
6 4 3 1 -1 0.70 1.94 0.32 o
6 4 3 1 0 2.24 2.85 0.36 o
6 4 3 1 1 0.10 -0.22 0.31 <
6 4 3 2 0 0.19 0.51 0.28 <
7 4 3 -2 0 0.02 0.09 0.27 <
7 4 3 -1 -1 0.22 0.61 0.26 <
7 4 3 -1 0 0.08 0.33 0.25 <
7 4 3 -1 1 1.50 1.54 0.30 o
7 4 3 0 -2 3.72 3.47 0.34 o
7 4 3 0 -1 1.17 2.18 0.34 o
7 4 3 0 0 10.17 9.98 0.58 o
7 4 3 0 1 0.55 1.09 0.41 <
7 4 3 0 2 4.06 2.72 0.47 o
7 4 3 1 -1 0.13 0.86 0.42 <
7 4 3 1 0 3.23 4.46 0.51 o
7 4 3 1 1 0.04 0.80 0.39 <
7 4 3 2 0 0.09 0.52 0.47 <
8 4 3 -2 0 1.58 2.46 0.43 o
8 4 3 -1 0 5.87 6.67 0.84 o
8 4 3 -1 1 0.49 1.06 0.62 <
-7 5 3 -2 0 12.74 12.33 0.76 o
-7 5 3 -1 -1 0.00 0.01 0.29 <
-7 5 3 -1 0 0.22 3.55 0.38 o
-7 5 3 0 -2 0.05 0.49 0.25 <
-7 5 3 0 -1 0.76 1.27 0.28 o
-7 5 3 0 0 0.98 0.62 0.28 <
-7 5 3 1 -1 0.06 0.22 0.25 <
-7 5 3 1 0 0.01 1.04 0.48 <
-7 5 3 2 0 14.28 16.73 0.91 o
-6 5 3 -2 0 14.36 13.64 0.65 o
-6 5 3 -1 -1 0.00 0.55 0.24 <
-6 5 3 -1 0 0.05 2.14 0.33 o
-6 5 3 -1 1 0.00 0.63 0.27 <
-6 5 3 0 -2 0.01 -0.09 0.24 <
-6 5 3 0 -1 0.03 0.23 0.26 <
-6 5 3 0 0 6.46 7.92 0.50 o
-6 5 3 0 1 0.45 0.81 0.28 <
-6 5 3 0 2 0.06 0.36 0.30 <
-6 5 3 1 -1 0.08 0.48 0.28 <
-6 5 3 1 0 0.36 0.23 0.29 <
-6 5 3 1 1 0.00 0.20 0.26 <
-6 5 3 2 0 14.47 12.27 0.64 o
-5 5 3 -2 0 168.98 173.00 5.83 o
-5 5 3 -1 -1 0.22 0.28 0.25 <
-5 5 3 -1 0 0.87 3.36 0.40 o
-5 5 3 -1 1 0.12 0.14 0.27 <
-5 5 3 0 -2 0.06 -0.22 0.25 <
-5 5 3 0 -1 0.00 0.17 0.24 <
-5 5 3 0 0 9.54 20.78 0.91 o
-5 5 3 0 1 0.00 0.13 0.28 <
-5 5 3 0 2 0.06 0.09 0.27 <
-5 5 3 1 -1 0.12 0.12 0.28 <
-5 5 3 1 0 48.35 57.28 2.12 o
-5 5 3 1 1 0.00 0.37 0.29 <
-5 5 3 2 0 186.68 180.79 6.05 o
-4 5 3 -2 0 15.25 16.23 0.76 o
-4 5 3 -1 -1 0.66 0.62 0.26 <
-4 5 3 -1 0 2.29 2.60 0.32 o
-4 5 3 -1 1 0.01 0.16 0.29 <
-4 5 3 0 -2 0.09 -0.21 0.25 <
-4 5 3 0 -1 0.17 0.57 0.27 <
-4 5 3 0 0 2.10 3.74 0.44 o
-4 5 3 0 1 0.21 0.58 0.28 <
-4 5 3 0 2 0.00 0.10 0.31 <
-4 5 3 1 -1 0.03 0.36 0.27 <
-4 5 3 1 0 0.38 1.02 0.30 o
-4 5 3 1 1 0.11 0.76 0.34 <
-4 5 3 2 0 9.11 9.29 0.58 o
-3 5 3 -2 0 190.52 196.79 9.52 o
-3 5 3 -1 -1 4.64 4.67 0.40 o
-3 5 3 -1 0 191.71 169.79 8.12 o
-3 5 3 -1 1 10.59 9.37 0.83 o
-3 5 3 0 -2 0.00 0.42 0.24 <
-3 5 3 0 -1 0.93 2.05 0.31 o
-3 5 3 0 0 0.06 5.67 0.57 o
-3 5 3 0 1 1.17 4.12 0.67 o
-3 5 3 0 2 0.40 0.02 0.47 <
-3 5 3 1 -1 20.79 17.16 0.82 o
-3 5 3 1 0 1.31 2.04 0.35 o
-3 5 3 1 1 6.58 4.57 0.68 o
-3 5 3 2 0 48.93 48.54 1.84 o
-2 5 3 -2 0 36.85 39.45 1.52 o
-2 5 3 -1 -1 18.85 20.68 1.26 o
-2 5 3 -1 0 185.19 176.44 8.50 o
-2 5 3 -1 1 8.14 8.41 0.60 o
-2 5 3 0 -2 0.03 0.44 0.35 <
-2 5 3 0 -1 0.68 0.41 0.35 <
-2 5 3 0 0 22.60 44.01 2.39 o
-2 5 3 0 1 8.53 7.44 0.56 o
-2 5 3 0 2 0.40 0.86 0.32 <
-2 5 3 1 -1 12.40 11.68 0.86 o
-2 5 3 1 0 56.57 53.47 2.81 o
-2 5 3 1 1 56.99 51.02 2.68 o
-2 5 3 2 0 2.14 2.79 0.46 o
-1 5 3 -2 0 155.94 168.71 5.75 o
-1 5 3 -1 -1 15.04 20.79 0.92 o
-1 5 3 -1 0 283.64 282.58 9.44 o
-1 5 3 -1 1 285.68 273.65 9.74 o
-1 5 3 0 -2 22.10 17.56 0.83 o
-1 5 3 0 -1 44.19 41.03 1.59 o
-1 5 3 0 0 3.93 0.59 0.32 <
-1 5 3 0 1 13.17 17.62 0.87 o
-1 5 3 0 2 0.43 1.09 0.33 o
-1 5 3 1 -1 326.81 322.28 11.59 o
-1 5 3 1 0 186.01 175.62 6.04 o
-1 5 3 1 1 0.33 -0.40 0.31 <
-1 5 3 2 0 63.86 54.99 2.13 o
0 5 3 -2 0 2.37 2.81 0.35 o
0 5 3 -1 -1 13.54 11.20 0.73 o
0 5 3 -1 0 9.33 8.91 0.54 o
0 5 3 -1 1 0.43 0.19 0.36 <
0 5 3 0 -2 2.29 2.03 0.42 o
0 5 3 0 -1 7.76 7.67 0.56 o
0 5 3 0 0 58.24 67.00 2.67 o
0 5 3 0 1 48.51 44.75 1.75 o
0 5 3 0 2 4.01 2.88 0.42 o
0 5 3 1 -1 0.62 1.05 0.30 o
0 5 3 1 0 50.31 42.76 1.69 o
0 5 3 1 1 83.90 74.53 2.75 o
0 5 3 2 0 4.53 4.28 0.45 o
1 5 3 -2 0 25.54 18.85 0.88 o
1 5 3 -1 -1 17.34 20.36 0.93 o
1 5 3 -1 0 51.12 45.80 1.94 o
1 5 3 -1 1 331.01 306.72 14.57 o
1 5 3 0 -2 161.84 168.43 5.73 o
1 5 3 0 -1 290.94 309.48 11.01 o
1 5 3 0 0 2.11 0.40 0.31 <
1 5 3 0 1 189.30 175.58 6.10 o
1 5 3 0 2 64.38 58.42 3.10 o
1 5 3 1 -1 293.23 290.00 10.65 o
1 5 3 1 0 12.83 18.69 0.92 o
1 5 3 1 1 0.36 -0.15 0.45 <
1 5 3 2 0 0.68 1.63 0.49 o
2 5 3 -2 0 0.00 0.23 0.27 <
2 5 3 -1 -1 22.41 20.55 0.93 o
2 5 3 -1 0 1.16 0.73 0.28 <
2 5 3 -1 1 12.41 13.78 0.73 o
2 5 3 0 -2 38.68 38.76 1.53 o
2 5 3 0 -1 196.60 187.70 6.33 o
2 5 3 0 0 23.72 50.76 2.11 o
2 5 3 0 1 62.50 61.90 2.32 o
2 5 3 0 2 2.59 2.13 0.49 o
2 5 3 1 -1 7.41 7.90 0.56 o
2 5 3 1 0 8.27 9.10 0.60 o
2 5 3 1 1 63.82 59.85 2.26 o
2 5 3 2 0 0.36 -0.08 0.35 <
3 5 3 -2 0 0.01 -0.35 0.43 <
3 5 3 -1 -1 5.70 4.95 0.67 o
3 5 3 -1 0 1.13 2.56 0.53 o
3 5 3 -1 1 23.59 23.12 1.60 o
3 5 3 0 -2 203.16 218.45 7.32 o
3 5 3 0 -1 209.63 192.78 7.54 o
3 5 3 0 0 0.11 7.63 0.89 o
3 5 3 0 1 1.14 3.47 0.78 o
3 5 3 0 2 54.09 53.12 2.90 o
3 5 3 1 -1 11.94 9.77 0.62 o
3 5 3 1 0 1.49 6.39 0.70 o
3 5 3 1 1 7.24 5.84 0.77 o
3 5 3 2 0 0.32 0.30 0.36 <
4 5 3 -2 0 0.13 -0.21 0.33 <
4 5 3 -1 -1 0.67 0.68 0.38 <
4 5 3 -1 0 0.25 0.75 0.32 <
4 5 3 -1 1 0.01 0.02 0.40 <
4 5 3 0 -2 18.44 17.79 1.16 o
4 5 3 0 -1 3.03 2.09 0.46 o
4 5 3 0 0 1.99 6.60 1.00 o
4 5 3 0 1 0.55 1.46 0.35 o
4 5 3 0 2 11.45 9.91 0.66 o
4 5 3 1 -1 0.02 0.59 0.69 <
4 5 3 1 0 0.31 0.42 0.40 <
4 5 3 1 1 0.13 0.18 0.34 <
4 5 3 2 0 0.00 0.13 0.40 <
5 5 3 -2 0 0.04 0.70 0.31 <
5 5 3 -1 -1 0.21 0.35 0.32 <
5 5 3 -1 0 0.00 -0.21 0.31 <
5 5 3 -1 1 0.21 0.19 0.34 <
5 5 3 0 -2 188.60 187.06 6.36 o
5 5 3 0 -1 1.06 5.00 0.62 o
5 5 3 0 0 9.73 23.43 1.08 o
5 5 3 0 1 55.97 64.65 2.41 o
5 5 3 0 2 208.77 202.98 6.88 o
5 5 3 1 -1 0.12 0.65 0.35 <
5 5 3 1 0 0.01 0.33 0.36 <
5 5 3 1 1 0.01 0.42 0.36 <
5 5 3 2 0 0.05 0.44 0.36 <
6 5 3 -2 0 0.00 0.03 0.31 <
6 5 3 -1 -1 0.00 -0.01 0.29 <
6 5 3 -1 0 0.05 0.17 0.31 <
6 5 3 -1 1 0.05 -0.07 0.33 <
6 5 3 0 -2 16.43 14.63 0.76 o
6 5 3 0 -1 0.05 3.85 0.43 o
6 5 3 0 0 7.61 8.20 0.57 o
6 5 3 0 1 0.29 0.86 0.37 <
6 5 3 0 2 16.02 15.72 0.94 o
6 5 3 1 -1 0.01 0.02 0.33 <
6 5 3 1 0 0.39 0.20 0.35 <
6 5 3 1 1 0.00 0.10 0.37 <
6 5 3 2 0 0.09 -0.01 0.49 <
7 5 3 -2 0 0.05 0.40 0.41 <
7 5 3 -1 -1 0.00 0.02 0.43 <
7 5 3 -1 0 1.00 2.23 0.40 o
7 5 3 -1 1 0.10 1.19 0.35 o
7 5 3 0 -2 15.33 18.81 1.07 o
7 5 3 0 -1 0.20 4.71 0.52 o
7 5 3 0 0 1.06 1.54 0.44 o
7 5 3 0 1 0.03 0.05 0.53 <
7 5 3 0 2 17.65 22.88 1.63 o
-6 6 3 -2 0 58.17 56.30 2.09 o
-6 6 3 -1 -1 0.04 0.31 0.32 <
-6 6 3 -1 0 1.60 8.06 0.61 o
-6 6 3 -1 1 0.01 0.19 0.35 <
-6 6 3 0 -2 0.02 0.59 0.30 <
-6 6 3 0 -1 0.00 0.48 0.33 <
-6 6 3 0 0 0.06 0.50 0.43 <
-6 6 3 0 1 0.00 0.47 0.42 <
-6 6 3 1 -1 0.01 0.09 0.42 <
-6 6 3 1 0 0.18 5.71 0.54 o
-6 6 3 1 1 0.00 0.31 0.45 <
-6 6 3 2 0 20.74 25.52 1.13 o
-5 6 3 -2 0 8.22 8.06 0.52 o
-5 6 3 -1 -1 0.20 0.27 0.28 <
-5 6 3 -1 0 0.58 3.06 0.40 o
-5 6 3 -1 1 0.00 -0.03 0.33 <
-5 6 3 0 -2 0.04 0.08 0.30 <
-5 6 3 0 -1 0.01 -0.31 0.38 <
-5 6 3 0 0 7.33 8.46 0.57 o
-5 6 3 0 1 0.41 0.61 0.33 <
-5 6 3 0 2 0.08 0.19 0.33 <
-5 6 3 1 -1 0.02 0.29 0.32 <
-5 6 3 1 0 0.07 0.87 0.36 <
-5 6 3 1 1 0.00 -0.41 0.35 <
-5 6 3 2 0 6.86 6.02 0.52 o
-4 6 3 -2 0 75.88 83.17 2.98 o
-4 6 3 -1 -1 0.00 0.63 0.30 <
-4 6 3 -1 0 14.60 16.03 1.08 o
-4 6 3 -1 1 1.21 1.71 0.37 o
-4 6 3 0 -2 0.08 0.23 0.28 <
-4 6 3 0 -1 3.60 6.29 0.50 o
-4 6 3 0 0 1.02 1.51 0.36 o
-4 6 3 0 1 2.51 3.90 0.45 o
-4 6 3 0 2 0.32 1.30 0.37 o
-4 6 3 1 -1 5.15 4.32 0.46 o
-4 6 3 1 0 4.91 8.77 0.62 o
-4 6 3 1 1 0.38 0.32 0.37 <
-4 6 3 2 0 62.19 63.37 2.39 o
-3 6 3 -2 0 0.16 0.86 0.57 <
-3 6 3 -1 -1 0.65 2.02 0.69 <
-3 6 3 -1 0 4.89 5.64 0.77 o
-3 6 3 -1 1 0.86 1.71 0.59 <
-3 6 3 0 -2 0.01 -0.30 0.41 <
-3 6 3 0 -1 0.06 0.04 0.47 <
-3 6 3 0 0 0.43 2.25 0.71 o
-3 6 3 0 1 0.01 0.21 0.55 <
-3 6 3 0 2 0.00 0.70 0.39 <
-3 6 3 1 -1 0.44 0.92 0.35 <
-3 6 3 1 0 2.31 3.46 0.69 o
-3 6 3 1 1 2.52 3.15 0.70 o
-3 6 3 2 0 3.65 3.02 0.71 o
-2 6 3 -2 0 253.76 260.65 12.45 o
-2 6 3 -1 -1 26.02 26.34 2.37 o
-2 6 3 -1 0 213.70 220.10 7.45 o
-2 6 3 -1 1 75.09 63.46 2.39 o
-2 6 3 0 -2 1.14 2.42 0.52 o
-2 6 3 0 -1 0.51 3.64 0.61 o
-2 6 3 0 0 3.31 4.61 0.53 o
-2 6 3 0 1 3.45 11.77 0.74 o
-2 6 3 0 2 0.85 2.16 0.68 o
-2 6 3 1 -1 120.97 112.11 5.54 o
-2 6 3 1 0 9.62 12.21 0.98 o
-2 6 3 1 1 0.26 0.98 0.59 <
-2 6 3 2 0 19.20 20.94 1.92 o
-1 6 3 -2 0 30.24 28.09 1.22 o
-1 6 3 -1 -1 17.35 17.88 0.90 o
-1 6 3 -1 0 94.08 86.98 3.13 o
-1 6 3 -1 1 34.46 28.43 1.28 o
-1 6 3 0 -2 0.06 1.09 0.36 o
-1 6 3 0 -1 5.74 4.29 0.47 o
-1 6 3 0 0 17.11 28.19 1.57 o
-1 6 3 0 1 21.16 20.52 1.04 o
-1 6 3 0 2 2.87 2.80 0.45 o
-1 6 3 1 -1 60.21 53.63 2.10 o
-1 6 3 1 0 5.90 6.73 0.58 o
-1 6 3 1 1 50.26 47.96 1.95 o
-1 6 3 2 0 0.68 0.29 0.40 <
0 6 3 -2 0 24.98 22.71 1.07 o
0 6 3 -1 -1 0.00 0.00 0.36 <
0 6 3 -1 0 26.16 25.83 1.16 o
0 6 3 -1 1 121.64 114.42 4.09 o
0 6 3 0 -2 24.23 20.35 1.00 o
0 6 3 0 -1 25.59 25.63 1.15 o
0 6 3 0 0 0.06 0.23 0.37 <
0 6 3 0 1 4.46 8.99 1.00 o
0 6 3 0 2 0.51 1.42 0.43 o
0 6 3 1 -1 120.75 113.93 4.07 o
0 6 3 1 0 4.33 7.89 0.94 o
0 6 3 1 1 0.01 0.24 0.39 <
0 6 3 2 0 0.60 2.03 0.45 o
1 6 3 -2 0 0.07 1.04 0.50 <
1 6 3 -1 -1 20.49 17.66 0.91 o
1 6 3 -1 0 6.04 4.75 0.50 o
1 6 3 -1 1 58.11 52.21 2.86 o
1 6 3 0 -2 31.13 29.06 1.27 o
1 6 3 0 -1 97.05 90.76 3.24 o
1 6 3 0 0 16.44 32.22 1.41 o
1 6 3 0 1 6.02 8.89 0.79 o
1 6 3 0 2 0.54 0.09 0.54 <
1 6 3 1 -1 33.40 27.57 1.84 o
1 6 3 1 0 21.20 22.66 1.12 o
1 6 3 1 1 53.70 48.62 1.94 o
1 6 3 2 0 3.14 2.83 0.48 o
2 6 3 -2 0 1.45 2.52 0.44 o
2 6 3 -1 -1 29.97 31.33 1.37 o
2 6 3 -1 0 0.70 4.38 0.53 o
2 6 3 -1 1 132.50 113.23 5.90 o
2 6 3 0 -2 273.78 287.19 9.77 o
2 6 3 0 -1 237.91 229.39 7.85 o
2 6 3 0 0 2.18 5.32 0.62 o
2 6 3 0 1 9.45 12.08 0.78 o
2 6 3 0 2 19.67 19.68 1.02 o
2 6 3 1 -1 82.84 65.91 2.53 o
2 6 3 1 0 3.64 11.17 0.94 o
2 6 3 1 1 0.17 -0.48 0.43 <
2 6 3 2 0 0.69 2.61 0.48 o
3 6 3 -2 0 0.01 0.52 0.60 <
3 6 3 -1 -1 0.63 0.26 0.59 <
3 6 3 -1 0 0.10 -0.26 1.09 <
3 6 3 -1 1 0.47 0.33 0.61 <
3 6 3 0 -2 0.15 0.40 0.38 <
3 6 3 0 -1 5.12 10.65 1.67 o
3 6 3 0 0 0.34 2.67 0.67 o
3 6 3 0 1 2.94 4.32 0.83 o
3 6 3 0 2 4.01 3.54 0.79 o
3 6 3 1 -1 0.77 1.09 0.43 <
3 6 3 1 0 0.01 -0.01 0.49 <
3 6 3 1 1 3.07 5.37 0.89 o
3 6 3 2 0 0.00 -0.07 0.42 <
4 6 3 -2 0 0.10 0.42 0.48 <
4 6 3 -1 -1 0.00 -0.27 0.59 <
4 6 3 -1 0 4.53 6.55 0.58 o
4 6 3 -1 1 5.71 5.80 0.58 o
4 6 3 0 -2 85.53 98.60 6.95 o
4 6 3 0 -1 15.27 15.89 1.21 o
4 6 3 0 0 0.83 2.08 0.57 o
4 6 3 0 1 5.41 10.19 0.73 o
4 6 3 0 2 67.53 69.74 2.65 o
4 6 3 1 -1 1.44 -0.30 0.49 <
4 6 3 1 0 3.19 3.85 0.65 o
4 6 3 1 1 0.37 -0.03 0.50 <
4 6 3 2 0 0.31 0.36 0.46 <
5 6 3 -2 0 0.02 0.35 0.36 <
5 6 3 -1 -1 0.25 0.10 0.38 <
5 6 3 -1 0 0.01 0.99 0.40 <
5 6 3 -1 1 0.04 0.60 0.40 <
5 6 3 0 -2 9.31 8.27 0.62 o
5 6 3 0 -1 0.64 4.28 0.52 o
5 6 3 0 0 9.19 9.47 0.72 o
5 6 3 0 1 0.06 1.23 0.44 <
5 6 3 0 2 7.68 6.62 0.63 o
5 6 3 1 -1 0.00 -0.03 0.43 <
5 6 3 1 0 0.55 0.33 0.42 <
5 6 3 1 1 0.01 0.66 0.48 <
5 6 3 2 0 0.17 0.67 0.49 <
6 6 3 -2 0 0.01 0.80 0.39 <
6 6 3 -1 -1 0.02 0.72 0.43 <
6 6 3 -1 0 0.00 0.19 0.45 <
6 6 3 -1 1 0.01 0.41 0.47 <
6 6 3 0 -2 68.80 68.36 2.61 o
6 6 3 0 -1 1.60 11.12 0.81 o
6 6 3 0 0 0.05 1.27 0.53 <
6 6 3 0 1 0.19 4.69 0.64 o
6 6 3 0 2 24.72 28.29 1.37 o
6 6 3 1 -1 0.00 -0.19 0.57 <
6 6 3 1 0 0.00 1.53 0.61 <
6 6 3 1 1 0.01 0.81 0.63 <
-5 7 3 -2 0 25.30 28.99 1.29 o
-5 7 3 -1 -1 0.08 0.93 0.44 <
-5 7 3 -1 0 0.12 4.81 0.61 o
-5 7 3 -1 1 0.02 0.33 0.56 <
-5 7 3 0 -2 0.08 0.19 0.38 <
-5 7 3 0 -1 1.18 2.09 0.47 o
-5 7 3 0 0 1.04 1.00 0.53 <
-5 7 3 1 -1 0.01 1.28 0.50 <
-5 7 3 1 0 0.34 0.95 0.57 <
-5 7 3 2 0 9.85 15.49 0.97 o
-4 7 3 -2 0 10.66 8.92 0.79 o
-4 7 3 -1 -1 0.64 0.97 0.40 <
-4 7 3 -1 0 4.78 6.98 0.59 o
-4 7 3 -1 1 0.70 1.05 0.43 <
-4 7 3 0 -2 0.05 0.66 0.38 <
-4 7 3 0 -1 0.07 0.94 0.40 <
-4 7 3 0 0 13.84 13.76 0.80 o
-4 7 3 0 1 5.12 4.66 0.59 o
-4 7 3 0 2 0.10 0.20 0.51 <
-4 7 3 1 -1 1.35 1.89 0.45 o
-4 7 3 1 0 0.00 1.25 0.47 <
-4 7 3 1 1 0.18 1.24 0.54 <
-4 7 3 2 0 0.02 0.37 0.51 <
-3 7 3 -2 0 114.42 110.90 4.01 o
-3 7 3 -1 -1 0.11 -0.11 0.62 <
-3 7 3 -1 0 22.45 23.16 1.34 o
-3 7 3 -1 1 11.82 11.21 0.77 o
-3 7 3 0 -2 2.78 4.62 0.84 o
-3 7 3 0 -1 20.73 20.38 1.58 o
-3 7 3 0 0 1.85 1.95 0.74 <
-3 7 3 0 1 1.77 4.06 0.55 o
-3 7 3 0 2 1.11 2.16 0.50 o
-3 7 3 1 -1 29.59 24.10 1.77 o
-3 7 3 1 0 6.23 8.95 1.11 o
-3 7 3 1 1 0.07 -0.20 0.53 <
-3 7 3 2 0 22.52 21.86 1.69 o
-2 7 3 -2 0 3.01 4.78 0.54 o
-2 7 3 -1 -1 0.34 0.30 0.40 <
-2 7 3 -1 0 5.20 5.24 0.56 o
-2 7 3 -1 1 5.06 4.54 0.58 o
-2 7 3 0 -2 0.04 0.70 0.55 <
-2 7 3 0 -1 0.02 0.02 0.44 <
-2 7 3 0 0 0.26 0.64 0.44 <
-2 7 3 0 1 0.53 1.98 0.46 o
-2 7 3 0 2 0.37 1.62 0.55 <
-2 7 3 1 -1 6.94 7.51 0.84 o
-2 7 3 1 0 0.52 0.84 0.44 <
-2 7 3 1 1 0.39 2.30 0.54 o
-2 7 3 2 0 1.33 1.18 0.48 <
-1 7 3 -2 0 30.03 32.28 1.45 o
-1 7 3 -1 -1 10.61 12.00 0.80 o
-1 7 3 -1 0 15.60 19.06 1.02 o
-1 7 3 -1 1 25.96 24.01 1.23 o
-1 7 3 0 -2 0.39 4.02 0.53 o
-1 7 3 0 -1 0.00 2.49 0.60 o
-1 7 3 0 0 0.25 1.14 0.46 <
-1 7 3 0 1 0.76 2.31 0.49 o
-1 7 3 0 2 1.07 3.72 0.67 o
-1 7 3 1 -1 42.71 41.57 1.78 o
-1 7 3 1 0 0.43 2.12 0.52 o
-1 7 3 1 1 0.06 0.67 0.48 <
-1 7 3 2 0 0.56 1.31 0.51 <
0 7 3 -2 0 0.99 -0.19 0.43 <
0 7 3 -1 -1 10.29 7.96 0.67 o
0 7 3 -1 0 2.09 3.89 0.53 o
0 7 3 -1 1 0.44 0.70 0.48 <
0 7 3 0 -2 0.77 0.57 0.46 <
0 7 3 0 -1 1.89 3.45 0.54 o
0 7 3 0 0 0.19 4.40 0.59 o
0 7 3 0 1 0.43 2.60 0.53 o
0 7 3 0 2 0.17 0.78 0.48 <
0 7 3 1 -1 0.77 1.57 0.54 <
0 7 3 1 0 0.56 3.92 0.62 o
0 7 3 1 1 40.19 42.19 1.80 o
0 7 3 2 0 0.17 0.64 0.50 <
1 7 3 -2 0 0.43 4.25 0.77 o
1 7 3 -1 -1 12.36 10.94 0.79 o
1 7 3 -1 0 0.03 1.38 0.67 <
1 7 3 -1 1 47.42 38.14 2.31 o
1 7 3 0 -2 31.81 32.99 1.49 o
1 7 3 0 -1 16.51 20.59 1.10 o
1 7 3 0 0 0.02 0.68 0.49 <
1 7 3 0 1 0.35 0.15 0.66 <
1 7 3 0 2 0.54 2.86 0.75 o
1 7 3 1 -1 29.62 27.79 1.33 o
1 7 3 1 0 0.80 3.42 0.58 o
1 7 3 1 1 0.12 0.69 0.49 <
1 7 3 2 0 1.14 3.63 0.60 o
2 7 3 -2 0 0.01 0.90 0.47 <
2 7 3 -1 -1 0.27 0.37 0.45 <
2 7 3 -1 0 0.01 -0.48 0.43 <
2 7 3 -1 1 6.90 6.04 0.64 o
2 7 3 0 -2 3.65 3.99 0.56 o
2 7 3 0 -1 5.61 4.73 0.57 o
2 7 3 0 0 0.14 0.93 0.49 <
2 7 3 0 1 0.55 0.24 0.50 <
2 7 3 0 2 1.41 1.48 0.57 <
2 7 3 1 -1 4.94 4.22 0.58 o
2 7 3 1 0 0.48 1.18 0.53 <
2 7 3 1 1 0.55 0.03 0.53 <
2 7 3 2 0 0.30 1.96 0.60 o
3 7 3 -2 0 3.04 5.87 0.94 o
3 7 3 -1 -1 0.10 -0.07 0.78 <
3 7 3 -1 0 21.03 24.73 1.85 o
3 7 3 -1 1 31.68 28.37 2.07 o
3 7 3 0 -2 126.33 128.30 4.59 o
3 7 3 0 -1 25.41 27.27 1.58 o
3 7 3 0 0 1.87 3.19 0.91 o
3 7 3 0 1 6.40 10.40 1.22 o
3 7 3 0 2 23.15 26.67 1.99 o
3 7 3 1 -1 12.90 14.30 0.93 o
3 7 3 1 0 1.77 5.55 0.81 o
3 7 3 1 1 0.10 1.52 0.96 <
3 7 3 2 0 1.07 2.83 0.62 o
4 7 3 -2 0 0.03 0.21 0.45 <
4 7 3 -1 -1 0.75 0.96 0.56 <
4 7 3 -1 0 0.08 0.11 0.48 <
4 7 3 -1 1 1.32 1.56 0.53 <
4 7 3 0 -2 11.53 11.30 1.02 o
4 7 3 0 -1 5.15 6.65 0.81 o
4 7 3 0 0 15.25 17.67 1.32 o
4 7 3 0 1 0.00 1.13 0.56 <
4 7 3 0 2 0.01 0.58 0.59 <
4 7 3 1 -1 0.67 0.83 0.61 <
4 7 3 1 0 5.42 6.50 0.88 o
4 7 3 1 1 0.24 1.01 0.69 <
4 7 3 2 0 0.14 0.97 0.73 <
5 7 3 -2 0 0.09 0.10 0.50 <
5 7 3 -1 -1 0.09 0.52 0.52 <
5 7 3 -1 0 1.36 1.88 0.58 o
5 7 3 -1 1 0.00 2.14 0.63 o
5 7 3 0 -2 31.18 35.86 1.60 o
5 7 3 0 -1 0.17 6.96 0.79 o
5 7 3 0 0 1.32 1.17 0.66 <
5 7 3 0 1 0.50 3.47 0.74 o
5 7 3 0 2 12.20 18.54 1.22 o
5 7 3 1 -1 0.04 1.33 0.78 <
-4 8 3 -1 -1 0.21 0.68 0.63 <
-4 8 3 0 -2 2.58 4.88 0.71 o
-4 8 3 0 -1 10.95 12.80 0.98 o
-3 8 3 -2 0 7.73 7.06 0.72 o
-3 8 3 -1 -1 0.31 0.87 0.56 <
-3 8 3 -1 0 1.57 3.79 0.70 o
-3 8 3 -1 1 1.39 2.36 0.70 o
-3 8 3 0 -2 0.06 1.42 0.90 <
-3 8 3 0 -1 0.54 0.98 0.71 <
-3 8 3 0 0 6.63 7.37 0.80 o
-3 8 3 0 1 12.47 13.52 1.06 o
-3 8 3 1 -1 3.15 2.01 1.00 <
-3 8 3 1 0 0.20 1.99 0.75 <
-3 8 3 2 0 0.52 0.97 0.94 <
-2 8 3 -2 0 10.34 10.16 0.82 o
-2 8 3 -1 -1 0.38 0.78 0.51 <
-2 8 3 -1 0 0.78 2.10 0.59 o
-2 8 3 -1 1 3.31 4.53 0.74 o
-2 8 3 0 -2 6.32 9.76 0.80 o
-2 8 3 0 -1 14.98 18.64 1.09 o
-2 8 3 0 0 0.54 1.42 0.62 <
-2 8 3 0 1 0.70 2.46 0.73 o
-2 8 3 0 2 2.47 3.58 0.83 o
-2 8 3 1 -1 12.18 11.38 0.93 o
-2 8 3 1 0 0.73 1.35 0.68 <
-2 8 3 1 1 0.02 0.51 0.75 <
-2 8 3 2 0 1.44 1.13 0.78 <
-1 8 3 -2 0 1.16 1.66 0.65 <
-1 8 3 -1 -1 0.07 1.06 0.53 <
-1 8 3 -1 0 1.15 0.91 0.53 <
-1 8 3 -1 1 1.02 1.54 0.77 <
-1 8 3 0 -2 0.25 2.29 0.62 o
-1 8 3 0 -1 1.48 1.94 0.58 o
-1 8 3 0 0 0.21 -0.05 0.53 <
-1 8 3 0 1 0.34 0.64 0.79 <
-1 8 3 0 2 0.00 2.38 0.95 <
-1 8 3 1 -1 0.46 -0.08 0.73 <
-1 8 3 1 0 0.98 0.88 0.62 <
-1 8 3 1 1 1.93 2.11 0.75 <
-1 8 3 2 0 0.69 0.89 0.69 <
0 8 3 -2 0 0.36 8.77 0.86 o
0 8 3 -1 -1 0.04 2.41 0.64 o
0 8 3 -1 0 0.80 1.97 0.59 o
0 8 3 -1 1 9.59 8.74 0.84 o
0 8 3 0 -2 0.53 7.94 0.80 o
0 8 3 0 -1 0.96 1.96 0.61 o
0 8 3 0 0 0.00 0.65 0.59 <
0 8 3 0 1 0.29 0.91 0.66 <
0 8 3 0 2 1.31 2.92 0.77 o
0 8 3 1 -1 10.08 11.64 0.92 o
0 8 3 1 0 0.25 1.26 0.66 <
0 8 3 1 1 0.00 0.74 0.74 <
0 8 3 2 0 1.40 2.53 0.78 o
1 8 3 -2 0 0.30 2.48 0.82 o
1 8 3 -1 -1 0.24 0.20 0.52 <
1 8 3 -1 0 1.66 2.79 0.80 o
1 8 3 -1 1 0.56 1.92 0.83 <
1 8 3 0 -2 1.70 2.17 0.62 o
1 8 3 0 -1 1.41 2.23 0.60 o
1 8 3 0 0 0.37 2.11 0.79 <
1 8 3 0 1 1.25 1.31 0.88 <
1 8 3 0 2 0.84 1.06 0.90 <
1 8 3 1 -1 1.12 2.65 0.66 o
1 8 3 1 0 0.25 0.35 0.68 <
1 8 3 1 1 2.14 2.66 0.95 <
1 8 3 2 0 0.00 1.83 0.78 <
2 8 3 -2 0 6.83 11.84 0.90 o
2 8 3 -1 -1 0.44 0.58 0.60 <
2 8 3 -1 0 15.64 19.08 1.17 o
2 8 3 -1 1 12.85 12.89 0.98 o
2 8 3 0 -2 11.02 10.87 0.91 o
2 8 3 0 -1 0.85 3.33 0.70 o
2 8 3 0 0 0.92 1.63 0.70 <
2 8 3 0 1 0.64 2.17 0.76 <
2 8 3 0 2 1.38 3.09 0.84 o
2 8 3 1 -1 3.67 4.04 0.78 o
2 8 3 1 0 0.70 2.42 0.77 o
2 8 3 1 1 0.01 0.45 0.80 <
2 8 3 2 0 2.44 6.55 0.94 o
3 8 3 -2 0 0.05 2.70 1.08 <
3 8 3 -1 -1 0.37 -0.25 1.14 <
3 8 3 -1 0 0.72 1.42 1.17 <
3 8 3 -1 1 3.31 2.28 1.31 <
3 8 3 0 -2 7.80 6.35 0.84 o
3 8 3 0 -1 1.84 4.45 0.98 o
3 8 3 0 0 6.25 7.64 1.38 o
3 8 3 0 1 0.13 0.43 1.40 <
3 8 3 0 2 0.46 3.07 1.14 <
3 8 3 1 -1 1.43 1.74 0.82 <
3 8 3 1 0 12.86 15.39 1.64 o
4 8 3 -2 0 2.87 4.95 0.80 o
4 8 3 -1 -1 0.19 1.18 0.87 <
4 8 3 -1 0 10.91 13.86 1.44 o
-1 9 3 -1 -1 4.19 5.30 1.00 o
-1 9 3 0 -2 8.05 16.39 1.30 o
0 9 3 -2 0 0.14 2.80 0.95 <
0 9 3 -1 -1 1.94 1.98 0.90 <
0 9 3 0 -2 0.19 1.38 0.91 <
1 9 3 -2 0 8.04 14.87 1.75 o
1 9 3 -1 -1 3.88 3.98 1.35 <
-4 -8 4 2 0 0.21 2.05 0.94 <
-3 -8 4 -1 0 13.71 13.33 1.16 o
-3 -8 4 -1 1 0.01 1.65 0.87 <
-3 -8 4 0 -2 3.36 0.80 1.44 <
-3 -8 4 0 -1 0.10 -1.09 1.36 <
-3 -8 4 0 0 1.01 0.70 0.99 <
-3 -8 4 0 1 0.52 2.54 0.83 o
-3 -8 4 0 2 6.20 8.22 0.92 o
-3 -8 4 1 -1 0.06 2.20 1.31 <
-3 -8 4 1 0 0.01 1.58 1.20 <
-3 -8 4 1 1 2.04 2.73 0.95 <
-3 -8 4 2 0 1.23 2.07 1.16 <
-2 -8 4 -2 0 0.32 2.20 0.80 <
-2 -8 4 -1 -1 6.06 4.59 0.87 o
-2 -8 4 -1 0 0.73 1.84 0.76 <
-2 -8 4 -1 1 0.08 0.02 0.70 <
-2 -8 4 0 -2 0.11 0.31 0.73 <
-2 -8 4 0 -1 0.70 1.67 0.77 <
-2 -8 4 0 0 0.59 1.33 0.73 <
-2 -8 4 0 1 1.25 1.84 0.68 <
-2 -8 4 0 2 0.17 0.98 0.66 <
-2 -8 4 1 -1 0.03 0.09 0.68 <
-2 -8 4 1 0 2.56 4.46 0.71 o
-2 -8 4 1 1 10.76 11.24 0.99 o
-2 -8 4 2 0 0.18 1.43 0.64 <
-1 -8 4 -2 0 0.43 1.19 0.71 <
-1 -8 4 -1 -1 0.02 2.56 0.73 o
-1 -8 4 -1 0 0.28 0.71 0.66 <
-1 -8 4 -1 1 4.89 4.47 0.74 o
-1 -8 4 0 -2 2.23 1.98 1.05 <
-1 -8 4 0 -1 1.18 1.49 0.95 <
-1 -8 4 0 0 0.06 -0.24 0.59 <
-1 -8 4 0 1 0.76 1.63 0.61 <
-1 -8 4 0 2 3.74 3.60 0.66 o
-1 -8 4 1 -1 4.93 5.11 1.08 o
-1 -8 4 1 0 1.12 2.69 0.73 o
-1 -8 4 1 1 0.00 0.95 0.51 <
-1 -8 4 2 0 0.91 4.41 1.05 o
0 -8 4 -2 0 0.22 0.77 0.66 <
0 -8 4 -1 -1 5.75 6.42 0.78 o
0 -8 4 -1 0 0.20 0.77 0.63 <
0 -8 4 -1 1 0.10 0.92 0.58 <
0 -8 4 0 -2 0.26 0.68 0.68 <
0 -8 4 0 -1 0.21 1.63 0.68 <
0 -8 4 0 0 0.01 1.12 0.60 <
0 -8 4 0 1 0.14 0.67 0.53 <
0 -8 4 0 2 0.04 1.39 0.56 <
0 -8 4 1 -1 0.00 -0.31 0.59 <
0 -8 4 1 0 0.19 1.00 0.55 <
0 -8 4 1 1 1.14 2.49 0.59 o
0 -8 4 2 0 0.03 0.99 0.54 <
1 -8 4 -2 0 1.98 2.74 0.70 o
1 -8 4 -1 -1 0.01 1.36 0.73 <
1 -8 4 -1 0 0.96 1.32 0.65 <
1 -8 4 -1 1 5.22 4.36 0.65 o
1 -8 4 0 -2 0.51 0.64 0.77 <
1 -8 4 0 -1 0.25 0.56 0.64 <
1 -8 4 0 0 0.00 0.32 0.59 <
1 -8 4 0 1 1.28 2.77 0.62 o
1 -8 4 0 2 1.07 2.97 0.66 o
1 -8 4 1 -1 5.22 4.93 0.72 o
1 -8 4 1 0 0.56 2.92 0.63 o
1 -8 4 1 1 0.04 -0.02 0.53 <
1 -8 4 2 0 3.25 4.13 0.64 o
2 -8 4 -2 0 0.11 0.09 0.68 <
2 -8 4 -1 -1 5.80 6.16 0.85 o
2 -8 4 -1 0 0.57 1.49 0.67 <
2 -8 4 -1 1 0.03 0.82 0.71 <
2 -8 4 0 -2 0.30 1.90 0.75 <
2 -8 4 0 -1 0.71 2.93 0.73 o
2 -8 4 0 0 0.63 0.77 0.62 <
2 -8 4 0 1 2.45 5.19 0.73 o
2 -8 4 0 2 0.17 1.42 0.72 <
2 -8 4 1 -1 0.14 1.22 0.62 <
2 -8 4 1 0 0.93 2.46 0.63 o
2 -8 4 1 1 10.04 11.76 0.88 o
2 -8 4 2 0 0.09 0.32 0.53 <
3 -8 4 -2 0 3.49 4.70 1.31 o
3 -8 4 -1 0 0.15 -0.69 1.13 <
3 -8 4 -1 1 0.13 1.51 1.08 <
3 -8 4 0 -1 12.56 13.94 1.08 o
3 -8 4 0 0 0.85 1.69 0.72 <
3 -8 4 0 1 0.01 -0.69 1.07 <
3 -8 4 0 2 1.14 1.89 0.95 <
3 -8 4 1 -1 0.00 1.70 0.75 <
3 -8 4 1 0 0.49 2.03 0.67 o
3 -8 4 1 1 1.41 1.25 0.97 <
3 -8 4 2 0 5.50 6.45 0.80 o
4 -8 4 0 2 0.30 1.40 0.74 <
-5 -7 4 0 -2 1.74 0.96 0.69 <
-5 -7 4 0 -1 0.49 1.18 0.75 <
-5 -7 4 0 0 14.85 18.42 1.09 o
-5 -7 4 0 1 0.02 5.73 0.77 o
-5 -7 4 0 2 15.87 15.87 1.03 o
-5 -7 4 1 -1 0.28 0.01 0.59 <
-5 -7 4 1 0 0.05 0.36 0.60 <
-5 -7 4 1 1 0.00 0.45 0.60 <
-5 -7 4 2 0 0.00 0.41 0.58 <
-4 -7 4 -2 0 0.52 0.55 0.65 <
-4 -7 4 -1 -1 0.18 0.02 0.59 <
-4 -7 4 -1 0 5.24 6.54 0.88 o
-4 -7 4 -1 1 0.01 1.80 0.59 o
-4 -7 4 0 -2 13.05 14.54 0.95 o
-4 -7 4 0 -1 0.02 0.68 0.63 <
-4 -7 4 0 0 0.97 2.05 0.69 <
-4 -7 4 0 1 0.98 5.57 0.79 o
-4 -7 4 0 2 23.21 24.89 1.26 o
-4 -7 4 1 -1 0.21 0.26 0.54 <
-4 -7 4 1 0 0.96 0.95 0.55 <
-4 -7 4 1 1 0.97 0.92 0.58 <
-4 -7 4 2 0 0.44 1.03 0.49 <
-3 -7 4 -2 0 0.18 0.71 0.53 <
-3 -7 4 -1 -1 10.53 10.32 1.24 o
-3 -7 4 -1 0 1.72 4.32 0.63 o
-3 -7 4 -1 1 0.21 0.06 0.51 <
-3 -7 4 0 -2 0.33 1.21 0.81 <
-3 -7 4 0 -1 6.72 7.66 1.08 o
-3 -7 4 0 0 7.68 14.88 1.13 o
-3 -7 4 0 1 5.18 8.59 0.73 o
-3 -7 4 0 2 8.06 8.76 0.72 o
-3 -7 4 1 -1 0.39 0.93 0.82 <
-3 -7 4 1 0 5.26 10.88 1.21 o
-3 -7 4 1 1 20.97 17.56 1.20 o
-3 -7 4 2 0 0.16 0.47 0.72 <
-2 -7 4 -2 0 0.15 -0.18 0.49 <
-2 -7 4 -1 -1 9.25 8.67 0.75 o
-2 -7 4 -1 0 0.49 2.29 0.53 o
-2 -7 4 -1 1 1.89 2.00 0.52 o
-2 -7 4 0 -2 0.67 1.00 0.47 <
-2 -7 4 0 -1 0.59 0.63 0.48 <
-2 -7 4 0 0 0.79 2.53 0.51 o
-2 -7 4 0 1 3.41 4.53 0.55 o
-2 -7 4 0 2 13.55 12.58 0.99 o
-2 -7 4 1 -1 2.69 2.32 0.51 o
-2 -7 4 1 0 5.40 6.75 0.64 o
-2 -7 4 1 1 1.82 1.61 0.48 o
-2 -7 4 2 0 2.28 4.15 0.55 o
-1 -7 4 -2 0 0.18 1.27 0.50 <
-1 -7 4 -1 -1 34.80 30.77 1.44 o
-1 -7 4 -1 0 0.57 3.57 0.55 o
-1 -7 4 -1 1 2.36 3.00 0.52 o
-1 -7 4 0 -2 0.06 -0.88 0.82 <
-1 -7 4 0 -1 0.47 2.35 0.52 o
-1 -7 4 0 0 0.05 1.06 0.47 <
-1 -7 4 0 1 1.47 2.82 0.50 o
-1 -7 4 0 2 0.02 0.70 0.43 <
-1 -7 4 1 -1 2.07 3.78 0.84 o
-1 -7 4 1 0 1.42 1.84 0.46 o
-1 -7 4 1 1 13.27 11.36 0.79 o
-1 -7 4 2 0 1.21 3.24 0.81 o
0 -7 4 -2 0 0.02 1.81 0.53 o
0 -7 4 -1 -1 0.01 1.59 0.54 <
0 -7 4 -1 0 0.64 1.88 0.50 o
0 -7 4 -1 1 65.76 62.05 2.44 o
0 -7 4 0 -2 0.03 1.46 0.49 <
0 -7 4 0 -1 0.55 2.57 0.54 o
0 -7 4 0 0 0.01 -0.19 0.42 <
0 -7 4 0 1 0.36 3.64 0.53 o
0 -7 4 0 2 3.01 5.23 0.76 o
0 -7 4 1 -1 66.72 60.34 2.38 o
0 -7 4 1 0 0.19 3.85 0.57 o
0 -7 4 1 1 0.01 1.19 0.45 <
0 -7 4 2 0 2.92 4.15 0.57 o
1 -7 4 -2 0 0.09 0.59 0.48 <
1 -7 4 -1 -1 35.09 32.39 1.48 o
1 -7 4 -1 0 0.36 1.77 0.47 o
1 -7 4 -1 1 2.53 3.24 0.50 o
1 -7 4 0 -2 0.13 0.52 0.50 <
1 -7 4 0 -1 0.85 3.35 0.55 o
1 -7 4 0 0 0.22 0.88 0.45 <
1 -7 4 0 1 1.63 2.50 0.48 o
1 -7 4 0 2 1.30 1.73 0.48 o
1 -7 4 1 -1 2.82 2.50 0.50 o
1 -7 4 1 0 1.56 1.53 0.46 o
1 -7 4 1 1 13.78 12.93 0.82 o
1 -7 4 2 0 0.00 0.77 0.43 <
2 -7 4 -2 0 0.80 0.29 0.57 <
2 -7 4 -1 -1 8.16 7.12 0.66 o
2 -7 4 -1 0 0.48 0.59 0.58 <
2 -7 4 -1 1 3.12 2.29 0.64 o
2 -7 4 0 -2 0.28 0.42 0.46 <
2 -7 4 0 -1 0.48 1.03 0.48 <
2 -7 4 0 0 1.31 1.94 0.47 o
2 -7 4 0 1 6.30 10.95 1.05 o
2 -7 4 0 2 2.71 3.09 0.64 o
2 -7 4 1 -1 1.30 1.54 0.46 o
2 -7 4 1 0 3.71 4.77 0.54 o
2 -7 4 1 1 1.28 0.52 0.49 <
2 -7 4 2 0 13.59 14.84 0.88 o
3 -7 4 -2 0 0.21 -0.47 0.73 <
3 -7 4 -1 -1 9.37 8.53 1.07 o
3 -7 4 -1 0 5.93 8.99 1.12 o
3 -7 4 -1 1 0.23 0.65 0.56 <
3 -7 4 0 -2 0.13 0.26 0.46 <
3 -7 4 0 -1 1.72 3.66 0.84 o
3 -7 4 0 0 7.23 15.52 1.37 o
3 -7 4 0 1 4.63 8.94 1.06 o
3 -7 4 0 2 0.14 0.26 0.41 <
3 -7 4 1 -1 0.15 0.50 0.45 <
3 -7 4 1 0 4.47 6.07 0.89 o
3 -7 4 1 1 20.30 15.70 1.31 o
3 -7 4 2 0 6.84 8.02 0.79 o
4 -7 4 -2 0 11.66 9.82 0.83 o
4 -7 4 -1 -1 0.16 0.35 0.46 <
4 -7 4 -1 0 0.02 1.48 0.47 o
4 -7 4 -1 1 0.27 1.13 0.45 <
4 -7 4 0 -2 0.42 0.60 0.53 <
4 -7 4 0 -1 5.10 5.07 0.58 o
4 -7 4 0 0 0.81 2.03 0.53 o
4 -7 4 0 1 0.78 0.68 0.41 <
4 -7 4 0 2 0.35 1.03 0.41 <
4 -7 4 1 -1 0.01 1.01 0.48 <
4 -7 4 1 0 0.64 2.71 0.48 o
4 -7 4 1 1 0.62 0.76 0.42 <
4 -7 4 2 0 20.16 24.28 1.16 o
5 -7 4 -2 0 1.58 1.25 0.61 <
5 -7 4 -1 0 0.46 1.92 0.58 o
5 -7 4 -1 1 0.10 0.34 0.49 <
5 -7 4 0 0 12.60 14.55 0.90 o
5 -7 4 0 1 0.03 0.45 0.48 <
5 -7 4 0 2 0.00 0.44 0.47 <
5 -7 4 1 0 0.01 6.00 0.67 o
5 -7 4 1 1 0.03 0.52 0.48 <
5 -7 4 2 0 13.68 12.62 0.87 o
-6 -6 4 -1 -1 0.01 -0.66 0.56 <
-6 -6 4 -1 0 0.00 0.01 0.57 <
-6 -6 4 -1 1 0.00 0.20 0.57 <
-6 -6 4 0 -2 0.40 1.33 0.54 <
-6 -6 4 0 -1 0.24 6.70 0.74 o
-6 -6 4 0 0 32.25 33.84 1.48 o
-6 -6 4 0 1 0.29 6.48 0.67 o
-6 -6 4 0 2 7.99 7.99 0.75 o
-6 -6 4 1 -1 0.01 0.22 0.47 <
-6 -6 4 1 0 0.00 1.07 0.48 <
-6 -6 4 1 1 0.00 0.11 0.47 <
-6 -6 4 2 0 0.02 0.44 0.44 <
-5 -6 4 -2 0 0.03 0.45 0.44 <
-5 -6 4 -1 -1 0.01 0.44 0.40 <
-5 -6 4 -1 0 0.51 0.38 0.41 <
-5 -6 4 -1 1 0.02 1.11 0.40 <
-5 -6 4 0 -2 5.29 8.25 0.65 o
-5 -6 4 0 -1 0.05 0.65 0.41 <
-5 -6 4 0 0 7.50 7.24 0.59 o
-5 -6 4 0 1 2.77 13.24 0.80 o
-5 -6 4 0 2 66.64 69.19 2.54 o
-5 -6 4 1 -1 0.32 1.00 0.40 <
-5 -6 4 1 0 0.67 0.85 0.40 <
-5 -6 4 1 1 0.16 0.13 0.38 <
-5 -6 4 2 0 0.02 0.61 0.40 <
-4 -6 4 -2 0 0.03 0.79 0.47 <
-4 -6 4 -1 -1 1.02 2.37 0.58 o
-4 -6 4 -1 0 3.20 2.49 0.56 o
-4 -6 4 -1 1 0.05 0.48 0.44 <
-4 -6 4 0 -2 0.03 0.34 0.42 <
-4 -6 4 0 -1 5.24 9.21 0.90 o
-4 -6 4 0 0 41.48 51.85 2.82 o
-4 -6 4 0 1 17.40 19.07 1.31 o
-4 -6 4 0 2 1.24 1.47 0.42 o
-4 -6 4 1 -1 0.27 0.81 0.40 <
-4 -6 4 1 0 1.45 2.53 0.55 o
-4 -6 4 1 1 1.53 1.53 0.52 <
-4 -6 4 2 0 0.00 0.07 0.38 <
-3 -6 4 -2 0 0.01 0.46 0.38 <
-3 -6 4 -1 -1 0.06 0.10 0.70 <
-3 -6 4 -1 0 0.05 0.11 0.40 <
-3 -6 4 -1 1 1.75 1.00 0.40 <
-3 -6 4 0 -2 5.86 5.89 0.93 o
-3 -6 4 0 -1 2.93 4.95 0.82 o
-3 -6 4 0 0 5.85 5.32 0.64 o
-3 -6 4 0 1 5.32 5.35 0.52 o
-3 -6 4 0 2 52.54 55.51 2.17 o
-3 -6 4 1 -1 4.80 3.78 0.71 o
-3 -6 4 1 0 5.85 7.31 0.84 o
-3 -6 4 1 1 0.02 0.18 0.72 <
-3 -6 4 2 0 0.58 1.09 0.87 <
-2 -6 4 -2 0 0.00 1.22 0.43 <
-2 -6 4 -1 -1 70.47 68.63 2.61 o
-2 -6 4 -1 0 2.87 11.98 0.76 o
-2 -6 4 -1 1 0.60 1.15 0.45 <
-2 -6 4 0 -2 9.58 8.28 0.65 o
-2 -6 4 0 -1 10.01 11.95 0.76 o
-2 -6 4 0 0 2.52 14.52 0.95 o
-2 -6 4 0 1 25.08 25.16 1.63 o
-2 -6 4 0 2 2.47 3.56 0.47 o
-2 -6 4 1 -1 3.11 3.14 0.46 o
-2 -6 4 1 0 0.39 4.00 0.66 o
-2 -6 4 1 1 49.21 46.62 1.89 o
-2 -6 4 2 0 0.07 0.36 0.37 <
-1 -6 4 -2 0 0.93 1.05 0.48 <
-1 -6 4 -1 -1 44.15 37.80 1.60 o
-1 -6 4 -1 0 21.39 23.74 1.14 o
-1 -6 4 -1 1 63.86 55.93 3.06 o
-1 -6 4 0 -2 20.24 18.59 1.16 o
-1 -6 4 0 -1 5.80 5.64 0.54 o
-1 -6 4 0 0 22.29 20.21 1.39 o
-1 -6 4 0 1 52.64 45.49 1.86 o
-1 -6 4 0 2 54.40 43.95 1.79 o
-1 -6 4 1 -1 89.56 79.85 4.16 o
-1 -6 4 1 0 17.03 13.60 0.80 o
-1 -6 4 1 1 6.33 5.77 0.53 o
-1 -6 4 2 0 0.68 2.75 0.43 o
0 -6 4 -2 0 0.03 0.42 0.43 <
0 -6 4 -1 -1 147.61 138.68 4.90 o
0 -6 4 -1 0 4.83 5.47 0.73 o
0 -6 4 -1 1 0.93 0.82 0.53 <
0 -6 4 0 -2 0.07 0.39 0.39 <
0 -6 4 0 -1 4.29 5.06 0.75 o
0 -6 4 0 0 1.15 4.25 0.47 o
0 -6 4 0 1 2.74 3.24 0.46 o
0 -6 4 0 2 0.61 0.62 0.52 <
0 -6 4 1 -1 0.90 1.07 0.37 <
0 -6 4 1 0 2.65 3.61 0.45 o
0 -6 4 1 1 37.67 32.97 1.43 o
0 -6 4 2 0 0.59 0.66 0.36 <
1 -6 4 -2 0 20.11 18.49 0.95 o
1 -6 4 -1 -1 41.96 35.61 2.09 o
1 -6 4 -1 0 6.31 7.94 0.61 o
1 -6 4 -1 1 88.46 81.92 3.00 o
1 -6 4 0 -2 0.83 1.48 0.56 <
1 -6 4 0 -1 21.60 22.63 1.08 o
1 -6 4 0 0 22.81 19.14 0.97 o
1 -6 4 0 1 17.76 17.09 0.90 o
1 -6 4 0 2 0.66 2.59 0.43 o
1 -6 4 1 -1 59.80 53.01 2.07 o
1 -6 4 1 0 47.46 46.70 1.88 o
1 -6 4 1 1 4.69 4.86 0.50 o
1 -6 4 2 0 52.71 47.30 1.87 o
2 -6 4 -2 0 8.74 8.02 1.12 o
2 -6 4 -1 -1 67.03 58.01 4.36 o
2 -6 4 -1 0 9.61 13.93 1.14 o
2 -6 4 -1 1 3.85 4.62 0.67 o
2 -6 4 0 -2 0.01 0.24 0.48 <
2 -6 4 0 -1 3.67 9.70 0.66 o
2 -6 4 0 0 3.13 14.22 1.10 o
2 -6 4 0 1 0.42 3.72 0.60 o
2 -6 4 0 2 0.07 0.47 0.46 <
2 -6 4 1 -1 0.79 0.84 0.37 <
2 -6 4 1 0 26.44 23.70 1.30 o
2 -6 4 1 1 49.25 43.61 2.42 o
2 -6 4 2 0 1.78 2.70 0.43 o
3 -6 4 -2 0 5.19 5.28 0.60 o
3 -6 4 -1 -1 0.04 0.20 0.57 <
3 -6 4 -1 0 2.78 4.08 0.48 o
3 -6 4 -1 1 4.71 3.97 0.48 o
3 -6 4 0 -2 0.02 0.08 0.54 <
3 -6 4 0 -1 0.01 0.14 0.52 <
3 -6 4 0 0 5.77 4.48 0.75 o
3 -6 4 0 1 5.96 8.12 0.59 o
3 -6 4 0 2 0.63 0.51 0.35 <
3 -6 4 1 -1 1.30 0.96 0.53 <
3 -6 4 1 0 5.25 5.59 0.78 o
3 -6 4 1 1 0.00 0.11 0.41 <
3 -6 4 2 0 49.43 51.53 2.94 o
4 -6 4 -2 0 0.02 0.56 0.38 <
4 -6 4 -1 -1 1.02 1.39 0.39 o
4 -6 4 -1 0 4.43 8.21 0.62 o
4 -6 4 -1 1 0.30 0.45 0.35 <
4 -6 4 0 -2 0.02 0.29 0.33 <
4 -6 4 0 -1 2.65 3.35 0.47 o
4 -6 4 0 0 38.02 43.63 1.72 o
4 -6 4 0 1 1.42 2.04 0.38 o
4 -6 4 0 2 0.00 0.26 0.32 <
4 -6 4 1 -1 0.13 0.94 0.36 <
4 -6 4 1 0 14.95 16.27 0.85 o
4 -6 4 1 1 1.52 1.91 0.36 o
4 -6 4 2 0 1.30 1.51 0.39 o
5 -6 4 -2 0 4.67 6.49 0.54 o
5 -6 4 -1 -1 0.01 0.30 0.34 <
5 -6 4 -1 0 0.05 0.29 0.36 <
5 -6 4 -1 1 0.50 0.98 0.37 <
5 -6 4 0 -2 0.01 0.21 0.35 <
5 -6 4 0 -1 0.49 0.56 0.35 <
5 -6 4 0 0 5.96 6.92 0.53 o
5 -6 4 0 1 0.37 0.65 0.34 <
5 -6 4 0 2 0.01 -0.20 0.31 <
5 -6 4 1 -1 0.01 0.42 0.34 <
5 -6 4 1 0 2.39 11.00 0.67 o
5 -6 4 1 1 0.04 0.52 0.32 <
5 -6 4 2 0 59.43 58.12 2.63 o
6 -6 4 -2 0 0.51 -0.64 0.44 <
6 -6 4 -1 -1 0.00 0.54 0.43 <
6 -6 4 -1 0 0.16 4.07 0.53 o
6 -6 4 -1 1 0.00 0.36 0.35 <
6 -6 4 0 -1 0.00 -0.21 0.44 <
6 -6 4 0 0 29.07 30.38 1.27 o
6 -6 4 0 1 0.01 0.86 0.38 <
6 -6 4 0 2 0.00 0.43 0.35 <
6 -6 4 1 -1 0.00 0.55 0.44 <
6 -6 4 1 0 0.21 4.96 0.53 o
6 -6 4 1 1 0.01 0.06 0.35 <
6 -6 4 2 0 7.17 7.86 0.60 o
-7 -5 4 -1 -1 0.04 -0.03 0.42 <
-7 -5 4 0 -2 3.17 2.31 0.44 o
-7 -5 4 0 -1 0.05 1.49 0.41 o
-7 -5 4 0 0 11.39 12.52 0.72 o
-7 -5 4 0 1 0.03 3.61 0.49 o
-7 -5 4 1 -1 0.01 0.16 0.34 <
-7 -5 4 1 0 0.01 -0.11 0.37 <
-7 -5 4 1 1 0.00 0.37 0.36 <
-7 -5 4 2 0 0.00 0.20 0.34 <
-6 -5 4 -2 0 0.03 0.18 0.33 <
-6 -5 4 -1 -1 0.00 0.70 0.33 <
-6 -5 4 -1 0 0.48 0.37 0.32 <
-6 -5 4 -1 1 0.01 0.16 0.30 <
-6 -5 4 0 -2 16.34 20.09 0.95 o
-6 -5 4 0 -1 0.34 0.48 0.33 <
-6 -5 4 0 0 5.85 6.42 0.49 o
-6 -5 4 0 1 1.67 7.29 0.54 o
-6 -5 4 0 2 36.81 37.03 1.69 o
-6 -5 4 1 -1 0.20 0.10 0.32 <
-6 -5 4 1 0 0.23 0.53 0.31 <
-6 -5 4 1 1 0.11 0.80 0.46 <
-6 -5 4 2 0 0.03 0.04 0.43 <
-5 -5 4 -2 0 0.02 -0.26 0.33 <
-5 -5 4 -1 -1 0.13 -0.16 0.34 <
-5 -5 4 -1 0 0.02 0.62 0.34 <
-5 -5 4 -1 1 0.01 0.52 0.33 <
-5 -5 4 0 -2 46.35 44.60 1.77 o
-5 -5 4 0 -1 54.44 63.97 2.40 o
-5 -5 4 0 0 128.27 129.86 4.43 o
-5 -5 4 0 1 13.11 21.12 1.41 o
-5 -5 4 0 2 0.15 0.47 0.43 <
-5 -5 4 1 -1 0.11 1.04 0.37 <
-5 -5 4 1 0 0.00 0.04 0.51 <
-5 -5 4 1 1 0.06 0.45 0.31 <
-5 -5 4 2 0 0.09 0.11 0.29 <
-4 -5 4 -2 0 0.08 -0.01 0.38 <
-4 -5 4 -1 -1 0.14 0.01 0.37 <
-4 -5 4 -1 0 0.13 -0.20 0.38 <
-4 -5 4 -1 1 0.14 0.14 0.53 <
-4 -5 4 0 -2 1.79 0.90 0.35 <
-4 -5 4 0 -1 0.56 1.13 0.42 <
-4 -5 4 0 0 4.73 9.09 1.10 o
-4 -5 4 0 1 75.04 77.47 3.90 o
-4 -5 4 0 2 192.35 195.21 7.65 o
-4 -5 4 1 -1 5.89 4.62 0.50 o
-4 -5 4 1 0 0.18 -0.01 0.42 <
-4 -5 4 1 1 0.15 -0.20 0.36 <
-4 -5 4 2 0 0.02 0.11 0.31 <
-3 -5 4 -2 0 0.11 0.63 0.35 <
-3 -5 4 -1 -1 12.48 15.22 1.19 o
-3 -5 4 -1 0 1.38 2.81 0.59 o
-3 -5 4 -1 1 3.02 2.59 0.38 o
-3 -5 4 0 -2 28.43 31.94 2.79 o
-3 -5 4 0 -1 1.35 3.07 0.56 o
-3 -5 4 0 0 3.06 14.96 0.93 o
-3 -5 4 0 1 71.97 68.36 2.53 o
-3 -5 4 0 2 12.05 10.39 0.63 o
-3 -5 4 1 -1 9.97 8.08 0.80 o
-3 -5 4 1 0 0.06 0.97 0.49 <
-3 -5 4 1 1 0.67 1.17 0.33 o
-3 -5 4 2 0 0.00 0.38 0.48 <
-2 -5 4 -2 0 0.11 0.39 0.46 <
-2 -5 4 -1 -1 2.35 1.54 0.41 o
-2 -5 4 -1 0 8.58 7.54 0.55 o
-2 -5 4 -1 1 36.64 31.72 1.33 o
-2 -5 4 0 -2 63.50 63.26 3.29 o
-2 -5 4 0 -1 63.33 61.33 2.29 o
-2 -5 4 0 0 30.99 22.72 1.02 o
-2 -5 4 0 1 107.62 92.04 3.30 o
-2 -5 4 0 2 181.91 181.47 6.19 o
-2 -5 4 1 -1 82.02 76.84 2.80 o
-2 -5 4 1 0 3.56 8.09 0.57 o
-2 -5 4 1 1 0.03 1.00 0.32 o
-2 -5 4 2 0 0.10 0.38 0.31 <
-1 -5 4 -2 0 0.12 0.19 0.31 <
-1 -5 4 -1 -1 296.33 293.68 9.86 o
-1 -5 4 -1 0 14.54 17.74 1.08 o
-1 -5 4 -1 1 0.99 1.24 0.33 o
-1 -5 4 0 -2 0.25 0.52 0.33 <
-1 -5 4 0 -1 191.39 177.54 6.11 o
-1 -5 4 0 0 81.06 123.77 4.34 o
-1 -5 4 0 1 185.03 168.28 5.80 o
-1 -5 4 0 2 0.03 0.17 0.30 <
-1 -5 4 1 -1 0.13 0.83 0.32 <
-1 -5 4 1 0 41.59 35.67 1.46 o
-1 -5 4 1 1 154.03 154.03 5.34 o
-1 -5 4 2 0 0.60 0.10 0.29 <
0 -5 4 -2 0 13.26 8.73 0.83 o
0 -5 4 -1 -1 0.08 0.39 0.31 <
0 -5 4 -1 0 52.63 45.94 1.79 o
0 -5 4 -1 1 85.47 75.74 3.97 o
0 -5 4 0 -2 12.28 9.69 0.60 o
0 -5 4 0 -1 47.61 45.61 1.78 o
0 -5 4 0 0 0.01 0.10 0.29 <
0 -5 4 0 1 14.68 11.99 0.97 o
0 -5 4 0 2 19.31 16.81 1.23 o
0 -5 4 1 -1 83.68 75.58 2.75 o
0 -5 4 1 0 12.07 9.80 0.61 o
0 -5 4 1 1 0.05 0.64 0.29 <
0 -5 4 2 0 18.18 17.03 0.84 o
1 -5 4 -2 0 0.28 0.75 0.31 <
1 -5 4 -1 -1 288.10 277.39 9.34 o
1 -5 4 -1 0 187.66 176.75 6.05 o
1 -5 4 -1 1 0.16 1.07 0.31 o
1 -5 4 0 -2 0.23 0.26 0.29 <
1 -5 4 0 -1 12.80 17.61 0.87 o
1 -5 4 0 0 78.20 122.81 4.29 o
1 -5 4 0 1 40.50 37.89 1.54 o
1 -5 4 0 2 0.53 0.70 0.30 <
1 -5 4 1 -1 0.88 1.17 0.33 o
1 -5 4 1 0 176.63 163.58 5.60 o
1 -5 4 1 1 153.82 152.10 5.20 o
1 -5 4 2 0 0.02 -0.07 0.31 <
2 -5 4 -2 0 59.50 65.65 2.79 o
2 -5 4 -1 -1 2.56 2.03 0.46 o
2 -5 4 -1 0 57.58 57.78 3.02 o
2 -5 4 -1 1 78.38 70.26 2.57 o
2 -5 4 0 -2 0.14 0.46 0.30 <
2 -5 4 0 -1 9.19 8.25 0.72 o
2 -5 4 0 0 32.38 21.09 1.32 o
2 -5 4 0 1 3.08 6.74 0.67 o
2 -5 4 0 2 0.12 0.65 0.29 <
2 -5 4 1 -1 35.86 33.64 1.58 o
2 -5 4 1 0 98.89 86.74 4.35 o
2 -5 4 1 1 0.09 0.21 0.39 <
2 -5 4 2 0 172.03 176.05 8.47 o
3 -5 4 -2 0 27.86 24.62 1.31 o
3 -5 4 -1 -1 12.69 12.67 0.69 o
3 -5 4 -1 0 1.16 2.42 0.36 o
3 -5 4 -1 1 10.25 10.97 0.63 o
3 -5 4 0 -2 0.11 0.48 0.42 <
3 -5 4 0 -1 1.38 4.39 0.65 o
3 -5 4 0 0 2.48 15.01 0.78 o
3 -5 4 0 1 0.09 0.05 0.27 <
3 -5 4 0 2 0.01 0.10 0.28 <
3 -5 4 1 -1 3.53 2.66 0.54 o
3 -5 4 1 0 69.60 66.92 2.47 o
3 -5 4 1 1 0.67 1.68 0.31 o
3 -5 4 2 0 12.44 12.67 1.03 o
4 -5 4 -2 0 1.25 0.81 0.29 <
4 -5 4 -1 -1 0.12 0.11 0.28 <
4 -5 4 -1 0 0.41 0.99 0.31 o
4 -5 4 -1 1 5.54 4.29 0.41 o
4 -5 4 0 -2 0.09 0.17 0.29 <
4 -5 4 0 -1 0.15 0.31 0.29 <
4 -5 4 0 0 4.08 9.53 0.58 o
4 -5 4 0 1 0.11 0.45 0.30 <
4 -5 4 0 2 0.03 -0.20 0.27 <
4 -5 4 1 -1 0.06 0.64 0.29 <
4 -5 4 1 0 69.50 66.69 2.44 o
4 -5 4 1 1 0.04 0.41 0.27 <
4 -5 4 2 0 177.25 178.65 6.03 o
5 -5 4 -2 0 42.29 40.15 1.57 o
5 -5 4 -1 -1 0.12 0.94 0.30 o
5 -5 4 -1 0 48.72 53.79 2.03 o
5 -5 4 -1 1 0.06 0.30 0.28 <
5 -5 4 0 -2 0.01 0.02 0.28 <
5 -5 4 0 -1 0.00 -0.13 0.25 <
5 -5 4 0 0 117.44 113.42 4.80 o
5 -5 4 0 1 0.02 0.15 0.28 <
5 -5 4 0 2 0.07 0.07 0.26 <
5 -5 4 1 -1 0.00 0.07 0.27 <
5 -5 4 1 0 12.17 21.57 0.95 o
5 -5 4 1 1 0.02 0.26 0.28 <
5 -5 4 2 0 0.19 0.25 0.30 <
6 -5 4 -2 0 14.27 17.56 0.81 o
6 -5 4 -1 -1 0.01 0.23 0.27 <
6 -5 4 -1 0 0.29 0.58 0.28 <
6 -5 4 -1 1 0.10 0.42 0.26 <
6 -5 4 0 -2 0.01 -0.04 0.29 <
6 -5 4 0 -1 0.42 0.31 0.26 <
6 -5 4 0 0 5.04 5.68 0.44 o
6 -5 4 0 1 0.49 0.68 0.27 <
6 -5 4 0 2 0.02 0.39 0.28 <
6 -5 4 1 -1 0.00 0.42 0.28 <
6 -5 4 1 0 1.78 6.71 0.46 o
6 -5 4 1 1 0.20 0.42 0.27 <
6 -5 4 2 0 33.20 35.94 1.40 o
7 -5 4 -2 0 2.36 0.93 0.31 o
7 -5 4 -1 -1 0.04 0.49 0.33 <
7 -5 4 -1 0 0.00 1.36 0.31 o
7 -5 4 -1 1 0.04 0.34 0.27 <
7 -5 4 0 0 10.24 12.77 0.70 o
7 -5 4 0 1 0.01 0.30 0.28 <
7 -5 4 0 2 0.00 0.02 0.27 <
7 -5 4 1 0 0.04 3.80 0.46 o
7 -5 4 1 1 0.00 0.10 0.26 <
-8 -4 4 1 -1 0.00 0.60 0.54 <
-8 -4 4 2 0 0.12 0.10 0.51 <
-7 -4 4 -2 0 0.30 0.16 0.27 <
-7 -4 4 -1 -1 0.44 0.72 0.29 <
-7 -4 4 -1 0 3.33 4.25 0.39 o
-7 -4 4 -1 1 0.19 1.12 0.30 o
-7 -4 4 0 -2 10.84 12.94 0.74 o
-7 -4 4 0 -1 0.62 1.28 0.30 o
-7 -4 4 0 0 0.53 1.26 0.29 o
-7 -4 4 0 1 0.66 1.89 0.30 o
-7 -4 4 0 2 11.42 11.78 0.62 o
-7 -4 4 1 -1 0.09 0.02 0.25 <
-7 -4 4 1 0 0.56 0.88 0.26 o
-7 -4 4 1 1 0.37 0.60 0.27 <
-7 -4 4 2 0 0.24 0.20 0.25 <
-6 -4 4 -2 0 0.01 0.31 0.27 <
-6 -4 4 -1 -1 1.15 0.69 0.31 <
-6 -4 4 -1 0 2.01 2.98 0.33 o
-6 -4 4 -1 1 0.25 0.65 0.25 <
-6 -4 4 0 -2 1.52 1.73 0.33 o
-6 -4 4 0 -1 13.66 18.08 0.83 o
-6 -4 4 0 0 32.46 38.55 1.50 o
-6 -4 4 0 1 12.13 15.38 0.74 o
-6 -4 4 0 2 0.44 0.73 0.26 <
-6 -4 4 1 -1 0.01 -0.01 0.25 <
-6 -4 4 1 0 1.03 1.61 0.31 o
-6 -4 4 1 1 3.48 3.73 0.36 o
-6 -4 4 2 0 0.00 -0.09 0.25 <
-5 -4 4 -2 0 0.07 0.33 0.25 <
-5 -4 4 -1 -1 0.04 0.13 0.27 <
-5 -4 4 -1 0 0.27 0.47 0.27 <
-5 -4 4 -1 1 0.06 0.17 0.26 <
-5 -4 4 0 -2 2.39 4.30 0.39 o
-5 -4 4 0 -1 0.65 1.04 0.30 o
-5 -4 4 0 0 4.49 9.62 0.55 o
-5 -4 4 0 1 46.08 43.73 1.65 o
-5 -4 4 0 2 97.96 94.32 3.29 o
-5 -4 4 1 -1 1.87 2.43 0.31 o
-5 -4 4 1 0 0.13 0.54 0.26 <
-5 -4 4 1 1 0.39 0.51 0.26 <
-5 -4 4 2 0 0.04 0.42 0.24 <
-4 -4 4 -2 0 0.22 -0.11 0.32 <
-4 -4 4 -1 -1 1.16 0.95 0.36 <
-4 -4 4 -1 0 0.01 0.28 0.34 <
-4 -4 4 -1 1 0.03 0.33 0.32 <
-4 -4 4 0 -2 6.84 6.63 0.56 o
-4 -4 4 0 -1 173.01 165.27 7.86 o
-4 -4 4 0 0 4.50 43.08 2.30 o
-4 -4 4 0 1 75.63 75.35 3.76 o
-4 -4 4 0 2 4.53 4.05 0.40 o
-4 -4 4 1 -1 0.01 0.07 0.26 <
-4 -4 4 1 0 0.04 0.00 0.31 <
-4 -4 4 1 1 0.07 0.15 0.30 <
-4 -4 4 2 0 0.01 0.27 0.26 <
-3 -4 4 -2 0 0.01 -0.14 0.24 <
-3 -4 4 -1 -1 3.72 2.85 0.46 o
-3 -4 4 -1 0 0.32 0.98 0.28 o
-3 -4 4 -1 1 2.39 1.98 0.30 o
-3 -4 4 0 -2 96.88 93.17 4.63 o
-3 -4 4 0 -1 60.81 51.22 2.73 o
-3 -4 4 0 0 2.43 5.63 0.49 o
-3 -4 4 0 1 472.92 443.58 14.57 o
-3 -4 4 0 2 396.81 409.54 13.49 o
-3 -4 4 1 -1 39.24 36.03 2.04 o
-3 -4 4 1 0 1.08 0.79 0.41 <
-3 -4 4 1 1 1.21 1.10 0.27 o
-3 -4 4 2 0 0.02 0.38 0.35 <
-2 -4 4 -2 0 0.00 0.03 0.23 <
-2 -4 4 -1 -1 53.83 51.99 1.93 o
-2 -4 4 -1 0 3.75 6.74 0.47 o
-2 -4 4 -1 1 7.27 6.78 0.46 o
-2 -4 4 0 -2 3.95 4.25 0.38 o
-2 -4 4 0 -1 81.73 72.29 2.60 o
-2 -4 4 0 0 55.35 77.79 2.78 o
-2 -4 4 0 1 205.74 191.52 6.48 o
-2 -4 4 0 2 3.08 4.13 0.36 o
-2 -4 4 1 -1 4.20 6.15 0.43 o
-2 -4 4 1 0 1.39 1.16 0.28 o
-2 -4 4 1 1 7.93 7.26 0.47 o
-2 -4 4 2 0 0.00 0.16 0.23 <
-1 -4 4 -2 0 1.91 1.88 0.29 o
-1 -4 4 -1 -1 61.75 66.25 2.41 o
-1 -4 4 -1 0 4.05 3.27 0.34 o
-1 -4 4 -1 1 30.85 28.20 1.17 o
-1 -4 4 0 -2 11.33 10.17 0.58 o
-1 -4 4 0 -1 226.68 224.76 7.55 o
-1 -4 4 0 0 18.83 28.61 1.18 o
-1 -4 4 0 1 2.35 1.45 0.29 o
-1 -4 4 0 2 67.36 61.87 2.25 o
-1 -4 4 1 -1 54.67 50.06 1.87 o
-1 -4 4 1 0 23.60 20.59 0.90 o
-1 -4 4 1 1 14.97 13.37 0.68 o
-1 -4 4 2 0 2.64 2.02 0.30 o
0 -4 4 -2 0 1.82 2.17 0.44 o
0 -4 4 -1 -1 651.43 668.53 21.98 o
0 -4 4 -1 0 613.88 583.56 27.18 o
0 -4 4 -1 1 0.20 1.06 0.42 <
0 -4 4 0 -2 1.93 1.47 0.29 o
0 -4 4 0 -1 619.25 556.06 18.43 o
0 -4 4 0 0 2501.34 2644.61 86.75 o
0 -4 4 0 1 825.55 838.69 39.24 o
0 -4 4 0 2 9.26 5.94 0.66 o
0 -4 4 1 -1 0.08 0.86 0.29 o
0 -4 4 1 0 805.74 765.44 25.15 o
0 -4 4 1 1 481.62 539.14 25.03 o
0 -4 4 2 0 9.90 4.62 0.42 o
1 -4 4 -2 0 10.80 11.86 0.63 o
1 -4 4 -1 -1 63.79 68.77 2.48 o
1 -4 4 -1 0 225.64 217.49 7.32 o
1 -4 4 -1 1 53.13 49.72 1.86 o
1 -4 4 0 -2 1.57 0.68 0.24 <
1 -4 4 0 -1 3.67 3.00 0.33 o
1 -4 4 0 0 19.02 26.08 1.08 o
1 -4 4 0 1 25.23 19.38 0.86 o
1 -4 4 0 2 2.13 1.97 0.29 o
1 -4 4 1 -1 31.92 27.69 1.14 o
1 -4 4 1 0 1.24 1.06 0.27 o
1 -4 4 1 1 14.61 13.60 0.68 o
1 -4 4 2 0 63.01 61.08 2.23 o
2 -4 4 -2 0 4.02 4.52 0.38 o
2 -4 4 -1 -1 54.52 51.87 2.68 o
2 -4 4 -1 0 79.08 67.26 2.44 o
2 -4 4 -1 1 3.92 3.62 0.41 o
2 -4 4 0 -2 0.00 -0.01 0.29 <
2 -4 4 0 -1 3.31 4.83 0.50 o
2 -4 4 0 0 55.11 72.57 3.64 o
2 -4 4 0 1 1.25 0.59 0.24 <
2 -4 4 0 2 0.00 0.26 0.23 <
2 -4 4 1 -1 6.58 7.00 0.61 o
2 -4 4 1 0 201.11 180.54 8.63 o
2 -4 4 1 1 7.02 7.19 0.62 o
2 -4 4 2 0 3.77 2.64 0.41 o
3 -4 4 -2 0 96.11 96.96 3.38 o
3 -4 4 -1 -1 3.42 2.95 0.35 o
3 -4 4 -1 0 56.54 54.12 1.98 o
3 -4 4 -1 1 36.91 35.86 1.40 o
3 -4 4 0 -2 0.01 0.02 0.35 <
3 -4 4 0 -1 0.13 0.57 0.24 <
3 -4 4 0 0 1.75 5.19 0.40 o
3 -4 4 0 1 1.52 1.27 0.26 o
3 -4 4 0 2 0.03 0.35 0.23 <
3 -4 4 1 -1 2.24 2.55 0.29 o
3 -4 4 1 0 445.84 408.53 13.50 o
3 -4 4 1 1 0.78 0.59 0.24 <
3 -4 4 2 0 375.49 391.19 12.91 o
4 -4 4 -2 0 5.60 6.22 0.43 o
4 -4 4 -1 -1 1.03 0.80 0.25 o
4 -4 4 -1 0 159.55 141.71 4.87 o
4 -4 4 -1 1 0.00 0.66 0.37 <
4 -4 4 0 -2 0.17 0.40 0.24 <
4 -4 4 0 -1 0.00 0.03 0.23 <
4 -4 4 0 0 3.95 36.02 1.39 o
4 -4 4 0 1 0.00 0.14 0.22 <
4 -4 4 0 2 0.02 0.21 0.36 <
4 -4 4 1 -1 0.00 -0.11 0.23 <
4 -4 4 1 0 72.56 73.36 2.60 o
4 -4 4 1 1 0.01 -0.12 0.22 <
4 -4 4 2 0 4.29 4.50 0.37 o
5 -4 4 -2 0 2.50 3.36 0.32 o
5 -4 4 -1 -1 0.01 0.43 0.24 <
5 -4 4 -1 0 0.62 0.95 0.24 o
5 -4 4 -1 1 1.80 1.60 0.28 o
5 -4 4 0 -2 0.07 0.12 0.23 <
5 -4 4 0 -1 0.22 0.59 0.23 <
5 -4 4 0 0 4.15 8.50 0.47 o
5 -4 4 0 1 0.24 0.60 0.24 <
5 -4 4 0 2 0.04 0.16 0.23 <
5 -4 4 1 -1 0.09 0.19 0.23 <
5 -4 4 1 0 43.72 41.60 1.55 o
5 -4 4 1 1 0.42 0.36 0.23 <
5 -4 4 2 0 90.85 92.32 3.19 o
6 -4 4 -2 0 1.44 2.32 0.31 o
6 -4 4 -1 -1 0.87 0.97 0.24 o
6 -4 4 -1 0 12.64 15.89 0.71 o
6 -4 4 -1 1 0.00 0.23 0.23 <
6 -4 4 0 -2 0.01 0.14 0.21 <
6 -4 4 0 -1 2.12 2.37 0.30 o
6 -4 4 0 0 28.85 35.42 1.34 o
6 -4 4 0 1 1.15 1.38 0.25 o
6 -4 4 0 2 0.00 0.02 0.22 <
6 -4 4 1 -1 0.26 0.74 0.25 <
6 -4 4 1 0 11.86 14.48 0.66 o
6 -4 4 1 1 2.73 3.18 0.31 o
6 -4 4 2 0 0.52 0.83 0.23 o
7 -4 4 -2 0 9.56 10.32 0.50 o
7 -4 4 -1 -1 0.43 0.39 0.22 <
7 -4 4 -1 0 0.53 0.76 0.23 o
7 -4 4 -1 1 0.04 0.64 0.22 <
7 -4 4 0 -2 0.24 0.18 0.23 <
7 -4 4 0 -1 2.77 2.99 0.28 o
7 -4 4 0 0 0.43 0.79 0.24 o
7 -4 4 0 1 0.58 0.43 0.22 <
7 -4 4 0 2 0.23 0.52 0.22 <
7 -4 4 1 -1 0.16 0.69 0.24 <
7 -4 4 1 0 0.47 1.56 0.26 o
7 -4 4 1 1 0.42 1.28 0.25 o
7 -4 4 2 0 10.40 11.81 0.60 o
8 -4 4 -1 1 0.00 0.28 0.25 <
8 -4 4 0 2 0.14 0.46 0.26 <
-8 -3 4 -1 -1 0.86 1.11 0.47 <
-8 -3 4 -1 0 6.27 7.52 0.70 o
-8 -3 4 0 -2 4.09 4.19 0.56 o
-8 -3 4 0 -1 0.10 -0.13 0.39 <
-8 -3 4 0 0 0.38 0.60 0.41 <
-8 -3 4 0 1 0.14 0.58 0.42 <
-8 -3 4 1 -1 0.24 0.11 0.37 <
-8 -3 4 1 0 0.01 0.17 0.37 <
-8 -3 4 1 1 1.03 1.13 0.39 <
-8 -3 4 2 0 0.71 0.71 0.35 <
-7 -3 4 -2 0 0.06 0.28 0.23 <
-7 -3 4 -1 -1 8.00 7.67 0.45 o
-7 -3 4 -1 0 1.13 2.54 0.28 o
-7 -3 4 -1 1 0.11 0.18 0.21 <
-7 -3 4 0 -2 0.04 0.12 0.24 <
-7 -3 4 0 -1 9.22 10.09 0.52 o
-7 -3 4 0 0 5.10 10.11 0.50 o
-7 -3 4 0 1 1.29 3.22 0.29 o
-7 -3 4 0 2 2.48 2.87 0.27 o
-7 -3 4 1 -1 0.03 -0.12 0.21 <
-7 -3 4 1 0 2.77 6.83 0.39 o
-7 -3 4 1 1 12.87 11.07 0.53 o
-7 -3 4 2 0 0.11 0.25 0.20 <
-6 -3 4 -2 0 0.02 0.55 0.22 <
-6 -3 4 -1 -1 0.51 0.98 0.26 o
-6 -3 4 -1 0 0.01 0.53 0.22 <
-6 -3 4 -1 1 1.75 2.05 0.26 o
-6 -3 4 0 -2 5.09 6.45 0.40 o
-6 -3 4 0 -1 0.08 1.10 0.25 o
-6 -3 4 0 0 3.71 4.47 0.33 o
-6 -3 4 0 1 2.88 3.18 0.36 o
-6 -3 4 0 2 20.55 19.19 0.80 o
-6 -3 4 1 -1 2.89 3.21 0.30 o
-6 -3 4 1 0 3.84 5.50 0.37 o
-6 -3 4 1 1 0.01 0.41 0.20 <
-6 -3 4 2 0 0.41 1.05 0.22 o
-5 -3 4 -2 0 0.06 0.14 0.22 <
-5 -3 4 -1 -1 9.25 9.11 0.49 o
-5 -3 4 -1 0 1.03 3.94 0.32 o
-5 -3 4 -1 1 4.89 4.74 0.33 o
-5 -3 4 0 -2 21.07 21.20 0.89 o
-5 -3 4 0 -1 12.96 11.65 0.57 o
-5 -3 4 0 0 1.87 11.92 0.84 o
-5 -3 4 0 1 61.89 60.50 2.14 o
-5 -3 4 0 2 5.19 4.62 0.34 o
-5 -3 4 1 -1 1.79 2.59 0.27 o
-5 -3 4 1 0 0.03 0.07 0.20 <
-5 -3 4 1 1 4.18 4.88 0.38 o
-5 -3 4 2 0 0.00 -0.05 0.21 <
-4 -3 4 -2 0 0.04 -0.13 0.23 <
-4 -3 4 -1 -1 1.10 1.77 0.34 o
-4 -3 4 -1 0 0.12 0.38 0.28 <
-4 -3 4 -1 1 8.84 9.57 0.67 o
-4 -3 4 0 -2 228.61 233.98 7.78 o
-4 -3 4 0 -1 66.68 64.30 3.20 o
-4 -3 4 0 0 1.95 4.72 0.46 o
-4 -3 4 0 1 334.92 283.17 13.31 o
-4 -3 4 0 2 243.67 246.61 8.23 o
-4 -3 4 1 -1 12.78 14.26 0.66 o
-4 -3 4 1 0 0.90 1.17 0.26 o
-4 -3 4 1 1 1.53 1.60 0.31 o
-4 -3 4 2 0 0.02 0.06 0.19 <
-3 -3 4 -2 0 0.00 -0.23 0.22 <
-3 -3 4 -1 -1 3.66 3.75 0.36 o
-3 -3 4 -1 0 0.02 0.05 0.20 <
-3 -3 4 -1 1 0.02 -0.13 0.21 <
-3 -3 4 0 -2 15.16 17.56 1.12 o
-3 -3 4 0 -1 572.64 577.68 27.06 o
-3 -3 4 0 0 69.10 94.97 3.26 o
-3 -3 4 0 1 131.18 124.83 4.26 o
-3 -3 4 0 2 2.01 2.72 0.28 o
-3 -3 4 1 -1 0.50 0.84 0.34 <
-3 -3 4 1 0 0.03 -0.37 0.33 <
-3 -3 4 1 1 0.63 0.45 0.21 <
-3 -3 4 2 0 0.08 0.35 0.31 <
-2 -3 4 -2 0 0.14 0.05 0.20 <
-2 -3 4 -1 -1 5.62 4.94 0.36 o
-2 -3 4 -1 0 0.29 0.17 0.22 <
-2 -3 4 -1 1 1.69 1.21 0.23 o
-2 -3 4 0 -2 57.78 56.39 2.01 o
-2 -3 4 0 -1 615.70 560.28 18.42 o
-2 -3 4 0 0 29.00 44.60 1.63 o
-2 -3 4 0 1 57.96 39.83 1.49 o
-2 -3 4 0 2 105.92 97.75 3.34 o
-2 -3 4 1 -1 27.78 25.26 1.01 o
-2 -3 4 1 0 1.38 1.30 0.24 o
-2 -3 4 1 1 0.32 0.39 0.21 <
-2 -3 4 2 0 0.06 0.64 0.22 <
-1 -3 4 -2 0 0.25 0.43 0.21 <
-1 -3 4 -1 -1 152.86 166.40 5.65 o
-1 -3 4 -1 0 93.25 97.80 3.36 o
-1 -3 4 -1 1 3.34 3.14 0.31 o
-1 -3 4 0 -2 0.33 0.72 0.23 o
-1 -3 4 0 -1 636.47 675.50 22.21 o
-1 -3 4 0 0 1991.93 2212.26 72.00 o
-1 -3 4 0 1 1012.38 1056.87 34.45 o
-1 -3 4 0 2 18.09 19.84 0.86 o
-1 -3 4 1 -1 4.48 5.16 0.37 o
-1 -3 4 1 0 49.75 51.41 1.87 o
-1 -3 4 1 1 63.43 70.53 2.50 o
-1 -3 4 2 0 0.09 0.28 0.21 <
0 -3 4 -2 0 0.27 0.30 0.31 <
0 -3 4 -1 -1 0.01 0.10 0.31 <
0 -3 4 -1 0 16.43 19.43 1.18 o
0 -3 4 -1 1 15.70 16.22 1.04 o
0 -3 4 0 -2 0.18 0.15 0.21 <
0 -3 4 0 -1 18.60 16.80 0.74 o
0 -3 4 0 0 0.22 0.11 0.31 <
0 -3 4 0 1 33.01 25.32 1.45 o
0 -3 4 0 2 11.15 12.24 0.88 o
0 -3 4 1 -1 15.93 15.96 0.72 o
0 -3 4 1 0 31.14 25.12 1.01 o
0 -3 4 1 1 0.04 0.29 0.30 <
0 -3 4 2 0 11.88 11.42 0.57 o
1 -3 4 -2 0 0.32 0.89 0.24 o
1 -3 4 -1 -1 154.63 166.69 5.60 o
1 -3 4 -1 0 629.94 660.44 21.65 o
1 -3 4 -1 1 4.76 4.50 0.34 o
1 -3 4 0 -2 0.34 0.39 0.21 <
1 -3 4 0 -1 97.03 98.35 3.38 o
1 -3 4 0 0 1961.76 2145.47 70.05 o
1 -3 4 0 1 51.74 51.91 1.86 o
1 -3 4 0 2 0.02 0.38 0.21 <
1 -3 4 1 -1 2.43 2.81 0.33 o
1 -3 4 1 0 998.26 1037.11 33.95 o
1 -3 4 1 1 60.41 69.52 2.47 o
1 -3 4 2 0 19.32 20.05 0.85 o
2 -3 4 -2 0 55.29 58.04 2.06 o
2 -3 4 -1 -1 6.12 4.35 0.36 o
2 -3 4 -1 0 604.67 565.92 18.59 o
2 -3 4 -1 1 26.38 23.64 0.97 o
2 -3 4 0 -2 0.12 -0.26 0.27 <
2 -3 4 0 -1 0.08 0.09 0.25 <
2 -3 4 0 0 21.98 42.71 1.57 o
2 -3 4 0 1 2.50 2.09 0.28 o
2 -3 4 0 2 0.14 -0.06 0.20 <
2 -3 4 1 -1 1.85 1.55 0.31 o
2 -3 4 1 0 54.14 34.68 1.85 o
2 -3 4 1 1 0.32 0.52 0.21 <
2 -3 4 2 0 101.29 97.22 4.68 o
3 -3 4 -2 0 13.57 16.25 0.73 o
3 -3 4 -1 -1 3.38 4.03 0.32 o
3 -3 4 -1 0 552.71 519.15 17.11 o
3 -3 4 -1 1 0.58 0.86 0.21 o
3 -3 4 0 -2 0.01 0.32 0.19 <
3 -3 4 0 -1 0.01 -0.20 0.19 <
3 -3 4 0 0 66.66 94.22 3.21 o
3 -3 4 0 1 0.01 -0.08 0.19 <
3 -3 4 0 2 0.07 0.12 0.19 <
3 -3 4 1 -1 0.01 0.08 0.20 <
3 -3 4 1 0 134.44 128.38 4.34 o
3 -3 4 1 1 0.61 0.24 0.20 <
3 -3 4 2 0 1.54 2.45 0.25 o
4 -3 4 -2 0 219.71 230.25 10.82 o
4 -3 4 -1 -1 0.90 1.34 0.22 o
4 -3 4 -1 0 62.91 63.13 3.17 o
4 -3 4 -1 1 12.60 13.48 0.90 o
4 -3 4 0 -2 0.02 0.25 0.19 <
4 -3 4 0 -1 0.25 0.37 0.19 <
4 -3 4 0 0 1.81 4.00 0.31 o
4 -3 4 0 1 0.89 0.71 0.33 <
4 -3 4 0 2 0.03 0.28 0.29 <
4 -3 4 1 -1 8.51 7.97 0.42 o
4 -3 4 1 0 318.43 280.95 9.26 o
4 -3 4 1 1 1.38 1.39 0.22 o
4 -3 4 2 0 234.34 236.84 7.83 o
5 -3 4 -2 0 19.57 19.99 0.81 o
5 -3 4 -1 -1 8.16 7.44 0.41 o
5 -3 4 -1 0 12.13 9.49 0.47 o
5 -3 4 -1 1 1.78 2.48 0.25 o
5 -3 4 0 -2 0.06 0.20 0.19 <
5 -3 4 0 -1 1.09 3.11 0.28 o
5 -3 4 0 0 1.74 12.57 0.58 o
5 -3 4 0 1 0.00 0.34 0.18 <
5 -3 4 0 2 0.00 0.11 0.19 <
5 -3 4 1 -1 4.94 4.55 0.31 o
5 -3 4 1 0 60.55 54.50 1.92 o
5 -3 4 1 1 3.19 3.42 0.29 o
5 -3 4 2 0 5.25 4.75 0.32 o
6 -3 4 -2 0 4.73 6.03 0.35 o
6 -3 4 -1 -1 0.51 0.54 0.20 <
6 -3 4 -1 0 0.05 1.17 0.20 o
6 -3 4 -1 1 2.31 2.60 0.24 o
6 -3 4 0 -2 0.01 0.04 0.20 <
6 -3 4 0 -1 0.01 0.05 0.18 <
6 -3 4 0 0 3.38 3.90 0.28 o
6 -3 4 0 1 3.73 5.38 0.33 o
6 -3 4 0 2 0.38 0.75 0.19 o
6 -3 4 1 -1 1.84 1.73 0.22 o
6 -3 4 1 0 2.15 3.24 0.27 o
6 -3 4 1 1 0.00 0.40 0.18 <
6 -3 4 2 0 19.49 19.33 0.77 o
7 -3 4 -2 0 0.08 0.23 0.19 <
7 -3 4 -1 -1 7.04 6.03 0.33 o
7 -3 4 -1 0 8.16 9.91 0.45 o
7 -3 4 -1 1 0.06 0.54 0.18 o
7 -3 4 0 -2 0.11 0.22 0.16 <
7 -3 4 0 -1 0.99 2.41 0.23 o
7 -3 4 0 0 4.85 9.41 0.43 o
7 -3 4 0 1 3.13 7.26 0.43 o
7 -3 4 0 2 0.11 0.00 0.19 <
7 -3 4 1 -1 0.05 0.29 0.19 <
7 -3 4 1 0 1.10 2.72 0.24 o
7 -3 4 1 1 11.60 12.02 0.52 o
7 -3 4 2 0 2.35 2.49 0.24 o
8 -3 4 -2 0 3.72 4.14 0.32 o
8 -3 4 -1 -1 0.75 0.80 0.20 o
8 -3 4 -1 0 0.06 0.54 0.20 <
8 -3 4 -1 1 0.17 0.91 0.19 o
8 -3 4 0 -1 5.64 6.07 0.36 o
8 -3 4 0 0 0.37 0.70 0.20 o
8 -3 4 0 1 0.01 0.38 0.20 <
8 -3 4 0 2 0.70 0.93 0.19 o
8 -3 4 1 0 0.10 0.41 0.19 <
8 -3 4 1 1 0.93 0.63 0.21 o
-8 -2 4 -2 0 0.11 0.73 0.40 <
-8 -2 4 -1 -1 1.75 2.01 0.37 o
-8 -2 4 -1 0 0.42 1.43 0.39 o
-8 -2 4 -1 1 0.02 0.02 0.36 <
-8 -2 4 0 -2 0.08 0.21 0.20 <
-8 -2 4 0 -1 0.42 0.79 0.33 <
-8 -2 4 0 0 0.35 0.74 0.32 <
-8 -2 4 0 1 0.11 -0.02 0.35 <
-8 -2 4 0 2 0.01 0.21 0.33 <
-8 -2 4 1 -1 0.17 0.36 0.28 <
-8 -2 4 1 0 1.35 2.73 0.34 o
-8 -2 4 1 1 4.02 2.82 0.39 o
-8 -2 4 2 0 0.05 0.00 0.25 <
-7 -2 4 -2 0 0.14 0.16 0.17 <
-7 -2 4 -1 -1 3.21 2.89 0.23 o
-7 -2 4 -1 0 0.26 0.84 0.18 o
-7 -2 4 -1 1 0.26 0.56 0.16 o
-7 -2 4 0 -2 3.26 4.04 0.28 o
-7 -2 4 0 -1 0.01 0.16 0.18 <
-7 -2 4 0 0 0.62 0.94 0.19 o
-7 -2 4 0 1 1.83 1.58 0.19 o
-7 -2 4 0 2 1.68 1.26 0.18 o
-7 -2 4 1 -1 3.77 3.52 0.25 o
-7 -2 4 1 0 3.39 4.34 0.27 o
-7 -2 4 1 1 2.86 1.69 0.23 o
-7 -2 4 2 0 1.38 2.60 0.22 o
-6 -2 4 -2 0 0.00 0.23 0.17 <
-6 -2 4 -1 -1 55.84 48.75 1.73 o
-6 -2 4 -1 0 1.81 7.03 0.37 o
-6 -2 4 -1 1 0.07 0.20 0.16 <
-6 -2 4 0 -2 25.05 22.20 0.86 o
-6 -2 4 0 -1 14.98 14.07 0.60 o
-6 -2 4 0 0 1.62 7.75 0.39 o
-6 -2 4 0 1 6.17 6.37 0.35 o
-6 -2 4 0 2 2.69 2.71 0.22 o
-6 -2 4 1 -1 4.76 3.98 0.28 o
-6 -2 4 1 0 0.16 1.87 0.21 o
-6 -2 4 1 1 32.02 26.25 0.98 o
-6 -2 4 2 0 0.02 0.28 0.16 <
-5 -2 4 -2 0 0.09 0.42 0.18 <
-5 -2 4 -1 -1 5.49 4.75 0.30 o
-5 -2 4 -1 0 5.64 5.24 0.32 o
-5 -2 4 -1 1 45.16 43.92 1.56 o
-5 -2 4 0 -2 81.58 80.40 2.75 o
-5 -2 4 0 -1 27.47 26.26 1.21 o
-5 -2 4 0 0 26.01 19.27 0.76 o
-5 -2 4 0 1 58.60 54.33 1.91 o
-5 -2 4 0 2 81.25 76.25 2.63 o
-5 -2 4 1 -1 47.23 42.80 1.53 o
-5 -2 4 1 0 2.15 5.31 0.32 o
-5 -2 4 1 1 1.67 1.84 0.21 o
-5 -2 4 2 0 0.10 0.57 0.18 o
-4 -2 4 -2 0 0.00 0.22 0.20 <
-4 -2 4 -1 -1 33.32 30.44 1.58 o
-4 -2 4 -1 0 3.34 4.62 0.39 o
-4 -2 4 -1 1 13.41 14.62 0.62 o
-4 -2 4 0 -2 0.85 1.76 0.21 o
-4 -2 4 0 -1 126.25 115.36 5.48 o
-4 -2 4 0 0 47.17 65.94 3.21 o
-4 -2 4 0 1 253.76 242.78 11.38 o
-4 -2 4 0 2 12.72 12.79 0.57 o
-4 -2 4 1 -1 0.06 0.29 0.15 <
-4 -2 4 1 0 0.76 0.80 0.22 o
-4 -2 4 1 1 21.04 19.20 1.05 o
-4 -2 4 2 0 0.01 -0.01 0.19 <
-3 -2 4 -2 0 0.04 0.15 0.17 <
-3 -2 4 -1 -1 1.04 0.45 0.19 <
-3 -2 4 -1 0 0.22 0.19 0.17 <
-3 -2 4 -1 1 7.86 6.84 0.37 o
-3 -2 4 0 -2 191.75 214.81 10.12 o
-3 -2 4 0 -1 715.33 707.93 32.70 o
-3 -2 4 0 0 23.44 41.24 1.47 o
-3 -2 4 0 1 27.16 15.27 0.65 o
-3 -2 4 0 2 71.22 60.73 2.11 o
-3 -2 4 1 -1 10.38 12.24 0.79 o
-3 -2 4 1 0 2.09 1.18 0.21 o
-3 -2 4 1 1 0.31 0.60 0.19 o
-3 -2 4 2 0 0.26 0.24 0.26 <
-2 -2 4 -2 0 0.50 0.59 0.20 <
-2 -2 4 -1 -1 8.51 10.41 0.49 o
-2 -2 4 -1 0 0.00 -0.12 0.18 <
-2 -2 4 -1 1 0.21 -0.05 0.18 <
-2 -2 4 0 -2 37.51 58.16 2.04 o
-2 -2 4 0 -1 2442.46 2453.71 80.04 o
-2 -2 4 0 0 1518.41 1725.08 56.16 o
-2 -2 4 0 1 732.22 703.43 22.95 o
-2 -2 4 0 2 1.13 0.78 0.21 o
-2 -2 4 1 -1 0.96 0.92 0.20 o
-2 -2 4 1 0 0.02 0.17 0.19 <
-2 -2 4 1 1 4.14 4.70 0.32 o
-2 -2 4 2 0 0.38 0.13 0.19 <
-1 -2 4 -2 0 0.34 0.35 0.18 <
-1 -2 4 -1 -1 1.69 1.64 0.22 o
-1 -2 4 -1 0 20.78 17.22 0.72 o
-1 -2 4 -1 1 3.14 3.33 0.27 o
-1 -2 4 0 -2 2.47 2.81 0.25 o
-1 -2 4 0 -1 42.75 43.02 1.57 o
-1 -2 4 0 0 697.94 658.45 21.50 o
-1 -2 4 0 1 667.81 695.62 22.65 o
-1 -2 4 0 2 37.74 38.79 1.39 o
-1 -2 4 1 -1 15.82 17.30 0.72 o
-1 -2 4 1 0 0.14 0.85 0.20 o
-1 -2 4 1 1 2.97 4.50 0.32 o
-1 -2 4 2 0 0.06 0.83 0.21 o
0 -2 4 -2 0 0.08 0.11 0.27 <
0 -2 4 -1 -1 13.94 19.04 1.10 o
0 -2 4 -1 0 60.56 60.60 3.00 o
0 -2 4 -1 1 1.03 2.06 0.35 o
0 -2 4 0 -2 0.16 0.26 0.19 <
0 -2 4 0 -1 60.21 60.46 2.97 o
0 -2 4 0 0 1347.85 1368.59 63.07 o
0 -2 4 0 1 18.57 15.04 0.95 o
0 -2 4 0 2 0.09 0.34 0.28 <
0 -2 4 1 -1 0.67 1.59 0.22 o
0 -2 4 1 0 20.21 17.66 1.03 o
0 -2 4 1 1 0.10 0.34 0.28 <
0 -2 4 2 0 0.11 -0.13 0.20 <
1 -2 4 -2 0 2.07 2.94 0.25 o
1 -2 4 -1 -1 2.41 1.61 0.21 o
1 -2 4 -1 0 39.67 44.20 1.58 o
1 -2 4 -1 1 15.31 17.38 0.72 o
1 -2 4 0 -2 0.38 0.61 0.19 o
1 -2 4 0 -1 20.66 19.66 0.79 o
1 -2 4 0 0 678.53 678.71 22.33 o
1 -2 4 0 1 0.50 0.93 0.21 o
1 -2 4 0 2 0.26 0.77 0.21 o
1 -2 4 1 -1 3.42 2.85 0.27 o
1 -2 4 1 0 649.88 667.51 21.65 o
1 -2 4 1 1 4.00 5.18 0.34 o
1 -2 4 2 0 39.33 38.39 1.39 o
2 -2 4 -2 0 36.54 53.22 1.86 o
2 -2 4 -1 -1 8.99 10.78 0.49 o
2 -2 4 -1 0 2409.31 2501.32 81.48 o
2 -2 4 -1 1 1.05 0.48 0.19 <
2 -2 4 0 -2 0.41 0.57 0.25 <
2 -2 4 0 -1 0.05 -0.05 0.17 <
2 -2 4 0 0 1537.23 1622.80 52.92 o
2 -2 4 0 1 0.00 -0.18 0.19 <
2 -2 4 0 2 0.26 0.01 0.19 <
2 -2 4 1 -1 0.13 0.04 0.25 <
2 -2 4 1 0 736.58 712.09 23.12 o
2 -2 4 1 1 4.51 4.36 0.31 o
2 -2 4 2 0 0.92 0.98 0.29 o
3 -2 4 -2 0 185.16 191.76 6.32 o
3 -2 4 -1 -1 0.88 0.41 0.17 <
3 -2 4 -1 0 695.49 679.47 22.27 o
3 -2 4 -1 1 10.43 11.17 0.51 o
3 -2 4 0 -2 0.04 0.36 0.16 <
3 -2 4 0 -1 0.21 0.27 0.17 <
3 -2 4 0 0 21.02 43.13 1.53 o
3 -2 4 0 1 1.79 1.78 0.23 o
3 -2 4 0 2 0.18 -0.04 0.18 <
3 -2 4 1 -1 7.21 7.34 0.37 o
3 -2 4 1 0 28.36 14.00 0.61 o
3 -2 4 1 1 0.23 0.12 0.16 <
3 -2 4 2 0 69.12 61.75 2.10 o
4 -2 4 -2 0 0.97 1.68 0.31 o
4 -2 4 -1 -1 31.74 30.66 1.30 o
4 -2 4 -1 0 124.67 110.58 5.34 o
4 -2 4 -1 1 0.05 0.06 0.23 <
4 -2 4 0 -2 0.00 0.44 0.15 <
4 -2 4 0 -1 3.21 5.78 0.32 o
4 -2 4 0 0 45.05 61.63 3.00 o
4 -2 4 0 1 0.71 1.03 0.29 o
4 -2 4 0 2 0.00 0.02 0.26 <
4 -2 4 1 -1 14.40 12.62 0.54 o
4 -2 4 1 0 258.49 237.36 7.78 o
4 -2 4 1 1 20.52 19.36 1.10 o
4 -2 4 2 0 14.02 12.34 0.54 o
5 -2 4 -2 0 75.65 77.31 2.64 o
5 -2 4 -1 -1 4.49 4.56 0.27 o
5 -2 4 -1 0 25.53 28.96 1.05 o
5 -2 4 -1 1 43.32 39.05 1.39 o
5 -2 4 0 -2 0.10 0.31 0.15 <
5 -2 4 0 -1 5.84 5.92 0.31 o
5 -2 4 0 0 24.11 18.49 0.72 o
5 -2 4 0 1 2.29 5.21 0.30 o
5 -2 4 0 2 0.07 -0.07 0.18 <
5 -2 4 1 -1 44.23 41.23 1.42 o
5 -2 4 1 0 54.75 53.25 1.85 o
5 -2 4 1 1 1.77 1.66 0.20 o
5 -2 4 2 0 82.01 77.70 2.64 o
6 -2 4 -2 0 23.77 23.26 0.84 o
6 -2 4 -1 -1 51.52 44.58 1.54 o
6 -2 4 -1 0 14.59 12.79 0.52 o
6 -2 4 -1 1 4.40 4.58 0.27 o
6 -2 4 0 -2 0.01 0.27 0.14 <
6 -2 4 0 -1 1.34 6.50 0.32 o
6 -2 4 0 0 1.42 8.52 0.39 o
6 -2 4 0 1 0.30 1.93 0.20 o
6 -2 4 0 2 0.03 0.06 0.17 <
6 -2 4 1 -1 0.12 0.32 0.15 <
6 -2 4 1 0 5.50 5.67 0.32 o
6 -2 4 1 1 29.84 26.60 0.96 o
6 -2 4 2 0 2.57 3.21 0.24 o
7 -2 4 -2 0 3.23 3.72 0.22 o
7 -2 4 -1 -1 3.07 2.45 0.18 o
7 -2 4 -1 0 0.01 0.22 0.12 <
7 -2 4 -1 1 3.38 3.53 0.22 o
7 -2 4 0 -2 0.07 0.30 0.11 <
7 -2 4 0 -1 0.21 0.61 0.20 o
7 -2 4 0 0 0.57 0.79 0.13 o
7 -2 4 0 1 3.28 3.99 0.23 o
7 -2 4 0 2 1.40 2.98 0.22 o
7 -2 4 1 -1 0.32 0.57 0.15 o
7 -2 4 1 0 1.54 1.12 0.25 o
7 -2 4 1 1 3.05 1.88 0.23 o
7 -2 4 2 0 1.55 1.44 0.20 o
8 -2 4 0 2 0.05 0.33 0.13 <
-7 -1 4 -1 -1 16.49 12.95 0.49 o
-7 -1 4 0 -2 3.83 3.12 0.19 o
-7 -1 4 0 -1 0.01 0.30 0.11 <
-7 -1 4 0 0 0.06 0.64 0.09 o
-7 -1 4 1 -1 6.53 5.77 0.25 o
-7 -1 4 1 0 0.86 0.88 0.11 o
-7 -1 4 1 1 6.39 4.37 0.23 o
-7 -1 4 2 0 0.72 0.76 0.12 o
-6 -1 4 -2 0 0.55 0.68 0.16 o
-6 -1 4 -1 -1 22.36 18.47 0.68 o
-6 -1 4 -1 0 13.52 14.98 0.58 o
-6 -1 4 -1 1 32.49 30.78 1.06 o
-6 -1 4 0 -2 27.43 26.13 0.93 o
-6 -1 4 0 -1 6.78 8.03 0.36 o
-6 -1 4 0 0 15.38 13.15 0.51 o
-6 -1 4 0 1 15.31 15.21 0.58 o
-6 -1 4 0 2 5.49 5.15 0.29 o
-6 -1 4 1 -1 67.56 60.01 2.04 o
-6 -1 4 1 0 10.92 10.86 0.48 o
-6 -1 4 1 1 5.98 6.10 0.29 o
-6 -1 4 2 0 0.35 1.64 0.17 o
-5 -1 4 -2 0 0.13 -0.09 0.15 <
-5 -1 4 -1 -1 222.01 198.88 6.61 o
-5 -1 4 -1 0 10.18 15.09 0.64 o
-5 -1 4 -1 1 0.18 0.78 0.14 o
-5 -1 4 0 -2 0.03 0.28 0.13 <
-5 -1 4 0 -1 235.69 220.48 7.29 o
-5 -1 4 0 0 59.90 95.39 3.21 o
-5 -1 4 0 1 71.20 62.11 2.11 o
-5 -1 4 0 2 0.01 0.17 0.14 <
-5 -1 4 1 -1 0.00 0.55 0.14 o
-5 -1 4 1 0 28.80 27.19 0.97 o
-5 -1 4 1 1 91.01 85.00 2.88 o
-5 -1 4 2 0 0.31 0.49 0.14 o
-4 -1 4 -2 0 1.49 1.22 0.15 o
-4 -1 4 -1 -1 20.27 19.48 1.01 o
-4 -1 4 -1 0 3.04 2.51 0.24 o
-4 -1 4 -1 1 53.92 48.52 1.70 o
-4 -1 4 0 -2 17.26 19.03 0.72 o
-4 -1 4 0 -1 153.16 140.32 6.61 o
-4 -1 4 0 0 12.91 24.97 1.29 o
-4 -1 4 0 1 0.84 0.97 0.20 o
-4 -1 4 0 2 42.10 35.26 1.28 o
-4 -1 4 1 -1 25.99 28.59 1.44 o
-4 -1 4 1 0 21.47 15.46 0.87 o
-4 -1 4 1 1 36.01 32.08 1.58 o
-4 -1 4 2 0 1.70 1.90 0.25 o
-3 -1 4 -2 0 0.33 0.42 0.14 <
-3 -1 4 -1 -1 105.52 112.94 3.77 o
-3 -1 4 -1 0 86.69 87.49 2.93 o
-3 -1 4 -1 1 10.52 12.70 0.52 o
-3 -1 4 0 -2 6.09 8.94 0.59 o
-3 -1 4 0 -1 905.74 951.71 31.03 o
-3 -1 4 0 0 1806.67 1966.31 64.47 o
-3 -1 4 0 1 1067.20 1055.01 34.62 o
-3 -1 4 0 2 26.75 22.62 0.85 o
-3 -1 4 1 -1 0.57 0.61 0.23 <
-3 -1 4 1 0 48.79 47.74 1.64 o
-3 -1 4 1 1 125.80 128.63 4.34 o
-3 -1 4 2 0 0.04 0.05 0.25 <
-2 -1 4 -2 0 0.14 0.51 0.15 o
-2 -1 4 -1 -1 0.76 1.23 0.17 o
-2 -1 4 -1 0 20.02 16.88 0.67 o
-2 -1 4 -1 1 7.32 7.64 0.37 o
-2 -1 4 0 -2 25.40 30.76 1.12 o
-2 -1 4 0 -1 87.43 78.75 2.64 o
-2 -1 4 0 0 660.65 659.79 21.55 o
-2 -1 4 0 1 451.83 455.11 14.99 o
-2 -1 4 0 2 26.69 26.20 1.17 o
-2 -1 4 1 -1 8.53 10.51 0.46 o
-2 -1 4 1 0 0.33 0.44 0.17 <
-2 -1 4 1 1 16.01 16.63 0.67 o
-2 -1 4 2 0 0.48 0.60 0.18 o
-1 -1 4 -2 0 0.08 0.16 0.16 <
-1 -1 4 -1 -1 2.19 2.38 0.20 o
-1 -1 4 -1 0 0.00 -0.06 0.16 <
-1 -1 4 -1 1 1.66 2.52 0.22 o
-1 -1 4 0 -2 16.76 13.87 0.58 o
-1 -1 4 0 -1 1226.71 1318.68 43.05 o
-1 -1 4 0 0 3430.04 3636.41 118.35 o
-1 -1 4 0 1 5.54 5.79 0.32 o
-1 -1 4 0 2 0.90 1.17 0.20 o
-1 -1 4 1 -1 1.14 2.07 0.22 o
-1 -1 4 1 0 0.03 0.06 0.18 <
-1 -1 4 1 1 0.21 0.36 0.18 <
-1 -1 4 2 0 0.14 0.11 0.18 <
0 -1 4 -2 0 0.01 0.04 0.23 <
0 -1 4 -1 -1 0.04 0.39 0.22 <
0 -1 4 -1 0 21.72 18.57 1.02 o
0 -1 4 -1 1 4.67 4.75 0.41 o
0 -1 4 0 -2 0.01 0.05 0.15 <
0 -1 4 0 -1 21.31 19.56 1.06 o
0 -1 4 0 0 0.03 0.75 0.27 <
0 -1 4 0 1 258.76 248.88 11.48 o
0 -1 4 0 2 2.84 5.85 0.34 o
0 -1 4 1 -1 5.23 4.89 0.29 o
0 -1 4 1 0 257.59 254.59 12.00 o
0 -1 4 1 1 0.01 0.07 0.25 <
0 -1 4 2 0 3.26 4.99 0.45 o
1 -1 4 -2 0 15.70 12.47 0.52 o
1 -1 4 -1 -1 2.49 2.07 0.20 o
1 -1 4 -1 0 1213.57 1250.98 40.75 o
1 -1 4 -1 1 0.68 2.09 0.21 o
1 -1 4 0 -2 0.11 0.22 0.15 <
1 -1 4 0 -1 0.00 0.05 0.16 <
1 -1 4 0 0 3489.31 3549.49 116.99 o
1 -1 4 0 1 0.00 0.14 0.17 <
1 -1 4 0 2 0.05 0.23 0.18 <
1 -1 4 1 -1 1.19 1.82 0.21 o
1 -1 4 1 0 7.19 5.42 0.32 o
1 -1 4 1 1 0.09 0.42 0.18 <
1 -1 4 2 0 1.10 1.19 0.20 o
2 -1 4 -2 0 24.45 30.41 1.09 o
2 -1 4 -1 -1 0.82 1.14 0.17 o
2 -1 4 -1 0 82.32 76.85 2.60 o
2 -1 4 -1 1 7.78 10.55 0.47 o
2 -1 4 0 -2 0.22 0.38 0.19 <
2 -1 4 0 -1 17.58 17.18 0.67 o
2 -1 4 0 0 655.25 608.33 20.21 o
2 -1 4 0 1 0.13 0.82 0.18 o
2 -1 4 0 2 0.27 0.33 0.18 <
2 -1 4 1 -1 6.22 8.46 0.39 o
2 -1 4 1 0 449.83 443.19 14.62 o
2 -1 4 1 1 13.80 16.60 0.68 o
2 -1 4 2 0 25.37 22.90 0.87 o
3 -1 4 -2 0 6.32 8.06 0.37 o
3 -1 4 -1 -1 101.28 102.58 3.44 o
3 -1 4 -1 0 911.13 912.48 29.93 o
3 -1 4 -1 1 0.52 0.65 0.21 o
3 -1 4 0 -2 0.35 0.23 0.13 <
3 -1 4 0 -1 80.83 84.73 2.86 o
3 -1 4 0 0 1846.33 2014.87 65.76 o
3 -1 4 0 1 45.80 48.60 1.73 o
3 -1 4 0 2 0.03 -0.04 0.23 <
3 -1 4 1 -1 10.82 12.90 0.53 o
3 -1 4 1 0 1064.81 1055.89 34.61 o
3 -1 4 1 1 128.75 131.34 4.43 o
3 -1 4 2 0 26.48 23.79 0.90 o
4 -1 4 -2 0 15.92 18.16 0.97 o
4 -1 4 -1 -1 21.39 18.42 1.00 o
4 -1 4 -1 0 145.24 144.06 6.75 o
4 -1 4 -1 1 26.11 27.69 1.41 o
4 -1 4 0 -2 1.58 1.09 0.15 o
4 -1 4 0 -1 3.23 2.13 0.28 o
4 -1 4 0 0 12.49 24.50 1.28 o
4 -1 4 0 1 21.47 18.50 1.02 o
4 -1 4 0 2 1.77 2.09 0.31 o
4 -1 4 1 -1 55.47 48.64 1.70 o
4 -1 4 1 0 1.02 1.49 0.27 o
4 -1 4 1 1 36.42 33.31 1.69 o
4 -1 4 2 0 43.72 36.00 1.31 o
5 -1 4 -2 0 0.03 0.57 0.13 o
5 -1 4 -1 -1 214.83 198.75 6.47 o
5 -1 4 -1 0 235.02 219.26 7.29 o
5 -1 4 -1 1 0.00 0.46 0.15 o
5 -1 4 0 -2 0.10 0.23 0.12 <
5 -1 4 0 -1 11.97 13.94 0.53 o
5 -1 4 0 0 61.23 97.25 3.20 o
5 -1 4 0 1 29.47 28.16 1.02 o
5 -1 4 0 2 0.38 0.57 0.17 o
5 -1 4 1 -1 0.40 0.63 0.15 o
5 -1 4 1 0 69.58 64.61 2.19 o
5 -1 4 1 1 92.20 88.26 2.97 o
5 -1 4 2 0 0.01 0.35 0.22 <
6 -1 4 -2 0 26.51 26.30 1.06 o
6 -1 4 -1 -1 21.48 17.32 0.72 o
6 -1 4 -1 0 7.22 8.32 0.40 o
6 -1 4 -1 1 66.10 62.92 2.46 o
6 -1 4 0 -1 12.84 15.28 0.74 o
6 -1 4 0 0 14.42 13.56 0.61 o
6 -1 4 0 1 11.09 10.24 0.50 o
6 -1 4 0 2 0.34 1.64 0.26 o
6 -1 4 1 -1 34.48 29.83 1.23 o
6 -1 4 1 0 15.30 15.30 0.69 o
6 -1 4 1 1 6.55 6.02 0.38 o
6 -1 4 2 0 5.48 6.23 0.43 o
7 -1 4 0 1 1.01 0.88 0.12 o
7 -1 4 0 2 0.76 0.70 0.14 o
7 -1 4 1 1 5.43 5.52 0.25 o
7 -1 4 2 0 0.09 0.23 0.09 <
-6 0 4 2 0 0.52 0.58 0.13 o
-5 0 4 0 -1 42.51 36.93 1.26 o
-5 0 4 0 0 0.01 0.17 0.12 <
-5 0 4 0 1 0.15 2.30 0.19 o
-5 0 4 0 2 0.35 0.82 0.18 o
-5 0 4 1 -1 64.81 54.79 2.18 o
-5 0 4 1 0 10.27 8.00 0.39 o
-5 0 4 1 1 0.00 0.10 0.15 <
-5 0 4 2 0 13.90 11.22 0.55 o
-4 0 4 -2 0 1.42 1.32 0.12 o
-4 0 4 -1 -1 587.95 619.95 28.79 o
-4 0 4 -1 0 494.44 449.73 17.10 o
-4 0 4 -1 1 0.00 0.46 0.12 o
-4 0 4 0 -2 4.21 4.38 0.28 o
-4 0 4 0 -1 859.82 814.23 37.81 o
-4 0 4 0 0 2089.86 2177.89 101.43 o
-4 0 4 0 1 334.99 312.98 10.35 o
-4 0 4 0 2 1.50 1.65 0.22 o
-4 0 4 1 -1 0.01 0.90 0.19 o
-4 0 4 1 0 660.42 632.96 29.19 o
-4 0 4 1 1 305.40 308.74 14.18 o
-4 0 4 2 0 7.33 4.49 0.35 o
-3 0 4 -2 0 0.25 0.40 0.11 o
-3 0 4 -1 -1 0.64 0.51 0.11 o
-3 0 4 -1 0 15.00 15.35 0.59 o
-3 0 4 -1 1 34.36 39.07 1.35 o
-3 0 4 0 -2 1.43 1.30 0.21 o
-3 0 4 0 -1 11.96 11.57 0.46 o
-3 0 4 0 0 0.12 0.14 0.13 <
-3 0 4 0 1 37.96 36.30 1.28 o
-3 0 4 0 2 16.11 14.08 0.56 o
-3 0 4 1 -1 8.58 8.63 0.36 o
-3 0 4 1 0 30.52 23.69 0.86 o
-3 0 4 1 1 0.14 0.16 0.16 <
-3 0 4 2 0 9.81 9.91 0.45 o
-2 0 4 -2 0 0.15 0.12 0.11 <
-2 0 4 -1 -1 14.25 17.01 0.62 o
-2 0 4 -1 0 58.69 56.06 1.90 o
-2 0 4 -1 1 0.12 0.20 0.20 <
-2 0 4 0 -2 1.02 1.34 0.15 o
-2 0 4 0 -1 135.08 145.64 4.86 o
-2 0 4 0 0 1272.29 1278.32 41.93 o
-2 0 4 0 1 76.77 67.90 2.30 o
-2 0 4 0 2 0.00 -0.19 0.25 <
-2 0 4 1 -1 0.08 0.10 0.14 <
-2 0 4 1 0 19.45 17.14 0.65 o
-2 0 4 1 1 7.18 7.46 0.37 o
-2 0 4 2 0 0.02 0.44 0.18 <
-1 0 4 -2 0 0.00 0.43 0.14 o
-1 0 4 -1 -1 0.45 0.32 0.13 <
-1 0 4 -1 0 20.12 17.22 0.65 o
-1 0 4 -1 1 7.74 7.65 0.36 o
-1 0 4 0 -2 0.82 0.17 0.12 <
-1 0 4 0 -1 50.00 49.87 1.70 o
-1 0 4 0 0 0.40 0.71 0.16 o
-1 0 4 0 1 135.27 117.20 3.90 o
-1 0 4 0 2 1.30 1.39 0.21 o
-1 0 4 1 -1 2.74 2.68 0.22 o
-1 0 4 1 0 245.93 245.64 8.23 o
-1 0 4 1 1 0.18 0.40 0.19 <
-1 0 4 2 0 3.72 5.14 0.31 o
0 0 4 -2 0 0.40 0.65 0.13 o
0 0 4 -1 -1 0.23 0.27 0.16 <
0 0 4 -1 0 0.01 -0.16 0.20 <
0 0 4 -1 1 0.03 0.04 0.16 <
0 0 4 0 -2 0.38 0.35 0.17 <
0 0 4 0 -1 0.00 -0.37 0.23 <
0 0 4 0 0 17050.20 17273.60 794.29 o
0 0 4 0 1 0.01 -0.27 0.28 <
0 0 4 0 2 0.05 1.14 0.21 o
0 0 4 1 -1 0.03 0.01 0.23 <
0 0 4 1 0 0.00 -0.54 0.27 <
0 0 4 1 1 0.01 0.46 0.29 <
0 0 4 2 0 0.00 1.65 0.32 o
1 0 4 -2 0 0.80 0.11 0.13 <
1 0 4 -1 -1 0.13 0.40 0.14 <
1 0 4 -1 0 48.38 49.59 1.75 o
1 0 4 -1 1 2.13 2.72 0.23 o
1 0 4 0 -2 0.00 0.03 0.13 <
1 0 4 0 -1 21.33 18.45 0.69 o
1 0 4 0 0 0.21 0.30 0.17 <
1 0 4 0 1 255.15 253.44 8.44 o
1 0 4 0 2 2.75 5.67 0.33 o
1 0 4 1 -1 7.19 7.85 0.37 o
1 0 4 1 0 134.73 124.43 4.12 o
1 0 4 1 1 0.02 0.26 0.20 <
1 0 4 2 0 2.10 1.74 0.22 o
2 0 4 -2 0 1.48 1.82 0.20 o
2 0 4 -1 -1 13.30 16.12 0.61 o
2 0 4 -1 0 135.48 145.16 4.81 o
2 0 4 -1 1 0.01 0.11 0.16 <
2 0 4 0 -2 0.15 0.02 0.13 <
2 0 4 0 -1 58.96 57.10 1.93 o
2 0 4 0 0 1292.95 1232.15 40.67 o
2 0 4 0 1 19.14 17.05 0.70 o
2 0 4 0 2 0.00 -0.08 0.18 <
2 0 4 1 -1 0.01 -0.02 0.17 <
2 0 4 1 0 73.67 71.23 2.43 o
2 0 4 1 1 8.79 7.89 0.41 o
2 0 4 2 0 0.03 0.04 0.19 <
3 0 4 -2 0 1.67 1.80 0.23 o
3 0 4 -1 -1 0.44 0.43 0.14 o
3 0 4 -1 0 11.96 9.88 0.42 o
3 0 4 -1 1 9.55 7.65 0.53 o
3 0 4 0 -2 0.10 0.26 0.13 <
3 0 4 0 -1 14.64 14.67 0.59 o
3 0 4 0 0 0.01 -0.06 0.21 <
3 0 4 0 1 29.64 25.16 1.39 o
3 0 4 0 2 9.95 9.19 1.01 o
3 0 4 1 -1 35.39 41.35 1.71 o
3 0 4 1 0 35.87 35.85 1.52 o
3 0 4 1 1 0.15 -0.07 0.24 <
3 0 4 2 0 14.35 14.79 0.77 o
4 0 4 -2 0 4.86 4.10 0.34 o
4 0 4 -1 -1 584.58 585.79 27.08 o
4 0 4 -1 0 881.37 827.88 38.50 o
4 0 4 -1 1 0.06 1.03 0.23 o
4 0 4 0 -2 1.42 0.98 0.18 o
4 0 4 0 -1 501.68 452.43 20.61 o
4 0 4 0 0 2135.03 2266.65 104.66 o
4 0 4 0 1 674.75 661.58 30.79 o
4 0 4 0 2 8.07 5.30 0.39 o
4 0 4 1 -1 0.02 0.41 0.21 <
4 0 4 1 0 333.34 320.80 15.09 o
4 0 4 1 1 312.35 320.95 15.39 o
4 0 4 2 0 1.17 1.20 0.28 o
5 0 4 -2 0 6.73 6.18 0.33 o
5 0 4 -1 -1 0.27 0.75 0.12 o
5 0 4 -1 0 41.30 39.82 1.34 o
5 0 4 -1 1 66.42 57.28 2.29 o
5 0 4 0 -2 9.68 6.35 0.27 o
5 0 4 0 -1 39.05 32.02 1.08 o
5 0 4 0 0 0.01 0.20 0.14 <
5 0 4 0 1 9.88 7.25 0.43 o
5 0 4 0 2 14.32 11.13 0.59 o
5 0 4 1 -1 62.83 54.16 1.80 o
5 0 4 1 0 0.23 2.07 0.20 o
5 0 4 1 1 0.01 0.22 0.16 <
5 0 4 2 0 0.41 1.14 0.19 o
6 0 4 -2 0 0.01 0.06 0.09 <
6 0 4 -1 0 6.69 6.24 0.27 o
6 0 4 -1 1 0.03 0.24 0.13 <
6 0 4 0 -1 3.53 3.91 0.19 o
6 0 4 0 0 0.72 4.09 0.22 o
6 0 4 0 1 2.15 2.63 0.20 o
6 0 4 0 2 0.45 0.46 0.17 <
6 0 4 1 -1 0.02 0.39 0.12 o
6 0 4 1 0 0.19 0.63 0.15 o
6 0 4 1 1 19.18 16.94 0.64 o
6 0 4 2 0 0.41 0.44 0.16 <
7 0 4 -1 1 53.01 47.04 1.56 o
7 0 4 0 1 0.19 1.82 0.16 o
7 0 4 0 2 1.95 2.67 0.23 o
7 0 4 1 0 0.16 1.83 0.14 o
7 0 4 1 1 0.04 0.11 0.13 <
7 0 4 2 0 0.18 1.57 0.16 o
8 0 4 0 2 0.04 0.34 0.10 o
-6 1 4 1 1 6.96 5.01 0.22 o
-6 1 4 2 0 35.59 27.85 0.96 o
-5 1 4 0 0 59.63 93.73 3.14 o
-5 1 4 0 1 5.74 5.87 0.27 o
-5 1 4 0 2 0.09 0.04 0.12 <
-5 1 4 1 -1 0.01 0.46 0.11 o
-5 1 4 1 0 139.45 118.23 3.89 o
-5 1 4 1 1 70.67 62.11 2.10 o
-5 1 4 2 0 0.00 0.37 0.13 <
-4 1 4 -1 0 181.61 172.57 5.69 o
-4 1 4 -1 1 56.82 49.41 1.66 o
-4 1 4 0 -2 2.30 1.70 0.18 o
-4 1 4 0 -1 7.00 6.35 0.39 o
-4 1 4 0 0 13.73 23.64 1.22 o
-4 1 4 0 1 16.50 17.00 0.64 o
-4 1 4 0 2 0.88 0.74 0.16 o
-4 1 4 1 -1 24.43 25.66 1.30 o
-4 1 4 1 0 1.64 2.48 0.27 o
-4 1 4 1 1 34.94 31.02 1.12 o
-4 1 4 2 0 56.18 49.63 2.52 o
-3 1 4 -2 0 0.60 0.65 0.12 o
-3 1 4 -1 -1 145.17 155.08 5.13 o
-3 1 4 -1 0 558.21 565.00 18.36 o
-3 1 4 -1 1 12.02 12.41 0.51 o
-3 1 4 0 -2 0.17 0.47 0.13 o
-3 1 4 0 -1 89.21 94.79 3.15 o
-3 1 4 0 0 1806.16 1976.27 64.02 o
-3 1 4 0 1 19.82 17.13 0.67 o
-3 1 4 0 2 0.17 0.39 0.16 <
-3 1 4 1 -1 0.36 0.48 0.21 <
-3 1 4 1 0 897.11 917.17 29.98 o
-3 1 4 1 1 73.87 68.93 2.40 o
-3 1 4 2 0 17.07 16.75 0.84 o
-2 1 4 -2 0 1.92 2.31 0.26 o
-2 1 4 -1 -1 0.04 0.16 0.17 <
-2 1 4 -1 0 37.77 39.46 1.55 o
-2 1 4 -1 1 6.99 7.56 0.53 o
-2 1 4 0 -2 1.66 0.70 0.18 o
-2 1 4 0 -1 55.42 56.30 2.25 o
-2 1 4 0 0 650.86 634.43 24.03 o
-2 1 4 0 1 0.52 1.17 0.27 o
-2 1 4 0 2 0.60 0.07 0.27 <
-2 1 4 1 -1 7.96 10.60 0.74 o
-2 1 4 1 0 638.43 651.70 30.28 o
-2 1 4 1 1 4.21 4.71 0.52 o
-2 1 4 2 0 36.34 35.51 1.92 o
-1 1 4 -2 0 15.78 13.23 0.80 o
-1 1 4 -1 -1 1.49 1.29 0.31 o
-1 1 4 -1 0 1227.76 1266.35 58.57 o
-1 1 4 -1 1 1.35 2.61 0.41 o
-1 1 4 0 -2 0.35 0.57 0.28 <
-1 1 4 0 -1 0.02 -0.24 0.29 <
-1 1 4 0 0 3438.71 3441.44 158.83 o
-1 1 4 0 1 0.02 0.36 0.36 <
-1 1 4 0 2 0.06 0.05 0.37 <
-1 1 4 1 -1 1.09 2.64 0.43 o
-1 1 4 1 0 7.44 7.00 0.63 o
-1 1 4 1 1 1.59 1.72 0.43 o
-1 1 4 2 0 0.88 0.05 0.39 <
0 1 4 -2 0 0.44 0.13 0.27 <
0 1 4 -1 -1 0.04 0.19 0.40 <
0 1 4 -1 0 47.79 50.01 2.53 o
0 1 4 -1 1 5.10 3.48 0.46 o
0 1 4 0 -2 0.67 -0.26 0.40 <
0 1 4 0 -1 48.07 49.76 3.55 o
0 1 4 0 0 0.11 0.17 0.48 <
0 1 4 0 1 138.98 120.29 5.82 o
0 1 4 0 2 1.28 1.58 0.43 o
0 1 4 1 -1 5.18 3.66 0.67 o
0 1 4 1 0 138.40 119.22 8.14 o
0 1 4 1 1 0.05 0.42 0.57 <
0 1 4 2 0 1.76 2.65 0.71 o
1 1 4 -2 0 0.22 -0.17 0.29 <
1 1 4 -1 -1 1.62 0.68 0.31 <
1 1 4 -1 0 0.04 0.39 0.34 <
1 1 4 -1 1 1.16 2.60 0.44 o
1 1 4 0 -2 16.69 12.86 0.82 o
1 1 4 0 -1 1211.58 1242.29 57.49 o
1 1 4 0 0 3430.02 3561.80 164.51 o
1 1 4 0 1 6.81 5.47 0.60 o
1 1 4 0 2 0.89 1.03 0.43 <
1 1 4 1 -1 1.45 1.74 0.41 o
1 1 4 1 0 0.00 0.25 0.36 <
1 1 4 1 1 0.66 0.78 0.41 <
1 1 4 2 0 0.20 0.16 0.38 <
2 1 4 -2 0 2.03 0.69 0.32 <
2 1 4 -1 -1 0.01 0.05 0.19 <
2 1 4 -1 0 53.13 60.78 2.35 o
2 1 4 -1 1 7.57 10.88 0.79 o
2 1 4 0 -2 2.38 2.28 0.25 o
2 1 4 0 -1 40.91 39.05 1.61 o
2 1 4 0 0 661.35 660.72 25.03 o
2 1 4 0 1 646.39 645.94 30.08 o
2 1 4 0 2 36.23 32.93 1.86 o
2 1 4 1 -1 7.86 9.25 0.52 o
2 1 4 1 0 0.42 0.58 0.26 <
2 1 4 1 1 5.61 5.69 0.44 o
2 1 4 2 0 0.82 0.22 0.27 <
3 1 4 -2 0 0.17 0.64 0.23 <
3 1 4 -1 -1 145.75 156.07 5.99 o
3 1 4 -1 0 95.78 90.28 4.32 o
3 1 4 -1 1 0.44 0.73 0.27 <
3 1 4 0 -2 0.32 1.07 0.22 o
3 1 4 0 -1 577.52 583.74 22.12 o
3 1 4 0 0 1841.33 2032.20 78.63 o
3 1 4 0 1 934.03 947.50 43.77 o
3 1 4 0 2 17.71 16.87 1.03 o
3 1 4 1 -1 11.81 13.70 0.66 o
3 1 4 1 0 18.07 18.34 0.90 o
3 1 4 1 1 77.02 72.45 3.02 o
3 1 4 2 0 0.19 0.33 0.25 <
4 1 4 -2 0 1.95 2.45 0.20 o
4 1 4 -1 -1 27.47 26.80 1.37 o
4 1 4 -1 0 7.35 6.46 0.48 o
4 1 4 -1 1 27.92 26.41 1.15 o
4 1 4 0 -2 9.26 8.57 0.53 o
4 1 4 0 -1 194.38 179.71 8.45 o
4 1 4 0 0 14.27 23.76 1.24 o
4 1 4 0 1 1.49 0.56 0.43 <
4 1 4 0 2 57.42 50.31 2.08 o
4 1 4 1 -1 59.30 50.97 2.44 o
4 1 4 1 0 15.18 16.99 0.95 o
4 1 4 1 1 35.46 33.55 1.71 o
4 1 4 2 0 0.68 1.14 0.29 o
5 1 4 -2 0 0.20 0.83 0.15 o
5 1 4 -1 -1 246.41 237.49 7.71 o
5 1 4 -1 0 44.49 39.74 1.40 o
5 1 4 -1 1 0.10 0.33 0.17 <
5 1 4 0 -2 0.10 0.26 0.14 <
5 1 4 0 -1 145.08 134.26 4.38 o
5 1 4 0 0 63.21 97.63 3.31 o
5 1 4 0 1 144.09 127.12 4.24 o
5 1 4 0 2 0.01 0.40 0.20 <
5 1 4 1 -1 0.24 0.28 0.16 <
5 1 4 1 0 4.22 6.49 0.37 o
5 1 4 1 1 73.72 66.95 2.27 o
5 1 4 2 0 0.18 0.43 0.19 <
6 1 4 -2 0 6.01 4.92 0.25 o
6 1 4 -1 -1 38.85 37.38 1.29 o
6 1 4 -1 0 32.87 31.80 1.14 o
6 1 4 -1 1 67.59 63.35 2.19 o
6 1 4 0 -2 12.35 9.85 0.50 o
6 1 4 0 -1 3.54 3.97 0.24 o
6 1 4 0 0 15.05 14.36 0.57 o
6 1 4 0 1 35.69 30.52 1.14 o
6 1 4 0 2 39.05 33.50 1.22 o
6 1 4 1 -1 33.24 31.69 1.14 o
6 1 4 1 0 16.27 14.46 0.58 o
6 1 4 1 1 7.51 5.87 0.34 o
6 1 4 2 0 2.29 4.30 0.29 o
7 1 4 -2 0 0.02 0.35 0.11 o
7 1 4 -1 -1 25.73 21.73 0.77 o
7 1 4 -1 0 0.34 2.71 0.19 o
7 1 4 -1 1 7.01 6.37 0.31 o
7 1 4 0 -1 0.16 0.62 0.12 o
7 1 4 0 0 0.05 0.60 0.14 o
7 1 4 0 1 1.11 1.88 0.20 o
7 1 4 0 2 0.00 0.38 0.18 <
7 1 4 1 -1 0.05 0.25 0.14 <
7 1 4 1 0 0.49 1.30 0.18 o
7 1 4 1 1 7.43 7.22 0.36 o
7 1 4 2 0 0.01 0.38 0.17 <
8 1 4 -1 1 4.76 4.76 0.24 o
8 1 4 0 0 0.01 0.02 0.15 <
8 1 4 0 1 0.26 0.70 0.24 <
8 1 4 0 2 1.67 1.85 0.21 o
8 1 4 1 0 0.63 1.39 0.28 o
8 1 4 1 1 0.13 0.32 0.27 <
8 1 4 2 0 1.33 1.89 0.35 o
-7 2 4 1 1 2.71 1.53 0.12 o
-7 2 4 2 0 8.55 7.42 0.31 o
-6 2 4 -1 1 0.19 0.10 0.11 <
-6 2 4 0 -1 0.45 6.72 0.29 o
-6 2 4 0 0 1.45 7.66 0.32 o
-6 2 4 0 1 0.92 3.28 0.21 o
-6 2 4 0 2 0.00 0.19 0.14 <
-6 2 4 1 -1 3.77 3.68 0.21 o
-6 2 4 1 0 18.78 17.61 0.65 o
-6 2 4 1 1 20.21 16.36 0.63 o
-6 2 4 2 0 1.32 1.59 0.18 o
-5 2 4 -2 0 43.79 43.17 1.45 o
-5 2 4 -1 -1 9.22 9.18 0.37 o
-5 2 4 -1 0 42.17 43.75 1.48 o
-5 2 4 -1 1 44.25 40.33 1.38 o
-5 2 4 0 -2 1.08 0.50 0.14 o
-5 2 4 0 -1 13.66 15.90 0.65 o
-5 2 4 0 0 23.58 19.18 0.72 o
-5 2 4 0 1 5.23 8.72 0.40 o
-5 2 4 0 2 0.26 0.62 0.15 o
-5 2 4 1 -1 43.44 40.15 1.65 o
-5 2 4 1 0 76.67 70.97 2.39 o
-5 2 4 1 1 1.79 1.53 0.19 o
-5 2 4 2 0 138.89 137.90 5.39 o
-4 2 4 -2 0 2.66 3.38 0.25 o
-4 2 4 -1 -1 33.45 31.56 1.30 o
-4 2 4 -1 0 69.19 60.05 2.40 o
-4 2 4 -1 1 14.04 13.19 0.64 o
-4 2 4 0 -2 0.00 0.04 0.21 <
-4 2 4 0 -1 5.29 4.62 0.40 o
-4 2 4 0 0 45.21 63.80 2.62 o
-4 2 4 0 1 0.02 1.08 0.22 o
-4 2 4 0 2 0.13 0.09 0.21 <
-4 2 4 1 -1 0.01 0.28 0.25 <
-4 2 4 1 0 176.34 162.75 7.51 o
-4 2 4 1 1 12.34 11.66 0.68 o
-4 2 4 2 0 2.70 3.22 0.40 o
-3 2 4 -2 0 50.50 54.11 2.16 o
-3 2 4 -1 -1 5.40 5.73 0.37 o
-3 2 4 -1 0 552.68 495.98 18.82 o
-3 2 4 -1 1 7.37 6.53 0.47 o
-3 2 4 0 -2 0.61 0.61 0.16 o
-3 2 4 0 -1 10.71 10.23 0.53 o
-3 2 4 0 0 22.13 42.63 1.74 o
-3 2 4 0 1 1.96 2.20 0.29 o
-3 2 4 0 2 0.27 0.14 0.22 <
-3 2 4 1 -1 9.68 12.30 0.64 o
-3 2 4 1 0 54.17 35.58 1.58 o
-3 2 4 1 1 0.24 1.06 0.26 o
-3 2 4 2 0 98.87 88.97 3.57 o
-2 2 4 -2 0 39.58 53.08 2.56 o
-2 2 4 -1 -1 7.77 6.89 0.35 o
-2 2 4 -1 0 2378.68 2384.77 109.77 o
-2 2 4 -1 1 0.21 0.25 0.43 <
-2 2 4 0 -2 0.12 0.15 0.16 <
-2 2 4 0 -1 0.02 -0.22 0.17 <
-2 2 4 0 0 1501.96 1687.80 55.26 o
-2 2 4 0 1 0.00 -0.37 0.47 <
-2 2 4 0 2 0.80 0.92 0.53 <
-2 2 4 1 -1 0.95 0.72 0.20 o
-2 2 4 1 0 722.66 676.53 25.36 o
-2 2 4 1 1 4.23 3.05 0.70 o
-2 2 4 2 0 0.82 0.59 0.27 <
-1 2 4 -2 0 23.67 29.80 1.09 o
-1 2 4 -1 -1 0.11 0.22 0.18 <
-1 2 4 -1 0 87.35 80.50 2.70 o
-1 2 4 -1 1 2.87 3.27 0.27 o
-1 2 4 0 -2 1.22 0.88 0.19 o
-1 2 4 0 -1 52.13 57.59 2.03 o
-1 2 4 0 0 679.69 670.17 22.44 o
-1 2 4 0 1 0.71 0.92 0.22 o
-1 2 4 0 2 0.61 0.36 0.21 <
-1 2 4 1 -1 15.97 15.96 0.68 o
-1 2 4 1 0 468.77 477.76 15.57 o
-1 2 4 1 1 14.49 15.30 0.69 o
-1 2 4 2 0 29.00 23.23 0.96 o
0 2 4 -2 0 1.43 1.47 0.21 o
0 2 4 -1 -1 12.23 10.87 0.70 o
0 2 4 -1 0 140.22 151.36 5.06 o
0 2 4 -1 1 1.19 1.78 0.24 o
0 2 4 0 -2 2.01 1.21 0.29 o
0 2 4 0 -1 142.61 141.46 6.85 o
0 2 4 0 0 1339.94 1295.71 60.31 o
0 2 4 0 1 75.74 73.27 2.45 o
0 2 4 0 2 0.10 -0.06 0.22 <
0 2 4 1 -1 0.74 1.72 0.32 o
0 2 4 1 0 78.61 75.09 3.71 o
0 2 4 1 1 40.31 39.91 1.48 o
0 2 4 2 0 0.08 0.41 0.32 <
1 2 4 -2 0 1.61 0.82 0.18 o
1 2 4 -1 -1 0.01 0.31 0.19 <
1 2 4 -1 0 59.06 60.74 2.11 o
1 2 4 -1 1 14.81 17.38 0.72 o
1 2 4 0 -2 27.78 32.47 1.20 o
1 2 4 0 -1 91.57 80.24 2.77 o
1 2 4 0 0 687.48 633.45 20.47 o
1 2 4 0 1 469.15 473.39 15.68 o
1 2 4 0 2 26.47 22.34 1.18 o
1 2 4 1 -1 2.90 3.44 0.30 o
1 2 4 1 0 0.84 0.82 0.22 o
1 2 4 1 1 13.68 15.04 0.69 o
1 2 4 2 0 0.40 0.82 0.25 o
2 2 4 -2 0 0.30 0.04 0.18 <
2 2 4 -1 -1 6.19 6.50 0.36 o
2 2 4 -1 0 0.06 0.23 0.20 <
2 2 4 -1 1 1.04 0.51 0.21 <
2 2 4 0 -2 36.33 52.18 1.85 o
2 2 4 0 -1 2404.68 2471.50 81.85 o
2 2 4 0 0 1535.88 1721.41 55.81 o
2 2 4 0 1 746.80 713.60 23.26 o
2 2 4 0 2 0.99 0.75 0.24 o
2 2 4 1 -1 0.20 0.15 0.22 <
2 2 4 1 0 0.01 0.07 0.19 <
2 2 4 1 1 4.32 4.90 0.37 o
2 2 4 2 0 0.70 0.45 0.30 <
3 2 4 -2 0 0.44 0.49 0.28 <
3 2 4 -1 -1 6.45 6.25 0.36 o
3 2 4 -1 0 12.06 10.27 0.71 o
3 2 4 -1 1 9.97 11.69 0.84 o
3 2 4 0 -2 52.64 51.71 1.81 o
3 2 4 0 -1 578.42 519.08 17.03 o
3 2 4 0 0 24.32 40.98 1.77 o
3 2 4 0 1 55.09 39.02 2.05 o
3 2 4 0 2 102.65 90.32 4.45 o
3 2 4 1 -1 8.25 7.56 0.64 o
3 2 4 1 0 1.99 2.19 0.33 o
3 2 4 1 1 0.22 0.52 0.35 <
3 2 4 2 0 0.29 0.10 0.27 <
4 2 4 -2 0 0.01 0.34 0.22 <
4 2 4 -1 -1 36.84 35.72 2.61 o
4 2 4 -1 0 6.29 5.21 0.45 o
4 2 4 -1 1 0.03 0.15 0.23 <
4 2 4 0 -2 3.67 4.88 0.61 o
4 2 4 0 -1 72.45 61.58 4.33 o
4 2 4 0 0 49.26 65.96 4.65 o
4 2 4 0 1 187.62 174.73 6.80 o
4 2 4 0 2 3.22 3.07 0.36 o
4 2 4 1 -1 13.89 15.17 1.34 o
4 2 4 1 0 0.25 1.23 0.47 <
4 2 4 1 1 13.29 11.39 1.20 o
4 2 4 2 0 0.18 0.44 0.46 <
5 2 4 -2 0 1.18 0.85 0.23 o
5 2 4 -1 -1 9.83 9.45 0.54 o
5 2 4 -1 0 15.25 15.19 0.77 o
5 2 4 -1 1 46.29 41.26 1.72 o
5 2 4 0 -2 46.86 44.36 1.87 o
5 2 4 0 -1 46.16 46.08 1.90 o
5 2 4 0 0 25.26 20.91 0.98 o
5 2 4 0 1 85.28 73.10 2.97 o
5 2 4 0 2 147.68 144.53 5.66 o
5 2 4 1 -1 45.05 43.59 1.83 o
5 2 4 1 0 5.72 7.20 0.66 o
5 2 4 1 1 1.56 0.83 0.38 <
5 2 4 2 0 0.34 0.93 0.31 o
6 2 4 -2 0 0.02 0.37 0.23 <
6 2 4 -1 -1 86.35 75.56 3.01 o
6 2 4 -1 0 0.43 8.04 0.50 o
6 2 4 -1 1 4.99 4.31 0.38 o
6 2 4 0 -2 5.81 4.13 0.47 o
6 2 4 0 -1 7.59 7.63 0.47 o
6 2 4 0 0 1.51 8.56 0.58 o
6 2 4 0 1 20.16 18.84 0.91 o
6 2 4 0 2 1.33 2.56 0.34 o
6 2 4 1 -1 0.19 0.37 0.25 <
6 2 4 1 0 0.97 3.89 0.39 o
6 2 4 1 1 22.55 16.86 0.87 o
6 2 4 2 0 0.00 0.27 0.28 <
7 2 4 -2 0 0.03 0.39 0.18 <
7 2 4 -1 -1 3.89 4.09 0.27 o
7 2 4 -1 0 0.14 0.62 0.19 o
7 2 4 -1 1 4.08 3.55 0.28 o
7 2 4 0 -2 0.24 0.79 0.18 o
7 2 4 0 -1 0.49 0.34 0.18 <
7 2 4 0 0 0.55 0.64 0.19 o
7 2 4 0 1 2.44 2.26 0.25 o
7 2 4 0 2 9.56 9.33 0.49 o
7 2 4 1 -1 0.28 0.29 0.20 <
7 2 4 1 0 1.14 1.23 0.21 o
7 2 4 1 1 2.71 2.01 0.26 o
7 2 4 2 0 0.97 1.72 0.25 o
8 2 4 -2 0 0.37 0.71 0.17 o
8 2 4 -1 -1 6.44 5.78 0.48 o
8 2 4 -1 0 0.63 1.19 0.32 o
8 2 4 -1 1 0.16 0.68 0.20 o
8 2 4 0 -2 0.02 0.42 0.34 <
8 2 4 0 -1 0.31 0.71 0.33 <
8 2 4 0 0 0.31 0.90 0.38 <
8 2 4 0 1 0.57 1.51 0.40 o
8 2 4 0 2 0.07 0.18 0.23 <
8 2 4 1 -1 0.01 0.56 0.36 <
8 2 4 1 0 1.17 1.22 0.41 <
8 2 4 1 1 2.42 2.20 0.45 o
8 2 4 2 0 0.16 1.00 0.44 <
-8 3 4 1 0 0.32 0.36 0.09 o
-8 3 4 1 1 0.36 0.29 0.11 <
-8 3 4 2 0 3.17 2.71 0.27 o
-7 3 4 -1 -1 17.85 12.62 0.47 o
-7 3 4 -1 0 3.78 4.03 0.23 o
-7 3 4 -1 1 0.05 0.22 0.15 <
-7 3 4 0 -2 0.16 0.33 0.15 <
-7 3 4 0 -1 2.19 4.99 0.27 o
-7 3 4 0 0 5.04 8.71 0.38 o
-7 3 4 0 1 2.05 3.80 0.24 o
-7 3 4 0 2 0.04 0.44 0.18 <
-7 3 4 1 -1 0.13 0.36 0.18 <
-7 3 4 1 0 2.61 4.68 0.29 o
-7 3 4 1 1 4.36 4.26 0.29 o
-7 3 4 2 0 4.71 4.57 0.30 o
-6 3 4 -2 0 3.32 3.81 0.30 o
-6 3 4 -1 -1 0.49 0.68 0.20 o
-6 3 4 -1 0 1.77 2.55 0.27 o
-6 3 4 -1 1 1.65 1.71 0.26 o
-6 3 4 0 -2 0.00 0.12 0.19 <
-6 3 4 0 -1 0.11 0.92 0.23 o
-6 3 4 0 0 2.56 3.21 0.32 o
-6 3 4 0 1 2.51 4.06 0.34 o
-6 3 4 0 2 0.27 0.77 0.25 o
-6 3 4 1 -1 2.60 2.65 0.29 o
-6 3 4 1 0 3.23 4.44 0.37 o
-6 3 4 1 1 0.00 0.21 0.25 <
-6 3 4 2 0 36.52 36.82 1.57 o
-5 3 4 -2 0 20.93 20.26 0.92 o
-5 3 4 -1 -1 15.99 14.52 0.72 o
-5 3 4 -1 0 0.81 1.78 0.28 o
-5 3 4 -1 1 5.27 4.64 0.37 o
-5 3 4 0 -2 0.01 0.15 0.20 <
-5 3 4 0 -1 0.17 1.43 0.26 o
-5 3 4 0 0 1.72 11.75 0.66 o
-5 3 4 0 1 0.38 0.42 0.24 <
-5 3 4 0 2 0.01 -0.06 0.24 <
-5 3 4 1 -1 1.58 2.42 0.30 o
-5 3 4 1 0 56.64 51.48 2.09 o
-5 3 4 1 1 2.42 3.25 0.36 o
-5 3 4 2 0 10.07 8.15 0.71 o
-4 3 4 -2 0 80.27 82.11 2.79 o
-4 3 4 -1 -1 2.27 2.66 0.23 o
-4 3 4 -1 0 50.87 44.42 1.57 o
-4 3 4 -1 1 7.69 8.22 0.42 o
-4 3 4 0 -2 0.00 -0.32 0.27 <
-4 3 4 0 -1 0.32 1.59 0.21 o
-4 3 4 0 0 1.51 5.54 0.34 o
-4 3 4 0 1 0.18 0.34 0.25 <
-4 3 4 0 2 0.04 0.15 0.25 <
-4 3 4 1 -1 10.82 10.74 0.75 o
-4 3 4 1 0 412.85 376.23 12.38 o
-4 3 4 1 1 0.00 0.21 0.27 <
-4 3 4 2 0 356.10 365.12 12.01 o
-3 3 4 -2 0 15.53 17.63 0.72 o
-3 3 4 -1 -1 2.27 1.36 0.22 o
-3 3 4 -1 0 547.79 505.65 16.76 o
-3 3 4 -1 1 0.06 0.28 0.18 <
-3 3 4 0 -2 0.07 0.06 0.18 <
-3 3 4 0 -1 0.05 0.16 0.18 <
-3 3 4 0 0 64.41 102.41 3.52 o
-3 3 4 0 1 0.00 -0.08 0.18 <
-3 3 4 0 2 0.00 -0.25 0.33 <
-3 3 4 1 -1 0.56 0.31 0.19 <
-3 3 4 1 0 130.95 128.88 4.36 o
-3 3 4 1 1 0.80 0.84 0.23 o
-3 3 4 2 0 2.27 2.79 0.28 o
-2 3 4 -2 0 192.11 193.82 8.87 o
-2 3 4 -1 -1 1.75 2.33 0.31 o
-2 3 4 -1 0 721.60 707.61 32.86 o
-2 3 4 -1 1 1.69 0.89 0.29 o
-2 3 4 0 -2 0.54 0.66 0.20 o
-2 3 4 0 -1 11.93 9.99 0.49 o
-2 3 4 0 0 24.92 43.57 2.20 o
-2 3 4 0 1 2.23 2.17 0.32 o
-2 3 4 0 2 0.36 0.24 0.28 <
-2 3 4 1 -1 25.00 24.54 0.98 o
-2 3 4 1 0 30.30 14.75 0.81 o
-2 3 4 1 1 3.88 4.90 0.49 o
-2 3 4 2 0 75.71 60.64 2.11 o
-1 3 4 -2 0 6.78 7.49 0.41 o
-1 3 4 -1 -1 110.91 133.76 4.47 o
-1 3 4 -1 0 980.31 996.25 32.56 o
-1 3 4 -1 1 1.74 3.49 0.31 o
-1 3 4 0 -2 0.14 0.65 0.21 o
-1 3 4 0 -1 103.75 102.37 3.53 o
-1 3 4 0 0 1976.74 2137.18 70.28 o
-1 3 4 0 1 20.09 18.85 0.82 o
-1 3 4 0 2 0.44 0.51 0.24 <
-1 3 4 1 -1 4.77 3.95 0.34 o
-1 3 4 1 0 1172.78 1169.66 38.19 o
-1 3 4 1 1 136.32 145.21 4.94 o
-1 3 4 2 0 29.75 24.59 1.02 o
0 3 4 -2 0 1.99 2.08 0.25 o
0 3 4 -1 -1 0.01 0.31 0.19 <
0 3 4 -1 0 14.97 12.33 0.58 o
0 3 4 -1 1 14.11 15.85 0.71 o
0 3 4 0 -2 1.62 1.87 0.33 o
0 3 4 0 -1 14.25 12.56 0.82 o
0 3 4 0 0 0.01 0.09 0.23 <
0 3 4 0 1 37.63 37.40 1.44 o
0 3 4 0 2 18.48 16.29 0.75 o
0 3 4 1 -1 15.80 16.66 1.02 o
0 3 4 1 0 41.62 38.46 2.05 o
0 3 4 1 1 0.02 0.19 0.26 <
0 3 4 2 0 18.54 17.21 1.05 o
1 3 4 -2 0 0.38 0.88 0.24 o
1 3 4 -1 -1 116.41 136.54 4.57 o
1 3 4 -1 0 105.30 108.38 3.67 o
1 3 4 -1 1 3.87 4.33 0.35 o
1 3 4 0 -2 6.16 7.82 0.54 o
1 3 4 0 -1 993.02 1048.83 34.04 o
1 3 4 0 0 1969.11 2173.93 71.29 o
1 3 4 0 1 1193.28 1180.59 37.78 o
1 3 4 0 2 28.72 27.79 1.12 o
1 3 4 1 -1 2.95 3.53 0.34 o
1 3 4 1 0 23.57 19.25 0.86 o
1 3 4 1 1 146.47 146.57 4.92 o
1 3 4 2 0 0.27 0.29 0.25 <
2 3 4 -2 0 0.22 0.84 0.22 o
2 3 4 -1 -1 2.25 2.46 0.28 o
2 3 4 -1 0 12.60 9.36 0.50 o
2 3 4 -1 1 25.87 23.12 0.96 o
2 3 4 0 -2 199.36 208.23 6.86 o
2 3 4 0 -1 752.97 709.84 23.30 o
2 3 4 0 0 27.25 44.90 1.69 o
2 3 4 0 1 29.92 16.63 0.76 o
2 3 4 0 2 73.84 66.81 2.45 o
2 3 4 1 -1 1.86 1.93 0.28 o
2 3 4 1 0 2.41 2.35 0.33 o
2 3 4 1 1 4.38 5.25 0.40 o
2 3 4 2 0 0.18 0.04 0.24 <
3 3 4 -2 0 0.13 0.48 0.35 <
3 3 4 -1 -1 2.03 1.21 0.36 o
3 3 4 -1 0 0.07 -0.32 0.35 <
3 3 4 -1 1 0.51 0.52 0.36 <
3 3 4 0 -2 14.49 15.56 0.72 o
3 3 4 0 -1 570.17 542.85 17.85 o
3 3 4 0 0 71.90 105.68 5.09 o
3 3 4 0 1 139.43 135.27 6.30 o
3 3 4 0 2 2.20 4.60 0.57 o
3 3 4 1 -1 0.06 0.19 0.23 <
3 3 4 1 0 0.01 -0.06 0.21 <
3 3 4 1 1 0.81 0.68 0.40 <
3 3 4 2 0 0.00 0.19 0.24 <
4 3 4 -2 0 0.02 0.10 0.21 <
4 3 4 -1 -1 2.19 2.13 0.33 o
4 3 4 -1 0 0.62 2.14 0.27 o
4 3 4 -1 1 11.89 15.15 0.69 o
4 3 4 0 -2 88.52 91.00 4.30 o
4 3 4 0 -1 56.73 47.42 2.41 o
4 3 4 0 0 2.20 5.34 0.49 o
4 3 4 0 1 440.55 407.86 13.39 o
4 3 4 0 2 381.74 391.04 12.96 o
4 3 4 1 -1 8.50 8.54 0.64 o
4 3 4 1 0 0.06 -0.09 0.27 <
4 3 4 1 1 0.00 0.10 0.31 <
4 3 4 2 0 0.06 -0.25 0.30 <
5 3 4 -2 0 0.03 -0.12 0.20 <
5 3 4 -1 -1 17.84 17.94 0.76 o
5 3 4 -1 0 0.16 1.69 0.27 o
5 3 4 -1 1 2.03 1.80 0.26 o
5 3 4 0 -2 24.07 22.31 0.89 o
5 3 4 0 -1 1.03 2.03 0.28 o
5 3 4 0 0 2.13 12.36 0.62 o
5 3 4 0 1 62.64 62.38 2.21 o
5 3 4 0 2 11.02 10.92 0.77 o
5 3 4 1 -1 5.31 5.62 0.48 o
5 3 4 1 0 0.43 0.39 0.31 <
5 3 4 1 1 3.16 2.33 0.40 o
5 3 4 2 0 0.03 0.18 0.34 <
6 3 4 -2 0 0.02 0.13 0.26 <
6 3 4 -1 -1 0.31 0.22 0.27 <
6 3 4 -1 0 0.24 0.48 0.27 <
6 3 4 -1 1 3.11 3.00 0.37 o
6 3 4 0 -2 3.24 4.30 0.41 o
6 3 4 0 -1 1.70 2.42 0.35 o
6 3 4 0 0 3.65 2.91 0.36 o
6 3 4 0 1 4.35 4.57 0.45 o
6 3 4 0 2 40.89 41.80 1.82 o
6 3 4 1 -1 2.04 2.05 0.35 o
6 3 4 1 0 2.67 4.73 0.46 o
6 3 4 1 1 0.00 0.65 0.34 <
6 3 4 2 0 0.31 1.18 0.38 o
7 3 4 -2 0 0.22 0.63 0.30 <
7 3 4 -1 -1 19.98 17.62 0.90 o
7 3 4 -1 0 2.19 6.62 0.54 o
7 3 4 -1 1 0.04 0.25 0.28 <
7 3 4 0 -2 0.07 0.38 0.28 <
7 3 4 0 -1 4.97 7.51 0.57 o
7 3 4 0 0 5.13 10.35 0.65 o
7 3 4 0 1 3.38 4.34 0.46 o
7 3 4 0 2 5.07 7.01 0.67 o
7 3 4 1 -1 0.05 0.64 0.26 <
7 3 4 1 0 2.08 4.83 0.48 o
7 3 4 1 1 4.76 5.20 0.50 o
7 3 4 2 0 0.06 0.60 0.37 <
8 3 4 -2 0 0.55 0.45 0.29 <
8 3 4 -1 -1 1.87 1.86 0.47 o
8 3 4 -1 0 4.86 5.92 0.62 o
8 3 4 -1 1 0.29 0.61 0.36 <
8 3 4 0 -2 1.62 0.77 0.48 <
8 3 4 0 -1 0.13 0.65 0.50 <
8 3 4 0 0 0.46 1.03 0.49 <
8 3 4 0 1 0.35 1.91 0.54 o
8 3 4 0 2 3.85 4.81 0.52 o
8 3 4 1 1 0.42 -0.10 0.61 <
-8 4 4 0 -2 0.00 0.56 0.26 <
-8 4 4 1 -1 0.00 0.20 0.22 <
-7 4 4 -2 0 6.97 6.67 0.62 o
-7 4 4 -1 -1 0.89 0.77 0.27 <
-7 4 4 -1 0 0.00 0.87 0.29 o
-7 4 4 -1 1 0.18 0.65 0.28 <
-7 4 4 0 -2 0.06 0.20 0.25 <
-7 4 4 0 -1 1.85 2.72 0.34 o
-7 4 4 0 0 0.41 0.77 0.30 <
-7 4 4 0 1 1.11 0.99 0.30 o
-7 4 4 0 2 0.38 0.34 0.28 <
-7 4 4 1 -1 0.05 0.30 0.29 <
-7 4 4 1 0 0.47 2.40 0.35 o
-7 4 4 1 1 0.07 0.67 0.29 <
-7 4 4 2 0 13.66 16.87 0.85 o
-6 4 4 -2 0 0.01 0.48 0.26 <
-6 4 4 -1 -1 3.84 3.83 0.36 o
-6 4 4 -1 0 3.07 7.35 0.51 o
-6 4 4 -1 1 0.19 0.65 0.28 <
-6 4 4 0 -2 0.00 0.07 0.21 <
-6 4 4 0 -1 1.11 2.14 0.33 o
-6 4 4 0 0 28.97 34.74 1.56 o
-6 4 4 0 1 1.06 2.02 0.35 o
-6 4 4 0 2 0.01 0.32 0.30 <
-6 4 4 1 -1 0.00 -0.17 0.27 <
-6 4 4 1 0 11.39 13.74 0.78 o
-6 4 4 1 1 0.74 1.17 0.33 o
-6 4 4 2 0 0.89 0.84 0.33 <
-5 4 4 -2 0 1.31 0.63 0.21 <
-5 4 4 -1 -1 0.00 0.33 0.19 <
-5 4 4 -1 0 0.31 0.68 0.24 <
-5 4 4 -1 1 0.09 0.60 0.23 <
-5 4 4 0 -2 0.04 0.14 0.22 <
-5 4 4 0 -1 0.21 0.78 0.23 o
-5 4 4 0 0 4.67 8.32 0.46 o
-5 4 4 0 1 0.02 0.17 0.23 <
-5 4 4 0 2 0.06 0.04 0.28 <
-5 4 4 1 -1 1.71 1.75 0.27 o
-5 4 4 1 0 63.76 60.36 2.14 o
-5 4 4 1 1 0.00 0.28 0.25 <
-5 4 4 2 0 166.00 163.07 5.50 o
-4 4 4 -2 0 6.03 6.95 0.43 o
-4 4 4 -1 -1 0.83 0.49 0.21 <
-4 4 4 -1 0 156.24 140.64 4.72 o
-4 4 4 -1 1 0.05 0.33 0.22 <
-4 4 4 0 -2 0.00 0.21 0.21 <
-4 4 4 0 -1 0.01 -0.02 0.21 <
-4 4 4 0 0 4.54 41.45 1.67 o
-4 4 4 0 1 0.02 -0.04 0.24 <
-4 4 4 0 2 0.07 0.37 0.26 <
-4 4 4 1 -1 0.00 0.42 0.23 <
-4 4 4 1 0 72.04 73.01 2.57 o
-4 4 4 1 1 0.27 0.72 0.26 <
-4 4 4 2 0 4.58 4.12 0.37 o
-3 4 4 -2 0 227.84 236.63 11.38 o
-3 4 4 -1 -1 0.98 0.85 0.22 o
-3 4 4 -1 0 65.55 63.87 2.26 o
-3 4 4 -1 1 2.41 2.06 0.44 o
-3 4 4 0 -2 0.00 0.01 0.20 <
-3 4 4 0 -1 0.28 1.86 0.27 o
-3 4 4 0 0 1.97 5.12 0.38 o
-3 4 4 0 1 0.08 0.28 0.40 <
-3 4 4 0 2 0.05 0.44 0.41 <
-3 4 4 1 -1 37.26 33.30 1.30 o
-3 4 4 1 0 350.82 305.23 10.16 o
-3 4 4 1 1 0.03 -0.08 0.27 <
-3 4 4 2 0 261.54 256.18 8.53 o
-2 4 4 -2 0 1.01 2.17 0.35 o
-2 4 4 -1 -1 27.57 32.14 1.73 o
-2 4 4 -1 0 138.55 132.04 6.20 o
-2 4 4 -1 1 5.75 6.62 0.46 o
-2 4 4 0 -2 0.00 0.10 0.22 <
-2 4 4 0 -1 5.41 5.02 0.49 o
-2 4 4 0 0 58.07 75.97 3.82 o
-2 4 4 0 1 0.53 1.09 0.34 o
-2 4 4 0 2 0.25 0.14 0.25 <
-2 4 4 1 -1 3.81 4.51 0.39 o
-2 4 4 1 0 289.98 275.07 12.85 o
-2 4 4 1 1 27.12 29.58 1.62 o
-2 4 4 2 0 15.30 14.35 0.97 o
-1 4 4 -2 0 19.42 20.22 0.88 o
-1 4 4 -1 -1 7.94 10.17 0.53 o
-1 4 4 -1 0 177.77 167.64 5.69 o
-1 4 4 -1 1 28.91 25.09 1.03 o
-1 4 4 0 -2 2.72 2.68 0.30 o
-1 4 4 0 -1 8.83 8.01 0.48 o
-1 4 4 0 0 18.01 27.94 1.14 o
-1 4 4 0 1 18.01 18.59 0.87 o
-1 4 4 0 2 1.65 0.50 0.28 <
-1 4 4 1 -1 53.08 47.96 1.77 o
-1 4 4 1 0 1.76 1.32 0.30 o
-1 4 4 1 1 55.50 56.58 2.07 o
-1 4 4 2 0 53.62 43.27 1.67 o
0 4 4 -2 0 5.84 5.25 0.40 o
0 4 4 -1 -1 733.49 828.22 27.16 o
0 4 4 -1 0 1062.09 1054.07 34.59 o
0 4 4 -1 1 0.03 1.44 0.30 o
0 4 4 0 -2 6.51 5.22 0.54 o
0 4 4 0 -1 1070.09 1007.64 33.13 o
0 4 4 0 0 2485.74 2513.40 81.48 o
0 4 4 0 1 419.48 371.46 12.35 o
0 4 4 0 2 2.45 0.97 0.30 o
0 4 4 1 -1 0.05 0.50 0.32 <
0 4 4 1 0 426.31 379.45 12.54 o
0 4 4 1 1 262.23 263.86 8.73 o
0 4 4 2 0 2.02 1.14 0.39 <
1 4 4 -2 0 2.66 2.66 0.32 o
1 4 4 -1 -1 8.76 11.48 0.59 o
1 4 4 -1 0 9.14 7.53 0.47 o
1 4 4 -1 1 53.43 49.08 1.87 o
1 4 4 0 -2 19.14 21.22 0.93 o
1 4 4 0 -1 180.76 173.76 5.87 o
1 4 4 0 0 19.05 29.65 1.20 o
1 4 4 0 1 1.21 1.24 0.30 o
1 4 4 0 2 51.51 46.89 1.77 o
1 4 4 1 -1 31.24 27.39 1.14 o
1 4 4 1 0 20.99 21.14 0.94 o
1 4 4 1 1 56.06 56.52 2.10 o
1 4 4 2 0 1.27 1.19 0.30 o
2 4 4 -2 0 0.00 0.23 0.23 <
2 4 4 -1 -1 28.69 33.48 1.31 o
2 4 4 -1 0 5.86 6.14 0.43 o
2 4 4 -1 1 4.20 4.52 0.39 o
2 4 4 0 -2 1.07 2.20 0.31 o
2 4 4 0 -1 143.87 136.21 4.64 o
2 4 4 0 0 55.40 79.20 2.86 o
2 4 4 0 1 303.08 292.84 9.56 o
2 4 4 0 2 14.43 14.40 0.75 o
2 4 4 1 -1 6.61 6.92 0.47 o
2 4 4 1 0 0.08 1.15 0.30 o
2 4 4 1 1 29.77 29.76 1.25 o
2 4 4 2 0 0.12 0.29 0.28 <
3 4 4 -2 0 0.00 0.47 0.38 <
3 4 4 -1 -1 0.87 2.19 0.43 o
3 4 4 -1 0 0.27 1.48 0.45 o
3 4 4 -1 1 37.70 37.16 2.06 o
3 4 4 0 -2 239.78 257.93 8.48 o
3 4 4 0 -1 73.37 70.89 2.49 o
3 4 4 0 0 2.08 7.89 0.79 o
3 4 4 0 1 369.98 352.04 16.02 o
3 4 4 0 2 279.45 278.35 13.36 o
3 4 4 1 -1 2.76 2.56 0.33 o
3 4 4 1 0 0.33 0.35 0.38 <
3 4 4 1 1 0.12 0.13 0.50 <
3 4 4 2 0 0.06 0.44 0.30 <
4 4 4 -2 0 0.01 -0.04 0.24 <
4 4 4 -1 -1 0.74 0.89 0.31 <
4 4 4 -1 0 0.01 -0.05 0.28 <
4 4 4 -1 1 0.05 -0.12 0.28 <
4 4 4 0 -2 5.20 6.69 0.58 o
4 4 4 0 -1 166.52 142.90 6.90 o
4 4 4 0 0 5.10 41.62 2.22 o
4 4 4 0 1 80.00 81.94 2.90 o
4 4 4 0 2 5.84 4.65 0.43 o
4 4 4 1 -1 0.02 0.11 0.31 <
4 4 4 1 0 0.00 0.11 0.37 <
4 4 4 1 1 0.19 0.56 0.37 <
4 4 4 2 0 0.09 1.01 0.42 <
5 4 4 -2 0 0.06 0.32 0.24 <
5 4 4 -1 -1 0.03 0.34 0.26 <
5 4 4 -1 0 0.25 0.52 0.28 <
5 4 4 -1 1 2.03 2.71 0.34 o
5 4 4 0 -2 1.26 0.37 0.27 <
5 4 4 0 -1 0.27 0.71 0.27 <
5 4 4 0 0 4.61 9.15 0.56 o
5 4 4 0 1 68.79 70.14 2.58 o
5 4 4 0 2 182.52 190.37 6.40 o
5 4 4 1 -1 0.19 0.52 0.28 <
5 4 4 1 0 0.05 0.42 0.30 <
5 4 4 1 1 0.00 0.09 0.31 <
5 4 4 2 0 0.10 -0.14 0.32 <
6 4 4 -2 0 0.00 0.33 0.27 <
6 4 4 -1 -1 4.37 4.25 0.38 o
6 4 4 -1 0 1.29 2.38 0.34 o
6 4 4 -1 1 0.00 0.51 0.29 <
6 4 4 0 -2 0.01 0.73 0.29 <
6 4 4 0 -1 4.40 7.98 0.50 o
6 4 4 0 0 33.34 35.57 1.39 o
6 4 4 0 1 13.76 16.52 0.80 o
6 4 4 0 2 1.01 1.59 0.34 o
6 4 4 1 -1 0.24 0.64 0.30 <
6 4 4 1 0 1.10 1.31 0.31 o
6 4 4 1 1 0.84 1.91 0.41 o
6 4 4 2 0 0.00 0.03 0.38 <
7 4 4 -2 0 0.04 0.16 0.28 <
7 4 4 -1 -1 1.01 0.77 0.34 <
7 4 4 -1 0 2.22 2.42 0.40 o
7 4 4 -1 1 0.09 0.37 0.36 <
7 4 4 0 -2 7.96 9.11 0.68 o
7 4 4 0 -1 0.00 0.97 0.38 <
7 4 4 0 0 0.60 1.12 0.39 <
7 4 4 0 1 0.74 4.57 0.52 o
7 4 4 0 2 17.43 18.37 1.03 o
7 4 4 1 -1 0.19 1.32 0.44 o
7 4 4 1 0 1.51 0.98 0.42 <
7 4 4 1 1 0.07 0.39 0.44 <
7 4 4 2 0 0.57 0.83 0.46 <
8 4 4 -2 0 0.02 0.39 0.40 <
8 4 4 -1 1 0.02 0.40 0.50 <
-7 5 4 -2 0 1.06 0.56 0.35 <
-7 5 4 -1 -1 0.00 0.95 0.36 <
-7 5 4 -1 0 0.29 0.96 0.39 <
-7 5 4 0 -2 0.01 0.04 0.22 <
-7 5 4 0 -1 1.49 2.19 0.38 o
-7 5 4 0 0 9.60 10.75 0.99 o
-7 5 4 1 -1 0.01 0.33 0.32 <
-7 5 4 1 0 0.01 4.56 0.64 o
-7 5 4 2 0 10.70 11.66 0.74 o
-6 5 4 -2 0 3.66 5.54 0.40 o
-6 5 4 -1 -1 0.07 0.18 0.26 <
-6 5 4 -1 0 0.06 0.52 0.26 <
-6 5 4 -1 1 0.00 0.16 0.26 <
-6 5 4 0 -2 0.00 0.29 0.26 <
-6 5 4 0 -1 0.47 0.58 0.26 <
-6 5 4 0 0 4.72 4.66 0.47 o
-6 5 4 0 1 0.03 0.28 0.29 <
-6 5 4 0 2 0.02 0.14 0.38 <
-6 5 4 1 -1 0.18 0.48 0.27 <
-6 5 4 1 0 2.63 9.22 0.57 o
-6 5 4 1 1 0.01 0.28 0.28 <
-6 5 4 2 0 54.87 53.36 1.98 o
-5 5 4 -2 0 40.33 37.38 1.42 o
-5 5 4 -1 -1 0.15 0.10 0.26 <
-5 5 4 -1 0 47.24 56.72 2.09 o
-5 5 4 -1 1 0.00 0.10 0.27 <
-5 5 4 0 -2 0.05 0.22 0.26 <
-5 5 4 0 -1 0.01 0.14 0.28 <
-5 5 4 0 0 118.00 123.33 4.17 o
-5 5 4 0 1 0.00 0.03 0.31 <
-5 5 4 0 2 0.00 -0.01 0.27 <
-5 5 4 1 -1 0.03 0.26 0.29 <
-5 5 4 1 0 12.41 17.36 0.83 o
-5 5 4 1 1 0.02 0.11 0.31 <
-5 5 4 2 0 0.20 0.59 0.30 <
-4 5 4 -2 0 2.38 3.95 0.37 o
-4 5 4 -1 -1 0.00 -0.21 0.24 <
-4 5 4 -1 0 0.69 0.73 0.29 <
-4 5 4 -1 1 0.03 0.47 0.28 <
-4 5 4 0 -2 0.04 0.00 0.27 <
-4 5 4 0 -1 0.44 0.60 0.28 <
-4 5 4 0 0 4.96 8.98 0.56 o
-4 5 4 0 1 0.03 0.41 0.31 <
-4 5 4 0 2 0.08 -0.26 0.30 <
-4 5 4 1 -1 5.25 4.39 0.40 o
-4 5 4 1 0 49.88 46.53 1.78 o
-4 5 4 1 1 0.01 0.03 0.31 <
-4 5 4 2 0 106.97 108.04 4.06 o
-3 5 4 -2 0 22.54 20.49 1.34 o
-3 5 4 -1 -1 17.64 17.67 0.81 o
-3 5 4 -1 0 14.34 12.55 1.00 o
-3 5 4 -1 1 2.89 3.42 0.57 o
-3 5 4 0 -2 0.05 0.06 0.22 <
-3 5 4 0 -1 0.33 2.25 0.33 o
-3 5 4 0 0 2.54 14.94 0.90 o
-3 5 4 0 1 0.83 1.28 0.51 <
-3 5 4 0 2 0.08 0.68 0.56 <
-3 5 4 1 -1 9.45 8.31 0.53 o
-3 5 4 1 0 71.46 67.15 2.46 o
-3 5 4 1 1 7.38 7.97 0.84 o
-3 5 4 2 0 6.61 4.72 0.47 o
-2 5 4 -2 0 97.72 92.53 3.27 o
-2 5 4 -1 -1 20.11 19.23 1.19 o
-2 5 4 -1 0 33.99 30.18 1.69 o
-2 5 4 -1 1 34.23 27.71 1.19 o
-2 5 4 0 -2 1.62 1.02 0.32 o
-2 5 4 0 -1 19.97 18.36 1.16 o
-2 5 4 0 0 33.05 23.24 1.41 o
-2 5 4 0 1 8.40 10.52 0.69 o
-2 5 4 0 2 0.40 1.07 0.34 o
-2 5 4 1 -1 78.24 71.87 3.66 o
-2 5 4 1 0 71.81 70.67 3.63 o
-2 5 4 1 1 0.87 0.66 0.42 <
-2 5 4 2 0 106.98 99.52 4.79 o
-1 5 4 -2 0 0.11 0.39 0.28 <
[truncated: 1,162,733 more chars]
