# Supplementary material for: Analysis of a Cu‐Doped Metal–Organic Framework, MFM‐520(Zn1‐xCux), for NO2 Adsorption
Source: Adv Sci (Weinh). 2023 Nov 14;11(1):2305542. doi: 10.1002/advs.202305542 (PMC10767414; doi:10.1002/advs.202305542)
Supplement: Supplementary file 2 — Supporting Information [file ADVS-11-2305542-s002.zip › 2259399.cif]

####################################################################### 
# 
# This file contains crystal structure data downloaded from the 
# Cambridge Structural Database (CSD) hosted by the Cambridge 
# Crystallographic Data Centre (CCDC).
# 
# Full information about CCDC data access policies and citation 
# guidelines are available at http://www.ccdc.cam.ac.uk/access/V1 
# 
# Audit and citation data items may have been added by the CCDC. 
# Please retain this information to preserve the provenance of 
# this file and to allow appropriate attribution of the data. 
# 
#######################################################################

data_global
#=======================================================================

_audit_creation_method           'Jana2006 Version : 20/02/2023'


# 1. PROCESSING SUMMARY (IUCr Office Use Only)

_journal_date_recd_electronic    ?
_journal_date_to_coeditor        ?
_journal_date_from_coeditor      ?
_journal_date_accepted           ?
_journal_date_printers_first     ?
_journal_date_printers_final     ?
_journal_date_proofs_out         ?
_journal_date_proofs_in          ?
_journal_coeditor_name           ?
_journal_coeditor_code           ?
_journal_coeditor_notes          
; ?
;
_journal_techeditor_code         ?
_journal_paper_category          ?
_journal_techeditor_notes        
; ?
;
_journal_coden_ASTM              ?
_journal_name_full               'Acta Crystallographica Section C'
_journal_year                    ?
_journal_volume                  ?
_journal_issue                   ?
_journal_page_first              ?
_journal_page_last               ?
_journal_suppl_publ_number       ?
_journal_suppl_publ_pages        ?

#=======================================================================

# 2. SUBMISSION DETAILS

_publ_contact_author_name        ?
_publ_contact_author_address     
; ?
;
_publ_contact_author_email       ?
_publ_contact_author_fax         ?
_publ_contact_author_phone       ?

_publ_requested_journal          'Acta Crystallographica Section C'
_publ_requested_category         ?

_publ_contact_letter             
; ?
;

#=======================================================================

# 3. TITLE AND AUTHOR LIST

_publ_section_title              
; ?
;
_publ_section_title_footnote     
; ?
;
loop_
_publ_author_name
_publ_author_footnote
_publ_author_address
; ?      # name
;
; ?      # footnote
;
; ?      # address
;

#=======================================================================

# 4. TEXT

_publ_section_synopsis           
; ?
;
_publ_section_abstract           
; ?
;
_publ_section_comment            
; ?
;
_publ_section_introduction       
; ?
;
_publ_section_experimental       
; ?
;
_publ_section_exptl_prep         
; ?
;
_publ_section_exptl_refinement   
; ?
;
_publ_section_exptl_solution     
; ?
;
_publ_section_discussion         
; ?
;
_publ_section_acknowledgements   
; ?
;
_publ_section_references         
;
Petricek, V., Dusek, M. & Palatinus L. (2014). Z. Kristallogr. 229(5), 345-352.

Palatinus L. & Chapuis G. (2007). J. Appl. Cryst. 40, 786-790.

# enable this reference if Diamond ver. 2 was used for visualization
#Brandenburg, K. (1999). DIAMOND. Version. 2.1c.
#Crystal Impact GbR, Bonn, Germany.

# enable this reference if Diamond ver. 3 was used for visualization
#Brandenburg, K. & Putz, H. (2005). DIAMOND Version 3.
#Crystal Impact GbR, Postfach 1251, D-53002 Bonn, Germany.

# enable this reference if SIR97 was used for solving of the structure
#Altomare, A., Burla, M. C., Camalli, M., Cascarano, G., Giacovazzo, C.,
#Guagliardi, A., Moliterni, A. G. G., Polidori, G., Spagna, R. (1997).
#SIR97. A Package for Crystal Structure Solution by Direct Methods
#and Refinement, Bari, Rome, Italy.

# use this reference if SIR2002 was used for solving of the structure
#Burla, M.C., Camalli, M., Carrozzini, B., Cascarano, G., Giacovazzo, C.,
#Polidori, G., Spagna, R.
#SIR2002: the program, J. Appl. Cryst, (2003). 36, 1103


# use this reference if SIR2011 was used for solving of the structure
#Burla, M.C., Caliandro, R., Camalli, M., Carrozzini, B., Cascarano,
#G.L., Giacovazzo, C., Mallamo. M., Mazzone, A., Polidori, G., Spagna, R.
#SIR2011: a new package for crystal structure determination and refinement,
#J.Appl.Cryst. (2012) 45, 357-361

# enable this reference if bond valences were calculated
#Brown, I. D. (1996). J. Appl. Cryst. 29, 479-480.

# enable this reference if Xshape wase used for crystal shape refinement
#Stoe & Cie (1998). X-SHAPE. Stoe & Cie, Darmstadt, Germany.


# enable this reference if Flack coefficient was refined
#Flack, H. D. (1983). Acta Cryst. A39, 876-881.
;
_publ_section_figure_captions    
; ?
;
_publ_section_table_legends      
; ?
;

#=======================================================================
data_I
_database_code_depnum_ccdc_archive 'CCDC 2259399'
loop_
_audit_author_name
_audit_author_address
'Zhengyang Zhou'
;The Shanghai Institute of Ceramics, Chinese Academy of Sciences
China
;
_audit_update_record             
;
2023-04-27 deposited with the CCDC.	2023-04-28 downloaded from the CCDC.
;
#=======================================================================

# 5. CHEMICAL DATA

_chemical_name_systematic        
; ?
;
_chemical_name_common            ?
_chemical_formula_moiety         ?
_chemical_formula_structural     ?
_chemical_formula_analytical     ?
_chemical_formula_iupac          ?
_chemical_formula_sum            'C14 H4 Cu1 N2 O8 Zn2'
_chemical_formula_weight         522.5
_chemical_melting_point          ?
_chemical_compound_source        ?
_chemical_absolute_configuration .

#=======================================================================

# 6. CRYSTAL DATA

_symmetry_cell_setting           triclinic
_symmetry_space_group_name_H-M   'P -1'

loop_
_space_group_symop_ssg_id
_space_group_symop_ssg_operation_algebraic
1 x1,x2,x3,x4,x5
2 -x1,-x2,-x3,-x4,-x5

_cell_length_a                   7.0596(3)
_cell_length_b                   7.0616(3)
_cell_length_c                   19.8105(8)
_cell_angle_alpha                89.897(3)
_cell_angle_beta                 90.050(3)
_cell_angle_gamma                90.062(3)
_cell_volume                     987.59(7)

loop_
_twin_individual_id
_twin_individual_mass_fraction_refined
_twin_individual_twin_matrix_11
_twin_individual_twin_matrix_12
_twin_individual_twin_matrix_13
_twin_individual_twin_matrix_21
_twin_individual_twin_matrix_22
_twin_individual_twin_matrix_23
_twin_individual_twin_matrix_31
_twin_individual_twin_matrix_32
_twin_individual_twin_matrix_33
? ? ? ? ? ? ? ? ? ? ?


_cell_modulation_dimension       2
loop_
_cell_wave_vector_seq_id
_cell_wave_vector_x
_cell_wave_vector_y
_cell_wave_vector_z
1 0.120200 0.120000 0.500500
2 -0.120100 0.120100 0.500700
_cell_formula_units_Z            2

_cell_measurement_reflns_used    3680
_cell_measurement_theta_min      2.07
_cell_measurement_theta_max      27.13
_cell_measurement_temperature    293
_cell_special_details            
; ?
;

_exptl_crystal_density_diffrn    1.7571
_exptl_crystal_density_meas      ?
_exptl_crystal_density_method    ?
_exptl_crystal_F_000             452

_exptl_absorpt_coefficient_mu    1.254
_exptl_crystal_description       ?
_exptl_crystal_size_max          ?
_exptl_crystal_size_mid          ?
_exptl_crystal_size_min          ?
_exptl_crystal_size_rad          ?
_exptl_crystal_colour            ?
_exptl_absorpt_correction_type   multi-scan
_exptl_absorpt_process_details   
;
CrysAlisPro 1.171.41.93a (Rigaku Oxford Diffraction, 2020)
Empirical absorption correction using spherical harmonics,
implemented in SCALE3 ABSPACK scaling algorithm.
;
_exptl_absorpt_correction_T_min  0.028
_exptl_absorpt_correction_T_max  1
loop_
_exptl_crystal_face_index_h
_exptl_crystal_face_index_k
_exptl_crystal_face_index_l
_exptl_crystal_face_perp_dist
? ? ? ?

#=======================================================================

# 7. EXPERIMENTAL DATA

_exptl_special_details           ?

_diffrn_ambient_temperature      293
_diffrn_source                   synchrotron
_diffrn_source_power             ?
_diffrn_source_voltage           ?
_diffrn_source_current           ?
_diffrn_radiation_type           X-ray
_diffrn_radiation_source         ?
_diffrn_radiation_wavelength     0.4859
_diffrn_radiation_monochromator  synchrotron
_diffrn_measurement_device       'four-circle diffractometer'
_diffrn_measurement_device_type  
'esperanto-CrysAlisPro-abstract goniometer imported esperanto images'
_diffrn_detector                 'Hybrid Pixel Array Detector'
_diffrn_detector_area_resol_mean 13.3333
_diffrn_measurement_method       '\f scans'
_diffrn_measurement_specimen_support ?

_diffrn_reflns_number            308364
_diffrn_reflns_theta_min         1.5
_diffrn_reflns_theta_max         27.82
_diffrn_reflns_theta_full        17.45
_diffrn_measured_fraction_theta_max 0.3
_diffrn_measured_fraction_theta_full 0.5
_diffrn_reflns_av_R_equivalents  0.1697
_diffrn_reflns_av_unetI/netI     0.2163
_diffrn_reflns_limit_h_min       -11
_diffrn_reflns_limit_h_max       13
_diffrn_reflns_limit_k_min       -10
_diffrn_reflns_limit_k_max       10
_diffrn_reflns_limit_l_min       -32
_diffrn_reflns_limit_l_max       39
_diffrn_reflns_limit_index_m_1_min -2
_diffrn_reflns_limit_index_m_1_max 2
_diffrn_reflns_limit_index_m_2_min -2
_diffrn_reflns_limit_index_m_2_max 2
_diffrn_reflns_reduction_process ?

_diffrn_standards_number         ?
_diffrn_standards_interval_count ?
_diffrn_standards_interval_time  ?
_diffrn_standards_decay_%        ?
loop_
_diffrn_standard_refln_index_h
_diffrn_standard_refln_index_k
_diffrn_standard_refln_index_l
? ? ?

_diffrn_radiation_probe          X-ray

#=======================================================================

# 8. REFINEMENT DATA

_refine_special_details          
; ?
;

_reflns_number_total             35483
_reflns_number_gt                12335
_reflns_threshold_expression     I>3\s(I)

_refine_ls_structure_factor_coef F
_refine_ls_R_factor_gt           0.0735
_refine_ls_wR_factor_gt          0.0749
_refine_ls_R_factor_all          0.1952
_refine_ls_wR_factor_ref         0.1355
_refine_ls_goodness_of_fit_ref   4.76
_refine_ls_goodness_of_fit_gt    4.53
_refine_ls_restrained_S_gt       ?
_refine_ls_restrained_S_all      ?
_refine_ls_number_reflns         35483
_refine_ls_number_parameters     1171
_refine_ls_number_restraints     0
_refine_ls_number_constraints    250
_refine_ls_weighting_scheme      unit
_refine_ls_weighting_details     ?
_refine_ls_hydrogen_treatment    constr
_refine_ls_shift/su_max          0.0384
_refine_ls_shift/su_mean         0.0067
_refine_diff_density_max         1.46
_refine_diff_density_min         -1.31
_refine_ls_extinction_method     none
_refine_ls_extinction_coef       ?
_refine_ls_extinction_expression ?
_refine_ls_abs_structure_details ?
_refine_ls_abs_structure_Flack   ?
_refine_ls_abs_structure_Rogers  ?

loop_
_atom_type_symbol
_atom_type_scat_dispersion_real
_atom_type_scat_dispersion_imag
_atom_type_scat_source
C 0.0007 0.0007 'International Tables Vol C tables 4.2.6.8 and 6.1.1.1'
H 0.0000 0.0000 'International Tables Vol C tables 4.2.6.8 and 6.1.1.1'
Cu 0.2954 0.6407 'International Tables Vol C tables 4.2.6.8 and 6.1.1.1'
N 0.0019 0.0014 'International Tables Vol C tables 4.2.6.8 and 6.1.1.1'
O 0.0039 0.0027 'International Tables Vol C tables 4.2.6.8 and 6.1.1.1'
Zn 0.3059 0.7285 'International Tables Vol C tables 4.2.6.8 and 6.1.1.1'

_computing_data_collection       'CrysAlisPro 1.171.41.93a (Rigaku OD, 2020)'
_computing_cell_refinement       'CrysAlisPro 1.171.41.93a (Rigaku OD, 2020)'
_computing_data_reduction        'CrysAlisPro 1.171.41.93a (Rigaku OD, 2020)'
_computing_structure_solution    ?
_computing_structure_refinement  ?
_computing_molecular_graphics    ?
_computing_publication_material  ?

loop_
_restr_distance_atom_site_label_1
_restr_distance_site_symmetry_1
_restr_distance_atom_site_label_2
_restr_distance_site_symmetry_2
_restr_distance_target
_restr_distance_target_weight_param
? ? ? ? ? ?

loop_
_restr_angle_atom_site_label_1
_restr_angle_site_symmetry_1
_restr_angle_atom_site_label_2
_restr_angle_site_symmetry_2
_restr_angle_atom_site_label_3
_restr_angle_site_symmetry_3
_restr_angle_target
_restr_angle_target_weight_param
? ? ? ? ? ? ? ?

loop_
_restr_torsion_atom_site_label_1
_restr_torsion_site_symmetry_1
_restr_torsion_atom_site_label_2
_restr_torsion_site_symmetry_2
_restr_torsion_atom_site_label_3
_restr_torsion_site_symmetry_3
_restr_torsion_atom_site_label_4
_restr_torsion_site_symmetry_4
_restr_torsion_angle_target
_restr_torsion_weight_param
? ? ? ? ? ? ? ? ? ?

loop_
_restr_equal_distance_atom_site_label_1
_restr_equal_distance_site_symmetry_1
_restr_equal_distance_atom_site_label_2
_restr_equal_distance_site_symmetry_2
_restr_equal_distance_class_class_id
_restr_equal_distance_class_target_weight_param
? ? ? ? ? ?

loop_
_restr_equal_angle_atom_site_label_1
_restr_equal_angle_site_symmetry_1
_restr_equal_angle_atom_site_label_2
_restr_equal_angle_site_symmetry_2
_restr_equal_angle_atom_site_label_3
_restr_equal_angle_site_symmetry_3
_restr_equal_angle_class_class_id
_restr_equal_angle_class_target_weight_param
? ? ? ? ? ? ? ?

loop_
_restr_equal_torsion_atom_site_label_1
_restr_equal_torsion_site_symmetry_1
_restr_equal_torsion_atom_site_label_2
_restr_equal_torsion_site_symmetry_2
_restr_equal_torsion_atom_site_label_3
_restr_equal_torsion_site_symmetry_3
_restr_equal_torsion_atom_site_label_4
_restr_equal_torsion_site_symmetry_4
_restr_equal_torsion_class_class_id
_restr_equal_torsion_class_target_weight_param
? ? ? ? ? ? ? ? ? ?


#=======================================================================

# 9. ATOMIC COORDINATES AND DISPLACEMENT PARAMETERS

loop_
_atom_site_label
_atom_site_type_symbol
_atom_site_fract_x
_atom_site_fract_y
_atom_site_fract_z
_atom_site_adp_type
_atom_site_U_iso_or_equiv
_atom_site_site_symmetry_multiplicity
_atom_site_occupancy
_atom_site_calc_flag
_atom_site_refinement_flags
_atom_site_disorder_assembly
_atom_site_disorder_group
Zn1 Zn 0.00015(9) 0.49988(8) 0.22239(2) Uani 0.0390(2) 2 0.95 d . . .
Zn2 Zn 0.49994(9) 0.00006(8) 0.27752(2) Uani 0.0391(2) 2 0.95 d . . .
N1 N -0.0008(5) 0.4997(5) 0.32380(15) Uani 0.0336(12) 2 1 d . . .
O1 O -0.3478(5) 0.1525(5) 0.33932(14) Uani 0.0483(12) 2 1 d . . .
N2 N 0.4997(5) -0.0011(5) 0.17643(16) Uani 0.0315(11) 2 1 d . . .
O2 O 0.2135(5) 0.7134(4) 0.24941(13) Uani 0.0429(12) 2 1 d . . .
O3 O -0.2135(5) 0.2864(4) 0.24961(14) Uani 0.0463(12) 2 1 d . . .
O4 O 0.8473(5) -0.3466(5) 0.16105(14) Uani 0.0481(12) 2 1 d . . .
O5 O 0.2873(5) 0.2132(4) 0.25066(14) Uani 0.0472(12) 2 1 d . . .
O6 O 0.3455(5) 0.8456(5) 0.33927(14) Uani 0.0468(12) 2 1 d . . .
O7 O 0.7137(5) -0.2131(4) 0.25043(14) Uani 0.0444(12) 2 1 d . . .
O8 O 0.1525(5) 0.3484(5) 0.16073(14) Uani 0.0470(12) 2 1 d . . .
C1 C 0.1179(7) 0.6190(6) 0.4260(2) Uani 0.0525(17) 2 1 d . . .
C2 C 0.4994(6) 0.0000(5) 0.03815(18) Uani 0.0348(14) 2 1 d . . .
C3 C 0.1173(6) 0.6151(6) 0.35701(19) Uani 0.0351(14) 2 1 d . . .
C4 C -0.1176(7) 0.3816(6) 0.4264(2) Uani 0.0513(17) 2 1 d . . .
C5 C 0.3806(7) 0.1186(6) 0.0744(2) Uani 0.0516(17) 2 1 d . . .
C6 C 0.0012(7) 0.4995(6) 0.46239(19) Uani 0.0471(15) 2 1 d . . .
C7 C -0.1145(6) 0.3849(6) 0.35689(19) Uani 0.0338(14) 2 1 d . . .
C8 C 0.6169(7) -0.1198(6) 0.0740(2) Uani 0.0514(17) 2 1 d . . .
C9 C 0.3852(6) 0.1149(6) 0.14376(19) Uani 0.0346(14) 2 1 d . . .
C10 C 0.6136(6) -0.1142(6) 0.1438(2) Uani 0.0371(15) 2 1 d . . .
C11 C 0.2655(7) 0.2356(6) 0.1887(2) Uani 0.0318(16) 2 1 d . . .
C12 C 0.7351(7) -0.2360(6) 0.1892(2) Uani 0.0372(16) 2 1 d . . .
C13 C 0.2338(7) 0.7346(7) 0.3116(2) Uani 0.0397(17) 2 1 d . . .
C14 C -0.2372(7) 0.2640(6) 0.31061(20) Uani 0.0352(16) 2 1 d . . .
H1c1 H 0.199663 0.704627 0.449292 Uiso 0.063 2 1 d . . .
H1c4 H -0.201442 0.297961 0.449654 Uiso 0.0616 2 1 d . . .
H1c5 H 0.296438 0.202077 0.051188 Uiso 0.0619 2 1 d . . .
H1c8 H 0.698729 -0.205053 0.050779 Uiso 0.0617 2 1 d . . .
Cu1 Cu 0.00015(9) 0.49988(8) 0.22239(2) Uani 0.0390(2) 2 0.05 d . . .
Cu2 Cu 0.49994(9) 0.00006(8) 0.27752(2) Uani 0.0391(2) 2 0.05 d . . .
O9 O 0.460893 0.0225 0.4945 Uiso 0.038 2 1 d . . .

loop_
_atom_site_aniso_label
_atom_site_aniso_type_symbol
_atom_site_aniso_U_11
_atom_site_aniso_U_22
_atom_site_aniso_U_33
_atom_site_aniso_U_12
_atom_site_aniso_U_13
_atom_site_aniso_U_23
Zn1 Zn 0.0533(4) 0.0367(4) 0.0270(3) 0.0109(3) 0.0047(2) -0.0037(2)
Zn2 Zn 0.0538(4) 0.0361(4) 0.0273(3) -0.0084(3) 0.0050(2) -0.0041(2)
N1 N 0.039(2) 0.039(2) 0.0230(16) -0.0002(16) 0.0021(15) -0.0037(14)
O1 O 0.061(2) 0.048(2) 0.0358(16) -0.0235(18) 0.0012(16) -0.0037(15)
N2 N 0.037(2) 0.026(2) 0.0318(18) 0.0131(15) 0.0057(16) -0.0046(14)
O2 O 0.056(2) 0.045(2) 0.0283(16) -0.0131(16) 0.0071(15) 0.0013(13)
O3 O 0.070(3) 0.037(2) 0.0322(17) -0.0121(16) 0.0069(16) -0.0066(13)
O4 O 0.067(3) 0.044(2) 0.0332(16) 0.0252(18) 0.0031(16) -0.0011(14)
O5 O 0.067(3) 0.045(2) 0.0295(16) 0.0099(17) 0.0095(15) -0.0081(14)
O6 O 0.059(2) 0.051(2) 0.0299(15) -0.0246(18) 0.0058(15) 0.0008(14)
O7 O 0.057(2) 0.045(2) 0.0307(16) 0.0115(16) 0.0021(15) -0.0022(14)
O8 O 0.057(2) 0.054(2) 0.0301(15) 0.0278(18) 0.0048(16) -0.0059(15)
C1 C 0.075(4) 0.051(3) 0.032(2) -0.034(2) 0.002(2) -0.005(2)
C2 C 0.048(3) 0.029(2) 0.027(2) -0.0003(19) 0.0070(19) -0.0007(16)
C3 C 0.046(3) 0.032(2) 0.028(2) -0.0093(19) 0.0021(19) -0.0028(17)
C4 C 0.073(3) 0.053(3) 0.028(2) -0.031(2) 0.008(2) -0.004(2)
C5 C 0.072(3) 0.051(3) 0.032(2) 0.041(2) 0.002(2) -0.005(2)
C6 C 0.066(3) 0.050(3) 0.025(2) -0.018(2) 0.005(2) -0.0041(18)
C7 C 0.039(3) 0.034(2) 0.029(2) -0.0060(19) 0.0035(19) -0.0069(17)
C8 C 0.075(3) 0.048(3) 0.031(2) 0.032(2) 0.007(2) -0.003(2)
C9 C 0.044(3) 0.027(3) 0.033(2) 0.004(2) 0.0097(19) -0.0058(18)
C10 C 0.048(3) 0.027(2) 0.036(2) 0.012(2) 0.005(2) -0.0007(18)
C11 C 0.038(3) 0.024(3) 0.033(2) 0.007(2) 0.005(2) -0.0032(19)
C12 C 0.043(3) 0.030(3) 0.039(2) 0.012(2) 0.010(2) -0.0039(19)
C13 C 0.049(3) 0.037(3) 0.034(2) -0.004(2) 0.004(2) -0.006(2)
C14 C 0.044(3) 0.033(3) 0.028(2) -0.003(2) 0.002(2) -0.0044(19)
Cu1 Cu 0.0533(4) 0.0367(4) 0.0270(3) 0.0109(3) 0.0047(2) -0.0037(2)
Cu2 Cu 0.0538(4) 0.0361(4) 0.0273(3) -0.0084(3) 0.0050(2) -0.0041(2)

loop_
_jana_atom_site_ADP_C_label
_jana_atom_site_ADP_C_type_symbol
_jana_atom_site_ADP_C_111
_jana_atom_site_ADP_C_112
_jana_atom_site_ADP_C_113
_jana_atom_site_ADP_C_122
_jana_atom_site_ADP_C_123
_jana_atom_site_ADP_C_133
_jana_atom_site_ADP_C_222
_jana_atom_site_ADP_C_223
_jana_atom_site_ADP_C_233
_jana_atom_site_ADP_C_333
? ? ? ? ? ? ? ? ? ? ? ?

loop_
_jana_atom_site_ADP_D_label
_jana_atom_site_ADP_D_type_symbol
_jana_atom_site_ADP_D_1111
_jana_atom_site_ADP_D_1112
_jana_atom_site_ADP_D_1113
_jana_atom_site_ADP_D_1122
_jana_atom_site_ADP_D_1123
_jana_atom_site_ADP_D_1133
_jana_atom_site_ADP_D_1222
_jana_atom_site_ADP_D_1223
_jana_atom_site_ADP_D_1233
_jana_atom_site_ADP_D_1333
_jana_atom_site_ADP_D_2222
_jana_atom_site_ADP_D_2223
_jana_atom_site_ADP_D_2233
_jana_atom_site_ADP_D_2333
_jana_atom_site_ADP_D_3333
? ? ? ? ? ? ? ? ? ? ? ? ? ? ? ? ?

loop_
_jana_atom_site_ADP_E_label
_jana_atom_site_ADP_E_type_symbol
_jana_atom_site_ADP_E_11111
_jana_atom_site_ADP_E_11112
_jana_atom_site_ADP_E_11113
_jana_atom_site_ADP_E_11122
_jana_atom_site_ADP_E_11123
_jana_atom_site_ADP_E_11133
_jana_atom_site_ADP_E_11222
_jana_atom_site_ADP_E_11223
_jana_atom_site_ADP_E_11233
_jana_atom_site_ADP_E_11333
_jana_atom_site_ADP_E_12222
_jana_atom_site_ADP_E_12223
_jana_atom_site_ADP_E_12233
_jana_atom_site_ADP_E_12333
_jana_atom_site_ADP_E_13333
_jana_atom_site_ADP_E_22222
_jana_atom_site_ADP_E_22223
_jana_atom_site_ADP_E_22233
_jana_atom_site_ADP_E_22333
_jana_atom_site_ADP_E_23333
_jana_atom_site_ADP_E_33333
? ? ? ? ? ? ? ? ? ? ? ? ? ? ? ? ? ? ? ? ? ? ?

loop_
_jana_atom_site_ADP_F_label
_jana_atom_site_ADP_F_type_symbol
_jana_atom_site_ADP_F_111111
_jana_atom_site_ADP_F_111112
_jana_atom_site_ADP_F_111113
_jana_atom_site_ADP_F_111122
_jana_atom_site_ADP_F_111123
_jana_atom_site_ADP_F_111133
_jana_atom_site_ADP_F_111222
_jana_atom_site_ADP_F_111223
_jana_atom_site_ADP_F_111233
_jana_atom_site_ADP_F_111333
_jana_atom_site_ADP_F_112222
_jana_atom_site_ADP_F_112223
_jana_atom_site_ADP_F_112233
_jana_atom_site_ADP_F_112333
_jana_atom_site_ADP_F_113333
_jana_atom_site_ADP_F_122222
_jana_atom_site_ADP_F_122223
_jana_atom_site_ADP_F_122233
_jana_atom_site_ADP_F_122333
_jana_atom_site_ADP_F_123333
_jana_atom_site_ADP_F_133333
_jana_atom_site_ADP_F_222222
_jana_atom_site_ADP_F_222223
_jana_atom_site_ADP_F_222233
_jana_atom_site_ADP_F_222333
_jana_atom_site_ADP_F_223333
_jana_atom_site_ADP_F_233333
_jana_atom_site_ADP_F_333333
? ? ? ? ? ? ? ? ? ? ? ? ? ? ? ? ? ? ? ? ? ? ? ? ? ? ? ? ? ?


loop_
_atom_site_Fourier_wave_vector_seq_id
_jana_atom_site_Fourier_wave_vector_q1_coeff
_jana_atom_site_Fourier_wave_vector_q2_coeff
1 1 0
2 0 1
3 1 1
4 -1 1
5 2 0
6 0 2

loop_
_jana_atom_site_crenel_ortho_func_id
_jana_atom_site_crenel_ortho_func_c
_jana_atom_site_crenel_ortho_func_w
_jana_atom_site_crenel_ortho_func_eps
? ? ? ?

loop_
_jana_atom_site_occ_Fourier_absolute_site_label
_jana_atom_site_occ_Fourier_absolute
? ?

loop_
_atom_site_occ_Fourier_atom_site_label
_atom_site_occ_Fourier_wave_vector_seq_id
_atom_site_occ_Fourier_param_cos
_atom_site_occ_Fourier_param_sin
? ? ? ?

loop_
_jana_atom_site_occ_Legendre_atom_site_label
_jana_atom_site_occ_Legendre_param_order
_jana_atom_site_occ_Legendre_param_coeff
? ? ?

loop_
_jana_atom_site_occ_XHarm_atom_site_label
_jana_atom_site_occ_XHarm_param_order
_jana_atom_site_occ_XHarm_param_coeff
? ? ?

loop_
_jana_atom_site_occ_crenel_ortho_atom_site_label
_jana_atom_site_occ_crenel_ortho_param_order
_jana_atom_site_occ_crenel_ortho_id
_jana_atom_site_occ_crenel_ortho_param_coeff
? ? ? ?

loop_
_atom_site_occ_special_func_atom_site_label
_atom_site_occ_special_func_crenel_c
_atom_site_occ_special_func_crenel_w
? ? ?

loop_
_atom_site_displace_Fourier_atom_site_label
_atom_site_displace_Fourier_axis
_atom_site_displace_Fourier_wave_vector_seq_id
_atom_site_displace_Fourier_param_cos
_atom_site_displace_Fourier_param_sin
Zn1 x 1 -0.03711(13) 0.04425(13)
Zn1 y 1 0.03726(12) -0.04426(12)
Zn1 z 1 0.00008(3) -0.00004(3)
Zn1 x 2 0.04620(13) 0.03905(13)
Zn1 y 2 0.04657(12) 0.03879(12)
Zn1 z 2 0.00000(3) -0.00004(3)
Zn1 x 3 0.00061(17) -0.00027(14)
Zn1 y 3 -0.00020(15) 0.00047(13)
Zn1 z 3 -0.00001(4) 0.00012(4)
Zn1 x 4 -0.00092(14) 0.00043(17)
Zn1 y 4 -0.00039(13) 0.00004(15)
Zn1 z 4 0.00018(4) 0.00040(4)
Zn1 x 5 0.00003(17) 0.00032(18)
Zn1 y 5 0.00040(16) 0.00069(16)
Zn1 z 5 -0.00009(4) -0.00085(4)
Zn1 x 6 0.00096(17) -0.00011(18)
Zn1 y 6 -0.00069(16) 0.00008(16)
Zn1 z 6 -0.00012(4) -0.00014(4)
Zn2 x 1 -0.04659(13) 0.03847(13)
Zn2 y 1 0.04591(12) -0.03893(12)
Zn2 z 1 -0.00004(3) 0.00008(3)
Zn2 x 2 0.03723(13) 0.04426(13)
Zn2 y 2 0.03751(12) 0.04441(12)
Zn2 z 2 -0.00006(3) 0.00002(3)
Zn2 x 3 0.00013(17) 0.00009(14)
Zn2 y 3 -0.00029(15) 0.00137(13)
Zn2 z 3 -0.00015(4) -0.00021(4)
Zn2 x 4 -0.00016(14) -0.00041(17)
Zn2 y 4 0.00021(13) 0.00038(15)
Zn2 z 4 -0.00009(4) 0.00056(4)
Zn2 x 5 0.00003(18) 0.00043(18)
Zn2 y 5 -0.00015(16) 0.00017(16)
Zn2 z 5 0.00011(4) -0.00041(4)
Zn2 x 6 -0.00100(18) 0.00018(18)
Zn2 y 6 0.00115(16) 0.00074(16)
Zn2 z 6 0.00025(4) -0.00076(4)
N1 x 1 -0.0367(8) 0.0221(8)
N1 y 1 0.0360(7) -0.0233(7)
N1 z 1 0.0005(2) -0.0001(2)
N1 x 2 0.0305(8) 0.0499(7)
N1 y 2 0.0281(7) 0.0476(7)
N1 z 2 -0.0003(2) -0.0006(2)
N1 x 3 0.0001(9) 0.0032(8)
N1 y 3 -0.0004(9) 0.0042(8)
N1 z 3 0.0000(2) 0.0005(2)
N1 x 4 0.0007(8) 0.0021(9)
N1 y 4 0.0012(8) 0.0013(9)
N1 z 4 0.0001(2) -0.0003(2)
N1 x 5 -0.0037(11) -0.0020(11)
N1 y 5 -0.0027(10) -0.0011(10)
N1 z 5 0.0009(3) -0.0012(3)
N1 x 6 -0.0025(9) -0.0009(10)
N1 y 6 0.0022(9) -0.0003(9)
N1 z 6 -0.0004(3) -0.0011(3)
O1 x 1 -0.0556(7) 0.0122(8)
O1 y 1 0.0555(7) -0.0138(7)
O1 z 1 -0.0001(2) 0.0002(2)
O1 x 2 0.0362(8) 0.0451(7)
O1 y 2 0.0187(7) 0.0533(7)
O1 z 2 -0.0001(2) -0.0002(2)
O1 x 3 -0.0004(9) -0.0004(9)
O1 y 3 -0.0003(8) -0.0026(8)
O1 z 3 0.0007(2) 0.0004(2)
O1 x 4 -0.0039(8) 0.0016(9)
O1 y 4 -0.0032(8) 0.0024(8)
O1 z 4 0.0005(2) -0.0007(2)
O1 x 5 0.0007(10) -0.0013(10)
O1 y 5 0.0010(9) 0.0002(9)
O1 z 5 0.0009(3) -0.0011(3)
O1 x 6 -0.0017(10) 0.0003(10)
O1 y 6 -0.0008(9) 0.0015(9)
O1 z 6 0.0001(3) -0.0004(3)
N2 x 1 -0.0317(7) 0.0448(7)
N2 y 1 0.0281(7) -0.0507(7)
N2 z 1 -0.0006(2) 0.0007(2)
N2 x 2 0.0357(7) 0.0229(8)
N2 y 2 0.0376(7) 0.0221(7)
N2 z 2 -0.0002(2) 0.0003(2)
N2 x 3 -0.0027(9) 0.0090(8)
N2 y 3 0.0008(8) -0.0070(8)
N2 z 3 -0.0011(3) -0.0013(3)
N2 x 4 -0.0045(8) -0.0053(9)
N2 y 4 0.0072(8) 0.0039(8)
N2 z 4 -0.0004(3) -0.0004(3)
N2 x 5 0.0008(9) 0.0009(9)
N2 y 5 -0.0011(9) -0.0018(9)
N2 z 5 0.0004(3) 0.0000(3)
N2 x 6 0.0035(10) 0.0028(11)
N2 y 6 -0.0021(10) -0.0001(10)
N2 z 6 -0.0006(3) -0.0020(3)
O2 x 1 -0.0416(7) 0.0437(7)
O2 y 1 0.0391(7) -0.0439(7)
O2 z 1 -0.0006(2) -0.0001(2)
O2 x 2 0.0382(7) 0.0437(7)
O2 y 2 0.0442(7) 0.0387(7)
O2 z 2 0.0004(2) -0.0001(2)
O2 x 3 -0.0016(9) -0.0032(8)
O2 y 3 -0.0014(8) -0.0040(7)
O2 z 3 0.0006(2) 0.0005(2)
O2 x 4 -0.0015(8) -0.0020(9)
O2 y 4 -0.0019(7) -0.0025(8)
O2 z 4 -0.0003(2) 0.0006(2)
O2 x 5 0.0001(10) -0.0015(10)
O2 y 5 0.0008(9) -0.0005(9)
O2 z 5 0.0000(2) -0.0012(2)
O2 x 6 0.0016(10) 0.0016(10)
O2 y 6 -0.0012(9) 0.0028(9)
O2 z 6 0.0002(2) 0.0014(2)
O3 x 1 -0.0430(8) 0.0382(8)
O3 y 1 0.0444(7) -0.0410(7)
O3 z 1 -0.0002(2) 0.0003(2)
O3 x 2 0.0429(8) 0.0393(8)
O3 y 2 0.0397(7) 0.0441(7)
O3 z 2 0.0002(2) -0.0006(2)
O3 x 3 0.0000(9) 0.0016(8)
O3 y 3 -0.0007(8) 0.0010(7)
O3 z 3 0.0004(2) 0.0000(2)
O3 x 4 0.0011(8) 0.0020(9)
O3 y 4 0.0025(7) 0.0002(8)
O3 z 4 -0.0001(2) -0.0003(2)
O3 x 5 0.0017(10) 0.0005(10)
O3 y 5 0.0028(9) 0.0020(9)
O3 z 5 -0.0002(3) -0.0004(3)
O3 x 6 0.0001(10) -0.0044(10)
O3 y 6 0.0009(9) -0.0015(9)
O3 z 6 -0.0003(2) 0.0012(2)
O4 x 1 -0.0184(8) 0.0547(7)
O4 y 1 0.0366(7) -0.0457(7)
O4 z 1 0.0001(2) 0.0001(2)
O4 x 2 0.0410(8) 0.0401(8)
O4 y 2 0.0412(7) 0.0410(7)
O4 z 2 -0.0005(2) -0.0003(2)
O4 x 3 0.0006(9) 0.0008(8)
O4 y 3 0.0016(8) 0.0006(7)
O4 z 3 0.0003(2) 0.0009(2)
O4 x 4 0.0024(8) -0.0011(9)
O4 y 4 -0.0007(7) -0.0017(8)
O4 z 4 -0.0005(2) 0.0001(2)
O4 x 5 0.0009(10) 0.0015(10)
O4 y 5 0.0012(9) -0.0001(9)
O4 z 5 -0.0004(2) 0.0002(2)
O4 x 6 0.0046(10) 0.0010(11)
O4 y 6 -0.0038(9) -0.0016(9)
O4 z 6 -0.0009(3) -0.0005(3)
O5 x 1 -0.0426(7) 0.0385(8)
O5 y 1 0.0392(7) -0.0438(7)
O5 z 1 -0.0006(2) 0.0002(2)
O5 x 2 0.0434(8) 0.0401(8)
O5 y 2 0.0431(7) 0.0394(7)
O5 z 2 0.0007(2) -0.0001(2)
O5 x 3 0.0001(9) 0.0018(8)
O5 y 3 0.0003(8) 0.0009(7)
O5 z 3 -0.0003(2) 0.0005(2)
O5 x 4 -0.0007(8) 0.0006(9)
O5 y 4 0.0001(7) 0.0003(8)
O5 z 4 0.0000(2) -0.0001(2)
O5 x 5 -0.0023(10) 0.0025(10)
O5 y 5 -0.0021(9) -0.0005(9)
O5 z 5 -0.0001(2) 0.0014(2)
O5 x 6 -0.0003(10) -0.0022(10)
O5 y 6 -0.0001(9) 0.0023(9)
O5 z 6 0.0000(2) -0.0010(2)
O6 x 1 -0.0404(7) 0.0396(7)
O6 y 1 0.0388(7) -0.0408(7)
O6 z 1 -0.0001(2) -0.0003(2)
O6 x 2 0.0179(7) 0.0546(7)
O6 y 2 0.0356(7) 0.0438(7)
O6 z 2 0.0000(2) 0.0000(2)
O6 x 3 0.0018(9) -0.0009(8)
O6 y 3 0.0028(8) 0.0000(8)
O6 z 3 0.0012(2) -0.0003(2)
O6 x 4 -0.0038(8) 0.0002(9)
O6 y 4 -0.0027(8) 0.0019(8)
O6 z 4 -0.0003(2) -0.0002(2)
O6 x 5 -0.0009(10) 0.0001(10)
O6 y 5 -0.0009(9) 0.0002(10)
O6 z 5 0.0001(3) -0.0010(3)
O6 x 6 -0.0024(10) 0.0015(10)
O6 y 6 0.0029(9) 0.0003(9)
O6 z 6 0.0001(2) 0.0004(2)
O7 x 1 -0.0389(7) 0.0440(7)
O7 y 1 0.0439(7) -0.0382(7)
O7 z 1 0.0003(2) -0.0007(2)
O7 x 2 0.0401(7) 0.0425(7)
O7 y 2 0.0391(7) 0.0446(7)
O7 z 2 0.0003(2) -0.0001(2)
O7 x 3 0.0014(9) 0.0008(8)
O7 y 3 -0.0005(8) 0.0029(7)
O7 z 3 -0.0001(2) 0.0002(2)
O7 x 4 -0.0025(8) 0.0013(9)
O7 y 4 0.0001(7) 0.0002(8)
O7 z 4 -0.0003(2) -0.0003(2)
O7 x 5 0.0001(10) -0.0012(10)
O7 y 5 -0.0016(9) 0.0037(9)
O7 z 5 -0.0001(2) 0.0008(2)
O7 x 6 -0.0003(10) -0.0002(10)
O7 y 6 -0.0006(9) -0.0004(9)
O7 z 6 -0.0001(2) -0.0003(2)
O8 x 1 -0.0356(7) 0.0454(7)
O8 y 1 0.0196(7) -0.0551(7)
O8 z 1 -0.0004(2) 0.0004(2)
O8 x 2 0.0573(7) 0.0120(8)
O8 y 2 0.0562(7) 0.0144(7)
O8 z 2 -0.0004(2) -0.0001(2)
O8 x 3 0.0018(9) 0.0001(8)
O8 y 3 -0.0008(8) 0.0010(8)
O8 z 3 0.0001(2) 0.0001(2)
O8 x 4 -0.0008(8) 0.0020(9)
O8 y 4 0.0011(8) -0.0013(9)
O8 z 4 -0.0002(2) 0.0000(2)
O8 x 5 -0.0013(10) -0.0013(10)
O8 y 5 -0.0005(9) -0.0014(9)
O8 z 5 -0.0002(2) -0.0004(2)
O8 x 6 -0.0062(10) -0.0032(10)
O8 y 6 0.0064(10) 0.0032(10)
O8 z 6 -0.0011(3) -0.0006(3)
C1 x 1 -0.0171(11) 0.0180(11)
C1 y 1 0.0178(10) -0.0176(10)
C1 z 1 -0.0006(3) -0.0002(3)
C1 x 2 0.0101(11) 0.0563(10)
C1 y 2 0.0152(9) 0.0540(9)
C1 z 2 -0.0003(3) -0.0008(3)
C1 x 3 0.0034(12) 0.0027(12)
C1 y 3 0.0021(11) 0.0015(10)
C1 z 3 0.0009(3) 0.0002(3)
C1 x 4 -0.0014(12) 0.0022(12)
C1 y 4 -0.0018(10) 0.0014(11)
C1 z 4 0.0005(3) -0.0005(3)
C1 x 5 -0.0029(15) 0.0019(15)
C1 y 5 -0.0021(13) 0.0016(13)
C1 z 5 0.0016(4) -0.0005(4)
C1 x 6 -0.0028(11) -0.0014(11)
C1 y 6 -0.0008(10) 0.0033(10)
C1 z 6 -0.0002(3) 0.0005(3)
C2 x 1 -0.0088(9) 0.0595(9)
C2 y 1 0.0054(8) -0.0561(8)
C2 z 1 0.0000(3) -0.0001(3)
C2 x 2 0.0078(10) 0.0015(10)
C2 y 2 0.0069(9) 0.0009(9)
C2 z 2 -0.0003(3) -0.0004(3)
C2 x 3 -0.0001(11) 0.0002(10)
C2 y 3 -0.0021(10) -0.0003(9)
C2 z 3 0.0001(3) 0.0014(3)
C2 x 4 -0.0026(11) 0.0005(10)
C2 y 4 -0.0018(10) 0.0017(9)
C2 z 4 0.0002(3) 0.0008(3)
C2 x 5 0.0006(10) 0.0184(10)
C2 y 5 0.0005(9) 0.0174(9)
C2 z 5 0.0000(3) -0.0006(3)
C2 x 6 0.0051(15) 0.0069(15)
C2 y 6 -0.0050(14) -0.0048(14)
C2 z 6 -0.0005(3) -0.0003(4)
C3 x 1 -0.0300(10) 0.0254(10)
C3 y 1 0.0305(9) -0.0240(9)
C3 z 1 0.0000(3) -0.0003(3)
C3 x 2 0.0213(10) 0.0549(9)
C3 y 2 0.0293(9) 0.0488(8)
C3 z 2 0.0000(3) -0.0001(3)
C3 x 3 0.0010(11) 0.0045(11)
C3 y 3 0.0012(10) 0.0044(10)
C3 z 3 -0.0005(3) 0.0000(3)
C3 x 4 0.0014(11) 0.0031(11)
C3 y 4 0.0018(10) 0.0020(10)
C3 z 4 0.0001(3) 0.0000(3)
C3 x 5 0.0026(14) -0.0007(14)
C3 y 5 0.0024(13) -0.0006(13)
C3 z 5 0.0005(4) -0.0014(4)
C3 x 6 -0.0009(12) -0.0008(12)
C3 y 6 0.0053(11) -0.0008(11)
C3 z 6 -0.0004(3) 0.0009(3)
C4 x 1 -0.0252(11) -0.0083(11)
C4 y 1 0.0211(10) 0.0063(10)
C4 z 1 -0.0002(3) 0.0000(3)
C4 x 2 0.0158(10) 0.0558(10)
C4 y 2 0.0095(9) 0.0561(9)
C4 z 2 0.0000(3) 0.0002(3)
C4 x 3 -0.0011(11) 0.0024(12)
C4 y 3 -0.0012(10) -0.0008(11)
C4 z 3 0.0007(3) 0.0014(3)
C4 x 4 0.0001(12) -0.0013(12)
C4 y 4 0.0029(10) -0.0007(11)
C4 z 4 -0.0003(3) 0.0002(3)
C4 x 5 0.0018(15) 0.0006(14)
C4 y 5 0.0022(13) 0.0022(13)
C4 z 5 0.0003(4) -0.0004(4)
C4 x 6 0.0007(11) -0.0011(11)
C4 y 6 0.0052(10) -0.0022(10)
C4 z 6 0.0005(3) 0.0001(3)
C5 x 1 -0.0160(10) 0.0545(10)
C5 y 1 0.0098(9) -0.0567(9)
C5 z 1 0.0004(3) -0.0001(3)
C5 x 2 0.0239(11) -0.0065(11)
C5 y 2 0.0263(10) -0.0083(10)
C5 z 2 -0.0007(3) 0.0000(3)
C5 x 3 0.0002(11) 0.0017(12)
C5 y 3 -0.0018(10) -0.0004(11)
C5 z 3 -0.0001(3) -0.0005(3)
C5 x 4 -0.0003(11) 0.0018(12)
C5 y 4 0.0009(10) -0.0011(11)
C5 z 4 -0.0006(3) -0.0005(3)
C5 x 5 0.0004(11) 0.0033(11)
C5 y 5 -0.0011(10) 0.0031(10)
C5 z 5 0.0006(3) 0.0003(3)
C5 x 6 0.0001(14) 0.0054(14)
C5 y 6 -0.0014(13) -0.0071(13)
C5 z 6 0.0005(4) 0.0000(4)
C6 x 1 -0.0086(11) 0.0006(10)
C6 y 1 0.0077(10) -0.0013(10)
C6 z 1 0.0004(3) -0.0005(3)
C6 x 2 0.0068(10) 0.0533(10)
C6 y 2 0.0067(9) 0.0586(9)
C6 z 2 0.0003(3) -0.0003(3)
C6 x 3 0.0014(12) -0.0016(11)
C6 y 3 -0.0020(11) 0.0009(11)
C6 z 3 0.0010(3) -0.0015(3)
C6 x 4 0.0000(12) -0.0001(11)
C6 y 4 0.0006(11) 0.0009(11)
C6 z 4 -0.0006(3) 0.0006(3)
C6 x 5 -0.0003(16) 0.0003(15)
C6 y 5 0.0001(15) -0.0012(15)
C6 z 5 -0.0001(4) 0.0006(4)
C6 x 6 -0.0011(11) -0.0053(11)
C6 y 6 0.0012(10) 0.0051(10)
C6 z 6 0.0005(3) -0.0005(3)
C7 x 1 -0.0386(9) 0.0082(10)
C7 y 1 0.0358(9) -0.0085(9)
C7 z 1 -0.0001(3) -0.0003(3)
C7 x 2 0.0293(9) 0.0496(9)
C7 y 2 0.0217(9) 0.0528(8)
C7 z 2 0.0003(3) 0.0007(3)
C7 x 3 -0.0007(10) 0.0012(11)
C7 y 3 -0.0022(10) 0.0013(10)
C7 z 3 -0.0001(3) -0.0008(3)
C7 x 4 -0.0005(10) -0.0027(11)
C7 y 4 0.0017(10) 0.0013(10)
C7 z 4 -0.0003(3) 0.0003(3)
C7 x 5 0.0007(13) -0.0010(13)
C7 y 5 0.0009(13) -0.0003(13)
C7 z 5 0.0003(4) -0.0013(4)
C7 x 6 -0.0032(11) -0.0047(11)
C7 y 6 0.0016(10) 0.0032(10)
C7 z 6 0.0012(3) 0.0008(3)
C8 x 1 -0.0096(10) 0.0558(10)
C8 y 1 0.0163(9) -0.0555(9)
C8 z 1 0.0002(3) 0.0000(3)
C8 x 2 0.0169(11) 0.0182(11)
C8 y 2 0.0200(10) 0.0169(10)
C8 z 2 -0.0001(3) -0.0003(3)
C8 x 3 -0.0022(12) 0.0020(11)
C8 y 3 -0.0006(11) 0.0010(10)
C8 z 3 0.0010(3) -0.0003(3)
C8 x 4 0.0017(11) -0.0009(11)
C8 y 4 -0.0012(10) -0.0004(11)
C8 z 4 -0.0003(3) 0.0003(3)
C8 x 5 -0.0020(11) 0.0009(11)
C8 y 5 0.0002(10) 0.0029(10)
C8 z 5 -0.0001(3) -0.0004(3)
C8 x 6 0.0039(14) 0.0015(14)
C8 y 6 -0.0037(13) -0.0008(13)
C8 z 6 -0.0002(4) 0.0000(4)
C9 x 1 -0.0291(9) 0.0468(9)
C9 y 1 0.0221(9) -0.0561(8)
C9 z 1 0.0005(3) -0.0004(3)
C9 x 2 0.0351(9) 0.0083(10)
C9 y 2 0.0424(9) 0.0072(9)
C9 z 2 -0.0002(3) 0.0005(3)
C9 x 3 0.0002(11) 0.0025(11)
C9 y 3 0.0010(10) -0.0010(10)
C9 z 3 -0.0007(3) 0.0015(3)
C9 x 4 -0.0028(10) -0.0029(11)
C9 y 4 0.0029(9) 0.0029(10)
C9 z 4 -0.0007(3) -0.0014(3)
C9 x 5 0.0018(11) -0.0049(11)
C9 y 5 0.0001(10) -0.0049(10)
C9 z 5 -0.0004(3) 0.0002(3)
C9 x 6 0.0037(14) -0.0040(14)
C9 y 6 -0.0019(13) 0.0032(13)
C9 z 6 0.0005(4) 0.0001(4)
C10 x 1 -0.0216(10) 0.0503(9)
C10 y 1 0.0281(9) -0.0515(8)
C10 z 1 -0.0002(3) -0.0004(3)
C10 x 2 0.0317(10) 0.0240(10)
C10 y 2 0.0306(9) 0.0252(9)
C10 z 2 0.0000(3) 0.0011(3)
C10 x 3 0.0008(11) 0.0052(11)
C10 y 3 -0.0025(10) -0.0024(10)
C10 z 3 -0.0004(3) -0.0008(3)
C10 x 4 -0.0033(11) -0.0027(11)
C10 y 4 0.0041(10) -0.0014(10)
C10 z 4 0.0005(3) -0.0007(3)
C10 x 5 0.0016(12) -0.0018(12)
C10 y 5 0.0009(11) -0.0013(11)
C10 z 5 -0.0001(3) -0.0009(3)
C10 x 6 0.0028(14) -0.0028(14)
C10 y 6 -0.0048(13) 0.0044(13)
C10 z 6 -0.0004(4) -0.0004(4)
C11 x 1 -0.0387(10) 0.0466(10)
C11 y 1 0.0291(10) -0.0550(9)
C11 z 1 -0.0002(3) 0.0003(3)
C11 x 2 0.0458(10) 0.0187(10)
C11 y 2 0.0504(9) 0.0213(10)
C11 z 2 -0.0001(3) -0.0002(3)
C11 x 3 0.0005(12) -0.0044(11)
C11 y 3 -0.0058(11) -0.0010(11)
C11 z 3 0.0011(3) 0.0008(3)
C11 x 4 0.0007(11) 0.0044(12)
C11 y 4 0.0033(10) -0.0030(12)
C11 z 4 0.0006(3) 0.0005(3)
C11 x 5 0.0017(12) -0.0008(12)
C11 y 5 -0.0007(12) -0.0063(12)
C11 z 5 -0.0008(4) -0.0002(4)
C11 x 6 -0.0097(14) -0.0027(14)
C11 y 6 0.0066(12) 0.0023(13)
C11 z 6 -0.0020(4) -0.0009(4)
C12 x 1 -0.0276(11) 0.0514(10)
C12 y 1 0.0370(10) -0.0472(9)
C12 z 1 -0.0001(3) 0.0003(3)
C12 x 2 0.0379(10) 0.0366(10)
C12 y 2 0.0344(10) 0.0369(10)
C12 z 2 -0.0007(3) 0.0005(3)
C12 x 3 -0.0003(12) -0.0065(11)
C12 y 3 0.0035(12) 0.0031(10)
C12 z 3 -0.0005(3) 0.0010(3)
C12 x 4 0.0072(11) 0.0011(12)
C12 y 4 -0.0067(10) -0.0032(12)
C12 z 4 -0.0004(3) -0.0002(3)
C12 x 5 -0.0037(13) -0.0010(13)
C12 y 5 0.0004(12) 0.0015(12)
C12 z 5 -0.0009(4) -0.0013(4)
C12 x 6 -0.0015(14) 0.0021(14)
C12 y 6 0.0013(13) -0.0002(13)
C12 z 6 0.0000(4) -0.0021(4)
C13 x 1 -0.0365(11) 0.0372(11)
C13 y 1 0.0374(10) -0.0374(10)
C13 z 1 -0.0001(3) 0.0001(3)
C13 x 2 0.0289(11) 0.0513(10)
C13 y 2 0.0346(10) 0.0448(10)
C13 z 2 -0.0007(3) -0.0005(3)
C13 x 3 -0.0001(13) -0.0021(12)
C13 y 3 0.0025(12) -0.0001(11)
C13 z 3 0.0004(3) -0.0007(3)
C13 x 4 -0.0031(12) -0.0020(13)
C13 y 4 -0.0014(11) 0.0030(12)
C13 z 4 -0.0009(3) -0.0010(3)
C13 x 5 -0.0035(15) 0.0020(15)
C13 y 5 -0.0035(13) 0.0015(13)
C13 z 5 -0.0004(4) -0.0011(4)
C13 x 6 0.0000(14) -0.0007(14)
C13 y 6 -0.0007(13) 0.0033(13)
C13 z 6 0.0001(4) -0.0004(4)
C14 x 1 -0.0473(10) 0.0170(11)
C14 y 1 0.0464(9) -0.0219(10)
C14 z 1 0.0000(3) 0.0009(3)
C14 x 2 0.0415(10) 0.0431(10)
C14 y 2 0.0279(10) 0.0532(9)
C14 z 2 0.0003(3) -0.0001(3)
C14 x 3 -0.0012(12) -0.0075(11)
C14 y 3 -0.0053(11) 0.0002(11)
C14 z 3 0.0007(3) 0.0003(3)
C14 x 4 -0.0029(11) 0.0038(12)
C14 y 4 -0.0039(10) 0.0037(12)
C14 z 4 0.0001(3) -0.0014(3)
C14 x 5 0.0017(14) -0.0033(14)
C14 y 5 -0.0011(13) -0.0037(13)
C14 z 5 0.0007(4) -0.0007(4)
C14 x 6 -0.0026(13) -0.0028(13)
C14 y 6 0.0013(12) 0.0050(12)
C14 z 6 0.0004(3) -0.0001(3)
H1c1 x 1 -0.0171 0.0273
H1c1 y 1 0.0183 -0.0265
H1c1 z 1 -0.0007 -0.0001
H1c1 x 2 0.0051 0.0593
H1c1 y 2 0.0116 0.0526
H1c1 z 2 -0.0003 -0.0008
H1c1 x 3 0.0029 0.0046
H1c1 y 3 0.003 -0.0007
H1c1 z 3 0.0002 0.0012
H1c1 x 4 -0.0013 0.0029
H1c1 y 4 -0.003 0.0013
H1c1 z 4 0.001 -0.0007
H1c1 x 5 -0.0043 0.0002
H1c1 y 5 -0.003 0.0009
H1c1 z 5 0.0027 0
H1c1 x 6 -0.001 -0.0007
H1c1 y 6 -0.0034 0.0016
H1c1 z 6 0 0.0007
H1c4 x 1 -0.0268 -0.0189
H1c4 y 1 0.0227 0.0176
H1c4 z 1 -0.0003 0.0002
H1c4 x 2 0.013 0.0586
H1c4 y 2 0.0034 0.055
H1c4 z 2 -0.0002 0.0002
H1c4 x 3 -0.0019 0.0062
H1c4 y 3 0.0004 -0.0033
H1c4 z 3 0.0008 0.0022
H1c4 x 4 -0.0009 -0.0001
H1c4 y 4 0.0043 -0.0013
H1c4 z 4 -0.0002 0.0001
H1c4 x 5 0.0009 -0.0006
H1c4 y 5 0.0027 0.0035
H1c4 z 5 0.0003 -0.0003
H1c4 x 6 -0.0009 0.0063
H1c4 y 6 0.0081 -0.0082
H1c4 z 6 0.0008 0.0004
H1c5 x 1 -0.0118 0.0557
H1c5 y 1 0.0058 -0.057
H1c5 z 1 0.0004 -0.0003
H1c5 x 2 0.0276 -0.0173
H1c5 y 2 0.0287 -0.0185
H1c5 z 2 -0.0012 0.0001
H1c5 x 3 -0.0006 0.003
H1c5 y 3 -0.0026 0.0002
H1c5 z 3 0 -0.0009
H1c5 x 4 0.0018 0.003
H1c5 y 4 0.0025 -0.0019
H1c5 z 4 -0.0009 -0.0015
H1c5 x 5 0.0028 -0.0013
H1c5 y 5 0.0017 -0.0011
H1c5 z 5 0.0008 0.0003
H1c5 x 6 -0.002 0.0054
H1c5 y 6 -0.0008 -0.0099
H1c5 z 6 0.0008 -0.0013
H1c8 x 1 -0.0017 0.0561
H1c8 y 1 0.0156 -0.0573
H1c8 z 1 0.0002 0.0002
H1c8 x 2 0.0182 0.0274
H1c8 y 2 0.0209 0.0247
H1c8 z 2 -0.0002 -0.0001
H1c8 x 3 -0.003 0.003
H1c8 y 3 -0.0006 0.0034
H1c8 z 3 0.0004 -0.0012
H1c8 x 4 0.0037 -0.002
H1c8 y 4 -0.0005 -0.0004
H1c8 z 4 0.0001 0.0002
H1c8 x 5 -0.0025 -0.0068
H1c8 y 5 0.0004 -0.0051
H1c8 z 5 -0.0003 -0.0002
H1c8 x 6 0.006 -0.0001
H1c8 y 6 -0.0051 -0.001
H1c8 z 6 0.0009 0.0007
Cu1 x 1 -0.03711(13) 0.04425(13)
Cu1 y 1 0.03726(12) -0.04426(12)
Cu1 z 1 0.00008(3) -0.00004(3)
Cu1 x 2 0.04620(13) 0.03905(13)
Cu1 y 2 0.04657(12) 0.03879(12)
Cu1 z 2 0.00000(3) -0.00004(3)
Cu1 x 3 0.00061(17) -0.00027(14)
Cu1 y 3 -0.00020(15) 0.00047(13)
Cu1 z 3 -0.00001(4) 0.00012(4)
Cu1 x 4 -0.00092(14) 0.00043(17)
Cu1 y 4 -0.00039(13) 0.00004(15)
Cu1 z 4 0.00018(4) 0.00040(4)
Cu1 x 5 0.00003(17) 0.00032(18)
Cu1 y 5 0.00040(16) 0.00069(16)
Cu1 z 5 -0.00009(4) -0.00085(4)
Cu1 x 6 0.00096(17) -0.00011(18)
Cu1 y 6 -0.00069(16) 0.00008(16)
Cu1 z 6 -0.00012(4) -0.00014(4)
Cu2 x 1 -0.04659(13) 0.03847(13)
Cu2 y 1 0.04591(12) -0.03893(12)
Cu2 z 1 -0.00004(3) 0.00008(3)
Cu2 x 2 0.03723(13) 0.04426(13)
Cu2 y 2 0.03751(12) 0.04441(12)
Cu2 z 2 -0.00006(3) 0.00002(3)
Cu2 x 3 0.00013(17) 0.00009(14)
Cu2 y 3 -0.00029(15) 0.00137(13)
Cu2 z 3 -0.00015(4) -0.00021(4)
Cu2 x 4 -0.00016(14) -0.00041(17)
Cu2 y 4 0.00021(13) 0.00038(15)
Cu2 z 4 -0.00009(4) 0.00056(4)
Cu2 x 5 0.00003(18) 0.00043(18)
Cu2 y 5 -0.00015(16) 0.00017(16)
Cu2 z 5 0.00011(4) -0.00041(4)
Cu2 x 6 -0.00100(18) 0.00018(18)
Cu2 y 6 0.00115(16) 0.00074(16)
Cu2 z 6 0.00025(4) -0.00076(4)

loop_
_jana_atom_site_displace_Legendre_atom_site_label
_jana_atom_site_displace_Legendre_axis
_jana_atom_site_displace_Legendre_param_order
_jana_atom_site_displace_Legendre_param_coeff
? ? ? ?

loop_
_jana_atom_site_displace_XHarm_site_label
_jana_atom_site_displace_XHarm_axis
_jana_atom_site_displace_XHarm_param_order
_jana_atom_site_displace_XHarm_param_coeff
? ? ? ?

loop_
_jana_atom_site_displace_crenel_ortho_atom_site_label
_jana_atom_site_displace_crenel_ortho_axis
_jana_atom_site_displace_crenel_ortho_id
_jana_atom_site_displace_crenel_ortho_param_order
_jana_atom_site_displace_crenel_ortho_param_coeff
? ? ? ? ?

loop_
_atom_site_displace_special_func_atom_site_label
_atom_site_displace_special_func_sawtooth_ax
_atom_site_displace_special_func_sawtooth_ay
_atom_site_displace_special_func_sawtooth_az
_atom_site_displace_special_func_sawtooth_c
_atom_site_displace_special_func_sawtooth_w
? ? ? ? ? ?

loop_
_atom_site_U_Fourier_atom_site_label
_atom_site_U_Fourier_tens_elem
_atom_site_U_Fourier_wave_vector_seq_id
_atom_site_U_Fourier_param_cos
_atom_site_U_Fourier_param_sin
? ? ? ? ?

loop_
_jana_atom_site_U_Legendre_atom_site_label
_jana_atom_site_U_Legendre_tens_elem
_jana_atom_site_U_Legendre_param_order
_jana_atom_site_U_Legendre_param_coeff
? ? ? ?

loop_
_jana_atom_site_U_XHarm_atom_site_label
_jana_atom_site_U_XHarm_tens_elem
_jana_atom_site_U_XHarm_param_order
_jana_atom_site_U_XHarm_param_coeff
? ? ? ?

loop_
_jana_atom_site_U_crenel_ortho_atom_site_label
_jana_atom_site_U_crenel_ortho_tens_elem
_jana_atom_site_U_crenel_ortho_id
_jana_atom_site_U_crenel_ortho_param_order
_jana_atom_site_U_crenel_ortho_param_coeff
? ? ? ? ?

loop_
_jana_atom_site_ADP_C_Fourier_atom_site_label
_jana_atom_site_ADP_C_Fourier_tens_elem
_jana_atom_site_ADP_C_Fourier_wave_vector_seq_id
_jana_atom_site_ADP_C_Fourier_param_cos
_jana_atom_site_ADP_C_Fourier_param_sin
? ? ? ? ?

loop_
_jana_atom_site_ADP_D_Fourier_atom_site_label
_jana_atom_site_ADP_D_Fourier_tens_elem
_jana_atom_site_ADP_D_Fourier_wave_vector_seq_id
_jana_atom_site_ADP_D_Fourier_param_cos
_jana_atom_site_ADP_D_Fourier_param_sin
? ? ? ? ?

loop_
_jana_atom_site_ADP_E_Fourier_atom_site_label
_jana_atom_site_ADP_E_Fourier_tens_elem
_jana_atom_site_ADP_E_Fourier_wave_vector_seq_id
_jana_atom_site_ADP_E_Fourier_param_cos
_jana_atom_site_ADP_E_Fourier_param_sin
? ? ? ? ?

loop_
_jana_atom_site_ADP_F_Fourier_atom_site_label
_jana_atom_site_ADP_F_Fourier_tens_elem
_jana_atom_site_ADP_F_Fourier_wave_vector_seq_id
_jana_atom_site_ADP_F_Fourier_param_cos
_jana_atom_site_ADP_F_Fourier_param_sin
? ? ? ? ?


#=======================================================================

# 10. MOLECULAR GEOMETRY


loop_
_geom_bond_atom_site_label_1
_geom_bond_atom_site_label_2
_geom_bond_site_ssg_symmetry_1
_geom_bond_site_ssg_symmetry_2
_geom_bond_distance_av
_geom_bond_distance_min
_geom_bond_distance_max
_geom_bond_publ_flag
Zn1 N1 . . 2.01(3) 1.95(3) 2.07(3) ?
Zn1 O2 . . 2.20(3) 2.11(4) 2.30(4) ?
Zn1 O3 . . 2.21(4) 2.14(4) 2.28(4) ?
Zn1 O4 . 1_46555 1.95(3) 1.89(3) 2.00(3) ?
Zn1 O8 . . 1.95(3) 1.88(3) 2.01(3) ?
Zn1 C11 . . 2.73(5) 2.57(5) 2.88(5) ?
Zn1 C12 . 1_46555 2.72(5) 2.56(5) 2.85(5) ?
Zn1 Cu1 . . 0 0 0 ?
Zn2 O1 . 1_65555 1.95(3) 1.89(3) 2.01(3) ?
Zn2 N2 . . 2.01(3) 1.92(3) 2.09(3) ?
Zn2 O5 . . 2.20(4) 2.15(4) 2.26(4) ?
Zn2 O6 . 1_54555 1.97(3) 1.91(3) 2.02(3) ?
Zn2 O7 . . 2.20(4) 2.14(4) 2.28(4) ?
Zn2 C9 . . 2.89(4) 2.74(4) 2.98(4) ?
Zn2 C10 . . 2.89(4) 2.77(4) 2.97(4) ?
Zn2 C13 . 1_54555 2.74(5) 2.66(5) 2.79(5) ?
Zn2 C14 . 1_65555 2.71(5) 2.58(5) 2.81(5) ?
Zn2 Cu2 . . 0 0 0 ?

loop_
_geom_angle_atom_site_label_1
_geom_angle_atom_site_label_2
_geom_angle_atom_site_label_3
_geom_angle_site_ssg_symmetry_1
_geom_angle_site_ssg_symmetry_2
_geom_angle_site_ssg_symmetry_3
_geom_angle_av
_geom_angle_min
_geom_angle_max
_geom_angle_publ_flag
? ? ? ? ? ? ? ? ? ?

loop_
_geom_torsion_atom_site_label_1
_geom_torsion_atom_site_label_2
_geom_torsion_atom_site_label_3
_geom_torsion_atom_site_label_4
_geom_torsion_site_ssg_symmetry_1
_geom_torsion_site_ssg_symmetry_2
_geom_torsion_site_ssg_symmetry_3
_geom_torsion_site_ssg_symmetry_4
_geom_torsion_av
_geom_torsion_min
_geom_torsion_max
? ? ? ? ? ? ? ? ? ? ?

loop_
_geom_hbond_atom_site_label_D
_geom_hbond_atom_site_label_H
_geom_hbond_atom_site_label_A
_geom_hbond_site_symmetry_D
_geom_hbond_site_symmetry_H
_geom_hbond_site_symmetry_A
_geom_hbond_distance_DH
_geom_hbond_distance_HA
_geom_hbond_distance_DA
_geom_hbond_angle_DHA
_geom_hbond_publ_flag
? ? ? ? ? ? ? ? ? ? ?


#=======================================================================

# 11. STRUCTURE-FACTOR LIST

loop_
_refln_index_h
_refln_index_k
_refln_index_l
_refln_index_m_1
_refln_index_m_2
_refln_F_squared_calc
_refln_F_squared_meas
_refln_F_squared_sigma
_refln_observed_status
1 0 0 -2 0 0.00 -0.35 0.63 <
1 0 0 -1 -1 0.95 0.02 0.59 <
1 0 0 -1 0 27.81 8.38 0.93 o
1 0 0 0 -2 0.04 -0.82 0.84 <
1 0 0 0 -1 39.66 12.45 1.06 o
1 0 0 0 0 0.08 0.13 0.45 <
1 0 0 1 -1 1.04 0.75 0.66 <
2 0 0 -2 0 3.72 1.56 1.45 <
2 0 0 -1 -1 21.34 16.31 1.73 o
2 0 0 -1 0 80.13 95.70 6.14 o
2 0 0 -1 1 0.37 0.20 1.27 <
2 0 0 0 -2 1.83 3.18 1.26 <
2 0 0 0 -1 58.30 74.38 4.82 o
2 0 0 0 0 1335.13 1317.22 80.75 o
2 0 0 0 1 113.86 88.34 5.63 o
2 0 0 0 2 0.38 -0.19 1.09 <
2 0 0 1 -1 0.08 0.58 1.15 <
2 0 0 1 0 84.81 71.81 4.62 o
2 0 0 1 1 5.97 12.83 1.36 o
2 0 0 2 0 0.40 1.57 1.02 <
3 0 0 -2 0 0.41 -1.02 1.40 <
3 0 0 -1 -1 2.01 -0.54 1.26 <
3 0 0 -1 0 0.32 0.68 1.21 <
3 0 0 -1 1 0.58 -0.24 1.18 <
3 0 0 0 -2 0.00 0.28 1.31 <
3 0 0 0 -1 0.07 0.54 1.19 <
3 0 0 0 0 0.12 -0.16 1.15 <
3 0 0 0 1 0.00 -0.16 1.09 <
3 0 0 0 2 0.26 1.21 1.04 <
3 0 0 1 -1 0.05 0.28 1.17 <
3 0 0 1 0 0.06 0.30 1.52 <
3 0 0 1 1 0.39 0.59 1.45 <
3 0 0 2 0 1.20 1.49 1.52 <
4 0 0 -2 0 0.22 0.09 2.08 <
4 0 0 -1 -1 445.40 411.13 35.78 o
4 0 0 -1 0 182.70 179.38 15.78 o
4 0 0 -1 1 0.09 2.90 1.91 <
4 0 0 0 -2 0.18 -1.16 2.32 <
4 0 0 0 -1 129.69 111.66 10.14 o
4 0 0 0 0 228.55 234.20 16.79 o
4 0 0 0 1 175.99 171.90 10.77 o
4 0 0 0 2 1.04 0.95 1.28 <
4 0 0 1 -1 0.10 -0.58 1.63 <
4 0 0 1 0 132.90 94.87 6.18 o
4 0 0 1 1 467.65 395.78 24.33 o
4 0 0 2 0 1.24 -0.73 1.49 <
5 0 0 -2 0 0.27 0.16 1.94 <
5 0 0 -1 -1 0.05 3.05 2.08 <
5 0 0 -1 0 1.85 0.03 1.96 <
5 0 0 -1 1 0.01 0.05 1.83 <
5 0 0 0 -2 0.62 -1.58 2.21 <
5 0 0 0 -1 0.04 -0.91 2.11 <
5 0 0 0 0 0.34 -0.49 1.96 <
5 0 0 0 1 0.82 0.62 1.87 <
5 0 0 0 2 1.14 -0.16 1.75 <
5 0 0 1 -1 0.04 0.54 2.96 <
5 0 0 1 0 0.26 -3.93 2.94 <
5 0 0 1 1 0.12 2.53 2.81 <
5 0 0 2 0 1.19 2.46 2.88 <
6 0 0 -2 0 0.63 -7.13 3.56 <
6 0 0 -1 -1 87.58 83.53 8.45 o
6 0 0 -1 0 4.64 7.47 3.42 <
6 0 0 -1 1 0.14 -0.22 3.33 <
6 0 0 0 -2 0.03 -0.19 2.14 <
6 0 0 0 -1 0.33 0.97 2.19 <
6 0 0 0 0 1.04 3.15 2.20 <
6 0 0 0 1 10.15 5.45 2.30 <
6 0 0 0 2 0.02 3.18 2.15 <
6 0 0 1 -1 0.10 -1.29 2.01 <
6 0 0 1 0 2.98 2.55 2.06 <
6 0 0 1 1 91.28 69.18 4.95 o
6 0 0 2 0 0.24 1.00 1.92 <
7 0 0 -2 0 0.80 3.99 2.11 <
7 0 0 -1 -1 0.55 1.04 2.18 <
7 0 0 -1 0 0.78 3.18 2.05 <
7 0 0 -1 1 0.01 0.56 1.99 <
7 0 0 0 -2 1.18 5.24 2.67 <
7 0 0 0 -1 1.93 1.10 2.13 <
7 0 0 0 0 0.02 5.22 2.08 <
7 0 0 0 1 2.19 4.70 2.04 <
7 0 0 0 2 0.83 1.13 1.86 <
7 0 0 1 -1 0.06 -2.89 2.18 <
7 0 0 1 0 2.83 2.25 2.08 <
7 0 0 1 1 0.22 -0.52 1.99 <
7 0 0 2 0 1.19 2.62 2.07 <
8 0 0 -2 0 0.98 -0.95 2.25 <
8 0 0 -1 1 0.01 3.01 2.17 <
8 0 0 0 2 1.21 -0.80 3.01 <
-8 1 0 0 -2 0.29 -2.74 2.36 <
-8 1 0 1 -1 0.08 1.42 2.13 <
-7 1 0 -2 0 2.31 2.10 2.05 <
-7 1 0 -1 -1 34.49 19.69 3.09 o
-7 1 0 -1 0 3.68 4.31 2.08 <
-7 1 0 -1 1 0.06 1.01 2.12 <
-7 1 0 0 -2 0.19 -2.01 1.99 <
-7 1 0 0 -1 2.44 2.33 2.03 <
-7 1 0 0 0 1.30 0.99 2.10 <
-7 1 0 0 1 6.03 8.22 2.21 o
-7 1 0 0 2 0.00 0.89 2.19 <
-7 1 0 1 -1 0.03 0.63 2.01 <
-7 1 0 1 0 6.21 8.00 2.22 o
-7 1 0 1 1 21.56 19.06 3.05 o
-7 1 0 2 0 4.77 1.39 2.14 <
-6 1 0 -2 0 0.18 -0.31 1.87 <
-6 1 0 -1 -1 13.68 10.49 2.20 o
-6 1 0 -1 0 1.11 -0.19 1.99 <
-6 1 0 -1 1 0.00 -0.62 2.04 <
-6 1 0 0 -2 0.19 5.90 2.18 <
-6 1 0 0 -1 0.23 1.75 2.17 <
-6 1 0 0 0 0.14 -2.42 2.13 <
-6 1 0 0 1 0.02 0.78 2.10 <
-6 1 0 0 2 0.37 -0.85 2.08 <
-6 1 0 1 -1 0.05 -1.42 2.67 <
-6 1 0 1 0 1.28 -2.42 3.30 <
-6 1 0 1 1 14.66 12.21 3.42 o
-6 1 0 2 0 0.13 2.48 3.32 <
-5 1 0 -2 0 0.31 -2.28 3.02 <
-5 1 0 -1 -1 251.10 205.80 18.41 o
-5 1 0 -1 0 102.43 84.67 8.25 o
-5 1 0 -1 1 0.00 -7.10 3.26 <
-5 1 0 0 -2 0.81 1.33 1.76 <
-5 1 0 0 -1 5.89 3.33 1.94 <
-5 1 0 0 0 5.14 12.31 2.22 o
-5 1 0 0 1 0.13 4.77 2.19 <
-5 1 0 0 2 0.34 0.53 2.26 <
-5 1 0 1 -1 0.06 1.08 1.91 <
-5 1 0 1 0 141.50 144.69 9.33 o
-5 1 0 1 1 166.86 152.39 9.86 o
-5 1 0 2 0 3.15 2.20 2.06 <
-4 1 0 -2 0 5.33 3.17 1.52 <
-4 1 0 -1 -1 4.42 4.78 1.45 o
-4 1 0 -1 0 0.09 0.23 1.49 <
-4 1 0 -1 1 0.50 1.43 1.61 <
-4 1 0 0 -2 0.14 0.15 1.33 <
-4 1 0 0 -1 2.60 3.51 1.46 <
-4 1 0 0 0 0.62 1.70 1.50 <
-4 1 0 0 1 0.01 -0.35 1.63 <
-4 1 0 0 2 0.02 -1.09 2.01 <
-4 1 0 1 -1 0.07 -1.16 2.03 <
-4 1 0 1 0 1.03 8.27 2.36 o
-4 1 0 1 1 4.98 3.90 2.40 <
-4 1 0 2 0 2.35 5.37 2.30 <
-3 1 0 -2 0 2.84 2.67 1.75 <
-3 1 0 -1 -1 150.01 154.80 13.68 o
-3 1 0 -1 0 302.61 263.95 23.16 o
-3 1 0 -1 1 0.08 2.88 1.81 <
-3 1 0 0 -2 0.01 -0.23 1.06 <
-3 1 0 0 -1 95.92 96.55 6.15 o
-3 1 0 0 0 802.15 732.38 44.88 o
-3 1 0 0 1 80.07 67.51 4.50 o
-3 1 0 0 2 0.10 -1.22 1.35 <
-3 1 0 1 -1 0.15 0.66 1.14 <
-3 1 0 1 0 315.03 311.90 19.25 o
-3 1 0 1 1 110.06 107.23 6.88 o
-3 1 0 2 0 1.45 2.65 1.24 <
-2 1 0 -2 0 0.80 1.96 1.03 <
-2 1 0 -1 -1 1.22 0.64 1.03 <
-2 1 0 -1 0 41.20 57.13 3.74 o
-2 1 0 -1 1 0.09 1.06 1.13 <
-2 1 0 0 -2 0.42 1.07 1.11 <
-2 1 0 0 -1 3.49 8.44 1.26 o
-2 1 0 0 0 987.71 1131.01 69.40 o
-2 1 0 0 1 54.80 54.55 3.67 o
-2 1 0 0 2 0.52 0.48 1.25 <
-2 1 0 1 -1 0.83 0.75 1.21 <
-2 1 0 1 0 7.23 6.60 1.29 o
-2 1 0 1 1 2.03 1.81 1.22 <
-2 1 0 2 0 6.58 6.76 1.37 o
-1 1 0 -2 0 1.04 -0.47 0.85 <
-1 1 0 -1 -1 3.63 7.11 0.78 o
-1 1 0 -1 0 1381.80 1602.83 98.40 o
-1 1 0 -1 1 0.85 0.27 1.13 <
-1 1 0 0 -2 0.70 0.49 0.48 <
-1 1 0 0 -1 1.32 1.15 0.62 <
-1 1 0 0 0 37662.30 38804.10 2371.75 o
-1 1 0 0 1 0.51 1.78 1.19 <
-1 1 0 0 2 0.09 -2.43 1.41 <
-1 1 0 1 -1 0.89 0.49 0.66 <
-1 1 0 1 0 1399.78 1567.35 95.77 o
-1 1 0 1 1 3.47 8.59 1.42 o
-1 1 0 2 0 1.78 0.79 1.05 <
0 1 0 -2 0 0.01 0.68 0.42 <
0 1 0 -1 -1 0.12 0.50 0.71 <
0 1 0 -1 0 32.54 19.62 1.85 o
0 1 0 -1 1 0.95 0.94 0.74 <
0 1 0 0 -2 0.04 -0.06 1.14 <
0 1 0 0 -1 35.56 18.16 2.67 o
0 1 0 0 0 0.00 0.15 0.77 <
0 1 0 0 1 22.75 22.48 2.29 o
0 1 0 0 2 0.87 1.13 1.09 <
0 1 0 1 -1 0.24 0.20 0.76 <
0 1 0 1 0 36.87 20.57 2.18 o
0 1 0 1 1 2.50 -0.25 1.06 <
0 1 0 2 0 0.20 0.13 0.83 <
1 1 0 -2 0 1.34 0.54 0.97 <
1 1 0 -1 -1 11.17 7.44 1.01 o
1 1 0 -1 0 0.73 -0.47 0.79 <
1 1 0 -1 1 0.28 -0.24 1.24 <
1 1 0 0 -2 0.89 2.86 1.31 <
1 1 0 0 -1 1380.93 1616.54 98.95 o
1 1 0 0 0 37256.10 40372.40 2850.14 o
1 1 0 0 1 1405.80 1647.41 142.74 o
1 1 0 0 2 0.58 0.23 1.37 <
1 1 0 1 -1 0.00 -0.66 1.26 <
1 1 0 1 0 0.34 1.43 1.51 <
1 1 0 1 1 13.81 8.87 2.34 o
1 1 0 2 0 1.04 0.87 2.27 <
2 1 0 -2 0 2.25 2.18 1.37 <
2 1 0 -1 -1 4.54 3.93 1.32 <
2 1 0 -1 0 4.86 6.32 1.38 o
2 1 0 -1 1 0.37 0.80 1.30 <
2 1 0 0 -2 0.33 -0.15 1.20 <
2 1 0 0 -1 48.55 62.57 4.16 o
2 1 0 0 0 1010.58 1189.61 72.88 o
2 1 0 0 1 5.25 5.38 1.31 o
2 1 0 0 2 4.53 7.33 1.60 o
2 1 0 1 -1 0.00 -0.46 1.22 <
2 1 0 1 0 38.98 59.85 3.94 o
2 1 0 1 1 0.82 1.79 1.20 <
2 1 0 2 0 0.83 -0.91 1.20 <
3 1 0 -2 0 2.97 0.52 1.20 <
3 1 0 -1 -1 158.41 150.01 9.38 o
3 1 0 -1 0 95.20 95.28 6.07 o
3 1 0 -1 1 0.35 0.66 1.16 <
3 1 0 0 -2 0.31 1.76 1.28 <
3 1 0 0 -1 259.74 256.40 15.76 o
3 1 0 0 0 780.31 703.41 42.99 o
3 1 0 0 1 342.24 313.68 19.09 o
3 1 0 0 2 4.71 3.71 1.21 o
3 1 0 1 -1 0.01 -2.18 1.28 <
3 1 0 1 0 71.57 63.13 4.21 o
3 1 0 1 1 105.68 102.73 7.56 o
3 1 0 2 0 0.97 -1.41 1.80 <
4 1 0 -2 0 0.19 -0.57 2.04 <
4 1 0 -1 -1 3.95 6.75 2.27 <
4 1 0 -1 0 5.26 2.83 2.10 <
4 1 0 -1 1 0.13 1.88 1.97 <
4 1 0 0 -2 4.61 0.96 2.33 <
4 1 0 0 -1 0.28 5.58 2.27 <
4 1 0 0 0 1.91 -1.16 2.11 <
4 1 0 0 1 1.93 0.41 2.01 <
4 1 0 0 2 6.73 7.10 1.78 o
4 1 0 1 -1 0.03 1.22 1.62 <
4 1 0 1 0 1.20 3.68 1.58 <
4 1 0 1 1 2.81 4.55 1.53 <
4 1 0 2 0 1.14 2.09 1.59 <
5 1 0 -2 0 0.01 3.83 1.94 <
5 1 0 -1 -1 254.07 179.35 11.34 o
5 1 0 -1 0 2.90 7.82 2.08 o
5 1 0 -1 1 0.02 0.09 1.93 <
5 1 0 0 -2 0.82 -1.71 2.22 <
5 1 0 0 -1 96.22 74.05 6.34 o
5 1 0 0 0 7.93 13.63 2.25 o
5 1 0 0 1 158.08 132.10 8.40 o
5 1 0 0 2 2.80 4.39 1.96 <
5 1 0 1 -1 0.04 2.60 2.47 <
5 1 0 1 0 1.54 3.29 2.99 <
5 1 0 1 1 174.87 148.00 13.39 o
5 1 0 2 0 0.01 -3.44 3.02 <
6 1 0 -2 0 0.00 -3.70 3.49 <
6 1 0 -1 -1 12.21 8.18 3.44 <
6 1 0 -1 0 0.02 -1.22 3.36 <
6 1 0 -1 1 0.03 1.04 3.32 <
6 1 0 0 -2 0.17 -2.78 2.18 <
6 1 0 0 -1 0.14 2.17 2.14 <
6 1 0 0 0 0.02 -1.44 2.17 <
6 1 0 0 1 0.07 1.24 2.21 <
6 1 0 0 2 0.17 -3.29 2.17 <
6 1 0 1 -1 0.01 2.96 2.02 <
6 1 0 1 0 0.01 1.22 2.02 <
6 1 0 1 1 14.74 12.77 2.22 o
6 1 0 2 0 0.04 3.37 1.94 <
7 1 0 -2 0 0.34 0.05 2.11 <
7 1 0 -1 -1 28.45 29.71 4.44 o
7 1 0 -1 0 5.64 6.44 2.26 <
7 1 0 -1 1 0.05 -0.54 2.11 <
7 1 0 0 -2 1.07 4.05 2.31 <
7 1 0 0 -1 2.74 9.71 3.37 <
7 1 0 0 0 2.27 3.54 2.14 <
7 1 0 0 1 8.73 8.95 2.18 o
7 1 0 0 2 3.93 3.44 2.00 <
7 1 0 1 -1 0.01 2.27 3.24 <
7 1 0 1 0 3.19 6.81 2.19 o
7 1 0 1 1 19.92 17.29 2.47 o
7 1 0 2 0 0.12 2.38 2.09 <
8 1 0 -2 0 0.66 2.65 2.32 <
8 1 0 -1 1 0.00 1.16 2.15 <
-7 2 0 -2 0 3.41 2.73 2.02 <
-7 2 0 -1 -1 0.44 0.90 2.01 <
-7 2 0 -1 0 3.83 4.24 2.05 <
-7 2 0 -1 1 0.06 -1.03 2.42 <
-7 2 0 0 -2 0.03 1.22 1.92 <
-7 2 0 0 -1 0.11 1.34 2.03 <
-7 2 0 0 0 6.02 4.99 2.13 <
-7 2 0 0 1 2.11 2.71 2.13 <
-7 2 0 0 2 0.00 5.57 2.23 <
-7 2 0 1 -1 0.00 -2.82 2.11 <
-7 2 0 1 0 1.90 5.26 3.06 <
-7 2 0 1 1 0.07 3.33 2.19 <
-7 2 0 2 0 2.72 5.87 2.53 <
-6 2 0 -2 0 8.32 8.30 1.97 o
-6 2 0 -1 -1 87.06 71.53 5.09 o
-6 2 0 -1 0 45.18 44.12 3.59 o
-6 2 0 -1 1 0.00 -1.02 1.99 <
-6 2 0 0 -2 0.01 0.54 2.07 <
-6 2 0 0 -1 9.36 11.13 2.25 o
-6 2 0 0 0 39.90 33.59 4.03 o
-6 2 0 0 1 15.98 10.46 2.23 o
-6 2 0 0 2 0.05 3.68 2.07 <
-6 2 0 1 -1 0.01 3.76 2.13 <
-6 2 0 1 0 66.81 71.13 5.17 o
-6 2 0 1 1 34.38 34.17 3.15 o
-6 2 0 2 0 18.69 16.87 3.49 o
-5 2 0 -2 0 0.31 1.20 2.81 <
-5 2 0 -1 -1 18.62 13.04 2.96 o
-5 2 0 -1 0 3.51 5.52 2.88 <
-5 2 0 -1 1 0.12 1.65 2.93 <
-5 2 0 0 -2 0.13 -3.07 2.58 <
-5 2 0 0 -1 0.81 -1.76 2.72 <
-5 2 0 0 0 0.07 5.48 2.93 <
-5 2 0 0 1 0.92 4.68 2.61 <
-5 2 0 0 2 0.20 -4.22 2.73 <
-5 2 0 1 -1 0.24 -1.44 2.03 <
-5 2 0 1 0 10.62 8.22 2.22 o
-5 2 0 1 1 10.15 9.34 2.38 o
-5 2 0 2 0 1.13 6.55 2.25 <
-4 2 0 -2 0 2.34 5.85 1.74 o
-4 2 0 -1 -1 93.40 100.21 6.51 o
-4 2 0 -1 0 302.92 297.09 18.54 o
-4 2 0 -1 1 0.00 -0.91 1.78 <
-4 2 0 0 -2 0.02 2.85 1.43 <
-4 2 0 0 -1 8.95 4.28 1.58 <
-4 2 0 0 0 61.69 76.72 5.21 o
-4 2 0 0 1 0.85 3.85 1.85 <
-4 2 0 0 2 0.00 4.35 2.01 <
-4 2 0 1 -1 0.04 6.85 2.41 <
-4 2 0 1 0 330.83 332.86 29.28 o
-4 2 0 1 1 43.50 45.13 5.09 o
-4 2 0 2 0 8.65 3.39 2.64 <
-3 2 0 -2 0 8.24 9.39 2.20 o
-3 2 0 -1 -1 3.02 3.27 1.84 <
-3 2 0 -1 0 22.64 18.33 2.71 o
-3 2 0 -1 1 0.20 -0.68 2.08 <
-3 2 0 0 -2 0.05 1.28 1.66 <
-3 2 0 0 -1 0.01 -0.62 1.44 <
-3 2 0 0 0 186.72 152.41 9.67 o
-3 2 0 0 1 16.24 9.04 1.62 o
-3 2 0 0 2 0.37 0.09 1.55 <
-3 2 0 1 -1 0.19 1.36 1.27 <
-3 2 0 1 0 0.53 0.44 1.42 <
-3 2 0 1 1 2.63 2.47 1.51 <
-3 2 0 2 0 38.26 30.12 2.50 o
-2 2 0 -2 0 37.49 42.76 3.00 o
-2 2 0 -1 -1 21.92 17.02 1.59 o
-2 2 0 -1 0 2556.71 2586.91 158.37 o
-2 2 0 -1 1 0.14 0.12 1.18 <
-2 2 0 0 -2 0.38 1.61 1.06 <
-2 2 0 0 -1 0.04 0.35 1.13 <
-2 2 0 0 0 10261.50 10272.20 628.28 o
-2 2 0 0 1 0.08 0.99 1.22 <
-2 2 0 0 2 1.33 0.10 1.28 <
-2 2 0 1 -1 0.15 0.30 1.15 <
-2 2 0 1 0 2620.26 2711.03 166.15 o
-2 2 0 1 1 11.64 18.73 1.80 o
-2 2 0 2 0 37.38 38.51 2.91 o
-1 2 0 -2 0 8.89 7.49 1.22 o
-1 2 0 -1 -1 2.25 1.53 1.21 <
-1 2 0 -1 0 4.12 9.42 1.30 o
-1 2 0 -1 1 0.00 -0.68 1.17 <
-1 2 0 0 -2 0.69 -0.67 1.29 <
-1 2 0 0 -1 11.50 7.17 1.32 o
-1 2 0 0 0 1006.83 1201.52 73.40 o
-1 2 0 0 1 44.66 61.12 4.05 o
-1 2 0 0 2 0.00 -1.56 1.22 <
-1 2 0 1 -1 0.07 -0.17 1.29 <
-1 2 0 1 0 48.93 65.19 4.21 o
-1 2 0 1 1 21.63 20.52 1.82 o
-1 2 0 2 0 0.09 1.53 1.18 <
0 2 0 -2 0 2.00 -1.29 1.48 <
0 2 0 -1 -1 11.41 11.81 2.09 o
0 2 0 -1 0 89.73 108.89 6.86 o
0 2 0 -1 1 0.14 -1.84 1.38 <
0 2 0 0 -2 0.66 -0.91 2.10 <
0 2 0 0 -1 81.70 109.77 9.78 o
0 2 0 0 0 1402.13 1480.34 129.88 o
0 2 0 0 1 85.90 93.45 8.41 o
0 2 0 0 2 2.71 4.26 1.80 <
0 2 0 1 -1 0.37 -0.21 2.01 <
0 2 0 1 0 57.65 83.99 7.93 o
0 2 0 1 1 23.52 26.39 3.02 o
0 2 0 2 0 0.30 -1.50 1.88 <
1 2 0 -2 0 2.17 0.45 3.64 <
1 2 0 -1 -1 2.72 1.30 1.76 <
1 2 0 -1 0 9.25 6.14 2.48 <
1 2 0 -1 1 0.05 -1.98 2.46 <
1 2 0 0 -2 7.91 6.63 1.77 o
1 2 0 0 -1 5.33 7.30 2.40 o
1 2 0 0 0 1009.77 1256.42 109.02 o
1 2 0 0 1 60.61 71.08 5.29 o
1 2 0 0 2 0.25 -0.61 1.64 <
1 2 0 1 -1 0.03 -1.05 2.23 <
1 2 0 1 0 58.23 68.06 6.58 o
1 2 0 1 1 13.64 20.06 2.32 o
1 2 0 2 0 0.25 2.20 2.37 <
2 2 0 -2 0 0.99 1.95 1.37 <
2 2 0 -1 -1 15.96 16.87 1.83 o
2 2 0 -1 0 0.65 -0.34 1.62 <
2 2 0 -1 1 0.10 -0.05 1.62 <
2 2 0 0 -2 38.05 44.87 3.28 o
2 2 0 0 -1 2538.58 2636.31 161.60 o
2 2 0 0 0 10069.60 10203.50 721.66 o
2 2 0 0 1 2577.41 2579.73 183.06 o
2 2 0 0 2 47.85 47.67 5.02 o
2 2 0 1 -1 0.04 1.60 1.61 <
2 2 0 1 0 0.74 0.64 1.61 <
2 2 0 1 1 15.05 17.65 2.14 o
2 2 0 2 0 1.29 0.35 1.62 <
3 2 0 -2 0 1.36 0.79 1.43 <
3 2 0 -1 -1 0.55 3.68 1.52 <
3 2 0 -1 0 0.12 -0.56 1.44 <
3 2 0 -1 1 0.29 0.11 1.46 <
3 2 0 0 -2 7.19 5.85 1.59 o
3 2 0 0 -1 25.05 19.63 2.08 o
3 2 0 0 0 209.56 154.86 9.82 o
3 2 0 0 1 0.66 1.36 1.48 <
3 2 0 0 2 37.56 36.28 3.43 o
3 2 0 1 -1 0.01 -0.40 1.52 <
3 2 0 1 0 16.47 9.80 1.72 o
3 2 0 1 1 1.20 1.78 1.83 <
3 2 0 2 0 1.01 3.61 2.31 <
4 2 0 -2 0 2.05 2.14 1.89 <
4 2 0 -1 -1 104.26 93.34 8.61 o
4 2 0 -1 0 2.92 4.59 2.56 <
4 2 0 -1 1 0.00 -0.16 2.44 <
4 2 0 0 -2 5.48 5.87 2.73 <
4 2 0 0 -1 271.01 265.86 22.81 o
4 2 0 0 0 64.73 71.06 7.02 o
4 2 0 0 1 351.06 339.75 29.93 o
4 2 0 0 2 5.86 7.70 2.76 <
4 2 0 1 -1 0.18 0.40 1.96 <
4 2 0 1 0 6.96 3.49 1.94 <
4 2 0 1 1 39.97 45.69 3.56 o
4 2 0 2 0 0.10 0.00 1.97 <
5 2 0 -2 0 0.32 0.20 2.15 <
5 2 0 -1 -1 16.27 13.35 2.47 o
5 2 0 -1 0 0.04 -1.98 2.23 <
5 2 0 -1 1 0.04 1.77 2.10 <
5 2 0 0 -2 0.32 1.56 2.32 <
5 2 0 0 -1 4.73 3.49 2.29 <
5 2 0 0 0 0.07 2.06 2.20 <
5 2 0 0 1 6.14 4.66 2.19 <
5 2 0 0 2 0.92 1.17 2.18 <
5 2 0 1 -1 0.11 -2.93 2.36 <
5 2 0 1 0 0.17 1.77 2.76 <
5 2 0 1 1 11.01 14.59 3.40 o
5 2 0 2 0 0.12 -1.23 3.21 <
6 2 0 -2 0 0.15 -8.60 3.59 <
6 2 0 -1 -1 78.17 70.20 7.10 o
6 2 0 -1 0 15.42 11.78 3.43 o
6 2 0 -1 1 0.53 -1.33 3.11 <
6 2 0 0 -2 8.10 8.94 3.18 <
6 2 0 0 -1 45.02 45.69 4.27 o
6 2 0 0 0 39.50 45.56 3.69 o
6 2 0 0 1 67.99 67.13 4.89 o
6 2 0 0 2 19.26 14.66 2.41 o
6 2 0 1 -1 0.00 -0.02 2.05 <
6 2 0 1 0 9.74 14.27 2.34 o
6 2 0 1 1 33.56 30.25 2.95 o
6 2 0 2 0 0.01 2.13 1.94 <
7 2 0 -2 0 0.26 -1.73 2.12 <
7 2 0 -1 -1 0.41 6.09 2.30 <
7 2 0 -1 0 0.23 0.94 2.14 <
7 2 0 -1 1 0.02 5.26 2.47 <
7 2 0 0 -2 3.09 3.32 2.23 <
7 2 0 0 -1 1.58 0.51 2.17 <
7 2 0 0 0 5.59 9.77 2.23 o
7 2 0 0 1 1.49 3.00 3.28 <
7 2 0 0 2 3.51 -0.07 2.13 <
7 2 0 1 -1 0.01 1.92 2.18 <
7 2 0 1 0 2.58 1.63 2.11 <
7 2 0 1 1 0.18 1.57 3.18 <
7 2 0 2 0 0.00 3.35 2.11 <
-7 3 0 -2 0 1.83 4.65 2.05 <
-7 3 0 -1 -1 2.81 2.48 2.38 <
-7 3 0 -1 0 0.87 0.91 2.07 <
-7 3 0 -1 1 0.28 2.50 2.12 <
-7 3 0 0 -2 0.01 4.12 1.99 <
-7 3 0 0 -1 9.75 12.30 2.59 o
-7 3 0 0 0 22.65 19.41 2.62 o
-7 3 0 0 1 9.28 9.80 2.31 o
-7 3 0 1 -1 0.04 0.22 2.10 <
-7 3 0 1 0 0.41 4.60 2.19 <
-7 3 0 1 1 0.30 4.50 3.13 <
-7 3 0 2 0 0.30 1.10 2.20 <
-6 3 0 -2 0 9.59 8.94 2.03 o
-6 3 0 -1 -1 0.22 1.80 1.84 <
-6 3 0 -1 0 8.30 7.14 2.05 o
-6 3 0 -1 1 0.26 -0.14 2.01 <
-6 3 0 0 -2 0.08 2.83 1.87 <
-6 3 0 0 -1 0.26 0.91 1.94 <
-6 3 0 0 0 23.91 23.28 2.58 o
-6 3 0 0 1 4.15 1.92 2.03 <
-6 3 0 0 2 0.11 5.34 2.16 <
-6 3 0 1 -1 0.01 3.18 1.93 <
-6 3 0 1 0 7.59 9.22 2.17 o
-6 3 0 1 1 0.01 2.42 2.97 <
-6 3 0 2 0 5.92 5.07 2.37 <
-5 3 0 -2 0 22.79 20.76 2.66 o
-5 3 0 -1 -1 42.81 45.81 5.21 o
-5 3 0 -1 0 142.20 137.28 12.59 o
-5 3 0 -1 1 0.11 4.03 3.01 <
-5 3 0 0 -2 0.02 1.55 2.76 <
-5 3 0 0 -1 1.18 0.49 2.99 <
-5 3 0 0 0 69.50 104.82 10.05 o
-5 3 0 0 1 2.16 6.43 3.03 <
-5 3 0 0 2 0.04 2.84 2.89 <
-5 3 0 1 -1 0.17 2.97 2.31 <
-5 3 0 1 0 157.93 168.86 11.00 o
-5 3 0 1 1 10.30 10.24 2.49 o
-5 3 0 2 0 44.37 44.84 3.90 o
-4 3 0 -2 0 0.53 3.72 1.94 <
-4 3 0 -1 -1 3.74 6.11 1.94 o
-4 3 0 -1 0 76.75 82.72 5.66 o
-4 3 0 -1 1 0.13 -2.00 2.15 <
-4 3 0 0 -2 0.07 -0.63 1.78 <
-4 3 0 0 -1 0.69 4.86 1.95 <
-4 3 0 0 0 40.51 42.32 3.51 o
-4 3 0 0 1 5.38 1.18 2.13 <
-4 3 0 0 2 0.00 4.19 2.29 <
-4 3 0 1 -1 0.24 -0.45 1.92 <
-4 3 0 1 0 57.93 51.03 4.00 o
-4 3 0 1 1 8.71 6.43 2.26 <
-4 3 0 2 0 17.18 12.92 3.50 o
-3 3 0 -2 0 2.77 0.27 2.44 <
-3 3 0 -1 -1 11.20 10.59 2.39 o
-3 3 0 -1 0 1553.93 1538.58 133.25 o
-3 3 0 -1 1 0.02 -3.06 2.58 <
-3 3 0 0 -2 0.19 1.18 2.13 <
-3 3 0 0 -1 0.17 -0.26 2.22 <
-3 3 0 0 0 624.34 661.49 57.80 o
-3 3 0 0 1 1.97 0.89 2.55 <
-3 3 0 0 2 0.28 5.14 2.58 <
-3 3 0 1 -1 0.15 1.34 1.52 <
-3 3 0 1 0 1604.47 1588.35 97.84 o
-3 3 0 1 1 5.33 2.16 2.18 <
-3 3 0 2 0 2.48 5.65 1.77 o
-2 3 0 -2 0 40.70 39.26 2.89 o
-2 3 0 -1 -1 5.53 7.47 1.38 o
-2 3 0 -1 0 0.39 1.16 1.32 <
-2 3 0 -1 1 0.16 0.96 1.40 <
-2 3 0 0 -2 0.11 1.60 1.19 <
-2 3 0 0 -1 0.08 -0.77 1.31 <
-2 3 0 0 0 197.97 163.25 10.37 o
-2 3 0 0 1 5.65 9.93 1.64 o
-2 3 0 0 2 0.32 -1.04 1.55 <
-2 3 0 1 -1 0.06 0.19 1.32 <
-2 3 0 1 0 22.51 18.46 1.95 o
-2 3 0 1 1 7.81 7.19 1.63 o
-2 3 0 2 0 8.50 9.60 1.66 o
-1 3 0 -2 0 2.95 5.63 1.31 o
-1 3 0 -1 -1 114.58 128.04 8.02 o
-1 3 0 -1 0 349.09 370.57 22.84 o
-1 3 0 -1 1 0.01 -0.12 1.28 <
-1 3 0 0 -2 0.32 1.19 1.30 <
-1 3 0 0 -1 115.25 110.94 7.11 o
-1 3 0 0 0 881.64 861.20 53.03 o
-1 3 0 0 1 78.75 74.17 4.88 o
-1 3 0 0 2 0.13 -0.28 1.58 <
-1 3 0 1 -1 0.49 0.95 1.29 <
-1 3 0 1 0 308.85 314.03 19.61 o
-1 3 0 1 1 207.55 197.08 12.25 o
-1 3 0 2 0 1.31 0.18 1.38 <
0 3 0 -2 0 0.25 2.29 1.36 <
0 3 0 -1 -1 0.84 1.48 1.71 <
0 3 0 -1 0 0.12 0.18 1.35 <
0 3 0 -1 1 0.10 -3.70 1.49 <
0 3 0 0 -2 0.91 -2.11 1.98 <
0 3 0 0 -1 0.18 0.16 1.92 <
0 3 0 0 0 0.21 0.93 1.87 <
0 3 0 0 1 0.12 1.90 1.89 <
0 3 0 0 2 0.02 -0.20 1.88 <
0 3 0 1 -1 0.03 0.94 1.88 <
0 3 0 1 0 0.02 0.24 1.92 <
0 3 0 1 1 0.33 0.95 1.94 <
0 3 0 2 0 0.38 1.02 2.08 <
1 3 0 -2 0 2.48 -1.93 3.23 <
1 3 0 -1 -1 134.63 122.76 15.96 o
1 3 0 -1 0 104.21 105.90 9.88 o
1 3 0 -1 1 0.04 0.88 1.70 <
1 3 0 0 -2 3.35 0.79 2.35 <
1 3 0 0 -1 346.21 364.71 32.03 o
1 3 0 0 0 876.70 823.63 59.08 o
1 3 0 0 1 325.30 312.10 22.14 o
1 3 0 0 2 2.30 2.57 1.86 <
1 3 0 1 -1 0.35 -1.88 2.02 <
1 3 0 1 0 94.20 80.35 5.95 o
1 3 0 1 1 190.03 207.71 14.92 o
1 3 0 2 0 0.31 0.04 1.90 <
2 3 0 -2 0 2.20 1.48 1.87 <
2 3 0 -1 -1 12.94 6.43 2.02 o
2 3 0 -1 0 1.16 3.36 1.94 <
2 3 0 -1 1 0.15 -0.49 2.51 <
2 3 0 0 -2 40.41 37.13 3.49 o
2 3 0 0 -1 0.51 0.19 1.97 <
2 3 0 0 0 219.75 170.55 12.32 o
2 3 0 0 1 32.39 14.30 3.14 o
2 3 0 0 2 7.04 4.06 2.04 <
2 3 0 1 -1 0.02 -1.90 2.09 <
2 3 0 1 0 7.71 14.71 3.13 o
2 3 0 1 1 6.56 8.26 2.99 <
2 3 0 2 0 0.78 -0.68 2.82 <
3 3 0 -2 0 1.39 1.73 2.05 <
3 3 0 -1 -1 9.29 10.91 2.38 o
3 3 0 -1 0 0.95 2.40 2.18 <
3 3 0 -1 1 0.01 1.53 2.18 <
3 3 0 0 -2 2.05 4.19 2.06 <
3 3 0 0 -1 1518.35 1494.56 106.34 o
3 3 0 0 0 606.82 645.17 46.10 o
3 3 0 0 1 1560.91 1582.88 112.15 o
3 3 0 0 2 3.91 3.46 2.39 <
3 3 0 1 -1 0.08 -0.33 2.85 <
3 3 0 1 0 0.02 0.52 2.37 <
3 3 0 1 1 8.03 4.27 3.07 <
3 3 0 2 0 0.90 -1.43 3.02 <
4 3 0 -2 0 1.03 1.30 2.09 <
4 3 0 -1 -1 6.37 4.49 3.30 <
4 3 0 -1 0 1.87 -2.48 3.33 <
4 3 0 -1 1 0.10 3.04 3.31 <
4 3 0 0 -2 0.70 5.35 3.43 <
4 3 0 0 -1 86.43 69.37 7.12 o
4 3 0 0 0 49.12 33.83 4.80 o
4 3 0 0 1 53.76 47.74 5.60 o
4 3 0 0 2 10.06 11.55 3.61 o
4 3 0 1 -1 0.52 4.86 2.83 <
4 3 0 1 0 0.54 6.13 2.88 <
4 3 0 1 1 6.55 4.52 2.84 <
4 3 0 2 0 0.69 0.93 2.93 <
5 3 0 -2 0 0.64 -0.98 2.52 <
5 3 0 -1 -1 36.46 30.81 3.44 o
5 3 0 -1 0 5.82 -1.65 2.66 <
5 3 0 -1 1 0.80 4.33 2.57 <
5 3 0 0 -2 24.16 21.94 3.03 o
5 3 0 0 -1 128.54 115.96 7.88 o
5 3 0 0 0 61.57 110.89 7.88 o
5 3 0 0 1 143.76 164.85 12.32 o
5 3 0 0 2 37.26 35.82 4.26 o
5 3 0 1 -1 0.01 2.32 2.53 <
5 3 0 1 0 0.33 -1.18 3.00 <
5 3 0 1 1 10.54 22.68 4.45 o
5 3 0 2 0 0.12 1.53 4.46 <
6 3 0 -2 0 0.81 4.05 3.28 <
6 3 0 -1 -1 0.86 1.44 4.62 <
6 3 0 -1 0 0.48 -0.38 3.32 <
6 3 0 -1 1 0.11 0.74 2.95 <
6 3 0 0 -2 8.56 4.43 3.16 <
6 3 0 0 -1 5.49 12.19 3.43 o
6 3 0 0 0 26.80 26.29 4.42 o
6 3 0 0 1 7.09 7.75 2.25 o
6 3 0 0 2 7.02 8.88 2.66 o
6 3 0 1 -1 0.07 1.56 2.19 <
6 3 0 1 0 4.09 0.47 3.37 <
6 3 0 1 1 0.39 -1.15 3.21 <
6 3 0 2 0 0.06 2.27 2.18 <
7 3 0 -2 0 0.04 1.85 2.38 <
7 3 0 -1 -1 0.64 4.86 3.15 <
7 3 0 -1 0 9.17 5.86 2.43 <
7 3 0 -1 1 0.00 3.79 2.40 <
7 3 0 0 -2 0.70 1.18 2.42 <
7 3 0 0 -1 0.22 5.27 2.36 <
7 3 0 0 0 20.60 16.75 3.55 o
7 3 0 0 1 0.48 0.24 2.40 <
7 3 0 0 2 1.22 4.00 2.29 <
7 3 0 1 -1 0.01 8.67 2.34 o
7 3 0 1 0 5.98 10.16 3.15 o
7 3 0 1 1 0.29 0.14 2.20 <
-7 4 0 0 -2 0.04 3.51 2.01 <
-6 4 0 -2 0 0.78 0.98 2.36 <
-6 4 0 -1 -1 2.32 2.83 2.04 <
-6 4 0 -1 0 2.61 10.00 2.28 o
-6 4 0 -1 1 0.35 -2.20 2.18 <
-6 4 0 0 -2 0.27 4.15 1.97 <
-6 4 0 0 -1 3.28 5.08 3.06 <
-6 4 0 0 0 42.31 55.43 4.30 o
-6 4 0 0 1 1.97 2.70 2.24 <
-6 4 0 0 2 0.01 1.57 2.25 <
-6 4 0 1 -1 0.13 -1.39 2.16 <
-6 4 0 1 0 1.38 3.90 2.32 <
-6 4 0 1 1 0.72 0.01 2.59 <
-6 4 0 2 0 1.81 6.21 2.39 <
-5 4 0 -2 0 27.49 24.51 2.65 o
-5 4 0 -1 -1 0.11 6.71 2.85 <
-5 4 0 -1 0 2.77 7.35 2.86 <
-5 4 0 -1 1 0.55 -0.43 2.76 <
-5 4 0 0 -2 0.05 1.82 2.80 <
-5 4 0 0 -1 0.54 6.39 2.86 <
-5 4 0 0 0 71.07 64.20 6.77 o
-5 4 0 0 1 1.09 5.83 4.16 <
-5 4 0 0 2 0.18 2.64 2.95 <
-5 4 0 1 -1 0.01 -1.06 2.91 <
-5 4 0 1 0 6.76 8.85 3.09 <
-5 4 0 1 1 2.06 0.57 2.76 <
-5 4 0 2 0 8.72 10.84 3.44 o
-4 4 0 -2 0 13.43 10.27 2.59 o
-4 4 0 -1 -1 4.70 2.89 2.18 <
-4 4 0 -1 0 483.26 494.88 30.64 o
-4 4 0 -1 1 0.10 3.15 2.44 <
-4 4 0 0 -2 0.02 -0.54 2.18 <
-4 4 0 0 -1 0.44 0.89 2.25 <
-4 4 0 0 0 157.75 255.82 16.17 o
-4 4 0 0 1 0.04 -0.19 2.49 <
-4 4 0 0 2 0.24 3.06 2.48 <
-4 4 0 1 -1 0.18 3.17 2.38 <
-4 4 0 1 0 495.64 514.16 31.89 o
-4 4 0 1 1 0.63 0.44 2.52 <
-4 4 0 2 0 13.48 9.48 4.04 <
-3 4 0 -2 0 14.76 11.16 2.20 o
-3 4 0 -1 -1 0.49 -1.27 2.86 <
-3 4 0 -1 0 57.25 47.00 5.38 o
-3 4 0 -1 1 0.04 -2.09 3.25 <
-3 4 0 0 -2 0.58 -4.21 2.74 <
-3 4 0 0 -1 6.67 4.81 2.95 <
-3 4 0 0 0 44.75 47.61 5.44 o
-3 4 0 0 1 0.03 -4.23 3.55 <
-3 4 0 0 2 0.01 0.56 3.50 <
-3 4 0 1 -1 0.66 0.11 2.33 <
-3 4 0 1 0 83.41 86.05 5.90 o
-3 4 0 1 1 19.12 20.49 2.76 o
-3 4 0 2 0 0.72 4.57 2.20 <
-2 4 0 -2 0 8.13 8.86 1.85 o
-2 4 0 -1 -1 74.06 78.89 5.24 o
-2 4 0 -1 0 378.45 370.77 22.90 o
-2 4 0 -1 1 0.02 -0.92 1.98 <
-2 4 0 0 -2 0.02 0.78 1.59 <
-2 4 0 0 -1 6.28 6.29 1.78 o
-2 4 0 0 0 64.60 82.54 5.66 o
-2 4 0 0 1 11.76 2.00 2.41 <
-2 4 0 0 2 0.14 -0.91 2.00 <
-2 4 0 1 -1 0.24 0.36 1.74 <
-2 4 0 1 0 342.03 322.48 20.08 o
-2 4 0 1 1 108.78 104.12 6.90 o
-2 4 0 2 0 4.32 4.48 2.01 <
-1 4 0 -2 0 7.16 8.10 1.70 o
-1 4 0 -1 -1 10.33 15.09 1.98 o
-1 4 0 -1 0 1.27 1.10 1.64 <
-1 4 0 -1 1 0.02 -1.35 1.73 <
-1 4 0 0 -2 0.98 1.84 1.57 <
-1 4 0 0 -1 3.84 1.68 1.64 <
-1 4 0 0 0 1.25 -1.70 1.76 <
-1 4 0 0 1 1.39 0.32 1.78 <
-1 4 0 0 2 0.66 1.05 1.80 <
-1 4 0 1 -1 0.10 -2.20 1.73 <
-1 4 0 1 0 0.46 -1.05 1.82 <
-1 4 0 1 1 7.23 2.78 1.87 <
-1 4 0 2 0 5.75 6.40 1.94 o
0 4 0 -2 0 0.09 1.90 1.66 <
0 4 0 -1 -1 529.34 521.73 37.39 o
0 4 0 -1 0 220.56 219.68 13.86 o
0 4 0 -1 1 0.01 0.15 1.69 <
0 4 0 0 -2 0.52 -1.22 2.16 <
0 4 0 0 -1 224.74 221.95 16.30 o
0 4 0 0 0 285.69 307.91 26.92 o
0 4 0 0 1 149.72 137.23 12.69 o
0 4 0 0 2 1.42 4.84 2.64 <
0 4 0 1 -1 0.75 1.63 2.46 <
0 4 0 1 0 188.78 144.21 12.99 o
0 4 0 1 1 624.20 613.15 52.69 o
0 4 0 2 0 0.16 3.24 2.70 <
1 4 0 -2 0 0.34 2.14 2.28 <
1 4 0 -1 -1 12.86 13.63 2.88 o
1 4 0 -1 0 3.47 2.54 2.35 <
1 4 0 -1 1 0.67 -0.70 2.54 <
1 4 0 0 -2 5.58 10.46 2.37 o
1 4 0 0 -1 2.76 1.23 2.22 <
1 4 0 0 0 0.09 1.62 2.28 <
1 4 0 0 1 0.15 2.88 2.30 <
1 4 0 0 2 3.53 -0.84 2.43 <
1 4 0 1 -1 0.07 1.85 2.32 <
1 4 0 1 0 0.37 2.04 2.34 <
1 4 0 1 1 2.40 3.00 2.46 <
1 4 0 2 0 1.04 -0.59 2.48 <
2 4 0 -2 0 1.16 0.20 3.15 <
2 4 0 -1 -1 72.65 69.38 5.88 o
2 4 0 -1 0 6.71 9.73 3.42 <
2 4 0 -1 1 0.18 1.28 2.36 <
2 4 0 0 -2 8.96 12.52 2.74 o
2 4 0 0 -1 372.64 375.56 33.27 o
2 4 0 0 0 68.37 92.07 9.24 o
2 4 0 0 1 337.74 341.77 24.68 o
2 4 0 0 2 3.98 1.39 3.02 <
2 4 0 1 -1 0.15 -0.82 3.51 <
2 4 0 1 0 4.34 3.14 2.70 <
2 4 0 1 1 103.34 102.08 7.71 o
2 4 0 2 0 1.12 2.03 2.70 <
3 4 0 -2 0 1.38 -0.73 2.79 <
3 4 0 -1 -1 0.12 3.02 2.88 <
3 4 0 -1 0 0.06 -1.92 2.82 <
3 4 0 -1 1 0.06 -3.12 2.90 <
3 4 0 0 -2 17.19 14.08 3.25 o
3 4 0 0 -1 61.55 53.59 5.08 o
3 4 0 0 0 50.35 45.46 4.69 o
3 4 0 0 1 89.71 83.75 6.93 o
3 4 0 0 2 0.02 1.16 2.96 <
3 4 0 1 -1 0.28 6.84 3.08 <
3 4 0 1 0 2.22 1.98 3.04 <
3 4 0 1 1 19.12 17.85 3.44 o
3 4 0 2 0 0.91 0.39 3.63 <
4 4 0 -2 0 0.83 4.35 3.21 <
4 4 0 -1 -1 2.09 4.17 4.05 <
4 4 0 -1 0 0.45 2.17 3.98 <
4 4 0 -1 1 1.15 1.54 4.08 <
4 4 0 0 -2 10.15 9.97 4.39 <
4 4 0 0 -1 449.21 412.06 36.07 o
4 4 0 0 0 142.17 243.49 21.50 o
4 4 0 0 1 448.92 480.09 41.68 o
4 4 0 0 2 9.37 6.37 4.66 <
4 4 0 1 -1 0.04 -0.16 4.17 <
4 4 0 1 0 0.08 9.27 3.50 <
4 4 0 1 1 0.35 8.94 3.43 <
4 4 0 2 0 0.43 -1.01 3.24 <
5 4 0 -2 0 1.07 -4.52 3.15 <
5 4 0 -1 -1 0.22 -0.86 5.63 <
5 4 0 -1 0 0.76 -2.16 5.64 <
5 4 0 -1 1 0.14 12.05 3.87 o
5 4 0 0 -2 25.39 16.75 3.29 o
5 4 0 0 -1 2.07 8.03 3.01 <
5 4 0 0 0 79.82 62.88 7.21 o
5 4 0 0 1 6.43 7.18 6.08 <
5 4 0 0 2 10.56 14.27 6.33 <
5 4 0 1 -1 0.30 -1.37 2.79 <
5 4 0 1 0 0.42 2.67 2.75 <
5 4 0 1 1 0.21 11.49 3.75 o
5 4 0 2 0 0.33 -3.56 4.75 <
6 4 0 -2 0 0.17 5.93 4.82 <
6 4 0 -1 -1 0.06 2.96 4.60 <
6 4 0 -1 0 2.80 7.79 5.15 <
6 4 0 -1 1 0.03 -1.48 4.61 <
6 4 0 0 -2 0.80 5.76 3.47 <
6 4 0 0 -1 1.30 7.21 3.44 <
6 4 0 0 0 34.82 49.72 5.92 o
6 4 0 0 1 0.69 7.85 3.16 <
6 4 0 0 2 2.04 -1.76 3.05 <
6 4 0 1 -1 0.01 3.80 2.92 <
6 4 0 1 0 0.73 2.23 3.35 <
6 4 0 1 1 0.90 2.19 3.25 <
6 4 0 2 0 0.11 -3.26 3.23 <
7 4 0 -2 0 0.38 1.04 2.45 <
-6 5 0 -1 -1 0.31 9.39 3.26 <
-6 5 0 -1 0 0.20 3.52 2.22 <
-6 5 0 0 -2 0.08 1.00 2.20 <
-6 5 0 0 -1 0.04 -2.92 2.28 <
-6 5 0 0 0 4.47 5.35 2.67 <
-6 5 0 1 -1 0.43 4.34 2.27 <
-6 5 0 1 0 0.01 1.10 2.35 <
-6 5 0 2 0 0.42 4.35 2.42 <
-5 5 0 -2 0 1.05 1.14 2.34 <
-5 5 0 -1 -1 1.40 2.90 2.18 <
-5 5 0 -1 0 9.25 29.49 3.45 o
-5 5 0 -1 1 0.89 3.44 2.79 <
-5 5 0 0 -2 0.39 0.32 2.76 <
-5 5 0 0 -1 0.01 -1.37 3.04 <
-5 5 0 0 0 152.82 196.97 18.03 o
-5 5 0 0 1 0.02 0.92 3.16 <
-5 5 0 0 2 0.03 6.45 3.33 <
-5 5 0 1 -1 0.04 2.81 2.99 <
-5 5 0 1 0 12.17 29.87 6.34 o
-5 5 0 1 1 1.27 1.33 3.29 <
-5 5 0 2 0 0.21 -8.06 3.68 <
-4 5 0 -2 0 12.77 7.65 2.93 <
-4 5 0 -1 -1 0.56 3.63 2.17 <
-4 5 0 -1 0 5.25 8.38 3.15 <
-4 5 0 -1 1 0.60 2.85 2.22 <
-4 5 0 0 -2 0.03 1.68 2.25 <
-4 5 0 0 -1 1.53 -0.35 2.20 <
-4 5 0 0 0 81.11 72.75 5.28 o
-4 5 0 0 1 0.26 9.92 2.34 o
-4 5 0 0 2 0.20 6.03 2.33 <
-4 5 0 1 -1 0.12 7.14 3.23 <
-4 5 0 1 0 3.21 8.98 2.34 o
-4 5 0 1 1 0.07 6.64 2.30 <
-4 5 0 2 0 29.83 22.03 2.80 o
-3 5 0 -2 0 53.70 45.60 3.95 o
-3 5 0 -1 -1 29.56 33.60 3.87 o
-3 5 0 -1 0 192.71 206.17 18.93 o
-3 5 0 -1 1 0.27 3.18 3.77 <
-3 5 0 0 -2 0.04 -1.82 3.54 <
-3 5 0 0 -1 6.43 2.85 3.72 <
-3 5 0 0 0 92.36 115.78 11.16 o
-3 5 0 0 1 1.88 2.15 4.52 <
-3 5 0 0 2 0.10 1.63 3.53 <
-3 5 0 1 -1 0.26 0.19 3.71 <
-3 5 0 1 0 172.44 172.01 15.77 o
-3 5 0 1 1 27.10 17.33 4.29 o
-3 5 0 2 0 32.10 30.86 3.78 o
-2 5 0 -2 0 1.43 1.96 2.28 <
-2 5 0 -1 -1 17.22 13.29 2.53 o
-2 5 0 -1 0 10.02 8.55 2.43 o
-2 5 0 -1 1 0.10 1.45 2.43 <
-2 5 0 0 -2 0.08 0.70 2.24 <
-2 5 0 0 -1 1.33 4.32 2.33 <
-2 5 0 0 0 0.08 4.03 2.41 <
-2 5 0 0 1 0.47 -1.34 2.47 <
-2 5 0 0 2 0.03 3.08 2.60 <
-2 5 0 1 -1 0.13 3.45 2.43 <
-2 5 0 1 0 3.47 4.38 2.45 <
-2 5 0 1 1 12.69 8.17 2.67 o
-2 5 0 2 0 0.21 0.75 2.54 <
-1 5 0 -2 0 5.95 6.81 2.33 <
-1 5 0 -1 -1 298.22 257.17 16.31 o
-1 5 0 -1 0 193.30 197.28 12.53 o
-1 5 0 -1 1 0.15 3.05 2.42 <
-1 5 0 0 -2 0.45 3.44 2.27 <
-1 5 0 0 -1 4.74 9.07 2.46 o
-1 5 0 0 0 4.40 18.85 2.83 o
-1 5 0 0 1 1.45 11.49 2.63 o
-1 5 0 0 2 0.01 1.22 2.51 <
-1 5 0 1 -1 0.13 5.30 2.38 <
-1 5 0 1 0 151.52 111.51 7.74 o
-1 5 0 1 1 275.35 237.15 14.94 o
-1 5 0 2 0 1.38 0.32 2.57 <
0 5 0 -2 0 0.15 -0.37 3.25 <
0 5 0 -1 -1 0.85 7.19 3.26 <
0 5 0 -1 0 1.35 2.74 2.37 <
0 5 0 -1 1 0.42 3.85 2.41 <
0 5 0 0 -2 0.98 2.44 2.88 <
0 5 0 0 -1 1.40 3.38 2.88 <
0 5 0 0 0 0.26 1.20 2.46 <
0 5 0 0 1 2.13 2.08 2.43 <
0 5 0 0 2 2.54 6.36 3.54 <
0 5 0 1 -1 0.01 5.71 3.42 <
0 5 0 1 0 0.03 -0.09 3.46 <
0 5 0 1 1 0.50 3.02 3.62 <
0 5 0 2 0 1.65 3.81 3.62 <
1 5 0 -2 0 0.10 1.71 3.32 <
1 5 0 -1 -1 291.12 267.76 24.07 o
1 5 0 -1 0 4.88 15.80 3.79 o
1 5 0 -1 1 0.42 -0.66 3.48 <
1 5 0 0 -2 4.47 7.09 3.45 <
1 5 0 0 -1 194.65 204.63 14.77 o
1 5 0 0 0 7.77 22.34 3.68 o
1 5 0 0 1 128.24 121.18 9.48 o
1 5 0 0 2 0.58 2.42 3.20 <
1 5 0 1 -1 0.38 0.35 3.27 <
1 5 0 1 0 1.47 6.94 3.26 <
1 5 0 1 1 285.22 243.33 17.83 o
1 5 0 2 0 1.16 3.87 3.73 <
2 5 0 -2 0 0.74 -1.73 3.02 <
2 5 0 -1 -1 17.89 12.72 3.35 o
2 5 0 -1 0 1.16 6.55 3.12 <
2 5 0 -1 1 0.09 3.83 3.24 <
2 5 0 0 -2 2.64 4.55 4.41 <
2 5 0 0 -1 9.21 6.87 3.20 <
2 5 0 0 0 1.45 -2.26 3.25 <
2 5 0 0 1 7.11 2.42 3.42 <
2 5 0 0 2 0.13 1.98 3.42 <
2 5 0 1 -1 0.20 -2.94 3.28 <
2 5 0 1 0 0.44 3.06 3.27 <
2 5 0 1 1 15.90 15.86 4.23 o
2 5 0 2 0 0.30 1.57 3.88 <
3 5 0 -2 0 1.08 0.80 3.42 <
3 5 0 -1 -1 27.22 16.57 3.78 o
3 5 0 -1 0 2.68 6.79 3.67 <
3 5 0 -1 1 0.64 6.88 3.11 <
3 5 0 0 -2 47.11 27.64 8.33 o
3 5 0 0 -1 174.60 186.12 24.79 o
3 5 0 0 0 74.49 109.20 16.12 o
3 5 0 0 1 157.96 157.92 10.25 o
3 5 0 0 2 28.54 22.28 4.73 o
3 5 0 1 -1 0.09 8.10 3.55 <
3 5 0 1 0 1.90 -1.10 2.74 <
3 5 0 1 1 17.93 18.78 3.09 o
3 5 0 2 0 0.15 -1.18 3.74 <
4 5 0 -2 0 0.82 -2.33 3.52 <
4 5 0 -1 -1 0.18 8.31 4.10 <
4 5 0 -1 0 1.14 2.61 3.92 <
4 5 0 -1 1 0.14 0.83 3.84 <
4 5 0 0 -2 13.08 9.58 4.15 <
4 5 0 0 -1 7.32 7.47 4.03 <
4 5 0 0 0 83.74 59.85 6.83 o
4 5 0 0 1 3.67 11.97 4.03 <
4 5 0 0 2 26.10 21.71 4.45 o
4 5 0 1 -1 0.18 5.28 3.70 <
4 5 0 1 0 0.61 3.98 3.00 <
4 5 0 1 1 0.36 1.79 3.03 <
4 5 0 2 0 0.45 3.11 3.47 <
5 5 0 -2 0 0.32 -0.37 3.39 <
5 5 0 -1 -1 0.04 1.82 3.28 <
5 5 0 -1 0 0.03 -1.15 3.25 <
5 5 0 -1 1 0.00 3.80 3.17 <
5 5 0 0 -2 1.11 12.48 4.43 <
5 5 0 0 -1 7.21 15.08 5.11 <
5 5 0 0 0 140.34 158.51 12.31 o
5 5 0 0 1 8.69 28.27 4.21 o
5 5 0 0 2 0.39 -1.01 3.47 <
5 5 0 1 -1 0.02 -0.12 3.38 <
5 5 0 1 0 0.04 0.00 4.10 <
5 5 0 1 1 0.73 8.51 5.48 <
5 5 0 2 0 0.52 9.77 5.24 <
6 5 0 -2 0 0.42 6.57 5.46 <
6 5 0 -1 -1 0.00 1.75 5.04 <
6 5 0 -1 0 0.00 -0.87 5.37 <
6 5 0 -1 1 0.01 8.07 5.27 <
6 5 0 0 -1 0.18 -0.23 3.61 <
6 5 0 0 0 3.64 9.79 3.43 <
6 5 0 0 1 0.00 1.56 3.22 <
6 5 0 0 2 0.12 -3.34 3.30 <
-5 6 0 -2 0 0.28 5.65 2.40 <
-5 6 0 -1 -1 0.34 -0.52 2.34 <
-5 6 0 -1 0 0.03 1.39 2.45 <
-5 6 0 0 -2 0.11 2.30 2.31 <
-5 6 0 0 -1 0.01 5.78 2.49 <
-5 6 0 0 0 4.79 0.47 2.90 <
-5 6 0 1 -1 0.67 7.27 3.32 <
-5 6 0 1 0 0.02 -1.43 3.30 <
-4 6 0 -2 0 1.20 -7.42 3.47 <
-4 6 0 -1 -1 0.02 0.88 3.88 <
-4 6 0 -1 0 1.09 12.50 2.88 o
-4 6 0 -1 1 0.43 2.97 2.64 <
-4 6 0 0 -2 0.42 -0.59 2.23 <
-4 6 0 0 -1 3.84 3.14 2.37 <
-4 6 0 0 0 56.03 70.84 5.43 o
-4 6 0 0 1 1.64 1.82 2.55 <
-4 6 0 0 2 0.01 0.14 2.60 <
-4 6 0 1 -1 0.01 3.01 2.43 <
-4 6 0 1 0 3.98 8.20 2.67 o
-4 6 0 1 1 3.23 8.71 2.65 o
-4 6 0 2 0 2.55 1.62 2.56 <
-3 6 0 -2 0 9.20 9.84 2.35 o
-3 6 0 -1 -1 0.38 4.29 2.24 <
-3 6 0 -1 0 6.08 17.37 2.90 o
-3 6 0 -1 1 0.31 1.05 2.29 <
-3 6 0 0 -2 0.04 -0.98 3.35 <
-3 6 0 0 -1 0.91 -0.21 3.39 <
-3 6 0 0 0 34.96 30.13 4.76 o
-3 6 0 0 1 3.53 5.74 3.69 <
-3 6 0 0 2 0.02 0.43 3.84 <
-3 6 0 1 -1 0.03 -4.94 5.37 <
-3 6 0 1 0 9.93 16.65 4.01 o
-3 6 0 1 1 1.77 3.04 3.79 <
-3 6 0 2 0 16.70 13.46 3.07 o
-2 6 0 -2 0 31.21 24.17 4.58 o
-2 6 0 -1 -1 114.47 99.05 6.98 o
-2 6 0 -1 0 97.64 104.95 7.16 o
-2 6 0 -1 1 0.00 -1.48 2.33 <
-2 6 0 0 -2 0.05 3.05 2.68 <
-2 6 0 0 -1 24.03 19.88 3.04 o
-2 6 0 0 0 69.25 60.78 4.81 o
-2 6 0 0 1 25.11 21.77 4.29 o
-2 6 0 0 2 0.06 2.76 2.48 <
-2 6 0 1 -1 0.36 -0.37 2.45 <
-2 6 0 1 0 74.88 72.76 7.68 o
-2 6 0 1 1 56.12 51.96 4.37 o
-2 6 0 2 0 16.34 9.20 2.58 o
-1 6 0 -2 0 1.28 5.36 2.75 <
-1 6 0 -1 -1 30.86 23.09 3.35 o
-1 6 0 -1 0 0.48 2.54 2.69 <
-1 6 0 -1 1 0.04 3.51 2.69 <
-1 6 0 0 -2 0.13 1.80 2.74 <
-1 6 0 0 -1 0.11 1.01 2.80 <
-1 6 0 0 0 0.02 -1.64 2.68 <
-1 6 0 0 1 0.74 1.51 2.55 <
-1 6 0 0 2 0.15 2.74 2.44 <
-1 6 0 1 -1 0.01 2.32 2.67 <
-1 6 0 1 0 1.06 -1.10 2.62 <
-1 6 0 1 1 12.69 12.00 2.69 o
-1 6 0 2 0 0.23 4.78 3.73 <
0 6 0 -2 0 0.60 1.81 3.47 <
0 6 0 -1 -1 164.81 143.74 11.41 o
0 6 0 -1 0 9.69 10.63 3.69 <
0 6 0 -1 1 0.23 -0.46 3.43 <
0 6 0 0 -2 0.13 2.31 3.57 <
0 6 0 0 -1 9.41 8.91 3.77 <
0 6 0 0 0 0.09 1.75 3.45 <
0 6 0 0 1 3.37 8.57 3.47 <
0 6 0 0 2 0.50 2.06 3.65 <
0 6 0 1 -1 0.07 1.64 3.96 <
0 6 0 1 0 3.70 0.80 3.70 <
1 6 0 -2 0 0.27 4.43 4.03 <
1 6 0 -1 -1 25.78 18.08 4.64 o
1 6 0 -1 0 0.90 5.81 4.12 <
1 6 0 -1 1 0.08 4.52 3.82 <
1 6 0 0 -2 0.01 1.28 4.08 <
1 6 0 0 -1 0.44 4.49 3.92 <
1 6 0 0 0 0.08 -0.21 3.55 <
1 6 0 0 1 0.01 2.51 6.77 <
1 6 0 0 2 0.17 0.70 3.23 <
1 6 0 1 -1 0.00 -1.48 3.49 <
1 6 0 1 0 0.18 -4.11 6.77 <
1 6 0 1 1 19.60 19.39 3.54 o
1 6 0 2 0 0.09 -1.71 3.24 <
2 6 0 -2 0 0.44 7.09 3.45 <
2 6 0 -1 -1 105.26 90.85 7.75 o
2 6 0 -1 0 18.25 20.96 3.86 o
2 6 0 -1 1 0.18 1.02 6.60 <
2 6 0 0 -2 27.84 22.29 3.75 o
2 6 0 0 -1 95.53 109.92 15.90 o
2 6 0 0 0 55.75 67.46 11.56 o
2 6 0 0 1 64.88 66.51 6.18 o
2 6 0 0 2 12.20 10.56 3.48 o
2 6 0 1 -1 0.18 0.14 3.13 <
2 6 0 1 0 15.42 17.18 4.25 o
2 6 0 1 1 49.52 60.73 6.35 o
2 6 0 2 0 0.03 4.68 3.17 <
3 6 0 -2 0 0.48 1.31 2.58 <
3 6 0 -1 -1 0.66 4.31 2.58 <
3 6 0 -1 0 0.68 -1.64 2.59 <
3 6 0 -1 1 0.10 1.15 3.09 <
3 6 0 0 -2 10.67 7.15 3.31 <
3 6 0 0 -1 11.36 10.48 2.84 o
3 6 0 0 0 37.78 26.95 3.37 o
3 6 0 0 1 9.15 8.82 3.30 <
3 6 0 0 2 12.90 8.76 3.37 <
3 6 0 1 -1 0.13 -1.17 2.66 <
3 6 0 1 0 5.06 7.38 2.74 <
3 6 0 1 1 0.71 0.54 3.29 <
3 6 0 2 0 0.17 5.22 4.16 <
4 6 0 -2 0 0.13 3.44 3.33 <
4 6 0 -1 -1 0.47 -4.57 4.28 <
4 6 0 -1 0 3.92 1.12 4.12 <
4 6 0 -1 1 0.00 -0.15 4.06 <
4 6 0 0 -2 1.60 -0.50 4.28 <
4 6 0 0 -1 0.76 11.52 4.49 <
4 6 0 0 0 45.64 68.34 7.98 o
4 6 0 0 1 2.84 2.27 4.19 <
4 6 0 0 2 1.80 6.20 4.25 <
4 6 0 1 -1 0.06 7.13 4.30 <
4 6 0 1 0 2.04 1.56 2.88 <
4 6 0 1 1 0.24 -0.73 2.81 <
4 6 0 2 0 0.29 3.74 2.81 <
5 6 0 -2 0 0.41 4.45 3.65 <
5 6 0 -1 -1 0.01 0.44 3.67 <
5 6 0 -1 0 0.03 -0.55 3.58 <
5 6 0 -1 1 0.03 6.93 3.52 <
5 6 0 0 -2 0.28 4.31 3.60 <
5 6 0 0 -1 0.01 -0.19 3.58 <
5 6 0 0 0 4.59 18.08 4.58 o
5 6 0 0 1 0.12 1.65 3.50 <
-4 7 0 0 -2 0.18 7.00 3.46 <
-3 7 0 -2 0 0.97 4.79 2.66 <
-3 7 0 -1 -1 0.78 -6.19 3.37 <
-3 7 0 -1 0 0.33 8.73 2.86 o
-3 7 0 -1 1 0.38 -2.05 2.81 <
-3 7 0 0 -2 0.05 0.44 2.60 <
-3 7 0 0 -1 17.50 7.64 2.84 <
-3 7 0 0 0 40.42 35.58 3.89 o
-3 7 0 0 1 14.34 6.03 3.51 <
-3 7 0 1 -1 0.02 4.50 4.16 <
-3 7 0 1 0 1.93 6.25 4.22 <
-3 7 0 1 1 1.00 2.72 4.14 <
-3 7 0 2 0 3.96 12.00 4.39 <
-2 7 0 -2 0 5.82 8.79 4.02 <
-2 7 0 -1 -1 0.04 3.10 3.63 <
-2 7 0 -1 0 1.03 -3.13 4.00 <
-2 7 0 -1 1 0.09 1.50 3.12 <
-2 7 0 0 -2 0.01 0.07 2.56 <
-2 7 0 0 -1 0.42 -0.18 2.72 <
-2 7 0 0 0 9.48 8.66 2.83 o
-2 7 0 0 1 2.61 8.16 2.88 <
-2 7 0 0 2 0.01 1.48 2.89 <
-2 7 0 1 -1 0.10 -0.86 2.61 <
-2 7 0 1 0 4.60 5.19 2.79 <
-2 7 0 1 1 1.51 4.15 2.88 <
-2 7 0 2 0 9.16 6.59 2.89 <
-1 7 0 -2 0 5.79 8.83 2.78 o
-1 7 0 -1 -1 76.44 76.81 5.82 o
-1 7 0 -1 0 10.50 10.04 2.88 o
-1 7 0 -1 1 0.10 -0.37 2.74 <
-1 7 0 0 -2 0.55 -1.74 3.16 <
-1 7 0 0 -1 9.07 8.44 2.79 o
-1 7 0 0 0 4.84 3.00 2.81 <
-1 7 0 0 1 10.76 10.98 3.00 o
-1 7 0 0 2 0.08 -3.36 2.86 <
-1 7 0 1 -1 0.14 0.05 2.82 <
-1 7 0 1 0 7.00 9.33 3.06 o
-1 7 0 1 1 27.07 29.09 3.62 o
-1 7 0 2 0 3.17 2.33 2.87 <
0 7 0 -2 0 3.77 3.58 3.29 <
0 7 0 -1 -1 0.04 5.17 3.27 <
0 7 0 -1 0 1.61 -4.62 4.18 <
0 7 0 -1 1 0.05 8.61 3.97 <
0 7 0 0 -2 1.59 0.14 3.38 <
0 7 0 0 -1 3.53 -0.41 3.34 <
0 7 0 0 0 0.01 -2.18 3.35 <
0 7 0 0 1 2.89 5.57 3.47 <
0 7 0 0 2 2.49 -5.47 3.67 <
0 7 0 1 -1 0.01 5.33 3.42 <
0 7 0 1 0 5.33 9.86 3.54 <
0 7 0 1 1 0.10 5.10 4.07 <
0 7 0 2 0 2.11 2.59 3.94 <
1 7 0 -2 0 1.29 4.50 3.75 <
1 7 0 -1 -1 71.37 57.77 6.98 o
1 7 0 -1 0 6.49 8.68 4.03 <
1 7 0 -1 1 0.01 2.62 3.98 <
1 7 0 0 -2 7.13 3.28 3.96 <
1 7 0 0 -1 12.68 11.31 4.08 <
1 7 0 0 0 5.86 4.04 3.86 <
1 7 0 0 1 6.14 2.91 4.08 <
1 7 0 0 2 4.78 5.16 3.58 <
1 7 0 1 -1 0.08 0.79 3.63 <
1 7 0 1 0 5.87 6.74 3.70 <
1 7 0 1 1 22.50 13.96 3.95 o
1 7 0 2 0 0.21 4.57 3.79 <
2 7 0 -2 0 0.24 -3.63 3.50 <
2 7 0 -1 -1 0.44 0.97 3.39 <
2 7 0 -1 0 0.33 -2.28 3.49 <
2 7 0 -1 1 0.04 5.03 3.57 <
2 7 0 0 -2 6.20 0.33 3.44 <
2 7 0 0 -1 4.01 6.72 3.70 <
2 7 0 0 0 7.73 11.15 3.75 <
2 7 0 0 1 3.71 6.42 3.70 <
2 7 0 0 2 4.20 8.28 3.71 <
2 7 0 1 -1 0.03 -0.98 3.65 <
2 7 0 1 0 4.36 3.12 3.61 <
2 7 0 1 1 0.55 -0.05 3.68 <
2 7 0 2 0 0.02 -2.66 3.68 <
3 7 0 -2 0 0.03 -0.27 3.21 <
3 7 0 -1 -1 1.41 4.38 3.04 <
3 7 0 -1 0 16.67 12.75 3.24 o
3 7 0 -1 1 0.00 1.09 3.72 <
3 7 0 0 -2 1.07 0.08 2.98 <
3 7 0 0 -1 0.51 8.31 3.12 <
3 7 0 0 0 31.53 20.15 4.14 o
3 7 0 0 1 1.35 3.10 3.65 <
3 7 0 0 2 1.77 -3.01 3.84 <
3 7 0 1 -1 0.08 1.82 3.31 <
3 7 0 1 0 11.38 12.20 3.21 o
4 7 0 -2 0 0.39 -4.29 3.14 <
-1 8 0 -1 -1 0.52 -2.05 3.76 <
-1 8 0 0 -2 0.50 4.96 3.83 <
0 8 0 -2 0 1.03 -3.16 3.75 <
0 8 0 -1 -1 39.32 38.15 4.98 o
0 8 0 0 -2 3.23 5.10 3.88 <
1 8 0 -2 0 1.79 9.39 3.93 <
1 8 0 -1 -1 0.55 7.34 4.35 <
-1 -8 1 2 0 0.21 2.47 3.86 <
0 -8 1 0 2 6.58 6.11 3.95 <
0 -8 1 1 1 0.21 2.69 3.79 <
0 -8 1 2 0 7.27 10.65 3.83 <
1 -8 1 0 2 0.38 8.58 3.72 <
-4 -7 1 2 0 0.76 4.52 3.04 <
-3 -7 1 -1 -1 0.10 2.36 3.10 <
-3 -7 1 -1 0 9.77 8.64 3.25 <
-3 -7 1 -1 1 0.03 4.71 3.09 <
-3 -7 1 0 -2 34.52 30.62 4.55 o
-3 -7 1 0 -1 0.96 3.45 3.19 <
-3 -7 1 0 0 1.19 8.64 3.17 <
-3 -7 1 0 1 0.01 2.94 3.12 <
-3 -7 1 0 2 34.52 36.15 4.07 o
-3 -7 1 1 -1 2.22 3.95 3.09 <
-3 -7 1 1 0 12.79 11.76 3.60 o
-3 -7 1 1 1 0.84 -0.10 3.04 <
-3 -7 1 2 0 8.04 8.69 3.04 <
-2 -7 1 -2 0 0.31 1.39 3.69 <
-2 -7 1 -1 -1 0.03 -0.74 3.60 <
-2 -7 1 -1 0 2.57 5.16 3.60 <
-2 -7 1 -1 1 0.65 -5.77 4.21 <
-2 -7 1 0 -2 13.84 21.42 4.12 o
-2 -7 1 0 -1 4.73 7.36 3.72 <
-2 -7 1 0 0 2.00 4.73 3.53 <
-2 -7 1 0 1 0.33 1.89 3.52 <
-2 -7 1 0 2 0.58 4.64 3.55 <
-2 -7 1 1 -1 0.85 0.61 3.64 <
-2 -7 1 1 0 1.33 6.27 3.75 <
-2 -7 1 1 1 0.13 0.75 3.44 <
-2 -7 1 2 0 0.07 -0.43 3.96 <
-1 -7 1 -2 0 10.14 11.12 3.91 <
-1 -7 1 -1 -1 0.03 8.62 4.24 <
-1 -7 1 -1 0 6.42 -0.63 4.24 <
-1 -7 1 -1 1 32.31 33.05 5.26 o
-1 -7 1 0 -2 7.00 3.43 4.06 <
-1 -7 1 0 -1 5.79 6.98 4.24 <
-1 -7 1 0 0 0.50 -0.10 3.95 <
-1 -7 1 0 1 0.20 5.26 4.05 <
-1 -7 1 0 2 5.43 0.48 3.92 <
-1 -7 1 1 -1 54.32 44.23 5.82 o
-1 -7 1 1 0 9.50 16.65 4.38 o
-1 -7 1 1 1 4.98 4.43 3.48 <
-1 -7 1 2 0 7.56 6.46 3.54 <
0 -7 1 -2 0 2.04 0.06 3.68 <
0 -7 1 -1 -1 0.02 4.45 3.63 <
0 -7 1 -1 0 4.40 4.43 3.52 <
0 -7 1 -1 1 0.65 4.96 3.46 <
0 -7 1 0 -2 1.11 7.79 3.67 <
0 -7 1 0 -1 2.84 -0.63 3.45 <
0 -7 1 0 0 0.87 7.70 3.93 <
0 -7 1 0 1 0.04 -2.04 3.37 <
0 -7 1 0 2 0.12 4.27 3.29 <
0 -7 1 1 -1 0.02 4.04 3.47 <
0 -7 1 1 0 0.86 1.73 3.34 <
0 -7 1 1 1 2.11 7.84 3.38 <
0 -7 1 2 0 0.73 4.23 3.31 <
1 -7 1 -2 0 6.58 -0.20 3.59 <
1 -7 1 -1 -1 0.10 5.61 2.90 <
1 -7 1 -1 0 6.77 4.07 3.51 <
1 -7 1 -1 1 51.97 45.05 6.63 o
1 -7 1 0 -2 11.68 18.66 3.18 o
1 -7 1 0 -1 11.94 3.57 2.96 <
1 -7 1 0 0 1.09 2.60 3.43 <
1 -7 1 0 1 18.16 20.52 3.78 o
1 -7 1 0 2 6.95 4.38 3.33 <
1 -7 1 1 -1 41.48 34.14 3.81 o
1 -7 1 1 0 0.31 4.81 3.41 <
1 -7 1 1 1 8.05 2.74 3.32 <
1 -7 1 2 0 4.87 10.21 3.33 o
2 -7 1 -2 0 17.79 16.25 3.10 o
2 -7 1 -1 -1 0.02 -0.97 2.76 <
2 -7 1 -1 0 2.34 5.92 2.82 <
2 -7 1 -1 1 0.54 3.70 2.74 <
2 -7 1 0 -2 0.34 11.74 4.53 <
2 -7 1 0 -1 0.71 1.38 4.17 <
2 -7 1 0 0 4.03 2.17 3.86 <
2 -7 1 0 1 0.48 1.06 3.92 <
2 -7 1 0 2 0.29 -1.44 3.85 <
2 -7 1 1 -1 0.71 3.69 4.07 <
2 -7 1 1 0 0.00 3.14 3.86 <
2 -7 1 1 1 0.34 1.70 3.69 <
2 -7 1 2 0 0.03 6.27 3.25 <
3 -7 1 -2 0 37.05 28.01 5.17 o
3 -7 1 -1 -1 0.23 8.15 2.84 <
3 -7 1 -1 0 0.64 4.13 2.73 <
3 -7 1 -1 1 1.61 13.54 2.99 o
3 -7 1 0 -1 14.85 13.39 2.98 o
3 -7 1 0 0 0.49 4.90 2.71 <
3 -7 1 0 1 12.73 6.35 2.82 <
3 -7 1 0 2 3.63 5.52 2.60 <
3 -7 1 1 -1 0.14 5.34 2.74 <
3 -7 1 1 0 0.21 -0.15 2.65 <
3 -7 1 1 1 0.01 -0.21 2.53 <
3 -7 1 2 0 41.30 41.77 3.91 o
4 -7 1 0 2 0.40 -1.28 3.17 <
-5 -6 1 0 -1 0.12 1.84 3.64 <
-5 -6 1 0 0 2.46 3.32 3.58 <
-5 -6 1 0 1 1.90 12.04 3.73 o
-5 -6 1 0 2 7.62 7.31 3.85 <
-5 -6 1 1 -1 0.28 1.26 3.72 <
-5 -6 1 1 0 0.04 -3.02 3.65 <
-5 -6 1 1 1 0.01 8.60 3.82 <
-5 -6 1 2 0 0.41 -4.09 4.49 <
-4 -6 1 -2 0 1.12 0.45 3.20 <
-4 -6 1 -1 -1 0.10 -2.00 4.47 <
-4 -6 1 -1 0 1.86 0.83 4.31 <
-4 -6 1 -1 1 0.07 10.07 4.53 <
-4 -6 1 0 -2 84.50 75.98 8.63 o
-4 -6 1 0 -1 1.61 7.31 4.53 <
-4 -6 1 0 0 4.08 -7.54 4.65 <
-4 -6 1 0 1 0.10 6.53 4.55 <
-4 -6 1 0 2 49.14 59.46 6.04 o
-4 -6 1 1 -1 1.51 9.71 3.68 <
-4 -6 1 1 0 2.81 6.65 3.63 <
-4 -6 1 1 1 0.41 -1.56 3.62 <
-4 -6 1 2 0 1.34 0.97 3.31 <
-3 -6 1 -2 0 0.00 4.71 2.76 <
-3 -6 1 -1 -1 0.05 3.66 2.76 <
-3 -6 1 -1 0 3.08 7.18 2.79 <
-3 -6 1 -1 1 1.37 -1.47 2.65 <
-3 -6 1 0 -2 50.48 49.30 5.13 o
-3 -6 1 0 -1 10.50 6.77 2.75 <
-3 -6 1 0 0 2.43 3.61 2.62 <
-3 -6 1 0 1 0.21 -1.90 3.30 <
-3 -6 1 0 2 0.55 0.62 3.29 <
-3 -6 1 1 -1 0.74 1.87 2.71 <
-3 -6 1 1 0 2.02 3.30 2.63 <
-3 -6 1 1 1 0.57 3.23 3.30 <
-3 -6 1 2 0 0.21 -8.62 4.16 <
-2 -6 1 -2 0 8.59 11.47 3.37 o
-2 -6 1 -1 -1 0.07 -1.86 3.21 <
-2 -6 1 -1 0 15.00 25.77 3.96 o
-2 -6 1 -1 1 47.04 46.86 4.95 o
-2 -6 1 0 -2 138.04 121.61 9.42 o
-2 -6 1 0 -1 69.82 61.07 5.64 o
-2 -6 1 0 0 2.91 2.67 3.12 <
-2 -6 1 0 1 5.28 8.86 6.60 <
-2 -6 1 0 2 132.50 127.03 12.40 o
-2 -6 1 1 -1 116.73 127.37 18.03 o
-2 -6 1 1 0 13.70 8.90 6.95 <
-2 -6 1 1 1 15.52 17.02 3.72 o
-2 -6 1 2 0 5.78 4.03 3.58 <
-1 -6 1 -2 0 0.71 3.60 3.32 <
-1 -6 1 -1 -1 0.00 -1.74 3.53 <
-1 -6 1 -1 1 22.89 14.07 4.18 o
-1 -6 1 0 -2 0.54 2.62 3.57 <
-1 -6 1 0 0 0.32 3.04 3.87 <
-1 -6 1 0 1 2.22 -1.59 4.03 <
-1 -6 1 0 2 16.53 7.18 4.21 <
-1 -6 1 1 -1 20.32 18.28 4.45 o
-1 -6 1 1 0 0.01 4.15 4.08 <
-1 -6 1 1 1 14.53 15.91 4.62 o
-1 -6 1 2 0 0.00 -1.63 3.70 <
0 -6 1 -1 -1 0.10 -2.96 6.46 <
0 -6 1 -1 0 3.77 2.93 3.40 <
0 -6 1 -1 1 140.43 129.19 10.16 o
0 -6 1 0 -2 0.20 1.45 6.63 <
0 -6 1 0 -1 0.80 -6.24 3.91 <
0 -6 1 0 0 0.06 0.63 3.51 <
0 -6 1 0 1 3.21 2.70 3.61 <
0 -6 1 0 2 6.09 4.57 3.75 <
0 -6 1 1 -1 137.35 136.55 10.84 o
0 -6 1 1 0 6.79 1.64 3.52 <
0 -6 1 1 1 0.22 6.77 3.54 <
0 -6 1 2 0 5.50 7.27 3.70 <
1 -6 1 -2 0 0.88 5.25 3.70 <
1 -6 1 -1 -1 0.03 -1.01 3.63 <
1 -6 1 -1 0 0.94 -0.92 2.65 <
1 -6 1 -1 1 18.78 8.84 2.79 o
1 -6 1 0 -2 1.67 3.75 3.52 <
1 -6 1 0 -1 0.69 1.18 2.58 <
1 -6 1 0 0 1.80 -2.95 2.67 <
1 -6 1 0 1 0.41 -0.56 2.74 <
1 -6 1 0 2 0.33 6.75 3.51 <
1 -6 1 1 -1 17.90 18.88 3.07 o
1 -6 1 1 0 2.51 10.38 2.93 o
1 -6 1 1 1 13.48 8.87 2.86 o
1 -6 1 2 0 17.91 13.74 2.86 o
2 -6 1 -2 0 147.52 120.68 8.32 o
2 -6 1 -1 -1 0.01 -2.79 2.43 <
2 -6 1 -1 0 69.75 65.17 5.01 o
2 -6 1 -1 1 111.11 99.54 7.05 o
2 -6 1 0 -2 6.18 10.63 2.59 o
2 -6 1 0 -1 23.69 29.15 4.63 o
2 -6 1 0 0 2.97 3.80 2.38 <
2 -6 1 0 1 26.82 17.25 3.23 o
2 -6 1 0 2 4.28 10.93 2.99 o
2 -6 1 1 -1 57.30 42.52 5.50 o
2 -6 1 1 0 7.30 11.59 3.80 o
2 -6 1 1 1 22.94 15.59 4.00 o
2 -6 1 2 0 134.14 133.03 12.80 o
3 -6 1 -2 0 57.84 59.59 6.77 o
3 -6 1 -1 -1 0.28 1.03 3.60 <
3 -6 1 -1 0 6.54 16.43 3.92 o
3 -6 1 -1 1 0.48 4.33 2.76 <
3 -6 1 0 -2 0.36 4.54 2.45 <
3 -6 1 0 -1 2.55 3.77 2.46 <
3 -6 1 0 0 6.86 7.34 3.60 <
3 -6 1 0 1 1.54 -2.33 2.35 <
3 -6 1 0 2 0.03 -0.67 2.27 <
3 -6 1 1 -1 1.20 2.97 3.40 <
3 -6 1 1 0 0.13 3.25 2.21 <
3 -6 1 1 1 0.70 2.76 2.18 <
3 -6 1 2 0 0.79 -0.28 2.17 <
4 -6 1 -2 0 92.14 96.10 6.62 o
4 -6 1 -1 -1 0.30 0.06 2.49 <
4 -6 1 -1 0 2.54 6.11 2.55 <
4 -6 1 -1 1 0.09 4.01 2.38 <
4 -6 1 0 -2 0.76 2.44 3.32 <
4 -6 1 0 -1 2.38 5.31 3.33 <
4 -6 1 0 0 2.29 3.64 3.25 <
4 -6 1 0 1 4.47 10.20 3.98 <
4 -6 1 0 2 0.01 6.98 2.99 <
4 -6 1 1 -1 0.32 2.55 3.16 <
4 -6 1 1 0 0.67 3.60 3.13 <
4 -6 1 1 1 0.06 3.77 3.03 <
4 -6 1 2 0 58.19 64.86 9.46 o
5 -6 1 -2 0 15.69 7.70 3.58 <
5 -6 1 -1 0 0.13 3.75 2.47 <
5 -6 1 -1 1 0.59 2.51 2.38 <
5 -6 1 0 0 1.57 3.00 2.42 <
5 -6 1 0 1 0.50 5.22 2.33 <
5 -6 1 0 2 0.04 8.23 2.80 <
5 -6 1 1 0 1.42 3.18 2.28 <
5 -6 1 1 1 0.00 5.94 2.29 <
5 -6 1 2 0 6.93 6.31 2.33 <
-6 -5 1 0 -2 6.47 7.90 5.32 <
-6 -5 1 0 -1 0.09 2.68 5.28 <
-6 -5 1 0 0 2.37 2.74 5.40 <
-6 -5 1 1 -1 0.06 -4.95 5.43 <
-6 -5 1 1 0 0.67 -5.48 5.72 <
-6 -5 1 1 1 0.18 1.82 5.31 <
-6 -5 1 2 0 0.19 7.24 3.42 <
-5 -5 1 -2 0 0.27 -1.94 3.44 <
-5 -5 1 -1 -1 0.03 -5.57 4.00 <
-5 -5 1 -1 0 0.02 3.83 3.32 <
-5 -5 1 -1 1 0.11 -4.95 3.50 <
-5 -5 1 0 -2 276.49 243.06 18.12 o
-5 -5 1 0 -1 7.84 20.80 4.11 o
-5 -5 1 0 0 1.21 0.09 3.56 <
-5 -5 1 0 1 14.62 21.44 3.99 o
-5 -5 1 0 2 130.21 136.78 10.89 o
-5 -5 1 1 -1 1.00 0.89 3.27 <
-5 -5 1 1 0 0.07 6.18 3.39 <
-5 -5 1 1 1 0.25 -0.12 3.28 <
-5 -5 1 2 0 0.61 1.38 4.03 <
-4 -5 1 -2 0 1.12 6.42 3.88 <
-4 -5 1 -1 -1 0.21 2.28 4.61 <
-4 -5 1 -1 0 0.04 -1.15 4.45 <
-4 -5 1 -1 1 0.05 8.37 4.71 <
-4 -5 1 0 -2 30.02 34.78 5.24 o
-4 -5 1 0 -1 4.01 11.42 4.10 <
-4 -5 1 0 0 0.09 6.91 4.03 <
-4 -5 1 0 1 7.92 12.36 4.14 <
-4 -5 1 0 2 0.75 1.97 3.16 <
-4 -5 1 1 -1 0.07 6.84 3.23 <
-4 -5 1 1 0 0.89 2.96 3.25 <
-4 -5 1 1 1 0.23 -0.92 3.24 <
-4 -5 1 2 0 0.82 0.96 3.58 <
-3 -5 1 -2 0 1.69 -3.72 4.02 <
-3 -5 1 -1 -1 0.04 -2.73 2.86 <
-3 -5 1 -1 0 1.64 7.64 3.66 <
-3 -5 1 -1 1 11.12 4.77 3.72 <
-3 -5 1 0 -2 379.23 379.60 23.68 o
-3 -5 1 0 -1 161.70 154.24 11.94 o
-3 -5 1 0 0 17.76 17.69 4.03 o
-3 -5 1 0 1 11.12 17.45 4.00 o
-3 -5 1 0 2 185.71 178.97 13.37 o
-3 -5 1 1 -1 49.57 54.49 10.19 o
-3 -5 1 1 0 5.03 10.13 6.94 <
-3 -5 1 1 1 2.82 3.13 7.04 <
-3 -5 1 2 0 1.76 3.06 3.45 <
-2 -5 1 -2 0 0.65 4.11 3.85 <
-2 -5 1 -1 -1 0.00 -2.17 3.90 <
-2 -5 1 -1 0 0.03 -1.93 3.27 <
-2 -5 1 -1 1 13.45 14.52 3.45 o
-2 -5 1 0 -2 3.83 8.12 3.43 <
-2 -5 1 0 -1 6.42 0.60 3.40 <
-2 -5 1 0 0 0.07 3.81 3.18 <
-2 -5 1 0 1 3.78 -3.65 4.52 <
-2 -5 1 0 2 38.63 37.70 4.54 o
-2 -5 1 1 -1 20.53 23.08 3.79 o
-2 -5 1 1 0 0.24 2.92 3.15 <
-2 -5 1 1 1 15.54 11.84 3.51 o
-2 -5 1 2 0 0.51 -1.22 3.06 <
-1 -5 1 -2 0 0.11 4.81 3.45 <
-1 -5 1 -1 -1 0.43 -0.47 3.43 <
-1 -5 1 -1 0 1.76 1.37 3.35 <
-1 -5 1 -1 1 236.46 202.22 18.07 o
-1 -5 1 0 -2 87.29 85.12 8.58 o
-1 -5 1 0 -1 129.63 122.93 11.64 o
-1 -5 1 0 0 1.18 0.63 3.57 <
-1 -5 1 0 1 82.67 78.30 7.82 o
-1 -5 1 0 2 175.68 141.39 13.50 o
-1 -5 1 1 -1 329.41 284.19 26.03 o
-1 -5 1 1 0 34.47 33.28 4.82 o
-1 -5 1 1 1 18.76 9.11 3.58 <
-1 -5 1 2 0 6.16 8.63 3.14 <
0 -5 1 -2 0 0.03 -2.23 3.58 <
0 -5 1 -1 -1 0.07 -0.49 3.13 <
0 -5 1 -1 0 0.13 0.69 3.12 <
0 -5 1 -1 1 0.24 3.00 3.02 <
0 -5 1 0 -2 0.07 0.99 2.55 <
0 -5 1 0 -1 0.82 -0.99 3.18 <
0 -5 1 0 0 6.94 7.17 3.11 <
0 -5 1 0 1 8.67 7.51 3.07 <
0 -5 1 0 2 0.09 -2.34 2.93 <
0 -5 1 1 -1 0.32 2.05 3.08 <
0 -5 1 1 0 8.94 6.20 2.98 <
0 -5 1 1 1 24.94 14.63 3.14 o
0 -5 1 2 0 0.49 -1.24 2.86 <
1 -5 1 -2 0 92.17 84.92 6.01 o
1 -5 1 -1 -1 0.25 2.62 2.53 <
1 -5 1 -1 0 133.30 116.87 8.07 o
1 -5 1 -1 1 337.92 288.03 18.22 o
1 -5 1 0 -2 0.00 8.65 2.60 o
1 -5 1 0 -1 0.06 4.89 2.58 <
1 -5 1 0 0 1.70 4.98 2.46 <
1 -5 1 0 1 22.74 24.56 3.49 o
1 -5 1 0 2 5.96 10.52 2.44 o
1 -5 1 1 -1 237.07 222.50 14.17 o
1 -5 1 1 0 89.16 89.48 6.24 o
1 -5 1 1 1 13.28 14.71 2.58 o
1 -5 1 2 0 167.56 151.72 9.95 o
2 -5 1 -2 0 3.04 6.43 2.59 <
2 -5 1 -1 -1 0.04 3.49 2.54 <
2 -5 1 -1 0 3.23 4.00 2.44 <
2 -5 1 -1 1 20.62 17.71 2.69 o
2 -5 1 0 -2 0.20 1.31 2.60 <
2 -5 1 0 -1 0.14 1.42 2.43 <
2 -5 1 0 0 0.64 -3.92 2.41 <
2 -5 1 0 1 1.51 1.31 2.30 <
2 -5 1 0 2 0.51 2.95 2.28 <
2 -5 1 1 -1 9.93 9.74 2.85 o
2 -5 1 1 0 3.01 4.21 3.36 <
2 -5 1 1 1 15.68 11.69 3.63 o
2 -5 1 2 0 42.46 42.67 5.40 o
3 -5 1 -2 0 406.59 385.01 34.02 o
3 -5 1 -1 -1 0.53 -12.83 5.16 <
3 -5 1 -1 0 177.92 173.68 15.97 o
3 -5 1 -1 1 42.32 44.17 5.44 o
3 -5 1 0 -2 0.01 0.36 3.54 <
3 -5 1 0 -1 1.75 5.82 2.93 <
3 -5 1 0 0 20.76 23.81 3.61 o
3 -5 1 0 1 15.02 13.63 2.63 o
3 -5 1 0 2 0.63 0.99 2.31 <
3 -5 1 1 -1 15.76 6.62 2.56 <
3 -5 1 1 0 14.09 23.44 2.96 o
3 -5 1 1 1 6.50 5.77 2.37 <
3 -5 1 2 0 201.92 211.60 13.42 o
4 -5 1 -2 0 36.14 35.89 3.39 o
4 -5 1 -1 -1 0.53 -0.57 2.17 <
4 -5 1 -1 0 2.77 5.50 2.22 <
4 -5 1 -1 1 0.15 2.36 2.14 <
4 -5 1 0 -2 0.13 2.18 2.18 <
4 -5 1 0 -1 0.17 4.82 2.14 <
4 -5 1 0 0 0.68 4.27 3.00 <
4 -5 1 0 1 0.02 -4.40 2.53 <
4 -5 1 0 2 0.07 0.66 2.16 <
4 -5 1 1 -1 0.00 1.77 2.75 <
4 -5 1 1 0 5.29 14.36 3.07 o
4 -5 1 1 1 0.43 3.37 2.81 <
4 -5 1 2 0 0.58 2.16 2.62 <
5 -5 1 -2 0 296.94 311.43 27.93 o
5 -5 1 -1 -1 0.97 0.31 4.13 <
5 -5 1 -1 0 10.24 20.46 3.91 o
5 -5 1 -1 1 0.10 7.47 3.05 <
5 -5 1 0 -2 0.11 1.74 2.39 <
5 -5 1 0 -1 0.00 3.94 2.34 <
5 -5 1 0 0 0.71 -0.17 2.33 <
5 -5 1 0 1 0.02 5.81 2.15 <
5 -5 1 0 2 0.47 0.05 2.01 <
5 -5 1 1 -1 0.02 2.33 2.27 <
5 -5 1 1 0 16.47 15.37 2.60 o
5 -5 1 1 1 0.03 1.08 2.78 <
5 -5 1 2 0 135.08 152.12 9.99 o
6 -5 1 -2 0 5.35 6.96 2.46 <
6 -5 1 -1 0 0.10 2.28 2.29 <
6 -5 1 -1 1 0.76 -3.99 3.39 <
6 -5 1 0 0 1.39 4.86 2.25 <
6 -5 1 0 1 0.15 1.48 2.20 <
6 -5 1 0 2 0.06 0.32 2.14 <
6 -5 1 1 0 3.43 10.53 3.37 o
6 -5 1 1 1 0.08 -2.13 2.20 <
-7 -4 1 2 0 0.44 4.12 2.60 <
-6 -4 1 -2 0 0.64 1.90 3.02 <
-6 -4 1 -1 -1 0.02 -0.36 3.00 <
-6 -4 1 -1 0 0.88 -3.57 3.46 <
-6 -4 1 -1 1 0.74 -5.79 5.06 <
-6 -4 1 0 -2 66.32 73.53 11.18 o
-6 -4 1 0 -1 0.83 11.56 5.48 <
-6 -4 1 0 0 2.20 1.55 4.78 <
-6 -4 1 0 1 0.74 0.37 3.45 <
-6 -4 1 0 2 24.80 34.08 5.08 o
-6 -4 1 1 -1 0.01 7.33 5.07 <
-6 -4 1 1 0 3.15 4.26 4.92 <
-6 -4 1 1 1 0.24 6.62 3.62 <
-6 -4 1 2 0 1.40 0.91 3.25 <
-5 -4 1 -2 0 0.55 -0.11 3.01 <
-5 -4 1 -1 -1 0.22 4.66 2.94 <
-5 -4 1 -1 0 1.15 6.90 3.30 <
-5 -4 1 -1 1 0.80 3.70 2.94 <
-5 -4 1 0 -2 82.26 88.47 7.45 o
-5 -4 1 0 -1 4.70 10.07 3.16 o
-5 -4 1 0 0 0.18 4.86 2.98 <
-5 -4 1 0 1 18.09 15.62 3.23 o
-5 -4 1 0 2 0.66 4.62 2.49 <
-5 -4 1 1 -1 0.92 1.57 3.11 <
-5 -4 1 1 0 0.08 0.77 3.03 <
-5 -4 1 1 1 0.36 1.05 2.58 <
-5 -4 1 2 0 0.83 8.67 6.15 <
-4 -4 1 -2 0 0.63 0.28 4.04 <
-4 -4 1 -1 -1 0.01 -0.23 4.20 <
-4 -4 1 -1 0 0.02 -0.42 4.25 <
-4 -4 1 -1 1 0.19 0.22 4.30 <
-4 -4 1 0 -2 1319.95 1335.68 113.03 o
-4 -4 1 0 -1 470.43 474.03 41.30 o
-4 -4 1 0 0 29.69 12.55 4.95 <
-4 -4 1 0 1 235.64 213.41 19.48 o
-4 -4 1 0 2 485.52 460.42 40.22 o
-4 -4 1 1 -1 5.62 8.50 3.42 <
-4 -4 1 1 0 0.14 0.44 3.28 <
-4 -4 1 1 1 0.27 0.64 3.37 <
-4 -4 1 2 0 1.00 -3.31 3.21 <
-3 -4 1 -2 0 0.76 4.77 3.16 <
-3 -4 1 -1 -1 0.16 -0.01 3.07 <
-3 -4 1 -1 0 0.79 1.61 3.10 <
-3 -4 1 -1 1 9.87 2.92 3.11 <
-3 -4 1 0 -2 112.91 97.14 7.95 o
-3 -4 1 0 -1 89.95 88.47 7.37 o
-3 -4 1 0 0 27.70 27.43 3.87 o
-3 -4 1 0 1 28.44 14.33 3.35 o
-3 -4 1 0 2 80.70 69.03 6.16 o
-3 -4 1 1 -1 7.00 7.70 3.06 <
-3 -4 1 1 0 1.87 0.97 2.93 <
-3 -4 1 1 1 1.92 4.27 2.94 <
-3 -4 1 2 0 0.99 -3.57 2.79 <
-2 -4 1 -2 0 0.17 -0.51 3.72 <
-2 -4 1 -1 -1 0.29 -0.87 2.74 <
-2 -4 1 -1 0 6.68 3.94 3.65 <
-2 -4 1 -1 1 50.20 45.40 4.59 o
-2 -4 1 0 -2 263.94 284.43 20.30 o
-2 -4 1 0 -1 338.18 338.82 30.13 o
-2 -4 1 0 0 3.15 5.51 3.52 <
-2 -4 1 0 1 135.27 132.42 10.12 o
-2 -4 1 0 2 240.94 257.02 18.53 o
-2 -4 1 1 -1 112.09 114.00 10.93 o
-2 -4 1 1 0 7.48 4.80 2.51 <
-2 -4 1 1 1 2.59 1.96 2.46 <
-2 -4 1 2 0 0.08 -0.10 2.46 <
-1 -4 1 -2 0 0.99 1.93 2.50 <
-1 -4 1 -1 -1 0.10 -1.34 2.43 <
-1 -4 1 -1 0 0.26 4.40 2.35 <
-1 -4 1 -1 1 3.93 7.19 2.41 <
-1 -4 1 0 -2 3.01 2.69 2.77 <
-1 -4 1 0 -1 0.01 -4.16 2.64 <
-1 -4 1 0 0 8.55 7.30 2.65 <
-1 -4 1 0 1 94.20 83.84 8.18 o
-1 -4 1 0 2 16.79 14.82 5.04 <
-1 -4 1 1 -1 8.68 4.67 2.53 <
-1 -4 1 1 0 0.38 -1.56 2.44 <
-1 -4 1 1 1 20.53 13.91 2.97 o
-1 -4 1 2 0 1.34 1.80 2.42 <
0 -4 1 -2 0 32.42 41.49 4.83 o
0 -4 1 -1 -1 0.08 2.42 2.32 <
0 -4 1 -1 0 145.68 137.96 10.31 o
0 -4 1 -1 1 566.95 531.27 38.01 o
0 -4 1 0 -2 35.82 38.03 3.24 o
0 -4 1 0 -1 138.70 147.52 9.31 o
0 -4 1 0 0 0.26 2.00 2.20 <
0 -4 1 0 1 370.21 359.19 25.92 o
0 -4 1 0 2 154.73 160.01 11.96 o
0 -4 1 1 -1 564.98 539.40 33.65 o
0 -4 1 1 0 376.68 375.75 26.84 o
0 -4 1 1 1 0.06 2.78 2.13 <
0 -4 1 2 0 150.36 156.55 11.68 o
1 -4 1 -2 0 1.70 2.70 1.86 <
1 -4 1 -1 -1 0.00 -0.91 1.86 <
1 -4 1 -1 0 0.49 1.74 1.77 <
1 -4 1 -1 1 10.11 7.47 1.82 o
1 -4 1 0 -2 0.19 0.54 1.93 <
1 -4 1 0 -1 0.01 0.21 1.76 <
1 -4 1 0 0 9.59 8.24 1.83 o
1 -4 1 0 1 1.02 -0.79 1.70 <
1 -4 1 0 2 1.35 -1.23 1.63 <
1 -4 1 1 -1 4.17 5.03 1.80 <
1 -4 1 1 0 96.99 88.17 5.84 o
1 -4 1 1 1 17.47 16.01 2.05 o
1 -4 1 2 0 21.39 15.15 1.98 o
2 -4 1 -2 0 262.12 281.72 17.76 o
2 -4 1 -1 -1 0.03 1.76 1.96 <
2 -4 1 -1 0 351.89 332.33 20.41 o
2 -4 1 -1 1 117.28 114.03 7.40 o
2 -4 1 0 -2 0.16 1.29 2.00 <
2 -4 1 0 -1 3.80 4.57 1.92 <
2 -4 1 0 0 3.26 3.67 1.84 <
2 -4 1 0 1 1.46 2.63 1.73 <
2 -4 1 0 2 0.04 0.31 1.66 <
2 -4 1 1 -1 52.44 53.92 4.00 o
2 -4 1 1 0 149.39 130.53 8.40 o
2 -4 1 1 1 2.81 6.21 1.83 o
2 -4 1 2 0 248.49 264.95 24.04 o
3 -4 1 -2 0 106.42 112.14 10.63 o
3 -4 1 -1 -1 0.03 4.24 3.19 <
3 -4 1 -1 0 78.14 87.20 8.54 o
3 -4 1 -1 1 5.97 7.49 3.00 <
3 -4 1 0 -2 0.43 -3.35 3.30 <
3 -4 1 0 -1 1.80 3.50 3.12 <
3 -4 1 0 0 25.84 20.22 3.68 o
3 -4 1 0 1 0.03 5.36 2.86 <
3 -4 1 0 2 0.01 -5.99 2.74 <
3 -4 1 1 -1 5.56 7.28 2.13 o
3 -4 1 1 0 28.38 22.06 2.96 o
3 -4 1 1 1 4.60 6.43 1.95 o
3 -4 1 2 0 81.39 85.96 5.78 o
4 -4 1 -2 0 1397.18 1434.23 88.26 o
4 -4 1 -1 -1 0.05 2.04 2.47 <
4 -4 1 -1 0 491.22 496.43 30.92 o
4 -4 1 -1 1 1.90 2.48 2.26 <
4 -4 1 0 -2 0.18 0.35 2.39 <
4 -4 1 0 -1 0.00 -2.55 2.44 <
4 -4 1 0 0 35.69 7.94 3.17 <
4 -4 1 0 1 0.41 0.56 2.26 <
4 -4 1 0 2 0.01 0.52 2.04 <
4 -4 1 1 -1 0.47 -0.08 2.34 <
4 -4 1 1 0 243.84 239.59 15.15 o
4 -4 1 1 1 0.10 1.28 2.42 <
4 -4 1 2 0 507.71 546.10 48.21 o
5 -4 1 -2 0 91.56 100.49 9.56 o
5 -4 1 -1 -1 0.55 4.43 2.74 <
5 -4 1 -1 0 6.47 9.44 2.98 o
5 -4 1 -1 1 0.87 4.40 2.86 <
5 -4 1 0 -2 0.17 3.68 4.26 <
5 -4 1 0 -1 0.08 -1.67 2.26 <
5 -4 1 0 0 0.66 -1.25 2.65 <
5 -4 1 0 1 0.04 2.44 1.99 <
5 -4 1 0 2 0.04 2.29 2.05 <
5 -4 1 1 -1 1.48 3.46 1.95 <
5 -4 1 1 0 17.10 12.19 2.20 o
5 -4 1 1 1 0.14 -1.35 1.94 <
5 -4 1 2 0 0.42 2.92 1.86 <
6 -4 1 -2 0 78.60 82.09 5.90 o
6 -4 1 -1 -1 0.40 1.58 2.17 <
6 -4 1 -1 0 1.80 6.88 2.28 o
6 -4 1 -1 1 1.58 1.53 2.41 <
6 -4 1 0 -2 0.73 2.16 2.16 <
6 -4 1 0 -1 1.69 10.71 2.30 o
6 -4 1 0 0 2.32 5.54 2.36 <
6 -4 1 0 1 1.71 5.71 2.05 <
6 -4 1 0 2 0.01 0.32 1.90 <
6 -4 1 1 -1 0.14 2.77 2.08 <
6 -4 1 1 0 0.99 7.10 2.44 <
6 -4 1 1 1 0.03 -0.27 1.92 <
6 -4 1 2 0 25.14 28.69 2.85 o
7 -4 1 0 2 0.29 -2.07 2.20 <
-7 -3 1 -1 -1 0.00 0.86 2.34 <
-7 -3 1 -1 0 6.51 6.91 2.44 <
-7 -3 1 0 -2 34.18 22.18 4.30 o
-7 -3 1 0 -1 0.11 6.25 3.30 <
-7 -3 1 0 0 0.54 3.51 2.40 <
-7 -3 1 0 1 0.03 2.61 2.44 <
-7 -3 1 0 2 7.72 9.43 2.59 o
-7 -3 1 1 -1 0.38 6.42 3.22 <
-7 -3 1 1 0 7.28 11.69 2.66 o
-7 -3 1 1 1 0.00 -0.25 2.43 <
-7 -3 1 2 0 5.14 10.05 2.56 o
-6 -3 1 -2 0 0.05 -0.70 2.39 <
-6 -3 1 -1 -1 0.05 0.57 2.44 <
-6 -3 1 -1 0 4.10 3.68 2.50 <
-6 -3 1 -1 1 0.14 5.75 3.31 <
-6 -3 1 0 -2 52.92 47.36 7.94 o
-6 -3 1 0 -1 5.49 5.59 3.13 <
-6 -3 1 0 0 4.16 3.14 3.18 <
-6 -3 1 0 1 0.29 2.69 3.19 <
-6 -3 1 0 2 1.12 1.45 3.25 <
-6 -3 1 1 -1 1.29 -3.20 4.68 <
-6 -3 1 1 0 0.50 1.62 3.22 <
-6 -3 1 1 1 0.32 0.59 3.20 <
-6 -3 1 2 0 0.41 1.05 2.80 <
-5 -3 1 -2 0 1.04 2.78 2.42 <
-5 -3 1 -1 -1 0.01 4.24 3.11 <
-5 -3 1 -1 0 0.60 5.53 2.58 <
-5 -3 1 -1 1 16.09 17.47 2.86 o
-5 -3 1 0 -2 464.09 466.94 33.53 o
-5 -3 1 0 -1 153.76 160.88 10.55 o
-5 -3 1 0 0 12.38 11.26 2.80 o
-5 -3 1 0 1 11.50 16.68 2.93 o
-5 -3 1 0 2 86.25 87.63 6.34 o
-5 -3 1 1 -1 20.07 20.20 3.06 o
-5 -3 1 1 0 7.79 12.16 3.04 o
-5 -3 1 1 1 5.49 4.23 2.72 <
-5 -3 1 2 0 1.95 -9.66 3.98 <
-4 -3 1 -2 0 0.72 5.09 2.95 <
-4 -3 1 -1 -1 0.18 -0.34 3.51 <
-4 -3 1 -1 0 1.95 3.97 3.53 <
-4 -3 1 -1 1 17.15 15.71 3.95 o
-4 -3 1 0 -2 28.78 22.45 4.18 o
-4 -3 1 0 -1 60.57 48.67 5.86 o
-4 -3 1 0 0 26.45 27.98 4.38 o
-4 -3 1 0 1 80.42 70.70 7.44 o
-4 -3 1 0 2 102.12 96.37 9.55 o
-4 -3 1 1 -1 0.72 1.15 2.20 <
-4 -3 1 1 0 0.50 -2.59 2.32 <
-4 -3 1 1 1 7.52 2.75 2.28 <
-4 -3 1 2 0 1.30 -0.54 2.18 <
-3 -3 1 -2 0 1.09 0.32 2.51 <
-3 -3 1 -1 -1 0.14 -1.76 2.41 <
-3 -3 1 -1 0 0.28 -0.35 2.44 <
-3 -3 1 -1 1 3.92 6.44 2.50 <
-3 -3 1 0 -2 1510.50 1636.06 114.88 o
-3 -3 1 0 -1 1569.12 1550.81 109.57 o
-3 -3 1 0 0 96.61 80.50 6.58 o
-3 -3 1 0 1 1574.00 1591.39 112.97 o
-3 -3 1 0 2 820.26 876.41 53.83 o
-3 -3 1 1 -1 10.99 7.46 2.38 o
-3 -3 1 1 0 0.96 -2.32 2.24 <
-3 -3 1 1 1 0.28 5.71 1.92 <
-3 -3 1 2 0 1.27 3.40 1.83 <
-2 -3 1 -2 0 0.29 0.21 2.09 <
-2 -3 1 -1 -1 0.05 -0.15 2.68 <
-2 -3 1 -1 0 8.23 9.63 2.25 o
-2 -3 1 -1 1 3.29 0.79 2.06 <
-2 -3 1 0 -2 6.18 8.17 2.90 <
-2 -3 1 0 -1 26.84 19.66 2.58 o
-2 -3 1 0 0 32.45 34.55 3.43 o
-2 -3 1 0 1 159.63 165.01 12.15 o
-2 -3 1 0 2 30.85 33.08 3.26 o
-2 -3 1 1 -1 1.60 3.27 1.99 <
-2 -3 1 1 0 1.24 3.26 1.99 <
-2 -3 1 1 1 7.15 8.48 2.04 o
-2 -3 1 2 0 0.57 -1.08 1.83 <
-1 -3 1 -2 0 0.34 1.12 1.94 <
-1 -3 1 -1 -1 0.04 -2.71 1.94 <
-1 -3 1 -1 0 63.95 72.00 5.67 o
-1 -3 1 -1 1 127.81 118.19 10.97 o
-1 -3 1 0 -2 97.91 108.46 8.22 o
-1 -3 1 0 -1 306.87 303.91 27.00 o
-1 -3 1 0 0 73.38 48.90 7.39 o
-1 -3 1 0 1 740.14 740.28 91.29 o
-1 -3 1 0 2 226.24 266.04 33.41 o
-1 -3 1 1 -1 182.85 187.02 16.79 o
-1 -3 1 1 0 42.40 58.57 8.41 o
-1 -3 1 1 1 5.01 6.56 3.56 <
-1 -3 1 2 0 2.27 11.95 3.89 o
0 -3 1 -2 0 0.34 -0.19 1.99 <
0 -3 1 -1 -1 0.00 0.76 1.98 <
0 -3 1 -1 0 0.05 1.73 1.92 <
0 -3 1 -1 1 0.20 0.73 1.65 <
0 -3 1 0 -2 0.09 -0.41 1.39 <
0 -3 1 0 -1 0.06 0.39 1.35 <
0 -3 1 0 0 2.44 4.86 1.74 <
0 -3 1 0 1 12.54 10.65 2.00 o
0 -3 1 0 2 0.01 -1.09 1.71 <
0 -3 1 1 -1 0.01 -0.40 1.34 <
0 -3 1 1 0 16.21 8.45 1.86 o
0 -3 1 1 1 6.67 7.67 1.85 o
0 -3 1 2 0 0.22 -1.31 1.71 <
1 -3 1 -2 0 81.82 109.63 7.09 o
1 -3 1 -1 -1 0.16 1.11 1.38 <
1 -3 1 -1 0 320.12 306.87 18.94 o
1 -3 1 -1 1 179.06 191.68 11.86 o
1 -3 1 0 -2 2.92 0.94 1.44 <
1 -3 1 0 -1 84.42 84.05 5.41 o
1 -3 1 0 0 65.65 52.47 3.72 o
1 -3 1 0 1 50.46 53.37 3.68 o
1 -3 1 0 2 7.54 10.87 1.51 o
1 -3 1 1 -1 113.52 120.81 7.63 o
1 -3 1 1 0 770.44 739.80 45.51 o
1 -3 1 1 1 3.64 5.05 1.30 o
1 -3 1 2 0 247.86 259.66 16.30 o
2 -3 1 -2 0 4.33 1.15 1.57 <
2 -3 1 -1 -1 0.31 0.48 1.48 <
2 -3 1 -1 0 23.81 20.08 1.95 o
2 -3 1 -1 1 3.67 3.19 1.30 <
2 -3 1 0 -2 0.08 3.44 1.54 <
2 -3 1 0 -1 14.17 10.42 1.59 o
2 -3 1 0 0 32.26 32.31 2.53 o
2 -3 1 0 1 1.39 1.95 1.30 <
2 -3 1 0 2 1.76 3.02 1.25 <
2 -3 1 1 -1 1.88 2.01 1.38 <
2 -3 1 1 0 158.93 160.01 10.09 o
2 -3 1 1 1 10.76 8.43 1.38 o
2 -3 1 2 0 35.28 21.16 2.79 o
3 -3 1 -2 0 1530.81 1619.44 99.49 o
3 -3 1 -1 -1 0.26 -2.65 2.53 <
3 -3 1 -1 0 1555.81 1615.71 140.06 o
3 -3 1 -1 1 9.70 11.32 2.51 o
3 -3 1 0 -2 0.40 -1.01 2.71 <
3 -3 1 0 -1 0.24 1.62 2.49 <
3 -3 1 0 0 104.22 82.68 7.85 o
3 -3 1 0 1 0.47 0.93 2.09 <
3 -3 1 0 2 0.03 -0.57 2.02 <
3 -3 1 1 -1 4.75 4.97 2.46 <
3 -3 1 1 0 1587.66 1578.35 136.64 o
3 -3 1 1 1 1.70 3.60 1.41 <
3 -3 1 2 0 834.49 907.64 55.68 o
4 -3 1 -2 0 27.43 22.78 2.65 o
4 -3 1 -1 -1 0.03 -2.41 2.15 <
4 -3 1 -1 0 50.59 45.56 3.67 o
4 -3 1 -1 1 0.03 -0.17 1.89 <
4 -3 1 0 -2 0.23 -2.81 2.59 <
4 -3 1 0 -1 0.12 0.70 2.07 <
4 -3 1 0 0 27.94 29.08 2.82 o
4 -3 1 0 1 1.19 0.94 1.85 <
4 -3 1 0 2 0.07 0.91 1.68 <
4 -3 1 1 -1 21.21 18.66 2.42 o
4 -3 1 1 0 90.66 78.72 5.47 o
4 -3 1 1 1 5.94 6.89 2.13 o
4 -3 1 2 0 94.71 110.29 10.16 o
5 -3 1 -2 0 497.91 518.73 32.14 o
5 -3 1 -1 -1 0.13 5.64 3.15 <
5 -3 1 -1 0 162.14 160.55 14.69 o
5 -3 1 -1 1 29.90 27.99 4.13 o
5 -3 1 0 -2 0.00 4.00 2.82 <
5 -3 1 0 -1 2.20 -1.98 3.18 <
5 -3 1 0 0 15.24 15.38 3.37 o
5 -3 1 0 1 4.31 10.50 3.01 o
5 -3 1 0 2 0.11 1.67 2.66 <
5 -3 1 1 -1 18.24 13.42 2.36 o
5 -3 1 1 0 15.17 17.70 2.74 o
5 -3 1 1 1 5.19 3.54 2.11 <
5 -3 1 2 0 91.63 96.08 6.56 o
6 -3 1 -2 0 54.72 52.56 4.06 o
6 -3 1 -1 -1 0.24 -2.45 2.34 <
6 -3 1 -1 0 10.09 9.62 2.09 o
6 -3 1 -1 1 0.65 2.44 1.90 <
6 -3 1 0 -2 0.24 0.59 2.41 <
6 -3 1 0 -1 1.37 -0.11 1.97 <
6 -3 1 0 0 2.73 6.08 1.96 o
6 -3 1 0 1 0.37 4.61 1.83 <
6 -3 1 0 2 0.00 -1.27 1.82 <
6 -3 1 1 -1 0.06 5.23 1.96 <
6 -3 1 1 0 1.00 3.95 1.89 <
6 -3 1 1 1 0.25 1.58 1.83 <
6 -3 1 2 0 0.82 1.24 1.80 <
7 -3 1 -2 0 43.12 44.48 3.79 o
7 -3 1 -1 -1 0.26 -1.08 2.08 <
7 -3 1 -1 0 0.88 4.19 2.09 <
7 -3 1 -1 1 2.66 5.37 2.05 <
7 -3 1 0 -1 7.02 3.42 2.44 <
7 -3 1 0 0 0.90 1.39 2.30 <
7 -3 1 0 1 7.14 6.88 2.03 o
7 -3 1 0 2 1.90 6.94 1.98 o
7 -3 1 1 -1 0.02 5.03 2.06 <
7 -3 1 1 0 0.10 5.27 2.90 <
7 -3 1 1 1 0.37 2.58 1.90 <
7 -3 1 2 0 5.51 8.69 2.05 o
-7 -2 1 -2 0 0.45 4.40 2.25 <
-7 -2 1 -1 -1 0.01 1.86 2.26 <
-7 -2 1 -1 0 2.19 -0.87 2.26 <
-7 -2 1 -1 1 0.10 1.33 2.31 <
-7 -2 1 0 -2 10.55 11.68 2.80 o
-7 -2 1 0 -1 1.16 3.98 2.29 <
-7 -2 1 0 0 2.05 7.77 2.31 o
-7 -2 1 0 1 0.17 4.28 2.33 <
-7 -2 1 0 2 0.07 2.94 3.04 <
-7 -2 1 1 -1 0.35 2.06 2.23 <
-7 -2 1 1 0 0.58 3.31 2.25 <
-7 -2 1 1 1 0.01 0.22 2.31 <
-7 -2 1 2 0 0.14 0.66 2.30 <
-6 -2 1 -2 0 4.89 5.86 2.14 <
-6 -2 1 -1 -1 0.04 1.31 2.15 <
-6 -2 1 -1 0 10.77 15.53 2.75 o
-6 -2 1 -1 1 34.31 39.17 4.76 o
-6 -2 1 0 -2 239.76 218.95 19.52 o
-6 -2 1 0 -1 64.00 73.38 7.49 o
-6 -2 1 0 0 2.45 -3.55 3.23 <
-6 -2 1 0 1 3.40 9.89 3.23 o
-6 -2 1 0 2 28.75 27.58 4.28 o
-6 -2 1 1 -1 71.39 73.82 7.58 o
-6 -2 1 1 0 13.22 16.30 3.75 o
-6 -2 1 1 1 11.66 7.21 3.40 <
-6 -2 1 2 0 3.62 5.99 2.43 <
-5 -2 1 -2 0 0.40 -2.67 2.45 <
-5 -2 1 -1 -1 0.11 -0.68 2.32 <
-5 -2 1 -1 0 0.48 1.35 2.31 <
-5 -2 1 -1 1 11.18 6.81 2.55 <
-5 -2 1 0 -2 8.81 6.92 2.27 o
-5 -2 1 0 -1 8.77 8.96 2.33 o
-5 -2 1 0 0 0.04 0.17 2.32 <
-5 -2 1 0 1 3.28 6.06 2.46 <
-5 -2 1 0 2 9.46 5.77 2.53 <
-5 -2 1 1 -1 12.82 8.97 2.33 o
-5 -2 1 1 0 1.12 4.06 2.34 <
-5 -2 1 1 1 13.84 7.08 2.45 <
-5 -2 1 2 0 0.43 6.27 3.26 <
-4 -2 1 -2 0 0.40 -1.99 2.07 <
-4 -2 1 -1 -1 0.21 2.67 2.71 <
-4 -2 1 -1 0 4.04 1.90 2.76 <
-4 -2 1 -1 1 86.41 82.14 7.86 o
-4 -2 1 0 -2 343.74 361.18 31.46 o
-4 -2 1 0 -1 333.38 319.71 27.72 o
-4 -2 1 0 0 0.92 0.75 2.74 <
-4 -2 1 0 1 111.69 117.00 10.74 o
-4 -2 1 0 2 128.00 126.43 11.45 o
-4 -2 1 1 -1 65.96 64.54 5.22 o
-4 -2 1 1 0 0.78 3.37 1.82 <
-4 -2 1 1 1 2.58 2.74 1.88 <
-4 -2 1 2 0 1.06 3.73 2.00 <
-3 -2 1 -2 0 0.21 0.42 1.58 <
-3 -2 1 -1 -1 0.02 -0.61 1.58 <
-3 -2 1 -1 0 17.54 7.14 1.68 o
-3 -2 1 -1 1 8.10 7.19 1.71 o
-3 -2 1 0 -2 26.99 35.26 3.29 o
-3 -2 1 0 -1 0.18 2.26 1.56 <
-3 -2 1 0 0 37.07 36.52 2.93 o
-3 -2 1 0 1 13.87 23.88 2.27 o
-3 -2 1 0 2 4.19 0.18 1.61 <
-3 -2 1 1 -1 6.04 5.96 1.59 o
-3 -2 1 1 0 0.15 1.00 1.53 <
-3 -2 1 1 1 7.11 5.87 1.61 o
-3 -2 1 2 0 2.33 0.75 1.45 <
-2 -2 1 -2 0 3.32 -1.11 1.66 <
-2 -2 1 -1 -1 0.21 0.82 1.67 <
-2 -2 1 -1 0 0.91 -2.21 1.68 <
-2 -2 1 -1 1 6.62 13.48 1.71 o
-2 -2 1 0 -2 951.48 1023.42 72.12 o
-2 -2 1 0 -1 2588.96 2605.99 184.03 o
-2 -2 1 0 0 1388.52 1350.85 82.72 o
-2 -2 1 0 1 5544.31 5764.37 352.90 o
-2 -2 1 0 2 828.98 924.70 56.73 o
-2 -2 1 1 -1 20.30 17.74 2.20 o
-2 -2 1 1 0 0.74 -1.66 1.39 <
-2 -2 1 1 1 2.46 6.47 1.50 o
-2 -2 1 2 0 1.60 0.70 1.36 <
-1 -2 1 -2 0 0.40 -1.02 2.25 <
-1 -2 1 -1 -1 0.58 1.40 2.32 <
-1 -2 1 -1 0 47.77 65.31 6.37 o
-1 -2 1 -1 1 6.46 7.17 1.76 o
-1 -2 1 0 -2 16.82 5.36 1.80 <
-1 -2 1 0 -1 56.61 72.25 6.93 o
-1 -2 1 0 0 212.15 265.59 23.35 o
-1 -2 1 0 1 21.34 26.18 4.81 o
-1 -2 1 0 2 0.06 3.42 2.02 <
-1 -2 1 1 -1 0.12 0.49 3.43 <
-1 -2 1 1 0 0.52 3.77 3.39 <
-1 -2 1 1 1 2.07 2.19 3.22 <
-1 -2 1 2 0 0.70 -3.68 3.51 <
0 -2 1 -2 0 0.52 1.82 1.90 <
0 -2 1 -1 -1 0.81 -0.23 1.87 <
0 -2 1 -1 0 81.46 87.22 8.00 o
0 -2 1 -1 1 19.42 10.76 2.25 o
0 -2 1 0 -2 4.83 4.59 1.34 o
0 -2 1 0 -1 85.14 88.41 5.61 o
0 -2 1 0 0 0.15 0.06 1.76 <
0 -2 1 0 1 26.85 16.47 2.27 o
0 -2 1 0 2 1.70 4.57 2.55 <
0 -2 1 1 -1 13.75 15.61 1.75 o
0 -2 1 1 0 28.01 15.95 2.20 o
0 -2 1 1 1 0.38 0.79 2.51 <
0 -2 1 2 0 2.90 4.24 1.76 <
1 -2 1 -2 0 13.35 9.33 1.41 o
1 -2 1 -1 -1 0.49 0.94 1.14 <
1 -2 1 -1 0 48.39 67.40 4.49 o
1 -2 1 -1 1 0.12 3.70 1.26 <
1 -2 1 0 -2 0.80 1.56 1.18 <
1 -2 1 0 -1 51.63 58.92 3.95 o
1 -2 1 0 0 210.02 267.83 16.71 o
1 -2 1 0 1 0.17 0.48 1.21 <
1 -2 1 0 2 0.50 2.73 1.25 <
1 -2 1 1 -1 3.08 5.52 1.20 o
1 -2 1 1 0 18.48 28.16 2.13 o
1 -2 1 1 1 6.79 4.28 1.18 o
1 -2 1 2 0 0.08 -0.49 1.08 <
2 -2 1 -2 0 947.20 1038.28 63.48 o
2 -2 1 -1 -1 0.27 3.40 1.21 <
2 -2 1 -1 0 2537.71 2634.21 160.81 o
2 -2 1 -1 1 18.57 20.44 1.76 o
2 -2 1 0 -2 2.67 -1.39 1.24 <
2 -2 1 0 -1 0.04 -0.85 1.16 <
2 -2 1 0 0 1444.31 1383.40 85.13 o
2 -2 1 0 1 0.08 0.91 1.05 <
2 -2 1 0 2 0.01 -0.53 0.99 <
2 -2 1 1 -1 16.09 16.09 1.57 o
2 -2 1 1 0 5522.58 5778.42 353.76 o
2 -2 1 1 1 3.42 3.83 1.05 o
2 -2 1 2 0 828.66 893.71 54.97 o
3 -2 1 -2 0 37.83 36.32 2.79 o
3 -2 1 -1 -1 0.03 6.77 1.96 o
3 -2 1 -1 0 0.27 3.94 1.95 <
3 -2 1 -1 1 7.35 6.02 1.95 o
3 -2 1 0 -2 0.19 -0.09 2.18 <
3 -2 1 0 -1 6.02 13.47 2.44 o
3 -2 1 0 0 28.56 28.68 3.33 o
3 -2 1 0 1 1.42 2.80 1.76 <
3 -2 1 0 2 0.75 3.18 1.62 <
3 -2 1 1 -1 6.95 6.87 2.11 o
3 -2 1 1 0 14.27 18.15 2.58 o
3 -2 1 1 1 6.30 4.59 1.80 <
3 -2 1 2 0 7.15 4.64 1.26 o
4 -2 1 -2 0 346.94 354.36 25.38 o
4 -2 1 -1 -1 0.04 1.49 1.76 <
4 -2 1 -1 0 327.64 340.86 21.17 o
4 -2 1 -1 1 66.03 64.55 4.44 o
4 -2 1 0 -2 0.00 0.64 1.87 <
4 -2 1 0 -1 4.37 3.07 1.76 <
4 -2 1 0 0 2.41 4.35 1.65 <
4 -2 1 0 1 5.83 6.44 1.57 o
4 -2 1 0 2 0.34 0.72 1.38 <
4 -2 1 1 -1 77.51 85.65 5.75 o
4 -2 1 1 0 119.93 124.17 7.99 o
4 -2 1 1 1 2.07 2.11 1.50 <
4 -2 1 2 0 133.90 140.18 8.94 o
5 -2 1 -2 0 12.00 13.71 2.55 o
5 -2 1 -1 -1 0.08 0.75 2.88 <
5 -2 1 -1 0 7.11 -0.96 2.85 <
5 -2 1 -1 1 10.17 6.53 2.74 <
5 -2 1 0 -2 0.01 2.99 3.03 <
5 -2 1 0 -1 0.03 2.90 2.84 <
5 -2 1 0 0 1.20 -2.23 2.72 <
5 -2 1 0 1 0.00 1.98 2.68 <
5 -2 1 0 2 0.00 -0.14 2.45 <
5 -2 1 1 -1 12.83 9.01 3.00 o
5 -2 1 1 0 9.69 4.69 2.77 <
5 -2 1 1 1 10.17 7.24 2.23 o
5 -2 1 2 0 11.04 8.32 2.06 o
6 -2 1 -2 0 252.79 230.93 14.68 o
6 -2 1 -1 -1 0.03 2.46 1.99 <
6 -2 1 -1 0 69.06 67.41 4.92 o
6 -2 1 -1 1 88.20 71.04 5.10 o
6 -2 1 0 -2 3.24 4.33 2.03 <
6 -2 1 0 -1 13.34 17.27 2.34 o
6 -2 1 0 0 1.76 3.35 1.94 <
6 -2 1 0 1 11.46 19.23 2.41 o
6 -2 1 0 2 1.67 2.73 1.99 <
6 -2 1 1 -1 34.51 34.61 3.02 o
6 -2 1 1 0 1.68 5.44 1.89 <
6 -2 1 1 1 13.12 10.75 2.00 o
6 -2 1 2 0 24.37 22.32 2.39 o
7 -2 1 -2 0 13.64 11.62 2.26 o
7 -2 1 -1 -1 0.11 9.77 3.10 o
7 -2 1 -1 0 3.14 10.50 2.19 o
7 -2 1 -1 1 0.18 1.73 1.98 <
7 -2 1 0 -2 0.25 -0.78 2.13 <
7 -2 1 0 -1 0.48 2.95 2.07 <
7 -2 1 0 0 0.86 2.76 2.00 <
7 -2 1 0 1 0.02 2.97 1.91 <
7 -2 1 0 2 0.13 1.22 1.88 <
7 -2 1 1 -1 0.18 -0.92 1.97 <
7 -2 1 1 0 0.55 3.91 1.98 <
7 -2 1 1 1 0.01 1.32 1.90 <
7 -2 1 2 0 0.00 1.78 1.96 <
-8 -1 1 1 -1 0.19 1.67 2.61 <
-8 -1 1 2 0 0.12 0.07 2.33 <
-7 -1 1 -2 0 4.66 4.36 3.34 <
-7 -1 1 -1 -1 0.00 -0.73 2.09 <
-7 -1 1 -1 0 3.77 9.15 3.42 <
-7 -1 1 -1 1 12.85 12.20 2.46 o
-7 -1 1 0 -2 33.69 25.14 2.77 o
-7 -1 1 0 -1 7.36 7.23 2.21 o
-7 -1 1 0 0 0.32 -3.09 3.30 <
-7 -1 1 0 1 0.33 -0.55 2.32 <
-7 -1 1 0 2 0.43 1.67 2.29 <
-7 -1 1 1 -1 40.52 34.86 3.32 o
-7 -1 1 1 0 7.11 13.27 3.61 o
-7 -1 1 1 1 6.11 11.05 2.84 o
-7 -1 1 2 0 4.65 8.50 3.39 <
-6 -1 1 -2 0 0.48 5.24 2.04 <
-6 -1 1 -1 -1 0.03 2.43 2.13 <
-6 -1 1 -1 0 0.04 0.91 2.15 <
-6 -1 1 -1 1 11.52 11.06 2.54 o
-6 -1 1 0 -2 1.78 6.13 3.30 <
-6 -1 1 0 -1 0.26 -0.43 3.24 <
-6 -1 1 0 0 0.15 1.37 3.18 <
-6 -1 1 0 1 0.84 2.55 3.14 <
-6 -1 1 0 2 1.79 4.10 3.16 <
-6 -1 1 1 -1 18.24 19.87 3.99 o
-6 -1 1 1 0 1.00 4.83 3.41 <
-6 -1 1 1 1 17.72 14.40 3.67 o
-6 -1 1 2 0 0.00 3.04 2.43 <
-5 -1 1 -2 0 0.38 4.28 2.13 <
-5 -1 1 -1 -1 0.23 1.45 2.08 <
-5 -1 1 -1 0 0.53 6.67 2.22 o
-5 -1 1 -1 1 211.86 157.37 9.91 o
-5 -1 1 0 -2 173.29 161.14 10.13 o
-5 -1 1 0 -1 146.12 130.68 8.39 o
-5 -1 1 0 0 0.79 -0.40 2.16 <
-5 -1 1 0 1 50.61 43.07 3.58 o
-5 -1 1 0 2 46.74 48.26 4.27 o
-5 -1 1 1 -1 226.07 189.67 11.87 o
-5 -1 1 1 0 16.97 17.01 2.42 o
-5 -1 1 1 1 9.05 9.32 2.29 o
-5 -1 1 2 0 3.16 2.69 2.43 <
-4 -1 1 -2 0 0.02 0.17 1.65 <
-4 -1 1 -1 -1 0.10 2.31 2.23 <
-4 -1 1 -1 0 0.54 5.16 2.31 <
-4 -1 1 -1 1 2.49 4.52 2.41 <
-4 -1 1 0 -2 7.57 5.35 2.15 <
-4 -1 1 0 -1 2.50 4.13 2.16 <
-4 -1 1 0 0 6.31 5.93 2.34 <
-4 -1 1 0 1 41.65 37.17 4.21 o
-4 -1 1 0 2 13.91 11.48 2.79 o
-4 -1 1 1 -1 12.75 9.46 2.41 o
-4 -1 1 1 0 0.40 0.18 1.73 <
-4 -1 1 1 1 13.41 10.90 1.81 o
-4 -1 1 2 0 2.53 0.04 1.55 <
-3 -1 1 -2 0 1.18 4.93 1.39 o
-3 -1 1 -1 -1 0.18 0.05 1.25 <
-3 -1 1 -1 0 97.15 66.54 4.43 o
-3 -1 1 -1 1 162.98 173.63 10.78 o
-3 -1 1 0 -2 142.79 143.60 9.03 o
-3 -1 1 0 -1 324.52 314.17 19.27 o
-3 -1 1 0 0 47.97 45.94 3.20 o
-3 -1 1 0 1 524.83 493.99 30.14 o
-3 -1 1 0 2 143.81 124.25 7.87 o
-3 -1 1 1 -1 111.39 106.56 6.73 o
-3 -1 1 1 0 58.82 46.53 3.26 o
-3 -1 1 1 1 4.13 3.44 1.31 <
-3 -1 1 2 0 1.72 3.22 1.33 <
-2 -1 1 -2 0 0.00 -0.07 1.25 <
-2 -1 1 -1 -1 0.02 0.42 1.25 <
-2 -1 1 -1 0 65.23 58.69 3.94 o
-2 -1 1 -1 1 17.55 16.62 1.71 o
-2 -1 1 0 -2 2.21 3.51 1.33 <
-2 -1 1 0 -1 3.95 6.79 1.40 o
-2 -1 1 0 0 218.58 252.61 15.61 o
-2 -1 1 0 1 38.20 46.37 3.19 o
-2 -1 1 0 2 7.35 4.77 1.31 o
-2 -1 1 1 -1 0.16 3.23 1.40 <
-2 -1 1 1 0 0.87 0.28 1.30 <
-2 -1 1 1 1 3.03 2.80 1.28 <
-2 -1 1 2 0 3.79 1.61 1.32 <
-1 -1 1 -2 0 2.60 -0.18 1.71 <
-1 -1 1 -1 -1 0.20 0.66 1.59 <
-1 -1 1 -1 0 0.06 -0.26 1.30 <
-1 -1 1 -1 1 2.89 8.81 1.52 o
-1 -1 1 0 -2 115.61 90.03 8.23 o
-1 -1 1 0 -1 1412.88 1586.67 111.51 o
-1 -1 1 0 0 3716.06 3057.18 187.23 o
-1 -1 1 0 1 2140.20 2019.99 123.63 o
-1 -1 1 0 2 61.22 50.11 4.94 o
-1 -1 1 1 -1 5.57 6.67 1.40 o
-1 -1 1 1 0 0.01 -0.76 1.33 <
-1 -1 1 1 1 2.35 0.72 1.53 <
-1 -1 1 2 0 0.28 -0.64 1.22 <
0 -1 1 -2 0 0.56 0.06 1.08 <
0 -1 1 -1 -1 0.00 -0.67 1.07 <
0 -1 1 -1 0 31.46 21.32 2.11 o
0 -1 1 -1 1 0.13 -0.58 1.54 <
0 -1 1 0 -2 0.15 0.09 1.04 <
0 -1 1 0 -1 32.86 21.42 2.15 o
0 -1 1 0 0 1992.25 1186.37 102.77 o
0 -1 1 0 1 0.57 0.13 0.94 <
0 -1 1 0 2 0.36 0.01 0.59 <
0 -1 1 1 -1 0.27 -0.03 0.60 <
0 -1 1 1 0 0.05 0.89 0.94 <
0 -1 1 1 1 0.73 0.26 0.64 <
0 -1 1 2 0 0.02 0.19 0.87 <
1 -1 1 -2 0 107.86 101.28 6.36 o
1 -1 1 -1 -1 0.12 2.40 1.13 <
1 -1 1 -1 0 1388.94 1601.93 98.03 o
1 -1 1 -1 1 9.33 6.31 0.80 o
1 -1 1 0 -2 2.82 0.63 1.27 <
1 -1 1 0 -1 0.07 -0.07 1.07 <
1 -1 1 0 0 3670.84 3096.18 189.77 o
1 -1 1 0 1 0.54 -0.32 0.64 <
1 -1 1 1 -1 8.55 8.62 1.19 o
1 -1 1 1 0 2093.20 2017.72 123.79 o
1 -1 1 2 0 65.65 54.68 3.58 o
2 -1 1 -2 0 4.28 2.20 1.21 <
2 -1 1 -1 -1 0.04 0.91 1.13 <
2 -1 1 -1 0 2.92 5.78 1.21 o
2 -1 1 -1 1 0.46 1.09 1.09 <
2 -1 1 0 -2 1.99 0.97 1.15 <
2 -1 1 0 -1 47.47 54.30 3.61 o
2 -1 1 0 0 208.97 250.27 15.46 o
2 -1 1 0 1 0.10 1.85 1.01 <
2 -1 1 0 2 0.02 -0.54 0.95 <
2 -1 1 1 -1 16.07 18.04 1.59 o
2 -1 1 1 0 46.87 43.26 2.90 o
2 -1 1 1 1 1.25 1.57 0.91 <
2 -1 1 2 0 2.39 3.92 0.95 o
3 -1 1 -2 0 156.36 136.79 8.61 o
3 -1 1 -1 -1 0.05 0.28 1.19 <
3 -1 1 -1 0 324.57 307.77 19.00 o
3 -1 1 -1 1 108.87 106.89 6.76 o
3 -1 1 0 -2 2.11 2.86 1.93 <
3 -1 1 0 -1 69.69 64.43 6.07 o
3 -1 1 0 0 72.58 43.71 4.30 o
3 -1 1 0 1 36.26 47.77 4.57 o
3 -1 1 0 2 6.03 3.74 1.50 <
3 -1 1 1 -1 173.08 182.48 16.13 o
3 -1 1 1 0 535.04 519.71 45.35 o
3 -1 1 1 1 2.17 4.75 1.53 o
3 -1 1 2 0 125.64 131.04 8.23 o
4 -1 1 -2 0 9.89 5.85 2.24 <
4 -1 1 -1 -1 0.29 -0.36 1.48 <
4 -1 1 -1 0 0.43 3.56 1.42 <
4 -1 1 -1 1 11.46 11.93 1.62 o
4 -1 1 0 -2 0.10 3.21 1.66 <
4 -1 1 0 -1 0.81 4.14 1.54 <
4 -1 1 0 0 5.77 6.07 1.49 o
4 -1 1 0 1 0.59 0.28 1.33 <
4 -1 1 0 2 0.50 -0.40 1.26 <
4 -1 1 1 -1 4.68 5.25 1.59 o
4 -1 1 1 0 41.14 48.26 3.46 o
4 -1 1 1 1 10.79 8.79 1.48 o
4 -1 1 2 0 13.21 11.35 1.61 o
5 -1 1 -2 0 180.12 159.09 10.19 o
5 -1 1 -1 -1 0.05 0.90 2.05 <
5 -1 1 -1 0 147.84 149.06 9.58 o
5 -1 1 -1 1 229.44 200.10 14.57 o
5 -1 1 0 -2 0.06 7.87 3.02 <
5 -1 1 0 -1 0.59 2.08 2.90 <
5 -1 1 0 0 1.43 -1.20 3.04 <
5 -1 1 0 1 25.80 20.98 3.31 o
5 -1 1 0 2 6.87 5.89 2.58 <
5 -1 1 1 -1 185.10 174.62 15.78 o
5 -1 1 1 0 37.76 46.38 5.11 o
5 -1 1 1 1 8.92 11.75 2.86 o
5 -1 1 2 0 47.64 40.62 3.30 o
6 -1 1 -2 0 1.41 1.38 2.29 <
6 -1 1 -1 -1 0.08 -0.33 2.15 <
6 -1 1 -1 0 0.29 4.38 2.22 <
6 -1 1 -1 1 18.63 15.36 2.46 o
6 -1 1 0 -2 0.37 6.33 2.04 o
6 -1 1 0 -1 0.22 -0.30 2.07 <
6 -1 1 0 0 0.59 1.15 2.07 <
6 -1 1 0 1 0.13 0.52 2.11 <
6 -1 1 0 2 0.02 0.82 2.01 <
6 -1 1 1 -1 10.75 9.76 2.04 o
6 -1 1 1 0 2.74 1.39 1.94 <
6 -1 1 1 1 13.90 5.83 2.05 <
6 -1 1 2 0 1.26 2.18 1.80 <
7 -1 1 -2 0 24.25 22.20 2.62 o
7 -1 1 -1 -1 0.03 -0.44 2.06 <
7 -1 1 -1 0 5.57 7.10 2.15 o
7 -1 1 -1 1 49.36 39.30 3.37 o
7 -1 1 0 -2 6.58 6.50 2.18 <
7 -1 1 0 -1 5.28 4.70 2.05 <
7 -1 1 0 0 0.70 0.12 2.06 <
7 -1 1 0 1 6.57 12.36 2.16 o
7 -1 1 0 2 2.51 5.59 1.86 o
7 -1 1 1 -1 13.35 13.42 2.28 o
7 -1 1 1 0 0.62 -0.59 2.03 <
7 -1 1 1 1 3.43 0.15 1.96 <
7 -1 1 2 0 0.24 3.07 1.91 <
8 -1 1 -1 1 0.57 -0.07 2.81 <
8 -1 1 0 2 0.17 2.69 1.90 <
-8 0 1 0 -2 0.20 4.42 2.18 <
-8 0 1 1 -1 21.93 20.09 2.79 o
-8 0 1 2 0 3.81 2.87 3.15 <
-7 0 1 -2 0 1.01 3.16 2.17 <
-7 0 1 -1 -1 0.00 0.97 2.04 <
-7 0 1 -1 0 1.86 -3.19 2.22 <
-7 0 1 -1 1 0.09 3.74 2.65 <
-7 0 1 0 -2 1.62 2.90 2.04 <
-7 0 1 0 -1 1.14 -1.41 2.06 <
-7 0 1 0 0 0.69 4.66 2.18 <
-7 0 1 0 1 0.16 0.19 2.28 <
-7 0 1 0 2 0.03 1.85 2.27 <
-7 0 1 1 -1 0.00 0.93 2.10 <
-7 0 1 1 0 0.07 2.65 2.20 <
-7 0 1 1 1 3.89 -0.83 2.25 <
-7 0 1 2 0 0.15 2.81 2.14 <
-6 0 1 -2 0 0.11 5.06 2.08 <
-6 0 1 -1 -1 0.24 0.10 2.20 <
-6 0 1 -1 0 2.12 -0.02 2.14 <
-6 0 1 -1 1 72.47 63.58 4.70 o
-6 0 1 0 -2 15.20 6.10 3.38 <
-6 0 1 0 -1 8.20 10.37 3.55 <
-6 0 1 0 0 0.04 1.41 3.30 <
-6 0 1 0 1 0.02 -1.83 3.25 <
-6 0 1 0 2 0.69 3.77 3.19 <
-6 0 1 1 -1 117.15 87.52 8.78 o
-6 0 1 1 0 2.81 4.81 3.52 <
-6 0 1 1 1 0.55 4.99 3.47 <
-6 0 1 2 0 2.20 3.45 2.51 <
-5 0 1 -2 0 0.55 -0.33 3.13 <
-5 0 1 -1 -1 0.11 0.63 1.96 <
-5 0 1 -1 0 0.01 0.16 2.04 <
-5 0 1 -1 1 0.07 -1.46 2.16 <
-5 0 1 0 -2 0.65 6.77 1.91 o
-5 0 1 0 -1 0.42 2.49 1.97 <
-5 0 1 0 0 1.62 1.49 2.05 <
-5 0 1 0 1 3.03 9.06 2.27 o
-5 0 1 0 2 0.26 -1.74 2.28 <
-5 0 1 1 -1 0.18 1.99 1.94 <
-5 0 1 1 0 7.58 7.01 2.13 o
-5 0 1 1 1 37.01 31.57 3.09 o
-5 0 1 2 0 0.00 1.01 2.07 <
-4 0 1 -2 0 28.63 27.72 2.47 o
-4 0 1 -1 -1 0.16 -0.12 2.01 <
-4 0 1 -1 0 141.98 102.55 9.30 o
-4 0 1 -1 1 499.08 458.09 39.73 o
-4 0 1 0 -2 87.47 75.11 6.95 o
-4 0 1 0 -1 182.67 177.29 15.76 o
-4 0 1 0 0 0.00 -3.07 2.10 <
-4 0 1 0 1 207.37 187.45 16.67 o
-4 0 1 0 2 53.47 43.38 4.71 o
-4 0 1 1 -1 429.09 391.70 33.90 o
-4 0 1 1 0 347.80 284.72 24.99 o
-4 0 1 1 1 0.14 1.26 2.34 <
-4 0 1 2 0 135.38 128.32 8.23 o
-3 0 1 -2 0 0.04 0.75 1.17 <
-3 0 1 -1 -1 0.03 -1.97 1.15 <
-3 0 1 -1 0 2.49 0.12 1.18 <
-3 0 1 -1 1 0.05 1.55 1.28 <
-3 0 1 0 -2 0.36 -0.77 1.11 <
-3 0 1 0 -1 0.18 0.41 1.17 <
-3 0 1 0 0 4.32 5.26 1.29 o
-3 0 1 0 1 0.58 0.92 1.29 <
-3 0 1 0 2 0.28 0.52 1.38 <
-3 0 1 1 -1 0.76 0.65 1.24 <
-3 0 1 1 0 5.57 3.43 1.37 <
-3 0 1 1 1 2.71 0.29 1.53 <
-3 0 1 2 0 1.18 2.12 1.32 <
-2 0 1 -2 0 2.84 3.13 1.12 <
-2 0 1 -1 -1 0.24 -0.64 1.18 <
-2 0 1 -1 0 87.48 72.41 4.71 o
-2 0 1 -1 1 19.25 22.07 1.94 o
-2 0 1 0 -2 8.70 9.46 1.39 o
-2 0 1 0 -1 78.93 90.94 5.82 o
-2 0 1 0 0 0.00 -0.40 1.33 <
-2 0 1 0 1 13.92 15.74 1.69 o
-2 0 1 0 2 5.02 6.26 1.36 o
-2 0 1 1 -1 9.83 8.46 1.56 o
-2 0 1 1 0 26.09 15.07 1.75 o
-2 0 1 1 1 2.27 1.43 1.37 <
-2 0 1 2 0 2.03 2.15 1.48 <
-1 0 1 -2 0 0.18 -0.10 0.65 <
-1 0 1 -1 -1 0.84 0.69 0.47 <
-1 0 1 -1 0 32.35 19.94 1.41 o
-1 0 1 -1 1 0.11 0.91 0.80 <
-1 0 1 0 -1 33.06 15.06 1.07 o
-1 0 1 0 0 1995.41 1038.33 63.55 o
-1 0 1 0 1 16.78 10.82 1.09 o
-1 0 1 0 2 0.30 -0.13 1.10 <
-1 0 1 1 -1 0.18 -0.33 0.60 <
-1 0 1 1 0 1.56 1.35 0.85 <
-1 0 1 1 1 0.00 -0.28 1.12 <
-1 0 1 2 0 0.21 0.68 0.84 <
1 0 1 -1 -1 0.83 -0.36 0.47 <
1 0 1 0 -2 0.03 0.67 0.69 <
2 0 1 -2 0 13.29 7.82 1.43 o
2 0 1 -1 -1 0.11 -0.60 1.38 <
2 0 1 -1 0 83.31 92.86 5.90 o
2 0 1 -1 1 8.71 11.43 1.36 o
2 0 1 0 -2 2.66 4.26 1.20 o
2 0 1 0 -1 76.95 71.58 4.61 o
2 0 1 0 0 0.02 -0.20 1.07 <
2 0 1 0 1 33.11 13.93 1.35 o
2 0 1 0 2 1.20 1.33 0.94 <
2 0 1 1 -1 17.47 22.47 1.78 o
2 0 1 1 0 23.39 15.88 1.40 o
2 0 1 1 1 0.63 1.22 0.91 <
2 0 1 2 0 6.08 1.44 0.90 <
3 0 1 -2 0 0.01 2.18 1.30 <
3 0 1 -1 -1 0.04 -0.71 1.17 <
3 0 1 -1 0 0.78 -0.30 1.12 <
3 0 1 -1 1 0.54 1.86 1.08 <
3 0 1 0 -2 0.28 -0.34 1.39 <
3 0 1 0 -1 0.00 -0.44 1.51 <
3 0 1 0 0 1.55 3.97 1.52 <
3 0 1 0 1 11.49 6.01 1.51 o
3 0 1 0 2 0.78 2.55 1.38 <
3 0 1 1 -1 0.02 0.24 1.56 <
3 0 1 1 0 0.19 0.56 1.41 <
3 0 1 1 1 0.73 -0.40 1.34 <
3 0 1 2 0 1.17 1.08 1.44 <
4 0 1 -2 0 105.83 82.98 7.68 o
4 0 1 -1 -1 0.58 2.66 1.69 <
4 0 1 -1 0 206.17 171.69 10.80 o
4 0 1 -1 1 433.52 392.89 24.07 o
4 0 1 0 -2 33.87 31.05 2.65 o
4 0 1 0 -1 123.93 105.17 6.82 o
4 0 1 0 0 0.09 1.03 1.40 <
4 0 1 0 1 300.69 281.81 17.37 o
4 0 1 0 2 128.36 114.54 7.22 o
4 0 1 1 -1 484.86 436.75 26.85 o
4 0 1 1 0 170.58 176.17 11.01 o
4 0 1 1 1 0.00 -1.80 1.54 <
4 0 1 2 0 44.42 40.31 2.97 o
5 0 1 -2 0 0.11 -0.84 1.87 <
5 0 1 -1 -1 0.18 0.75 1.95 <
5 0 1 -1 0 1.58 2.48 1.88 <
5 0 1 -1 1 0.23 -0.66 1.75 <
5 0 1 0 -2 0.01 3.00 2.97 <
5 0 1 0 -1 1.22 0.72 2.84 <
5 0 1 0 0 1.68 -0.21 2.75 <
5 0 1 0 1 5.68 11.22 2.81 o
5 0 1 0 2 0.00 4.03 2.48 <
5 0 1 1 -1 0.57 1.56 2.83 <
5 0 1 1 0 5.71 8.77 2.92 o
5 0 1 1 1 35.93 38.06 4.43 o
5 0 1 2 0 0.98 4.78 1.87 <
6 0 1 -2 0 10.03 6.45 3.47 <
6 0 1 -1 -1 0.03 2.73 2.25 <
6 0 1 -1 0 4.90 6.57 2.30 <
6 0 1 -1 1 109.74 84.78 5.87 o
6 0 1 0 -2 0.11 0.23 2.05 <
6 0 1 0 -1 1.78 1.42 2.06 <
6 0 1 0 0 0.05 -0.79 2.10 <
6 0 1 0 1 3.50 3.73 2.15 <
6 0 1 0 2 5.48 9.24 2.13 o
6 0 1 1 -1 68.52 59.59 4.37 o
6 0 1 1 0 0.03 -1.11 1.96 <
6 0 1 1 1 0.00 0.47 1.99 <
6 0 1 2 0 0.00 4.65 1.85 <
7 0 1 -2 0 3.12 3.72 2.01 <
7 0 1 -1 -1 0.15 5.06 2.07 <
7 0 1 -1 0 2.21 2.27 1.99 <
7 0 1 -1 1 0.05 2.60 1.92 <
7 0 1 0 -2 0.78 4.37 2.17 <
7 0 1 0 -1 2.80 1.55 2.04 <
7 0 1 0 0 0.22 0.10 2.00 <
7 0 1 0 1 1.16 3.04 1.94 <
7 0 1 0 2 0.06 2.17 1.84 <
7 0 1 1 -1 0.00 -0.52 2.03 <
7 0 1 1 0 1.77 -1.12 2.01 <
7 0 1 1 1 2.31 1.87 1.91 <
7 0 1 2 0 0.20 -0.72 1.89 <
8 0 1 -2 0 0.87 5.73 2.16 <
8 0 1 -1 1 21.46 15.68 2.83 o
8 0 1 0 2 2.20 3.97 2.07 <
-8 1 1 0 -2 2.53 5.55 2.21 <
-8 1 1 1 -1 0.65 1.70 2.20 <
-7 1 1 -2 0 3.06 2.60 2.11 <
-7 1 1 -1 -1 0.14 -1.11 2.12 <
-7 1 1 -1 0 3.38 3.97 2.20 <
-7 1 1 -1 1 13.86 15.63 2.56 o
-7 1 1 0 -2 2.35 3.03 1.99 <
-7 1 1 0 -1 3.55 0.55 2.08 <
-7 1 1 0 0 0.96 0.94 2.20 <
-7 1 1 0 1 9.86 10.61 2.43 o
-7 1 1 0 2 6.36 8.96 2.41 o
-7 1 1 1 -1 52.22 39.73 3.47 o
-7 1 1 1 0 0.04 4.89 2.45 <
-7 1 1 1 1 0.96 4.16 2.30 <
-7 1 1 2 0 2.48 3.16 3.14 <
-6 1 1 -2 0 1.11 0.01 2.06 <
-6 1 1 -1 -1 0.14 -0.86 2.17 <
-6 1 1 -1 0 0.02 0.96 2.13 <
-6 1 1 -1 1 12.21 13.18 2.30 o
-6 1 1 0 -2 0.02 1.62 3.26 <
-6 1 1 0 -1 0.00 -1.05 3.28 <
-6 1 1 0 0 0.31 -2.05 3.26 <
-6 1 1 0 1 0.44 2.05 3.12 <
-6 1 1 0 2 0.02 2.56 3.03 <
-6 1 1 1 -1 21.59 13.18 3.80 o
-6 1 1 1 0 0.94 -0.02 3.34 <
-6 1 1 1 1 15.17 3.97 3.37 <
-6 1 1 2 0 12.85 17.23 3.92 o
-5 1 1 -2 0 69.59 54.83 6.01 o
-5 1 1 -1 -1 0.11 1.00 2.01 <
-5 1 1 -1 0 103.63 84.06 5.80 o
-5 1 1 -1 1 187.97 164.96 10.61 o
-5 1 1 0 -2 6.40 1.71 1.87 <
-5 1 1 0 -1 5.06 4.82 2.04 <
-5 1 1 0 0 0.85 3.12 2.20 <
-5 1 1 0 1 2.16 6.65 2.34 <
-5 1 1 0 2 0.00 4.89 2.36 <
-5 1 1 1 -1 235.76 204.63 12.95 o
-5 1 1 1 0 78.28 61.91 4.61 o
-5 1 1 1 1 5.02 9.12 2.40 o
-5 1 1 2 0 135.61 111.07 7.40 o
-4 1 1 -2 0 2.15 0.02 1.57 <
-4 1 1 -1 -1 0.13 -1.79 1.47 <
-4 1 1 -1 0 1.73 1.38 1.57 <
-4 1 1 -1 1 3.49 4.07 1.95 <
-4 1 1 0 -2 0.80 0.07 1.93 <
-4 1 1 0 -1 1.87 5.85 2.25 <
-4 1 1 0 0 5.86 3.93 2.28 <
-4 1 1 0 1 0.07 0.84 2.53 <
-4 1 1 0 2 0.00 -2.09 2.74 <
-4 1 1 1 -1 12.61 12.35 2.53 o
-4 1 1 1 0 76.33 79.82 7.61 o
-4 1 1 1 1 25.62 17.97 3.18 o
-4 1 1 2 0 13.01 15.51 1.96 o
-3 1 1 -2 0 83.34 94.16 8.57 o
-3 1 1 -1 -1 0.43 -0.49 1.15 <
-3 1 1 -1 0 308.82 261.21 16.13 o
-3 1 1 -1 1 175.84 177.54 11.11 o
-3 1 1 0 -2 16.23 6.63 1.26 o
-3 1 1 0 -1 91.77 94.94 6.06 o
-3 1 1 0 0 57.16 46.36 3.25 o
-3 1 1 0 1 27.04 31.62 2.51 o
-3 1 1 0 2 2.47 2.14 1.48 <
-3 1 1 1 -1 111.43 110.38 7.01 o
-3 1 1 1 0 697.86 643.62 39.43 o
-3 1 1 1 1 0.47 0.64 1.37 <
-3 1 1 2 0 232.55 228.60 14.26 o
-2 1 1 -2 0 10.52 7.97 1.28 o
-2 1 1 -1 -1 1.00 0.96 1.18 <
-2 1 1 -1 0 46.10 60.16 3.98 o
-2 1 1 -1 1 16.70 17.42 1.70 o
-2 1 1 0 -2 0.70 -0.22 1.25 <
-2 1 1 0 -1 6.80 4.17 1.29 o
-2 1 1 0 0 187.51 233.18 14.45 o
-2 1 1 0 1 0.72 2.62 1.26 <
-2 1 1 0 2 3.05 0.85 1.28 <
-2 1 1 1 -1 0.97 3.62 1.31 <
-2 1 1 1 0 25.80 25.15 2.11 o
-2 1 1 1 1 0.06 -1.04 1.26 <
-2 1 1 2 0 0.48 1.45 1.31 <
-1 1 1 -2 0 104.25 91.40 5.76 o
-1 1 1 -1 -1 0.00 -0.01 0.67 <
-1 1 1 -1 0 1400.59 1587.97 97.23 o
-1 1 1 -1 1 10.83 8.54 1.41 o
-1 1 1 0 -2 0.14 -0.39 0.61 <
-1 1 1 0 -1 0.02 0.08 0.71 <
-1 1 1 0 0 3698.94 3235.19 198.27 o
-1 1 1 0 1 0.44 2.77 1.37 <
-1 1 1 0 2 0.37 0.12 1.43 <
-1 1 1 1 -1 8.80 7.95 0.96 o
-1 1 1 1 0 2129.11 2049.52 145.10 o
-1 1 1 1 1 1.12 -0.36 2.01 <
-1 1 1 2 0 63.99 55.07 5.28 o
0 1 1 -2 0 4.29 0.45 0.52 <
0 1 1 -1 -1 0.00 0.36 0.54 <
0 1 1 -1 0 29.83 16.42 1.62 o
0 1 1 -1 1 0.01 0.30 0.77 <
0 1 1 0 -2 1.32 0.65 0.95 <
0 1 1 0 -1 30.04 16.69 1.73 o
0 1 1 0 0 2054.86 1190.21 103.48 o
0 1 1 0 1 21.73 15.30 1.70 o
0 1 1 0 2 0.16 -2.67 1.44 <
0 1 1 1 -1 0.01 0.73 0.59 <
0 1 1 1 0 20.82 15.41 1.23 o
0 1 1 1 1 0.78 0.92 0.92 <
0 1 1 2 0 0.38 0.18 0.95 <
1 1 1 -2 0 1.00 -0.66 0.59 <
1 1 1 -1 -1 0.02 -0.25 0.76 <
1 1 1 -1 0 0.24 1.02 1.23 <
1 1 1 -1 1 4.34 6.81 1.53 o
1 1 1 0 -2 105.12 97.27 6.16 o
1 1 1 0 -1 1399.85 1593.87 97.52 o
1 1 1 0 0 3635.86 3129.34 270.94 o
1 1 1 0 1 2127.71 2152.24 151.29 o
1 1 1 0 2 53.43 51.33 3.52 o
1 1 1 1 -1 2.89 9.11 1.63 o
1 1 1 1 0 1.88 0.41 2.10 <
1 1 1 1 1 0.83 2.32 1.58 <
1 1 1 2 0 0.33 -0.95 2.17 <
2 1 1 -2 0 0.16 -2.68 1.34 <
2 1 1 -1 -1 0.39 -0.80 1.19 <
2 1 1 -1 0 2.52 5.25 1.30 o
2 1 1 -1 1 0.02 0.58 1.20 <
2 1 1 0 -2 13.82 7.24 1.28 o
2 1 1 0 -1 50.18 60.22 3.97 o
2 1 1 0 0 219.50 260.23 16.07 o
2 1 1 0 1 25.00 25.13 1.99 o
2 1 1 0 2 0.14 0.04 1.37 <
2 1 1 1 -1 16.58 19.89 1.77 o
2 1 1 1 0 0.04 3.67 1.12 o
2 1 1 1 1 0.11 0.54 1.31 <
2 1 1 2 0 1.73 0.93 1.31 <
3 1 1 -2 0 17.96 7.01 1.28 o
3 1 1 -1 -1 1.27 1.69 1.16 <
3 1 1 -1 0 104.56 90.05 5.74 o
3 1 1 -1 1 105.74 107.68 6.78 o
3 1 1 0 -2 88.21 90.29 5.71 o
3 1 1 0 -1 280.65 253.12 15.50 o
3 1 1 0 0 81.06 48.87 3.81 o
3 1 1 0 1 728.03 655.21 56.43 o
3 1 1 0 2 221.08 232.34 20.38 o
3 1 1 1 -1 160.82 171.37 14.85 o
3 1 1 1 0 25.69 27.10 3.07 o
3 1 1 1 1 0.09 1.35 1.70 <
3 1 1 2 0 5.61 1.59 1.74 <
4 1 1 -2 0 0.11 0.49 1.90 <
4 1 1 -1 -1 0.01 1.30 2.00 <
4 1 1 -1 0 4.30 1.32 2.01 <
4 1 1 -1 1 11.50 7.23 1.48 o
4 1 1 0 -2 2.56 -0.55 1.59 <
4 1 1 0 -1 0.03 0.35 1.51 <
4 1 1 0 0 2.74 7.55 1.54 o
4 1 1 0 1 75.90 78.00 5.08 o
4 1 1 0 2 18.51 14.58 1.73 o
4 1 1 1 -1 1.39 5.55 1.59 o
4 1 1 1 0 1.19 1.98 1.47 <
4 1 1 1 1 21.07 19.86 1.95 o
4 1 1 2 0 0.77 0.43 1.53 <
5 1 1 -2 0 6.63 4.92 1.92 <
5 1 1 -1 -1 0.01 -0.80 2.03 <
5 1 1 -1 0 3.94 6.86 2.01 o
5 1 1 -1 1 221.28 186.93 11.56 o
5 1 1 0 -2 59.53 49.65 6.13 o
5 1 1 0 -1 103.43 80.16 7.55 o
5 1 1 0 0 3.21 6.78 2.90 <
5 1 1 0 1 54.67 59.23 5.97 o
5 1 1 0 2 129.34 117.61 10.47 o
5 1 1 1 -1 199.38 166.97 14.73 o
5 1 1 1 0 0.34 9.49 3.03 o
5 1 1 1 1 6.18 4.41 2.71 <
5 1 1 2 0 0.12 2.08 2.84 <
6 1 1 -2 0 1.07 1.22 3.32 <
6 1 1 -1 -1 0.18 -1.01 2.20 <
6 1 1 -1 0 0.01 1.45 2.15 <
6 1 1 -1 1 18.21 21.73 2.66 o
6 1 1 0 -2 0.18 2.66 2.01 <
6 1 1 0 -1 0.29 1.00 2.03 <
6 1 1 0 0 0.05 0.74 2.03 <
6 1 1 0 1 2.73 -0.33 2.08 <
6 1 1 0 2 10.25 9.78 2.20 o
6 1 1 1 -1 13.37 6.44 1.99 o
6 1 1 1 0 1.87 1.74 1.90 <
6 1 1 1 1 14.01 8.12 2.34 o
6 1 1 2 0 0.41 3.04 1.87 <
7 1 1 -2 0 2.31 5.69 2.16 <
7 1 1 -1 -1 0.01 -1.97 2.14 <
7 1 1 -1 0 4.08 4.47 2.06 <
7 1 1 -1 1 41.80 37.37 3.21 o
7 1 1 0 -2 2.78 8.18 2.25 o
7 1 1 0 -1 4.75 1.86 2.06 <
7 1 1 0 0 0.57 1.66 2.05 <
7 1 1 0 1 0.01 -1.20 1.94 <
7 1 1 0 2 4.65 6.02 1.93 o
7 1 1 1 -1 12.64 10.21 2.26 o
7 1 1 1 0 10.97 9.39 2.18 o
7 1 1 1 1 0.64 2.20 1.95 <
7 1 1 2 0 4.73 6.21 2.07 <
8 1 1 -2 0 2.33 7.80 2.26 o
8 1 1 -1 1 0.20 2.70 2.01 <
-7 2 1 -2 0 13.28 9.43 3.25 <
-7 2 1 -1 -1 0.02 3.59 2.07 <
-7 2 1 -1 0 2.78 0.02 2.48 <
-7 2 1 -1 1 0.07 5.18 2.22 <
-7 2 1 0 -2 0.03 7.14 2.08 o
-7 2 1 0 -1 0.28 2.95 2.06 <
-7 2 1 0 0 1.17 2.98 2.14 <
-7 2 1 0 1 0.86 6.26 2.28 <
-7 2 1 0 2 0.01 2.74 3.23 <
-7 2 1 1 -1 0.17 3.92 2.46 <
-7 2 1 1 0 0.00 4.53 2.27 <
-7 2 1 1 1 0.00 8.29 2.35 o
-7 2 1 2 0 0.13 -0.46 2.25 <
-6 2 1 -2 0 92.37 77.82 5.49 o
-6 2 1 -1 -1 0.00 3.00 2.05 <
-6 2 1 -1 0 44.69 43.66 3.63 o
-6 2 1 -1 1 33.96 36.53 3.31 o
-6 2 1 0 -2 2.86 5.72 2.29 <
-6 2 1 0 -1 15.62 6.99 2.33 <
-6 2 1 0 0 2.50 2.67 2.11 <
-6 2 1 0 1 17.72 19.14 2.52 o
-6 2 1 0 2 3.18 6.08 2.45 <
-6 2 1 1 -1 85.78 70.16 7.25 o
-6 2 1 1 0 7.29 10.50 3.18 o
-6 2 1 1 1 3.74 1.43 2.95 <
-6 2 1 2 0 103.89 86.66 8.55 o
-5 2 1 -2 0 3.41 2.30 2.91 <
-5 2 1 -1 -1 0.51 -2.18 2.88 <
-5 2 1 -1 0 4.68 13.21 2.36 o
-5 2 1 -1 1 13.73 9.37 2.50 o
-5 2 1 0 -2 0.03 2.18 2.02 <
-5 2 1 0 -1 0.51 2.08 2.34 <
-5 2 1 0 0 0.37 0.69 2.24 <
-5 2 1 0 1 0.10 0.70 2.32 <
-5 2 1 0 2 0.14 -1.57 2.53 <
-5 2 1 1 -1 13.58 8.46 2.25 o
-5 2 1 1 0 1.65 2.29 2.29 <
-5 2 1 1 1 14.46 5.11 2.47 <
-5 2 1 2 0 38.66 31.53 3.21 o
-4 2 1 -2 0 231.52 238.75 14.97 o
-4 2 1 -1 -1 0.20 1.24 1.64 <
-4 2 1 -1 0 308.02 295.11 18.43 o
-4 2 1 -1 1 74.49 83.80 5.70 o
-4 2 1 0 -2 2.74 2.78 2.24 <
-4 2 1 0 -1 7.68 9.92 2.65 o
-4 2 1 0 0 1.91 3.49 2.58 <
-4 2 1 0 1 0.98 8.41 3.01 <
-4 2 1 0 2 0.05 5.29 3.08 <
-4 2 1 1 -1 75.13 70.76 6.92 o
-4 2 1 1 0 133.74 130.49 11.94 o
-4 2 1 1 1 4.38 6.46 2.97 <
-4 2 1 2 0 233.90 240.61 21.39 o
-3 2 1 -2 0 2.71 4.68 2.08 <
-3 2 1 -1 -1 0.04 0.07 1.31 <
-3 2 1 -1 0 22.45 18.14 1.93 o
-3 2 1 -1 1 9.08 6.42 1.58 o
-3 2 1 0 -2 0.05 -0.76 1.23 <
-3 2 1 0 -1 0.01 4.06 1.36 <
-3 2 1 0 0 40.22 33.67 2.68 o
-3 2 1 0 1 1.64 1.80 1.55 <
-3 2 1 0 2 0.28 -0.93 1.64 <
-3 2 1 1 -1 8.00 9.38 1.57 o
-3 2 1 1 0 169.44 160.58 10.20 o
-3 2 1 1 1 0.31 2.08 1.56 <
-3 2 1 2 0 30.15 29.83 2.53 o
-2 2 1 -2 0 906.78 976.47 59.84 o
-2 2 1 -1 -1 0.02 1.69 1.18 <
-2 2 1 -1 0 2614.52 2524.92 154.23 o
-2 2 1 -1 1 15.98 16.89 1.73 o
-2 2 1 0 -2 5.01 0.50 1.17 <
-2 2 1 0 -1 0.03 1.27 1.22 <
-2 2 1 0 0 1436.75 1386.00 85.12 o
-2 2 1 0 1 0.15 1.01 1.26 <
-2 2 1 0 2 0.12 0.33 1.33 <
-2 2 1 1 -1 20.53 17.12 1.76 o
-2 2 1 1 0 5633.12 5992.22 366.85 o
-2 2 1 1 1 0.76 2.41 1.31 <
-2 2 1 2 0 859.04 921.51 56.37 o
-1 2 1 -2 0 2.85 3.40 1.21 <
-1 2 1 -1 -1 0.99 1.93 1.23 <
-1 2 1 -1 0 6.56 8.04 1.33 o
-1 2 1 -1 1 2.04 3.68 1.23 <
-1 2 1 0 -2 0.15 1.39 1.29 <
-1 2 1 0 -1 3.49 8.17 1.35 o
-1 2 1 0 0 201.30 252.24 15.56 o
-1 2 1 0 1 1.03 1.50 1.20 <
-1 2 1 0 2 1.02 0.16 1.22 <
-1 2 1 1 -1 2.38 3.19 1.24 <
-1 2 1 1 0 35.71 48.21 3.35 o
-1 2 1 1 1 1.78 4.21 1.25 o
-1 2 1 2 0 5.90 3.10 1.76 <
0 2 1 -2 0 13.28 11.55 2.26 o
0 2 1 -1 -1 0.01 -0.39 2.12 <
0 2 1 -1 0 80.90 116.69 10.16 o
0 2 1 -1 1 6.08 13.83 2.28 o
0 2 1 0 -2 8.01 7.61 2.30 o
0 2 1 0 -1 95.90 112.17 10.41 o
0 2 1 0 0 0.19 0.40 1.90 <
0 2 1 0 1 32.79 17.80 2.56 o
0 2 1 0 2 2.27 2.40 1.81 <
0 2 1 1 -1 16.46 13.68 1.69 o
0 2 1 1 0 11.19 14.97 1.67 o
0 2 1 1 1 0.08 1.65 1.25 <
0 2 1 2 0 5.18 -0.11 1.29 <
1 2 1 -2 0 2.49 -2.69 2.61 <
1 2 1 -1 -1 0.95 0.73 2.38 <
1 2 1 -1 0 10.39 8.17 2.57 o
1 2 1 -1 1 0.08 3.26 1.71 <
1 2 1 0 -2 2.76 4.38 2.34 <
1 2 1 0 -1 5.57 8.74 2.48 o
1 2 1 0 0 204.12 268.62 18.73 o
1 2 1 0 1 41.79 50.27 4.11 o
1 2 1 0 2 6.21 4.48 1.33 o
1 2 1 1 -1 3.79 4.98 2.30 <
1 2 1 1 0 2.50 3.63 1.66 <
1 2 1 1 1 1.58 3.70 1.63 <
1 2 1 2 0 3.23 -0.80 1.59 <
2 2 1 -2 0 2.54 1.80 1.57 <
2 2 1 -1 -1 1.18 -0.64 1.62 <
2 2 1 -1 0 0.05 0.67 1.60 <
2 2 1 -1 1 25.23 17.33 2.20 o
2 2 1 0 -2 916.26 1030.65 63.07 o
2 2 1 0 -1 2549.68 2523.51 179.01 o
2 2 1 0 0 1461.90 1371.62 97.25 o
2 2 1 0 1 5580.49 6045.47 523.33 o
2 2 1 0 2 853.08 974.90 84.81 o
2 2 1 1 -1 7.40 17.73 2.16 o
2 2 1 1 0 0.79 -0.18 1.59 <
2 2 1 1 1 0.45 1.13 2.05 <
2 2 1 2 0 0.48 1.76 1.60 <
3 2 1 -2 0 0.39 1.46 1.35 <
3 2 1 -1 -1 0.17 -0.06 1.44 <
3 2 1 -1 0 0.05 0.46 1.38 <
3 2 1 -1 1 6.00 7.71 1.78 o
3 2 1 0 -2 5.14 3.96 1.54 <
3 2 1 0 -1 23.60 20.44 2.04 o
3 2 1 0 0 48.40 36.08 2.84 o
3 2 1 0 1 166.77 156.23 11.45 o
3 2 1 0 2 34.18 25.68 3.34 o
3 2 1 1 -1 10.97 9.21 2.41 o
3 2 1 1 0 1.65 4.43 2.19 <
3 2 1 1 1 1.65 2.20 2.22 <
3 2 1 2 0 1.56 -0.92 2.25 <
4 2 1 -2 0 2.46 2.71 2.33 <
4 2 1 -1 -1 0.02 0.28 2.46 <
4 2 1 -1 0 3.32 9.10 2.60 o
4 2 1 -1 1 63.51 64.92 6.46 o
4 2 1 0 -2 207.24 214.16 13.33 o
4 2 1 0 -1 290.36 263.47 16.32 o
4 2 1 0 0 4.32 -1.43 2.07 <
4 2 1 0 1 120.57 114.23 7.51 o
4 2 1 0 2 222.97 232.82 16.84 o
4 2 1 1 -1 80.49 78.62 5.34 o
4 2 1 1 0 1.71 5.70 2.19 <
4 2 1 1 1 3.76 2.97 2.20 <
4 2 1 2 0 0.57 3.94 1.93 <
5 2 1 -2 0 1.35 -1.25 2.13 <
5 2 1 -1 -1 0.19 1.87 2.12 <
5 2 1 -1 0 0.01 -0.82 2.10 <
5 2 1 -1 1 14.06 8.66 2.16 o
5 2 1 0 -2 2.21 2.41 2.22 <
5 2 1 0 -1 2.34 11.05 2.80 o
5 2 1 0 0 0.93 3.80 3.00 <
5 2 1 0 1 4.73 4.58 2.80 <
5 2 1 0 2 29.62 35.45 4.44 o
5 2 1 1 -1 12.34 -1.72 3.21 <
5 2 1 1 0 2.39 2.31 2.97 <
5 2 1 1 1 10.58 9.49 3.15 o
5 2 1 2 0 0.02 -1.15 3.06 <
6 2 1 -2 0 1.42 5.52 3.23 <
6 2 1 -1 -1 0.25 -0.91 2.09 <
6 2 1 -1 0 11.29 14.81 2.44 o
6 2 1 -1 1 75.56 73.78 5.24 o
6 2 1 0 -2 88.85 74.56 5.24 o
6 2 1 0 -1 51.17 42.93 3.53 o
6 2 1 0 0 1.18 2.55 2.03 <
6 2 1 0 1 3.69 10.40 2.48 o
6 2 1 0 2 95.16 85.18 5.83 o
6 2 1 1 -1 34.32 25.83 2.71 o
6 2 1 1 0 19.52 19.39 2.42 o
6 2 1 1 1 2.52 0.68 1.94 <
6 2 1 2 0 2.57 5.63 1.96 <
7 2 1 -2 0 0.08 0.96 2.06 <
7 2 1 -1 -1 0.01 0.82 3.21 <
7 2 1 -1 0 0.37 -0.42 2.06 <
7 2 1 -1 1 0.50 0.76 2.08 <
7 2 1 0 -2 7.81 5.43 2.18 <
7 2 1 0 -1 1.45 1.96 2.46 <
7 2 1 0 0 0.91 6.43 2.12 o
7 2 1 0 1 0.40 -0.68 1.99 <
7 2 1 0 2 0.06 -1.23 1.97 <
7 2 1 1 -1 0.14 -0.76 2.06 <
7 2 1 1 0 0.30 -1.12 2.42 <
7 2 1 1 1 0.04 1.32 2.00 <
7 2 1 2 0 0.00 1.40 3.19 <
-7 3 1 -2 0 21.46 18.00 2.53 o
-7 3 1 -1 -1 0.01 1.09 2.18 <
-7 3 1 -1 0 0.52 7.02 2.25 o
-7 3 1 -1 1 0.16 12.64 3.39 o
-7 3 1 0 -2 2.42 3.07 2.99 <
-7 3 1 0 -1 7.68 12.44 2.39 o
-7 3 1 0 0 0.31 -0.65 2.25 <
-7 3 1 0 1 9.21 10.37 2.40 o
-7 3 1 1 -1 1.89 12.36 2.41 o
-7 3 1 1 0 0.22 1.36 2.55 <
-7 3 1 1 1 0.14 5.32 2.29 <
-7 3 1 2 0 33.49 34.30 3.91 o
-6 3 1 -2 0 41.80 27.93 2.90 o
-6 3 1 -1 -1 0.04 -0.67 1.97 <
-6 3 1 -1 0 8.43 6.59 2.13 o
-6 3 1 -1 1 0.00 -1.20 3.05 <
-6 3 1 0 -2 0.38 -1.34 1.97 <
-6 3 1 0 -1 0.83 0.83 2.03 <
-6 3 1 0 0 3.00 3.35 2.13 <
-6 3 1 0 1 2.31 1.72 2.13 <
-6 3 1 0 2 0.12 -1.36 2.29 <
-6 3 1 1 -1 0.48 -4.29 2.85 <
-6 3 1 1 0 0.24 -3.37 4.12 <
-6 3 1 1 1 0.11 6.95 3.02 <
-6 3 1 2 0 2.07 2.47 2.84 <
-5 3 1 -2 0 326.73 326.25 28.93 o
-5 3 1 -1 -1 0.27 -3.58 3.12 <
-5 3 1 -1 0 142.16 137.79 12.72 o
-5 3 1 -1 1 17.16 23.27 3.89 o
-5 3 1 0 -2 0.00 1.02 2.18 <
-5 3 1 0 -1 4.27 2.52 2.37 <
-5 3 1 0 0 15.16 14.56 2.60 o
-5 3 1 0 1 13.86 15.89 2.66 o
-5 3 1 0 2 0.25 1.62 2.27 <
-5 3 1 1 -1 28.54 28.05 3.06 o
-5 3 1 1 0 13.42 11.29 2.60 o
-5 3 1 1 1 0.56 2.49 2.45 <
-5 3 1 2 0 188.54 189.68 12.31 o
-4 3 1 -2 0 98.68 96.06 6.54 o
-4 3 1 -1 -1 0.48 5.24 2.27 <
-4 3 1 -1 0 87.72 80.05 5.58 o
-4 3 1 -1 1 22.82 20.99 2.64 o
-4 3 1 0 -2 0.20 0.26 1.85 <
-4 3 1 0 -1 2.44 0.16 1.95 <
-4 3 1 0 0 29.62 25.29 3.30 o
-4 3 1 0 1 0.52 8.97 3.44 <
-4 3 1 0 2 0.03 1.52 3.50 <
-4 3 1 1 -1 0.17 1.30 2.96 <
-4 3 1 1 0 22.61 27.60 4.21 o
-4 3 1 1 1 0.08 -0.80 3.35 <
-4 3 1 2 0 85.00 84.46 8.45 o
-3 3 1 -2 0 1466.19 1610.47 139.85 o
-3 3 1 -1 -1 0.03 -0.80 2.23 <
-3 3 1 -1 0 1590.82 1587.29 112.05 o
-3 3 1 -1 1 4.14 6.08 1.87 o
-3 3 1 0 -2 1.23 0.92 1.45 <
-3 3 1 0 -1 0.09 1.66 1.59 <
-3 3 1 0 0 104.36 90.26 6.10 o
-3 3 1 0 1 0.15 0.21 1.81 <
-3 3 1 0 2 0.02 1.20 1.98 <
-3 3 1 1 -1 10.02 7.49 2.08 o
-3 3 1 1 0 1665.54 1667.55 102.23 o
-3 3 1 1 1 0.09 0.50 1.90 <
-3 3 1 2 0 915.59 968.80 59.57 o
-2 3 1 -2 0 37.04 34.53 2.67 o
-2 3 1 -1 -1 0.00 -0.24 1.31 <
-2 3 1 -1 0 0.76 2.74 1.43 <
-2 3 1 -1 1 1.10 2.19 1.48 <
-2 3 1 0 -2 0.01 0.89 1.24 <
-2 3 1 0 -1 0.01 0.17 1.38 <
-2 3 1 0 0 39.25 36.40 2.79 o
-2 3 1 0 1 0.29 -1.08 1.51 <
-2 3 1 0 2 0.03 0.77 1.60 <
-2 3 1 1 -1 1.70 2.50 1.45 <
-2 3 1 1 0 21.69 20.79 2.07 o
-2 3 1 1 1 1.40 1.26 1.52 <
-2 3 1 2 0 5.37 3.75 1.56 <
-1 3 1 -2 0 169.60 163.80 10.30 o
-1 3 1 -1 -1 0.04 -0.31 1.26 <
-1 3 1 -1 0 356.39 343.48 21.06 o
-1 3 1 -1 1 105.69 114.22 7.29 o
-1 3 1 0 -2 20.89 9.13 1.46 o
-1 3 1 0 -1 117.07 108.36 6.94 o
-1 3 1 0 0 56.47 48.26 3.45 o
-1 3 1 0 1 35.08 32.14 2.54 o
-1 3 1 0 2 1.30 0.52 1.45 <
-1 3 1 1 -1 172.54 184.85 11.50 o
-1 3 1 1 0 550.70 573.27 35.13 o
-1 3 1 1 1 0.06 -0.41 1.36 <
-1 3 1 2 0 136.02 150.58 13.49 o
0 3 1 -2 0 0.11 -0.83 1.35 <
0 3 1 -1 -1 0.05 0.02 1.92 <
0 3 1 -1 0 0.09 4.46 1.92 <
0 3 1 -1 1 0.31 0.59 1.85 <
0 3 1 0 -2 0.00 -1.71 1.93 <
0 3 1 0 -1 0.17 0.19 1.93 <
0 3 1 0 0 3.95 6.15 1.99 o
0 3 1 0 1 0.03 -0.05 1.92 <
0 3 1 0 2 0.96 2.21 1.99 <
0 3 1 1 -1 0.30 0.62 1.90 <
0 3 1 1 0 0.21 1.58 1.90 <
0 3 1 1 1 0.62 1.79 1.36 <
0 3 1 2 0 0.62 -0.63 1.45 <
1 3 1 -2 0 19.12 7.02 1.81 o
1 3 1 -1 -1 0.18 -0.23 1.74 <
1 3 1 -1 0 95.94 110.25 8.05 o
1 3 1 -1 1 176.76 181.51 13.14 o
1 3 1 0 -2 144.05 159.52 14.41 o
1 3 1 0 -1 354.99 355.41 25.10 o
1 3 1 0 0 83.79 56.74 4.77 o
1 3 1 0 1 629.17 623.12 44.07 o
1 3 1 0 2 151.59 151.62 9.56 o
1 3 1 1 -1 119.13 116.97 8.66 o
1 3 1 1 0 21.52 32.86 3.23 o
1 3 1 1 1 0.54 0.50 1.87 <
1 3 1 2 0 6.84 2.48 1.93 <
2 3 1 -2 0 1.64 2.56 2.38 <
2 3 1 -1 -1 0.53 -0.21 1.83 <
2 3 1 -1 0 0.00 -2.51 2.53 <
2 3 1 -1 1 2.60 0.90 2.53 <
2 3 1 0 -2 33.80 37.42 3.49 o
2 3 1 0 -1 0.32 1.15 1.94 <
2 3 1 0 0 41.76 36.13 4.38 o
2 3 1 0 1 23.61 20.00 2.59 o
2 3 1 0 2 5.82 5.71 2.03 <
2 3 1 1 -1 1.62 3.54 2.67 <
2 3 1 1 0 5.90 0.25 2.72 <
2 3 1 1 1 1.05 1.74 2.00 <
2 3 1 2 0 1.45 2.70 2.02 <
3 3 1 -2 0 1.43 5.71 2.03 <
3 3 1 -1 -1 0.17 -0.99 2.14 <
3 3 1 -1 0 0.33 1.44 2.18 <
3 3 1 -1 1 13.42 11.32 2.36 o
3 3 1 0 -2 1440.00 1525.96 107.67 o
3 3 1 0 -1 1550.27 1500.60 105.75 o
3 3 1 0 0 107.67 82.48 6.63 o
3 3 1 0 1 1578.87 1572.86 111.47 o
3 3 1 0 2 866.63 930.50 65.51 o
3 3 1 1 -1 3.45 7.77 3.00 <
3 3 1 1 0 0.63 0.56 2.80 <
3 3 1 1 1 0.00 -4.98 2.86 <
3 3 1 2 0 1.10 -0.80 2.89 <
4 3 1 -2 0 1.29 -3.16 3.14 <
4 3 1 -1 -1 0.50 8.04 3.32 <
4 3 1 -1 0 1.10 5.15 3.21 <
4 3 1 -1 1 0.59 -1.81 3.11 <
4 3 1 0 -2 98.69 94.91 6.49 o
4 3 1 0 -1 71.09 67.69 5.80 o
4 3 1 0 0 41.59 28.00 3.58 o
4 3 1 0 1 29.40 23.27 3.28 o
4 3 1 0 2 77.61 70.28 5.92 o
4 3 1 1 -1 19.84 14.84 3.04 o
4 3 1 1 0 1.33 3.72 2.76 <
4 3 1 1 1 0.59 3.82 2.72 <
4 3 1 2 0 0.54 -0.85 2.84 <
5 3 1 -2 0 0.05 1.36 2.42 <
5 3 1 -1 -1 0.60 2.64 2.56 <
5 3 1 -1 0 2.53 1.48 2.49 <
5 3 1 -1 1 24.18 21.15 3.49 o
5 3 1 0 -2 281.41 279.94 17.56 o
5 3 1 0 -1 126.39 117.48 7.93 o
5 3 1 0 0 19.88 21.63 4.44 o
5 3 1 0 1 11.82 11.52 5.24 <
5 3 1 0 2 167.79 167.01 21.73 o
5 3 1 1 -1 17.75 10.14 5.10 <
5 3 1 1 0 10.01 5.51 4.73 <
5 3 1 1 1 0.80 -0.86 4.86 <
5 3 1 2 0 0.02 -2.04 4.16 <
6 3 1 -2 0 0.23 0.19 2.85 <
6 3 1 -1 -1 0.15 1.31 2.13 <
6 3 1 -1 0 0.29 5.83 2.13 <
6 3 1 -1 1 1.75 1.75 2.05 <
6 3 1 0 -2 38.88 39.06 5.10 o
6 3 1 0 -1 6.24 7.79 2.23 o
6 3 1 0 0 1.34 7.51 2.18 o
6 3 1 0 1 0.19 2.40 2.39 <
6 3 1 0 2 1.00 0.40 2.34 <
6 3 1 1 -1 0.38 0.82 2.63 <
6 3 1 1 0 0.62 0.23 2.41 <
6 3 1 1 1 0.19 2.49 2.45 <
6 3 1 2 0 0.27 10.49 2.59 o
7 3 1 -2 0 1.55 1.14 2.28 <
7 3 1 -1 -1 0.00 0.48 2.26 <
7 3 1 -1 0 9.83 10.82 2.50 o
7 3 1 -1 1 0.25 7.28 2.34 o
7 3 1 0 -2 18.46 13.56 3.29 o
7 3 1 0 -1 0.63 4.07 2.25 <
7 3 1 0 0 0.44 1.39 2.22 <
7 3 1 0 1 0.03 3.33 2.25 <
7 3 1 0 2 19.47 25.67 3.28 o
7 3 1 1 0 12.33 5.62 2.75 <
7 3 1 1 1 0.60 -2.90 2.46 <
-7 4 1 0 -2 0.15 2.98 2.49 <
-6 4 1 -2 0 69.48 72.65 5.35 o
-6 4 1 -1 -1 0.10 3.78 2.11 <
-6 4 1 -1 0 2.22 12.94 2.44 o
-6 4 1 -1 1 0.32 -0.25 2.48 <
-6 4 1 0 -2 0.06 2.71 2.91 <
-6 4 1 0 -1 1.28 0.30 2.12 <
-6 4 1 0 0 2.10 3.58 2.24 <
-6 4 1 0 1 5.00 15.53 2.97 o
-6 4 1 0 2 0.64 3.49 2.34 <
-6 4 1 1 -1 0.94 2.90 2.24 <
-6 4 1 1 0 0.22 5.82 2.32 <
-6 4 1 1 1 0.13 0.71 2.36 <
-6 4 1 2 0 54.57 55.89 8.66 o
-5 4 1 -2 0 30.81 30.51 4.25 o
-5 4 1 -1 -1 0.00 1.26 2.80 <
-5 4 1 -1 0 3.21 7.05 2.93 <
-5 4 1 -1 1 2.78 1.86 2.81 <
-5 4 1 0 -2 0.74 3.04 3.14 <
-5 4 1 0 -1 0.89 3.11 3.05 <
-5 4 1 0 0 0.07 5.24 2.47 <
-5 4 1 0 1 0.12 -2.24 2.50 <
-5 4 1 0 2 0.07 1.10 2.57 <
-5 4 1 1 -1 0.43 1.17 2.24 <
-5 4 1 1 0 4.84 3.95 3.19 <
-5 4 1 1 1 0.22 -1.10 2.23 <
-5 4 1 2 0 1.97 3.98 2.25 <
-4 4 1 -2 0 1338.84 1337.51 82.51 o
-4 4 1 -1 -1 0.29 -3.86 2.33 <
-4 4 1 -1 0 492.43 471.32 29.37 o
-4 4 1 -1 1 0.94 4.79 2.55 <
-4 4 1 0 -2 0.31 3.30 2.18 <
-4 4 1 0 -1 0.14 -1.91 2.34 <
-4 4 1 0 0 34.56 14.02 2.90 o
-4 4 1 0 1 0.02 2.10 2.53 <
-4 4 1 0 2 0.04 2.65 2.44 <
-4 4 1 1 -1 4.14 3.84 3.59 <
-4 4 1 1 0 265.70 244.04 21.95 o
-4 4 1 1 1 0.47 -2.34 3.80 <
-4 4 1 2 0 575.02 557.29 48.86 o
-3 4 1 -2 0 30.53 17.16 3.80 o
-3 4 1 -1 -1 0.72 -6.84 3.18 <
-3 4 1 -1 0 66.68 54.91 6.00 o
-3 4 1 -1 1 5.56 7.11 3.46 <
-3 4 1 0 -2 0.48 0.15 1.91 <
-3 4 1 0 -1 0.01 0.33 2.06 <
-3 4 1 0 0 35.10 30.02 3.07 o
-3 4 1 0 1 4.89 4.15 2.30 <
-3 4 1 0 2 0.14 2.04 2.40 <
-3 4 1 1 -1 6.52 8.02 2.20 o
-3 4 1 1 0 90.59 79.88 5.69 o
-3 4 1 1 1 0.04 -0.39 2.34 <
-3 4 1 2 0 118.21 113.49 7.69 o
-2 4 1 -2 0 396.46 368.86 22.95 o
-2 4 1 -1 -1 0.00 -0.95 1.68 <
-2 4 1 -1 0 388.08 373.25 23.18 o
-2 4 1 -1 1 56.20 48.99 3.77 o
-2 4 1 0 -2 2.23 0.28 1.62 <
-2 4 1 0 -1 6.12 9.01 1.84 o
-2 4 1 0 0 1.18 0.78 1.90 <
-2 4 1 0 1 0.43 6.56 2.41 <
-2 4 1 0 2 0.09 2.41 2.15 <
-2 4 1 1 -1 122.04 115.41 7.64 o
-2 4 1 1 0 132.16 134.98 8.68 o
-2 4 1 1 1 1.58 3.78 2.04 <
-2 4 1 2 0 163.56 169.73 10.82 o
-1 4 1 -2 0 14.37 9.76 1.78 o
-1 4 1 -1 -1 0.33 1.19 1.64 <
-1 4 1 -1 0 1.48 3.54 1.68 <
-1 4 1 -1 1 6.30 5.39 1.80 <
-1 4 1 0 -2 1.14 -1.72 1.62 <
-1 4 1 0 -1 3.15 3.73 1.71 <
-1 4 1 0 0 6.57 7.29 1.84 o
-1 4 1 0 1 0.32 -2.46 1.80 <
-1 4 1 0 2 0.14 2.92 1.91 <
-1 4 1 1 -1 8.82 12.07 1.94 o
-1 4 1 1 0 51.31 56.83 4.24 o
-1 4 1 1 1 32.21 31.59 2.90 o
-1 4 1 2 0 16.63 17.28 2.68 o
0 4 1 -2 0 124.87 93.52 6.16 o
0 4 1 -1 -1 0.06 0.19 2.18 <
0 4 1 -1 0 226.51 218.34 19.46 o
0 4 1 -1 1 561.26 550.33 47.74 o
0 4 1 0 -2 110.03 90.99 8.64 o
0 4 1 0 -1 232.91 217.85 19.32 o
0 4 1 0 0 1.01 0.91 2.44 <
0 4 1 0 1 239.76 238.48 21.34 o
0 4 1 0 2 54.54 61.94 6.37 o
0 4 1 1 -1 545.13 522.77 45.56 o
0 4 1 1 0 207.88 250.57 21.81 o
0 4 1 1 1 0.54 6.27 2.62 <
0 4 1 2 0 59.72 50.70 3.81 o
1 4 1 -2 0 0.19 2.22 2.33 <
1 4 1 -1 -1 0.21 -3.82 2.17 <
1 4 1 -1 0 7.13 6.16 2.28 <
1 4 1 -1 1 8.65 9.22 2.38 o
1 4 1 0 -2 11.05 10.53 2.37 o
1 4 1 0 -1 1.67 1.10 2.20 <
1 4 1 0 0 4.64 7.47 2.38 o
1 4 1 0 1 50.54 61.47 5.25 o
1 4 1 0 2 19.19 17.83 2.36 o
1 4 1 1 -1 5.91 7.06 2.41 <
1 4 1 1 0 0.32 -0.86 2.68 <
1 4 1 1 1 37.35 46.69 4.90 o
1 4 1 2 0 0.00 1.12 2.52 <
2 4 1 -2 0 4.31 0.25 2.23 <
2 4 1 -1 -1 0.00 -0.93 3.03 <
2 4 1 -1 0 5.46 7.92 2.46 o
2 4 1 -1 1 117.24 116.22 8.87 o
2 4 1 0 -2 378.59 396.14 35.03 o
2 4 1 0 -1 375.57 384.57 34.00 o
2 4 1 0 0 5.25 1.99 2.47 <
2 4 1 0 1 150.24 147.43 10.87 o
2 4 1 0 2 162.37 169.09 12.40 o
2 4 1 1 -1 51.04 56.69 4.79 o
2 4 1 1 0 0.20 2.00 2.62 <
2 4 1 1 1 4.21 6.37 2.72 <
2 4 1 2 0 0.70 1.38 2.76 <
3 4 1 -2 0 0.95 -3.54 3.58 <
3 4 1 -1 -1 0.84 3.03 2.73 <
3 4 1 -1 0 0.58 3.54 2.87 <
3 4 1 -1 1 7.01 8.26 2.97 <
3 4 1 0 -2 28.33 26.36 3.71 o
3 4 1 0 -1 56.93 52.50 5.10 o
3 4 1 0 0 39.65 26.93 3.72 o
3 4 1 0 1 91.70 89.38 7.28 o
3 4 1 0 2 120.20 112.14 10.98 o
3 4 1 1 -1 7.73 0.10 3.59 <
3 4 1 1 0 1.92 5.71 3.66 <
3 4 1 1 1 0.01 -1.24 3.50 <
3 4 1 2 0 0.67 7.50 3.77 <
4 4 1 -2 0 0.81 0.15 3.77 <
4 4 1 -1 -1 1.57 3.39 4.00 <
4 4 1 -1 0 0.12 1.12 3.93 <
4 4 1 -1 1 4.06 2.56 3.89 <
4 4 1 0 -2 1225.84 1150.40 99.01 o
4 4 1 0 -1 446.39 425.80 30.70 o
4 4 1 0 0 40.09 17.72 3.83 o
4 4 1 0 1 247.68 224.93 16.62 o
4 4 1 0 2 513.17 525.81 37.42 o
4 4 1 1 -1 0.90 4.05 3.32 <
4 4 1 1 0 0.13 1.62 3.31 <
4 4 1 1 1 0.02 -2.44 3.18 <
4 4 1 2 0 1.02 3.99 3.08 <
5 4 1 -2 0 0.38 0.53 3.15 <
5 4 1 -1 -1 0.09 6.05 2.87 <
5 4 1 -1 0 0.20 5.49 2.95 <
5 4 1 -1 1 2.09 -0.28 2.86 <
5 4 1 0 -2 26.90 39.05 7.91 o
5 4 1 0 -1 2.88 5.17 5.71 <
5 4 1 0 0 0.32 13.55 5.83 <
5 4 1 0 1 7.15 9.50 4.87 <
5 4 1 0 2 1.33 2.06 4.71 <
5 4 1 1 -1 0.48 -0.34 4.44 <
5 4 1 2 0 0.49 -3.05 4.35 <
6 4 1 -2 0 0.03 1.06 4.47 <
6 4 1 -1 -1 0.01 3.47 2.87 <
6 4 1 -1 0 3.57 1.72 2.78 <
6 4 1 -1 1 0.03 4.32 2.88 <
6 4 1 0 -2 55.57 54.18 6.19 o
6 4 1 0 -1 0.98 9.69 3.06 o
6 4 1 0 0 3.94 2.76 2.89 <
6 4 1 0 1 0.01 2.86 2.90 <
6 4 1 0 2 35.44 42.88 4.57 o
6 4 1 1 -1 1.40 -0.66 3.34 <
6 4 1 1 0 5.69 5.92 2.92 <
6 4 1 1 1 0.30 -5.36 2.88 <
6 4 1 2 0 0.01 7.38 3.02 <
7 4 1 -2 0 0.07 3.30 2.79 <
-6 5 1 -2 0 15.93 20.15 2.74 o
-6 5 1 -1 -1 0.37 1.31 2.24 <
-6 5 1 -1 0 0.23 0.96 2.29 <
-6 5 1 0 -2 0.02 -5.60 3.42 <
-6 5 1 0 -1 0.03 1.56 2.25 <
-6 5 1 0 0 2.55 5.82 2.39 <
-6 5 1 1 -1 0.19 3.69 2.36 <
-6 5 1 1 0 1.68 -0.75 2.45 <
-6 5 1 2 0 5.84 11.08 2.65 o
-5 5 1 -2 0 276.17 285.20 17.94 o
-5 5 1 -1 -1 0.05 2.08 3.01 <
-5 5 1 -1 0 11.21 13.37 3.79 o
-5 5 1 -1 1 0.84 3.56 3.13 <
-5 5 1 0 -2 0.04 -1.22 3.02 <
-5 5 1 0 -1 0.01 6.24 3.12 <
-5 5 1 0 0 1.33 6.01 4.44 <
-5 5 1 0 1 0.00 -3.58 3.18 <
-5 5 1 0 2 0.07 -1.03 3.28 <
-5 5 1 1 -1 0.00 4.50 2.64 <
-5 5 1 1 0 15.21 18.82 2.94 o
-5 5 1 1 1 0.11 2.92 2.52 <
-5 5 1 2 0 157.82 159.77 10.47 o
-4 5 1 -2 0 91.92 103.17 9.94 o
-4 5 1 -1 -1 0.01 3.59 2.28 <
-4 5 1 -1 0 5.39 9.80 2.40 o
-4 5 1 -1 1 0.45 3.28 2.27 <
-4 5 1 0 -2 1.06 3.92 2.44 <
-4 5 1 0 -1 1.28 5.38 3.14 <
-4 5 1 0 0 0.01 1.66 2.26 <
-4 5 1 0 1 0.31 3.21 2.31 <
-4 5 1 0 2 0.08 0.94 3.35 <
-4 5 1 1 -1 0.05 4.13 2.26 <
-4 5 1 1 0 20.66 15.50 2.58 o
-4 5 1 1 1 2.34 4.63 2.86 <
-4 5 1 2 0 0.38 10.25 3.70 <
-3 5 1 -2 0 586.55 570.20 50.17 o
-3 5 1 -1 -1 0.47 8.43 3.68 <
-3 5 1 -1 0 193.49 200.17 18.20 o
-3 5 1 -1 1 14.82 8.07 4.73 <
-3 5 1 0 -2 0.11 2.65 3.46 <
-3 5 1 0 -1 4.10 5.89 3.61 <
-3 5 1 0 0 16.12 17.26 4.19 o
-3 5 1 0 1 10.63 11.35 3.04 o
-3 5 1 0 2 0.37 1.69 2.38 <
-3 5 1 1 -1 56.48 47.23 4.10 o
-3 5 1 1 0 17.23 15.90 4.04 o
-3 5 1 1 1 2.54 -3.49 2.53 <
-3 5 1 2 0 121.98 128.43 8.56 o
-2 5 1 -2 0 11.48 8.18 2.40 o
-2 5 1 -1 -1 0.47 2.26 2.26 <
-2 5 1 -1 0 10.07 12.36 2.52 o
-2 5 1 -1 1 10.97 8.81 2.59 o
-2 5 1 0 -2 0.49 -1.88 2.29 <
-2 5 1 0 -1 0.00 1.47 2.37 <
-2 5 1 0 0 0.47 -0.94 2.45 <
-2 5 1 0 1 2.90 2.63 2.51 <
-2 5 1 0 2 0.20 -1.44 3.58 <
-2 5 1 1 -1 21.17 17.67 2.76 o
-2 5 1 1 0 9.03 6.13 2.55 <
-2 5 1 1 1 10.76 13.91 3.84 o
-2 5 1 2 0 14.90 18.08 2.88 o
-1 5 1 -2 0 249.01 212.55 13.35 o
-1 5 1 -1 -1 0.03 1.20 2.25 <
-1 5 1 -1 0 200.31 197.88 12.59 o
-1 5 1 -1 1 241.81 217.87 13.83 o
-1 5 1 0 -2 6.08 5.54 2.47 <
-1 5 1 0 -1 5.71 5.46 2.43 <
-1 5 1 0 0 3.03 6.74 2.46 <
-1 5 1 0 1 5.25 9.26 2.60 o
-1 5 1 0 2 0.50 4.66 2.59 <
-1 5 1 1 -1 341.04 299.39 18.94 o
-1 5 1 1 0 52.62 56.02 4.45 o
-1 5 1 1 1 0.92 -0.13 2.57 <
-1 5 1 2 0 70.20 56.73 4.55 o
0 5 1 -2 0 0.27 -2.06 2.18 <
0 5 1 -1 -1 0.12 -0.44 2.25 <
0 5 1 -1 0 1.97 -0.51 2.82 <
0 5 1 -1 1 0.23 5.16 3.35 <
0 5 1 0 -2 0.20 7.38 3.26 <
0 5 1 0 -1 1.35 7.92 3.36 <
0 5 1 0 0 1.89 4.68 3.43 <
0 5 1 0 1 6.30 4.33 3.48 <
0 5 1 0 2 0.03 -0.06 3.53 <
0 5 1 1 -1 0.36 0.98 3.33 <
0 5 1 1 0 3.18 8.85 3.59 <
0 5 1 1 1 85.74 68.44 7.16 o
0 5 1 2 0 0.25 1.24 2.56 <
1 5 1 -2 0 10.40 9.14 3.33 <
1 5 1 -1 -1 0.24 4.95 2.91 <
1 5 1 -1 0 5.25 8.56 3.11 <
1 5 1 -1 1 341.53 295.92 21.24 o
1 5 1 0 -2 237.39 226.71 16.37 o
1 5 1 0 -1 197.04 203.08 15.08 o
1 5 1 0 0 0.10 0.25 3.13 <
1 5 1 0 1 67.13 70.87 6.11 o
1 5 1 0 2 61.99 61.19 5.61 o
1 5 1 1 -1 233.30 220.77 16.61 o
1 5 1 1 0 3.39 4.69 3.28 <
1 5 1 1 1 3.45 2.13 3.75 <
1 5 1 2 0 0.21 8.84 3.43 <
2 5 1 -2 0 0.13 8.79 3.11 <
2 5 1 -1 -1 0.00 -0.18 3.06 <
2 5 1 -1 0 0.15 1.15 3.15 <
2 5 1 -1 1 21.68 18.38 3.56 o
2 5 1 0 -2 10.44 3.49 3.28 <
2 5 1 0 -1 9.71 3.54 3.61 <
2 5 1 0 0 0.79 2.23 3.21 <
2 5 1 0 1 10.64 4.49 3.41 <
2 5 1 0 2 16.53 13.05 3.64 o
2 5 1 1 -1 10.91 10.92 3.36 o
2 5 1 1 0 2.14 2.95 3.34 <
2 5 1 1 1 12.46 17.66 3.70 o
2 5 1 2 0 0.13 7.98 3.40 <
3 5 1 -2 0 0.12 0.36 3.39 <
3 5 1 -1 -1 1.05 6.86 3.52 <
3 5 1 -1 0 5.61 3.53 2.76 <
3 5 1 -1 1 46.33 49.55 5.07 o
3 5 1 0 -2 519.20 486.89 35.19 o
3 5 1 0 -1 166.39 169.37 12.90 o
3 5 1 0 0 26.93 16.66 4.37 o
3 5 1 0 1 20.54 12.54 4.21 <
3 5 1 0 2 110.64 118.98 9.86 o
3 5 1 1 -1 8.29 -3.78 6.83 <
3 5 1 1 0 15.67 14.96 4.29 o
3 5 1 1 1 0.50 2.53 5.92 <
3 5 1 2 0 0.00 4.77 3.72 <
4 5 1 -2 0 0.58 0.48 4.05 <
4 5 1 -1 -1 0.02 -3.73 3.90 <
4 5 1 -1 0 2.89 -5.79 3.90 <
4 5 1 -1 1 0.69 3.18 3.93 <
4 5 1 0 -2 91.92 76.05 8.04 o
4 5 1 0 -1 6.56 12.09 3.31 o
4 5 1 0 0 0.29 2.62 2.96 <
4 5 1 0 1 17.48 14.83 3.31 o
4 5 1 0 2 0.40 5.05 2.42 <
4 5 1 1 -1 0.28 2.21 2.97 <
4 5 1 1 0 0.00 0.35 2.94 <
4 5 1 1 1 1.27 0.67 2.46 <
4 5 1 2 0 0.47 2.02 2.87 <
5 5 1 -2 0 0.88 5.64 3.06 <
5 5 1 -1 -1 0.00 5.83 3.54 <
5 5 1 -1 0 0.03 1.77 3.41 <
5 5 1 -1 1 1.14 3.33 3.43 <
5 5 1 0 -2 252.64 260.24 18.90 o
5 5 1 0 -1 8.02 20.19 5.58 o
5 5 1 0 0 1.93 3.68 5.29 <
5 5 1 0 1 11.24 13.76 6.03 <
5 5 1 0 2 127.91 145.53 19.60 o
5 5 1 1 -1 0.82 -3.26 5.05 <
5 5 1 1 0 0.00 8.22 5.29 <
5 5 1 1 1 0.88 -3.34 5.06 <
5 5 1 2 0 0.51 11.07 5.17 <
6 5 1 -2 0 0.76 5.38 5.34 <
6 5 1 -1 -1 0.04 1.75 3.28 <
6 5 1 -1 0 0.00 1.62 3.17 <
6 5 1 -1 1 0.01 6.62 3.21 <
6 5 1 0 -1 0.02 5.32 3.16 <
6 5 1 0 0 2.72 4.02 3.14 <
6 5 1 0 1 1.99 5.11 3.20 <
6 5 1 0 2 6.35 11.20 3.37 o
-5 6 1 -2 0 6.71 0.48 2.46 <
-5 6 1 -1 -1 0.67 -3.36 2.46 <
-5 6 1 -1 0 0.03 4.64 2.51 <
-5 6 1 0 -2 0.00 2.85 3.16 <
-5 6 1 0 -1 0.03 5.55 3.35 <
-5 6 1 0 0 2.70 10.57 3.44 o
-5 6 1 1 -1 0.30 -5.61 3.42 <
-5 6 1 1 0 4.49 11.93 3.51 o
-4 6 1 -2 0 92.98 100.75 7.07 o
-4 6 1 -1 -1 0.00 -3.65 2.36 <
-4 6 1 -1 0 2.18 12.22 2.69 o
-4 6 1 -1 1 1.96 4.86 2.60 <
-4 6 1 0 -2 0.16 5.90 3.45 <
-4 6 1 0 -1 3.45 5.93 2.51 <
-4 6 1 0 0 3.17 3.25 2.64 <
-4 6 1 0 1 5.91 9.75 2.79 o
-4 6 1 0 2 0.68 5.84 2.67 <
-4 6 1 1 -1 0.28 7.13 2.60 <
-4 6 1 1 0 0.42 3.68 2.62 <
-4 6 1 1 1 0.00 0.30 2.72 <
-4 6 1 2 0 34.92 33.86 5.41 o
-3 6 1 -2 0 70.00 68.39 4.99 o
-3 6 1 -1 -1 0.04 1.38 3.33 <
-3 6 1 -1 0 8.93 14.26 6.07 <
-3 6 1 -1 1 2.71 4.23 3.61 <
-3 6 1 0 -2 0.80 8.36 3.45 <
-3 6 1 0 -1 2.01 0.44 5.45 <
-3 6 1 0 0 3.66 9.61 3.62 <
-3 6 1 0 1 1.50 3.36 3.83 <
-3 6 1 0 2 0.11 8.97 3.88 <
-3 6 1 1 -1 0.33 -2.73 2.74 <
-3 6 1 1 0 1.98 1.24 2.45 <
-3 6 1 1 1 0.91 2.96 2.51 <
-3 6 1 2 0 0.60 1.29 2.46 <
-2 6 1 -2 0 362.09 329.69 20.85 o
-2 6 1 -1 -1 0.47 -3.99 2.98 <
-2 6 1 -1 0 97.90 92.85 6.55 o
-2 6 1 -1 1 54.26 45.21 5.78 o
-2 6 1 0 -2 6.13 1.18 3.05 <
-2 6 1 0 -1 21.27 20.84 3.01 o
-2 6 1 0 0 2.39 2.05 2.41 <
-2 6 1 0 1 25.01 24.58 3.07 o
-2 6 1 0 2 6.45 6.71 2.51 <
-2 6 1 1 -1 127.62 106.44 7.29 o
-2 6 1 1 0 2.84 6.23 2.46 <
-2 6 1 1 1 5.44 3.10 2.43 <
-2 6 1 2 0 41.74 38.34 3.74 o
-1 6 1 -2 0 1.27 3.88 2.79 <
-1 6 1 -1 -1 0.14 -6.03 2.83 <
-1 6 1 -1 0 0.39 5.42 2.71 <
-1 6 1 -1 1 21.80 18.18 2.97 o
-1 6 1 0 -2 0.51 4.25 2.84 <
-1 6 1 0 -1 0.03 5.20 2.87 <
-1 6 1 0 0 0.08 -1.92 2.67 <
-1 6 1 0 1 3.58 6.23 3.61 <
-1 6 1 0 2 1.35 7.95 3.06 <
-1 6 1 1 -1 19.08 16.65 3.11 o
-1 6 1 1 0 3.58 7.26 3.19 <
-1 6 1 1 1 26.40 22.43 3.08 o
-1 6 1 2 0 3.39 8.74 2.63 o
0 6 1 -2 0 24.49 17.66 3.11 o
0 6 1 -1 -1 0.23 -0.55 4.09 <
0 6 1 -1 0 10.43 14.09 3.03 o
0 6 1 -1 1 146.10 143.20 9.76 o
0 6 1 0 -2 19.16 4.39 4.05 <
0 6 1 0 -1 10.10 9.04 4.23 <
0 6 1 0 0 0.22 -2.95 3.90 <
0 6 1 0 1 0.27 4.94 3.93 <
0 6 1 0 2 0.01 5.90 3.75 <
0 6 1 1 -1 144.42 109.78 10.88 o
0 6 1 1 0 0.00 -0.95 3.81 <
0 6 1 1 1 0.05 4.73 3.56 <
0 6 1 2 0 0.14 5.15 2.72 <
1 6 1 -2 0 0.22 7.73 4.10 <
1 6 1 -1 -1 0.20 1.55 3.73 <
1 6 1 -1 0 0.02 3.26 3.65 <
1 6 1 -1 1 21.83 5.20 3.47 <
1 6 1 0 -2 2.02 5.29 3.68 <
1 6 1 0 -1 0.36 -0.48 3.49 <
1 6 1 0 0 0.01 0.68 3.36 <
1 6 1 0 1 2.79 6.42 6.27 <
1 6 1 0 2 5.62 7.01 3.16 <
1 6 1 1 -1 22.63 16.87 3.75 o
1 6 1 1 0 3.78 5.99 6.46 <
1 6 1 1 1 24.17 18.21 3.62 o
1 6 1 2 0 0.23 8.85 3.33 <
2 6 1 -2 0 2.62 2.18 3.55 <
2 6 1 -1 -1 0.32 3.89 3.48 <
2 6 1 -1 0 20.21 12.13 3.77 o
2 6 1 -1 1 113.79 98.52 14.88 o
2 6 1 0 -2 341.42 314.17 22.14 o
2 6 1 0 -1 89.38 97.56 7.91 o
2 6 1 0 0 7.99 13.81 6.99 <
2 6 1 0 1 6.24 2.65 3.19 <
2 6 1 0 2 37.04 42.83 5.31 o
2 6 1 1 -1 41.97 40.11 4.57 o
2 6 1 1 0 32.93 21.92 3.85 o
2 6 1 1 1 2.34 16.80 3.53 o
2 6 1 2 0 4.20 9.15 3.32 <
3 6 1 -2 0 0.95 0.48 5.94 <
3 6 1 -1 -1 0.18 -2.95 2.87 <
3 6 1 -1 0 1.70 7.56 3.02 <
3 6 1 -1 1 0.14 3.17 3.47 <
3 6 1 0 -2 71.95 50.23 5.30 o
3 6 1 0 -1 10.30 11.92 2.82 o
3 6 1 0 0 1.58 12.18 3.32 o
3 6 1 0 1 0.96 1.55 3.14 <
3 6 1 0 2 1.12 1.54 3.12 <
3 6 1 1 -1 0.90 4.76 3.98 <
3 6 1 1 0 1.03 9.00 6.40 <
3 6 1 1 1 0.19 -7.54 6.39 <
3 6 1 2 0 0.84 3.56 6.63 <
4 6 1 -2 0 0.16 -1.18 4.04 <
4 6 1 -1 -1 0.01 -0.64 3.93 <
4 6 1 -1 0 3.24 4.91 4.16 <
4 6 1 -1 1 1.63 4.12 3.94 <
4 6 1 0 -2 78.66 86.77 9.47 o
4 6 1 0 -1 1.03 9.89 2.98 o
4 6 1 0 0 4.37 4.91 3.02 <
4 6 1 0 1 0.37 8.66 2.81 o
4 6 1 0 2 32.39 29.60 3.62 o
4 6 1 1 -1 0.70 5.02 2.87 <
4 6 1 1 0 7.05 5.75 2.83 <
4 6 1 1 1 1.05 0.12 2.78 <
4 6 1 2 0 0.02 5.10 2.79 <
5 6 1 -2 0 0.62 -2.41 3.94 <
5 6 1 -1 -1 0.06 -0.99 3.52 <
5 6 1 -1 0 0.00 5.08 3.52 <
5 6 1 -1 1 0.13 3.80 3.45 <
5 6 1 0 -2 6.02 4.26 4.82 <
5 6 1 0 -1 0.00 5.91 4.57 <
5 6 1 0 0 4.20 11.86 5.85 <
-4 7 1 0 -2 0.14 0.27 2.63 <
-3 7 1 -2 0 64.37 66.71 5.39 o
-3 7 1 -1 -1 0.00 0.40 3.25 <
-3 7 1 -1 0 1.01 8.68 3.52 <
-3 7 1 -1 1 0.58 14.31 4.52 o
-3 7 1 0 -2 4.55 1.66 3.99 <
-3 7 1 0 -1 13.31 7.30 4.19 <
-3 7 1 0 0 0.91 0.19 4.17 <
-3 7 1 0 1 15.42 12.50 4.58 <
-3 7 1 1 -1 1.14 9.39 4.36 <
-3 7 1 1 0 0.35 12.22 4.44 <
-3 7 1 2 0 10.51 16.79 3.25 o
-2 7 1 -2 0 20.01 16.77 3.35 o
-2 7 1 -1 -1 0.08 1.97 2.60 <
-2 7 1 -1 0 2.95 7.63 2.72 <
-2 7 1 -1 1 1.41 6.47 2.75 <
-2 7 1 0 -2 0.25 6.74 2.68 <
-2 7 1 0 -1 0.95 1.32 2.68 <
-2 7 1 0 0 2.67 3.23 2.77 <
-2 7 1 0 1 0.41 -0.83 2.83 <
-2 7 1 0 2 0.00 4.54 2.86 <
-2 7 1 1 -1 0.16 2.33 2.72 <
-2 7 1 1 0 1.86 0.93 2.76 <
-2 7 1 1 1 0.00 -0.77 2.95 <
-2 7 1 2 0 0.97 3.51 2.89 <
-1 7 1 -2 0 49.31 44.01 4.10 o
-1 7 1 -1 -1 0.15 2.74 2.69 <
-1 7 1 -1 0 10.87 13.75 2.96 o
-1 7 1 -1 1 43.01 28.84 3.56 o
-1 7 1 0 -2 7.17 9.56 2.80 o
-1 7 1 0 -1 8.81 11.16 2.90 o
-1 7 1 0 0 0.74 3.93 2.77 <
-1 7 1 0 1 19.38 16.13 3.18 o
-1 7 1 0 2 13.54 11.59 3.03 o
-1 7 1 1 -1 59.74 51.83 4.71 o
-1 7 1 1 0 1.23 0.70 3.15 <
-1 7 1 1 1 4.06 0.85 2.92 <
-1 7 1 2 0 1.24 1.64 2.90 <
0 7 1 -2 0 3.41 6.41 3.35 <
0 7 1 -1 -1 0.08 0.01 3.25 <
0 7 1 -1 0 2.77 8.62 3.35 <
0 7 1 -1 1 0.22 2.80 3.37 <
0 7 1 0 -2 6.76 1.16 3.28 <
0 7 1 0 -1 3.78 1.61 3.81 <
0 7 1 0 0 0.10 3.33 3.70 <
0 7 1 0 1 2.16 6.22 4.16 <
0 7 1 0 2 0.43 2.67 4.17 <
0 7 1 1 -1 0.64 0.35 3.92 <
0 7 1 1 0 2.58 -0.12 4.09 <
0 7 1 1 1 5.48 2.48 4.00 <
0 7 1 2 0 0.06 0.07 4.14 <
1 7 1 -2 0 1.99 7.78 3.88 <
1 7 1 -1 -1 0.03 6.70 3.89 <
1 7 1 -1 0 6.15 8.74 4.14 <
1 7 1 -1 1 53.49 44.75 5.00 o
1 7 1 0 -2 51.87 46.21 4.96 o
1 7 1 0 -1 10.40 18.59 3.86 o
1 7 1 0 0 2.93 5.05 3.49 <
1 7 1 0 1 0.20 -2.60 3.51 <
1 7 1 0 2 0.09 7.16 3.68 <
1 7 1 1 -1 31.76 26.36 4.42 o
1 7 1 1 0 24.33 15.67 3.96 o
1 7 1 1 1 2.27 7.75 3.67 <
1 7 1 2 0 11.39 10.84 3.78 <
2 7 1 -2 0 0.92 4.46 3.55 <
2 7 1 -1 -1 0.01 -0.19 3.48 <
2 7 1 -1 0 1.32 0.82 3.53 <
2 7 1 -1 1 0.47 4.39 3.57 <
2 7 1 0 -2 17.85 12.81 3.74 o
2 7 1 0 -1 3.73 6.85 3.65 <
2 7 1 0 0 1.25 3.64 3.60 <
2 7 1 0 1 0.35 0.52 3.63 <
2 7 1 0 2 0.58 0.62 3.52 <
2 7 1 1 -1 0.39 8.65 3.68 <
2 7 1 1 0 0.10 -1.47 3.65 <
2 7 1 1 1 0.01 1.59 3.66 <
2 7 1 2 0 0.06 4.69 3.65 <
3 7 1 -2 0 2.42 -0.46 3.48 <
3 7 1 -1 -1 0.01 -0.61 3.14 <
3 7 1 -1 0 16.54 6.08 4.27 <
3 7 1 -1 1 1.86 4.71 3.58 <
3 7 1 0 -2 56.17 51.36 4.78 o
3 7 1 0 -1 0.68 3.37 3.37 <
3 7 1 0 0 1.35 3.10 3.58 <
3 7 1 0 1 0.01 0.31 3.44 <
3 7 1 0 2 11.81 21.67 5.60 o
3 7 1 1 -1 0.52 3.24 4.48 <
3 7 1 1 0 20.30 9.90 7.05 <
4 7 1 -2 0 0.09 1.07 4.47 <
-1 8 1 -1 -1 0.10 -4.63 3.68 <
-1 8 1 0 -2 7.60 2.28 3.82 <
0 8 1 -2 0 1.08 0.36 3.82 <
0 8 1 -1 -1 0.10 7.81 3.77 <
0 8 1 0 -2 1.56 7.51 3.87 <
1 8 1 -2 0 7.30 11.54 4.50 <
1 8 1 -1 -1 0.00 0.28 4.21 <
0 -8 2 0 2 0.53 10.66 3.97 <
0 -8 2 1 1 2.30 -0.36 3.89 <
0 -8 2 2 0 0.09 1.74 3.64 <
-4 -7 2 2 0 0.14 -0.50 3.93 <
-3 -7 2 -1 0 22.08 19.13 3.50 o
-3 -7 2 -1 1 0.07 1.10 3.15 <
-3 -7 2 0 -2 1.59 4.66 3.08 <
-3 -7 2 0 -1 0.00 -1.61 3.15 <
-3 -7 2 0 0 21.98 17.69 3.55 o
-3 -7 2 0 1 1.05 5.48 3.19 <
-3 -7 2 0 2 0.43 -6.12 3.61 <
-3 -7 2 1 -1 0.54 9.44 3.19 <
-3 -7 2 1 0 18.20 13.44 3.37 o
-3 -7 2 1 1 5.41 6.98 3.23 <
-3 -7 2 2 0 1.28 -3.43 3.12 <
-2 -7 2 -2 0 0.00 4.65 3.78 <
-2 -7 2 -1 -1 0.73 -1.25 3.69 <
-2 -7 2 -1 0 0.16 3.50 3.69 <
-2 -7 2 -1 1 0.00 -0.28 3.63 <
-2 -7 2 0 -2 5.47 9.97 3.84 <
-2 -7 2 0 -1 0.68 -3.34 3.68 <
-2 -7 2 0 0 0.23 0.34 3.69 <
-2 -7 2 0 1 0.74 0.59 3.49 <
-2 -7 2 0 2 0.31 7.02 3.04 <
-2 -7 2 1 -1 0.10 -0.68 4.18 <
-2 -7 2 1 0 0.06 6.65 4.10 <
-2 -7 2 1 1 1.50 3.04 4.17 <
-2 -7 2 2 0 0.00 0.84 3.95 <
-1 -7 2 -2 0 0.11 3.84 4.20 <
-1 -7 2 -1 -1 21.90 26.66 5.05 o
-1 -7 2 -1 0 20.76 13.93 4.40 o
-1 -7 2 -1 1 1.49 2.48 4.25 <
-1 -7 2 0 -2 2.07 5.39 4.10 <
-1 -7 2 0 -1 1.16 5.39 3.69 <
-1 -7 2 0 0 0.45 5.64 3.60 <
-1 -7 2 0 1 1.52 1.16 3.75 <
-1 -7 2 0 2 1.60 4.47 3.42 <
-1 -7 2 1 -1 7.93 -2.25 3.64 <
-1 -7 2 1 0 4.45 7.40 3.58 <
-1 -7 2 1 1 17.82 14.82 3.77 o
-1 -7 2 2 0 0.03 6.58 3.50 <
0 -7 2 -2 0 3.70 5.04 3.72 <
0 -7 2 -1 -1 0.40 5.93 3.64 <
0 -7 2 -1 0 2.79 5.62 3.65 <
0 -7 2 -1 1 4.15 8.22 3.51 <
0 -7 2 0 -2 2.73 -2.05 3.97 <
0 -7 2 0 -1 1.26 -1.89 3.61 <
0 -7 2 0 0 0.07 -2.20 3.50 <
0 -7 2 0 1 0.00 0.72 3.40 <
0 -7 2 0 2 0.22 5.83 3.37 <
0 -7 2 1 -1 4.22 6.59 3.98 <
0 -7 2 1 0 0.43 -0.92 3.38 <
0 -7 2 1 1 0.00 0.51 3.32 <
0 -7 2 2 0 0.07 4.19 3.35 <
1 -7 2 -2 0 4.45 1.76 3.51 <
1 -7 2 -1 -1 26.42 34.85 4.66 o
1 -7 2 -1 0 1.31 0.01 3.51 <
1 -7 2 -1 1 7.86 6.61 3.47 <
1 -7 2 0 -2 0.01 0.22 2.95 <
1 -7 2 0 -1 16.65 15.69 3.86 o
1 -7 2 0 0 0.01 0.21 3.47 <
1 -7 2 0 1 1.97 4.24 3.39 <
1 -7 2 0 2 0.01 2.68 3.14 <
1 -7 2 1 -1 2.20 5.72 3.46 <
1 -7 2 1 0 1.42 7.62 3.35 <
1 -7 2 1 1 13.78 16.47 3.60 o
1 -7 2 2 0 0.48 3.00 3.81 <
2 -7 2 -2 0 4.17 4.61 2.80 <
2 -7 2 -1 -1 1.09 4.93 4.07 <
2 -7 2 -1 0 0.13 3.07 3.94 <
2 -7 2 -1 1 0.57 13.99 4.31 o
2 -7 2 0 -2 0.02 1.83 4.04 <
2 -7 2 0 -1 1.26 4.53 3.95 <
2 -7 2 0 0 0.01 10.28 4.06 <
2 -7 2 0 1 0.42 -4.37 3.99 <
2 -7 2 0 2 0.22 5.84 3.98 <
2 -7 2 1 -1 0.24 -2.84 3.34 <
2 -7 2 1 0 0.18 1.88 2.62 <
2 -7 2 1 1 1.06 2.75 2.61 <
2 -7 2 2 0 0.03 3.98 2.59 <
3 -7 2 -2 0 1.10 10.42 3.37 o
3 -7 2 -1 -1 0.46 6.62 2.76 <
3 -7 2 -1 0 0.16 6.35 2.71 <
3 -7 2 -1 1 0.00 2.15 2.62 <
3 -7 2 0 -1 14.75 15.29 2.99 o
3 -7 2 0 0 18.80 21.38 3.13 o
3 -7 2 0 1 19.98 14.34 2.84 o
3 -7 2 0 2 0.84 4.71 2.51 <
3 -7 2 1 -1 2.55 7.16 2.59 <
3 -7 2 1 0 2.75 8.44 2.59 o
3 -7 2 1 1 3.73 7.96 2.79 <
3 -7 2 2 0 0.18 0.87 3.25 <
4 -7 2 0 2 0.63 -2.90 2.44 <
-5 -6 2 1 -1 0.19 -2.54 4.40 <
-5 -6 2 1 0 0.07 9.09 4.80 <
-5 -6 2 1 1 0.13 6.09 4.83 <
-5 -6 2 2 0 0.55 4.27 4.68 <
-4 -6 2 -2 0 0.45 3.68 4.45 <
-4 -6 2 -1 -1 0.00 7.67 4.61 <
-4 -6 2 -1 0 7.07 15.51 4.78 o
-4 -6 2 -1 1 0.70 -5.15 4.59 <
-4 -6 2 0 -2 0.78 1.39 3.02 <
-4 -6 2 0 -1 1.15 5.64 3.84 <
-4 -6 2 0 0 45.44 34.55 4.80 o
-4 -6 2 0 1 0.27 1.86 3.77 <
-4 -6 2 0 2 0.15 -6.81 3.87 <
-4 -6 2 1 -1 0.01 -1.12 3.52 <
-4 -6 2 1 0 3.95 5.64 3.63 <
-4 -6 2 1 1 0.95 4.21 3.55 <
-4 -6 2 2 0 1.08 5.84 3.42 <
-3 -6 2 -2 0 0.13 3.72 2.81 <
-3 -6 2 -1 -1 1.47 2.21 3.05 <
-3 -6 2 -1 0 0.82 -0.87 3.07 <
-3 -6 2 -1 1 0.01 -3.16 3.38 <
-3 -6 2 0 -2 11.03 12.86 2.88 o
-3 -6 2 0 -1 1.23 1.87 2.60 <
-3 -6 2 0 0 0.30 3.66 2.71 <
-3 -6 2 0 1 0.72 8.99 3.40 <
-3 -6 2 0 2 1.35 2.81 3.32 <
-3 -6 2 1 -1 0.00 -0.02 2.64 <
-3 -6 2 1 0 0.17 4.29 3.35 <
-3 -6 2 1 1 1.23 2.44 3.20 <
-3 -6 2 2 0 0.28 -0.23 3.27 <
-2 -6 2 -2 0 0.11 0.77 3.20 <
-2 -6 2 -1 -1 50.01 47.40 5.03 o
-2 -6 2 -1 0 28.61 25.25 3.97 o
-2 -6 2 -1 1 5.90 9.11 3.82 <
-2 -6 2 0 -2 14.41 5.98 3.81 <
-2 -6 2 0 -1 2.47 4.94 3.25 <
-2 -6 2 0 0 25.46 16.38 3.60 o
-2 -6 2 0 1 56.38 55.65 4.64 o
-2 -6 2 0 2 13.61 8.31 4.06 <
-2 -6 2 1 -1 14.69 13.54 3.57 o
-2 -6 2 2 0 0.56 4.15 3.91 <
-1 -6 2 -2 0 0.02 7.63 3.56 <
-1 -6 2 -1 -1 21.21 24.49 4.40 o
-1 -6 2 -1 1 22.72 8.11 3.97 <
-1 -6 2 0 -2 0.68 4.46 3.77 <
-1 -6 2 0 0 0.62 1.63 4.01 <
-1 -6 2 0 1 28.50 23.31 5.06 o
-1 -6 2 0 2 22.66 12.41 3.56 o
-1 -6 2 1 -1 19.74 18.59 3.85 o
-1 -6 2 1 0 0.24 -1.15 3.53 <
-1 -6 2 1 1 30.35 18.96 4.07 o
-1 -6 2 2 0 0.19 3.23 3.71 <
0 -6 2 -2 0 0.29 3.52 6.26 <
0 -6 2 -1 -1 107.83 95.15 14.34 o
0 -6 2 -1 0 0.13 4.73 3.42 <
0 -6 2 -1 1 0.18 -0.15 3.54 <
0 -6 2 0 -2 0.51 0.98 6.35 <
0 -6 2 0 -1 0.53 -1.05 3.39 <
0 -6 2 0 0 0.09 7.85 3.53 <
0 -6 2 0 1 1.86 1.93 3.60 <
0 -6 2 0 2 0.63 1.29 3.64 <
0 -6 2 1 -1 1.36 10.77 3.61 <
0 -6 2 1 0 0.98 5.11 3.62 <
0 -6 2 1 1 74.88 72.90 6.71 o
0 -6 2 2 0 1.00 -4.50 3.47 <
1 -6 2 -2 0 1.12 -2.20 3.60 <
1 -6 2 -1 -1 10.33 8.71 3.80 <
1 -6 2 -1 0 2.98 2.20 2.59 <
1 -6 2 -1 1 18.86 11.00 3.43 o
1 -6 2 0 -2 0.33 -1.29 3.42 <
1 -6 2 0 -1 1.34 -0.61 2.82 <
1 -6 2 0 0 0.43 -1.96 3.28 <
1 -6 2 0 1 0.05 0.66 3.27 <
1 -6 2 0 2 0.76 3.82 3.45 <
1 -6 2 1 -1 21.65 16.90 2.92 o
1 -6 2 1 0 21.77 18.26 3.70 o
1 -6 2 1 1 34.07 18.72 3.85 o
1 -6 2 2 0 16.88 15.17 3.55 o
2 -6 2 -2 0 13.86 14.41 3.85 o
2 -6 2 -1 -1 61.50 44.84 5.67 o
2 -6 2 -1 0 2.78 8.44 2.76 o
2 -6 2 -1 1 16.24 14.69 3.92 o
2 -6 2 0 -2 0.00 -4.80 3.55 <
2 -6 2 0 -1 26.92 21.57 4.35 o
2 -6 2 0 0 19.06 20.48 4.17 o
2 -6 2 0 1 4.50 3.29 3.62 <
2 -6 2 0 2 0.00 -1.59 3.71 <
2 -6 2 1 -1 9.90 7.38 3.46 <
2 -6 2 1 0 66.81 60.75 6.61 o
2 -6 2 1 1 60.38 57.41 6.77 o
2 -6 2 2 0 14.44 9.03 2.47 o
3 -6 2 -2 0 12.53 4.76 2.93 <
3 -6 2 -1 -1 1.05 5.07 2.37 <
3 -6 2 -1 0 0.38 2.40 3.31 <
3 -6 2 -1 1 0.11 0.84 2.20 <
3 -6 2 0 -2 0.06 1.05 2.43 <
3 -6 2 0 -1 1.36 3.92 2.34 <
3 -6 2 0 0 0.49 -0.39 2.23 <
3 -6 2 0 1 0.01 2.83 2.15 <
3 -6 2 0 2 0.09 1.80 2.08 <
3 -6 2 1 -1 1.31 5.43 2.25 <
3 -6 2 1 0 0.69 1.24 2.27 <
3 -6 2 1 1 0.78 5.14 2.18 <
3 -6 2 2 0 1.08 6.50 2.28 <
4 -6 2 -2 0 0.95 5.57 2.48 <
4 -6 2 -1 -1 0.86 7.35 3.29 <
4 -6 2 -1 0 2.17 0.89 3.10 <
4 -6 2 -1 1 0.17 -1.78 3.79 <
4 -6 2 0 -2 0.03 5.03 3.21 <
4 -6 2 0 -1 4.64 -0.30 3.26 <
4 -6 2 0 0 42.24 55.84 6.11 o
4 -6 2 0 1 5.96 5.05 3.05 <
4 -6 2 0 2 0.62 6.21 2.93 <
4 -6 2 1 -1 0.82 -0.28 2.74 <
4 -6 2 1 0 1.82 5.19 3.45 <
4 -6 2 1 1 0.30 2.95 2.21 <
4 -6 2 2 0 0.19 5.95 2.26 <
5 -6 2 -1 0 2.15 2.90 2.42 <
5 -6 2 -1 1 0.14 2.92 2.26 <
5 -6 2 0 0 11.70 13.70 2.60 o
5 -6 2 0 1 0.07 2.55 2.21 <
5 -6 2 0 2 0.40 2.50 3.15 <
5 -6 2 1 1 0.55 3.95 2.22 <
-6 -5 2 0 -2 0.56 4.60 5.58 <
-6 -5 2 0 -1 1.66 3.30 5.47 <
-6 -5 2 1 -1 0.00 4.57 3.53 <
-6 -5 2 1 0 0.09 1.24 3.42 <
-6 -5 2 1 1 0.09 2.39 3.43 <
-6 -5 2 2 0 0.29 1.13 3.46 <
-5 -5 2 -2 0 0.56 2.23 3.49 <
-5 -5 2 -1 -1 0.10 6.79 3.45 <
-5 -5 2 -1 0 0.00 0.07 3.56 <
-5 -5 2 -1 1 0.79 6.12 3.63 <
-5 -5 2 0 -2 1.07 -0.33 3.70 <
-5 -5 2 0 -1 15.89 24.50 4.23 o
-5 -5 2 0 0 131.79 129.76 10.19 o
-5 -5 2 0 1 1.64 5.97 4.35 <
-5 -5 2 0 2 17.75 10.28 4.72 <
-5 -5 2 1 -1 0.01 4.71 4.30 <
-5 -5 2 1 0 0.02 0.15 4.25 <
-5 -5 2 1 1 0.02 2.62 4.24 <
-5 -5 2 2 0 0.68 2.26 4.02 <
-4 -5 2 -2 0 0.48 6.43 3.94 <
-4 -5 2 -1 -1 0.08 1.04 3.96 <
-4 -5 2 -1 0 0.01 -2.20 3.93 <
-4 -5 2 -1 1 0.75 6.77 3.20 <
-4 -5 2 0 -2 28.57 12.65 3.97 o
-4 -5 2 0 -1 18.13 11.39 3.89 <
-4 -5 2 0 0 0.07 3.42 3.56 <
-4 -5 2 0 1 0.65 -0.42 3.54 <
-4 -5 2 0 2 4.73 6.27 3.82 <
-4 -5 2 1 -1 0.10 0.05 3.27 <
-4 -5 2 1 0 0.59 -3.54 3.44 <
-4 -5 2 1 1 0.06 2.13 3.33 <
-4 -5 2 2 0 0.69 6.47 3.44 <
-3 -5 2 -2 0 0.47 5.26 3.38 <
-3 -5 2 -1 -1 20.02 20.64 4.03 o
-3 -5 2 -1 0 11.02 15.35 3.79 o
-3 -5 2 -1 1 2.07 -0.33 3.63 <
-3 -5 2 0 -2 30.19 28.92 4.41 o
-3 -5 2 0 -1 13.25 14.40 3.92 o
-3 -5 2 0 0 62.57 57.23 5.95 o
-3 -5 2 0 1 86.99 69.74 9.06 o
-3 -5 2 0 2 33.79 25.31 4.38 o
-3 -5 2 1 -1 4.07 1.13 3.70 <
-3 -5 2 1 0 2.65 1.97 3.69 <
-3 -5 2 1 1 9.01 12.32 3.86 o
-3 -5 2 2 0 0.60 1.37 7.15 <
-2 -5 2 -2 0 0.21 0.50 3.45 <
-2 -5 2 -1 -1 17.55 14.73 4.22 o
-2 -5 2 -1 0 1.17 -1.47 3.90 <
-2 -5 2 -1 1 17.87 13.89 3.71 o
-2 -5 2 0 -2 0.28 5.31 3.76 <
-2 -5 2 0 -1 8.09 10.33 3.40 o
-2 -5 2 0 0 1.20 8.53 4.66 <
-2 -5 2 0 1 109.92 98.47 8.30 o
-2 -5 2 0 2 102.85 80.12 6.98 o
-2 -5 2 1 -1 11.49 14.66 3.58 o
-2 -5 2 1 0 0.78 2.80 3.34 <
-2 -5 2 1 1 24.27 18.82 4.48 o
-2 -5 2 2 0 0.41 4.52 6.10 <
-1 -5 2 -2 0 0.18 0.49 3.72 <
-1 -5 2 -1 -1 271.46 250.23 21.97 o
-1 -5 2 -1 0 1.47 16.65 4.07 o
-1 -5 2 -1 1 8.93 7.87 3.77 <
-1 -5 2 0 -2 0.78 4.75 3.86 <
-1 -5 2 0 -1 57.35 57.73 6.41 o
-1 -5 2 0 0 7.61 17.38 4.06 o
-1 -5 2 0 1 190.05 160.52 14.48 o
-1 -5 2 0 2 0.88 3.20 3.77 <
-1 -5 2 1 -1 15.24 16.87 3.51 o
-1 -5 2 1 0 3.27 2.41 3.22 <
-1 -5 2 1 1 281.77 237.66 17.30 o
-1 -5 2 2 0 3.36 5.63 3.16 <
0 -5 2 -2 0 1.84 4.89 3.32 <
0 -5 2 -1 -1 0.47 -0.48 3.20 <
0 -5 2 -1 0 4.94 8.87 3.25 <
0 -5 2 -1 1 49.35 49.54 4.81 o
0 -5 2 0 -2 0.92 2.49 3.20 <
0 -5 2 0 -1 6.51 10.41 3.23 o
0 -5 2 0 0 0.05 -0.58 3.09 <
0 -5 2 0 1 14.04 12.00 3.32 o
0 -5 2 0 2 12.43 7.31 3.09 <
0 -5 2 1 -1 47.08 48.95 4.70 o
0 -5 2 1 0 9.31 5.78 3.07 <
0 -5 2 1 1 1.41 2.78 2.92 <
0 -5 2 2 0 10.78 7.14 3.00 <
1 -5 2 -2 0 0.99 -1.10 2.49 <
1 -5 2 -1 -1 275.46 249.81 15.78 o
1 -5 2 -1 0 57.11 57.24 4.60 o
1 -5 2 -1 1 8.82 4.13 2.48 <
1 -5 2 0 -2 0.77 -3.63 2.55 <
1 -5 2 0 -1 7.52 10.11 2.55 o
1 -5 2 0 0 11.15 19.86 2.86 o
1 -5 2 0 1 6.02 4.84 3.00 <
1 -5 2 0 2 1.25 1.87 2.92 <
1 -5 2 1 -1 9.06 11.65 2.55 o
1 -5 2 1 0 196.72 184.41 11.88 o
1 -5 2 1 1 281.95 243.02 17.70 o
1 -5 2 2 0 0.95 0.52 2.31 <
2 -5 2 -2 0 0.21 2.59 2.48 <
2 -5 2 -1 -1 10.15 14.72 2.73 o
2 -5 2 -1 0 9.91 8.44 2.51 o
2 -5 2 -1 1 12.42 6.66 2.48 <
2 -5 2 0 -2 0.50 -3.67 3.91 <
2 -5 2 0 -1 2.91 1.63 3.57 <
2 -5 2 0 0 0.59 1.78 3.58 <
2 -5 2 0 1 0.53 1.61 3.41 <
2 -5 2 0 2 0.47 3.35 3.27 <
2 -5 2 1 -1 13.12 6.72 3.70 <
2 -5 2 1 0 103.15 116.58 10.96 o
2 -5 2 1 1 17.83 22.77 4.05 o
2 -5 2 2 0 94.54 94.31 9.25 o
3 -5 2 -2 0 36.94 22.66 4.56 o
3 -5 2 -1 -1 27.54 18.54 2.82 o
3 -5 2 -1 0 15.24 14.76 2.72 o
3 -5 2 -1 1 6.75 -0.72 2.52 <
3 -5 2 0 -2 0.00 -0.23 3.01 <
3 -5 2 0 -1 12.91 11.23 2.55 o
3 -5 2 0 0 54.92 60.04 4.66 o
3 -5 2 0 1 1.34 3.90 2.39 <
3 -5 2 0 2 0.17 0.44 2.29 <
3 -5 2 1 -1 1.84 -1.07 2.33 <
3 -5 2 1 0 103.65 105.49 6.96 o
3 -5 2 1 1 9.19 7.95 2.41 o
3 -5 2 2 0 36.94 28.52 3.08 o
4 -5 2 -2 0 28.98 17.77 2.51 o
4 -5 2 -1 -1 0.09 2.32 2.13 <
4 -5 2 -1 0 16.05 17.00 3.36 o
4 -5 2 -1 1 0.01 0.10 2.19 <
4 -5 2 0 -2 0.06 2.26 2.82 <
4 -5 2 0 -1 0.01 2.55 2.73 <
4 -5 2 0 0 0.29 2.77 2.78 <
4 -5 2 0 1 0.04 -0.33 2.62 <
4 -5 2 0 2 0.02 -0.44 2.70 <
4 -5 2 1 -1 3.49 3.63 3.94 <
4 -5 2 1 0 0.50 -2.74 2.66 <
4 -5 2 1 1 0.02 -0.09 2.53 <
4 -5 2 2 0 5.05 13.14 2.16 o
5 -5 2 -2 0 0.64 -0.59 2.36 <
5 -5 2 -1 -1 0.17 4.28 2.27 <
5 -5 2 -1 0 16.62 18.72 2.72 o
5 -5 2 -1 1 0.58 1.91 2.10 <
5 -5 2 0 -2 0.00 -2.67 3.56 <
5 -5 2 0 -1 0.00 -3.00 2.32 <
5 -5 2 0 0 124.30 127.00 8.44 o
5 -5 2 0 1 0.05 0.22 2.79 <
5 -5 2 0 2 0.56 3.85 1.97 <
5 -5 2 1 -1 1.71 2.44 2.11 <
5 -5 2 1 0 0.59 3.38 2.20 <
5 -5 2 1 1 0.21 0.14 2.00 <
5 -5 2 2 0 16.96 8.86 2.62 o
6 -5 2 -2 0 0.49 6.22 2.78 <
6 -5 2 -1 0 1.33 1.71 2.20 <
6 -5 2 -1 1 0.02 5.21 2.25 <
6 -5 2 0 0 10.53 7.89 3.33 <
6 -5 2 0 1 0.03 2.60 2.27 <
6 -5 2 0 2 0.34 1.54 2.06 <
6 -5 2 1 1 0.95 4.25 2.06 <
-7 -4 2 2 0 0.03 0.59 3.65 <
-6 -4 2 -2 0 0.23 3.62 4.89 <
-6 -4 2 -1 -1 0.50 16.07 5.69 <
-6 -4 2 -1 0 5.27 6.06 5.15 <
-6 -4 2 -1 1 0.02 7.09 3.69 <
-6 -4 2 0 -2 0.92 4.42 5.01 <
-6 -4 2 0 -1 0.29 6.04 5.14 <
-6 -4 2 0 0 32.54 40.75 6.08 o
-6 -4 2 0 1 0.01 7.11 3.33 <
-6 -4 2 0 2 0.10 -0.24 2.77 <
-6 -4 2 1 -1 0.03 6.84 3.06 <
-6 -4 2 1 0 4.36 5.95 2.72 <
-6 -4 2 1 1 0.06 3.91 2.69 <
-6 -4 2 2 0 0.62 2.00 2.57 <
-5 -4 2 -2 0 0.24 1.69 2.91 <
-5 -4 2 -1 -1 0.59 3.98 2.97 <
-5 -4 2 -1 0 0.00 0.68 2.97 <
-5 -4 2 -1 1 1.64 4.57 2.99 <
-5 -4 2 0 -2 10.48 -1.79 3.18 <
-5 -4 2 0 -1 5.84 4.02 3.03 <
-5 -4 2 0 0 0.02 1.45 2.98 <
-5 -4 2 0 1 3.22 6.18 2.50 <
-5 -4 2 0 2 1.48 -0.14 2.91 <
-5 -4 2 1 -1 0.01 -0.27 3.82 <
-5 -4 2 1 0 0.22 -1.86 3.78 <
-5 -4 2 1 1 0.04 2.64 3.71 <
-5 -4 2 2 0 0.39 -1.04 3.95 <
-4 -4 2 -2 0 0.89 -0.45 6.72 <
-4 -4 2 -1 -1 1.08 7.33 4.40 <
-4 -4 2 -1 0 0.16 4.14 4.33 <
-4 -4 2 -1 1 0.01 -1.58 4.27 <
-4 -4 2 0 -2 12.57 16.60 3.93 o
-4 -4 2 0 -1 233.58 230.60 17.45 o
-4 -4 2 0 0 176.37 190.20 14.32 o
-4 -4 2 0 1 59.73 83.32 7.33 o
-4 -4 2 0 2 0.06 -0.50 3.52 <
-4 -4 2 1 -1 0.84 4.91 3.40 <
-4 -4 2 1 0 0.00 -1.34 3.32 <
-4 -4 2 1 1 0.66 1.59 3.43 <
-4 -4 2 2 0 0.88 1.17 3.23 <
-3 -4 2 -2 0 0.86 2.85 3.20 <
-3 -4 2 -1 -1 23.60 14.61 3.43 o
-3 -4 2 -1 0 0.29 0.49 3.22 <
-3 -4 2 -1 1 0.21 -3.25 3.22 <
-3 -4 2 0 -2 0.52 2.76 3.07 <
-3 -4 2 0 -1 91.39 72.93 6.42 o
-3 -4 2 0 0 8.95 10.02 3.36 <
-3 -4 2 0 1 220.09 198.34 14.71 o
-3 -4 2 0 2 268.83 249.62 18.24 o
-3 -4 2 1 -1 1.97 7.63 3.03 <
-3 -4 2 1 0 2.06 -1.22 2.99 <
-3 -4 2 1 1 1.45 -0.73 3.02 <
-3 -4 2 2 0 0.71 -2.37 2.78 <
-2 -4 2 -2 0 0.23 1.22 2.84 <
-2 -4 2 -1 -1 97.85 105.54 10.41 o
-2 -4 2 -1 0 0.19 5.93 2.82 <
-2 -4 2 -1 1 3.69 3.42 2.78 <
-2 -4 2 0 -2 4.02 4.38 3.75 <
-2 -4 2 0 -1 131.27 134.19 12.71 o
-2 -4 2 0 0 2.62 21.99 3.30 o
-2 -4 2 0 1 284.12 270.66 19.84 o
-2 -4 2 0 2 6.46 -0.66 2.67 <
-2 -4 2 1 -1 4.72 4.63 2.58 <
-2 -4 2 1 0 0.07 -2.08 2.54 <
-2 -4 2 1 1 35.55 35.29 3.86 o
-2 -4 2 2 0 1.27 -2.42 5.00 <
-1 -4 2 -2 0 1.46 2.79 2.47 <
-1 -4 2 -1 -1 2.63 1.74 2.76 <
-1 -4 2 -1 0 0.00 -3.82 2.79 <
-1 -4 2 -1 1 27.75 41.05 7.40 o
-1 -4 2 0 -2 6.19 7.93 2.79 <
-1 -4 2 0 -1 56.85 56.33 5.95 o
-1 -4 2 0 0 9.20 12.10 2.86 o
-1 -4 2 0 1 5.51 3.18 4.45 <
-1 -4 2 0 2 45.95 43.60 7.45 o
-1 -4 2 1 -1 14.24 11.01 2.85 o
-1 -4 2 1 0 10.21 14.66 2.62 o
-1 -4 2 1 1 12.66 15.69 3.45 o
-1 -4 2 2 0 4.39 0.76 2.97 <
0 -4 2 -2 0 1.12 -0.76 2.46 <
0 -4 2 -1 -1 638.63 611.20 43.46 o
0 -4 2 -1 0 237.70 240.98 17.28 o
0 -4 2 -1 1 2.03 1.41 2.24 <
0 -4 2 0 -2 0.01 2.57 1.91 <
0 -4 2 0 -1 240.47 235.00 16.91 o
0 -4 2 0 0 560.67 594.39 41.85 o
0 -4 2 0 1 434.10 432.92 30.71 o
0 -4 2 0 2 1.14 4.29 2.18 <
0 -4 2 1 -1 0.59 3.00 2.26 <
0 -4 2 1 0 439.55 418.64 30.34 o
0 -4 2 1 1 888.46 890.76 63.22 o
0 -4 2 2 0 1.04 -0.56 2.15 <
1 -4 2 -2 0 4.34 3.43 1.86 <
1 -4 2 -1 -1 6.64 5.83 1.97 <
1 -4 2 -1 0 43.81 57.39 4.35 o
1 -4 2 -1 1 16.83 11.10 1.99 o
1 -4 2 0 -2 0.00 -3.00 1.94 <
1 -4 2 0 -1 0.01 -0.04 1.79 <
1 -4 2 0 0 8.63 10.87 1.94 o
1 -4 2 0 1 16.41 19.91 2.21 o
1 -4 2 0 2 4.45 2.51 2.06 <
1 -4 2 1 -1 24.44 27.33 2.62 o
1 -4 2 1 0 6.17 5.11 1.75 <
1 -4 2 1 1 8.58 14.17 1.95 o
1 -4 2 2 0 43.33 40.76 3.11 o
2 -4 2 -2 0 7.75 6.53 2.03 o
2 -4 2 -1 -1 94.71 101.69 6.83 o
2 -4 2 -1 0 136.01 144.79 9.24 o
2 -4 2 -1 1 3.53 2.48 1.83 <
2 -4 2 0 -2 0.09 -0.53 1.97 <
2 -4 2 0 -1 0.43 6.42 1.97 o
2 -4 2 0 0 6.69 26.33 2.75 o
2 -4 2 0 1 0.34 1.05 1.90 <
2 -4 2 0 2 0.28 3.30 2.44 <
2 -4 2 1 -1 4.27 4.70 2.72 <
2 -4 2 1 0 297.55 287.52 25.24 o
2 -4 2 1 1 41.42 34.78 4.29 o
2 -4 2 2 0 4.24 6.60 2.54 <
3 -4 2 -2 0 0.12 4.98 3.04 <
3 -4 2 -1 -1 17.57 16.84 3.63 o
3 -4 2 -1 0 88.59 74.10 7.28 o
3 -4 2 -1 1 4.65 0.12 2.82 <
3 -4 2 0 -2 0.02 5.03 2.11 <
3 -4 2 0 -1 4.24 3.31 2.09 <
3 -4 2 0 0 7.15 13.12 2.24 o
3 -4 2 0 1 0.24 -2.27 1.91 <
3 -4 2 0 2 0.01 2.02 1.76 <
3 -4 2 1 -1 0.00 -1.97 2.07 <
3 -4 2 1 0 214.56 224.87 14.22 o
3 -4 2 1 1 2.20 0.19 1.85 <
3 -4 2 2 0 257.72 278.28 17.40 o
4 -4 2 -2 0 15.85 13.32 2.69 o
4 -4 2 -1 -1 1.90 -4.14 2.50 <
4 -4 2 -1 0 240.47 243.87 15.44 o
4 -4 2 -1 1 0.31 -5.79 2.48 <
4 -4 2 0 -2 0.20 1.46 2.62 <
4 -4 2 0 -1 0.02 2.33 2.59 <
4 -4 2 0 0 169.40 203.97 18.52 o
4 -4 2 0 1 0.05 2.33 2.80 <
4 -4 2 0 2 0.18 -2.30 2.79 <
4 -4 2 1 -1 0.08 3.59 3.07 <
4 -4 2 1 0 65.83 92.41 8.93 o
4 -4 2 1 1 0.41 5.80 2.78 <
4 -4 2 2 0 0.13 -1.59 2.94 <
5 -4 2 -2 0 13.07 10.07 3.04 o
5 -4 2 -1 -1 0.81 4.35 2.02 <
5 -4 2 -1 0 5.77 2.21 2.29 <
5 -4 2 -1 1 0.06 0.87 1.96 <
5 -4 2 0 -2 0.00 4.68 2.05 <
5 -4 2 0 -1 0.18 2.00 1.94 <
5 -4 2 0 0 0.14 0.25 2.27 <
5 -4 2 0 1 0.34 1.01 1.88 <
5 -4 2 0 2 0.05 0.07 1.94 <
5 -4 2 1 -1 0.01 2.06 1.85 <
5 -4 2 1 0 3.19 4.87 1.91 <
5 -4 2 1 1 0.02 1.01 1.81 <
5 -4 2 2 0 0.86 4.21 1.79 <
6 -4 2 -2 0 2.18 1.13 2.15 <
6 -4 2 -1 -1 0.01 2.59 2.06 <
6 -4 2 -1 0 0.12 -1.86 2.84 <
6 -4 2 -1 1 0.36 1.81 1.99 <
6 -4 2 0 -2 0.01 -3.61 2.13 <
6 -4 2 0 -1 3.56 7.45 2.12 o
6 -4 2 0 0 30.90 38.12 3.28 o
6 -4 2 0 1 4.66 5.10 1.94 <
6 -4 2 0 2 0.45 3.44 1.87 <
6 -4 2 1 -1 1.46 2.76 2.72 <
6 -4 2 1 0 0.01 1.38 1.92 <
6 -4 2 1 1 0.95 3.40 1.88 <
6 -4 2 2 0 0.42 -0.07 1.87 <
7 -4 2 0 2 0.30 -0.07 2.67 <
-7 -3 2 -1 -1 0.21 5.68 2.48 <
-7 -3 2 -1 0 11.11 13.44 2.68 o
-7 -3 2 0 -2 0.36 0.39 2.44 <
-7 -3 2 0 -1 0.04 3.70 2.42 <
-7 -3 2 0 0 13.19 10.63 2.72 o
-7 -3 2 0 1 0.24 0.48 2.56 <
-7 -3 2 0 2 0.31 1.82 2.58 <
-7 -3 2 1 -1 0.00 0.46 2.48 <
-7 -3 2 1 0 11.06 15.66 2.80 o
-7 -3 2 1 1 2.03 9.16 2.70 o
-7 -3 2 2 0 0.33 3.35 3.60 <
-6 -3 2 -2 0 0.06 0.28 3.32 <
-6 -3 2 -1 -1 0.15 2.55 3.28 <
-6 -3 2 -1 0 1.63 4.75 3.35 <
-6 -3 2 -1 1 0.77 -0.99 3.27 <
-6 -3 2 0 -2 7.37 0.26 3.20 <
-6 -3 2 0 -1 0.03 1.07 3.29 <
-6 -3 2 0 0 0.37 3.89 3.56 <
-6 -3 2 0 1 0.01 -7.91 3.61 <
-6 -3 2 0 2 0.03 -2.49 2.39 <
-6 -3 2 1 -1 0.02 -2.03 2.35 <
-6 -3 2 1 0 0.16 -0.87 2.30 <
-6 -3 2 1 1 0.35 1.06 2.36 <
-6 -3 2 2 0 0.03 3.52 2.32 <
-5 -3 2 -2 0 0.17 4.74 2.50 <
-5 -3 2 -1 -1 8.39 6.45 2.79 <
-5 -3 2 -1 0 12.89 9.42 2.71 o
-5 -3 2 -1 1 0.14 -0.60 2.56 <
-5 -3 2 0 -2 42.96 34.07 3.71 o
-5 -3 2 0 -1 9.31 11.62 2.89 o
-5 -3 2 0 0 47.86 45.37 4.19 o
-5 -3 2 0 1 45.94 50.69 4.37 o
-5 -3 2 0 2 19.20 17.19 3.45 o
-5 -3 2 1 -1 5.76 7.62 3.88 <
-5 -3 2 1 0 1.47 3.84 4.00 <
-5 -3 2 1 1 9.52 14.63 4.22 o
-5 -3 2 2 0 0.72 2.91 4.05 <
-4 -3 2 -2 0 0.48 -0.26 3.83 <
-4 -3 2 -1 -1 5.21 0.21 3.62 <
-4 -3 2 -1 0 5.08 -2.49 3.62 <
-4 -3 2 -1 1 0.21 -1.97 3.61 <
-4 -3 2 0 -2 16.83 15.66 3.16 o
-4 -3 2 0 -1 27.80 22.82 2.96 o
-4 -3 2 0 0 6.47 15.90 2.78 o
-4 -3 2 0 1 126.37 125.56 8.43 o
-4 -3 2 0 2 96.05 98.88 6.82 o
-4 -3 2 1 -1 7.62 5.32 2.38 <
-4 -3 2 1 0 1.02 6.28 2.43 <
-4 -3 2 1 1 1.22 0.40 2.46 <
-4 -3 2 2 0 1.60 1.12 2.31 <
-3 -3 2 -2 0 1.23 -1.66 2.62 <
-3 -3 2 -1 -1 6.48 8.27 2.58 o
-3 -3 2 -1 0 0.07 -0.02 2.43 <
-3 -3 2 -1 1 0.44 3.93 2.12 <
-3 -3 2 0 -2 2.82 -5.96 2.78 <
-3 -3 2 0 -1 1599.57 1579.96 111.73 o
-3 -3 2 0 0 28.06 123.65 9.40 o
-3 -3 2 0 1 272.72 292.72 18.37 o
-3 -3 2 0 2 22.49 18.66 2.50 o
-3 -3 2 1 -1 1.61 0.65 2.27 <
-3 -3 2 1 0 0.21 1.30 1.85 <
-3 -3 2 1 1 2.29 2.97 1.94 <
-3 -3 2 2 0 1.18 -0.42 1.80 <
-2 -3 2 -2 0 1.13 1.51 2.16 <
-2 -3 2 -1 -1 7.56 7.68 2.21 o
-2 -3 2 -1 0 0.95 4.24 2.15 <
-2 -3 2 -1 1 0.01 -1.16 2.08 <
-2 -3 2 0 -2 8.22 8.72 2.23 o
-2 -3 2 0 -1 17.17 20.99 2.70 o
-2 -3 2 0 0 33.76 34.32 3.39 o
-2 -3 2 0 1 49.50 40.39 3.77 o
-2 -3 2 0 2 208.02 192.46 12.14 o
-2 -3 2 1 -1 4.82 4.95 2.01 <
-2 -3 2 1 0 2.72 8.55 2.14 o
-2 -3 2 1 1 8.56 6.22 2.06 o
-2 -3 2 2 0 1.93 0.77 3.66 <
-1 -3 2 -2 0 0.10 2.13 2.67 <
-1 -3 2 -1 -1 208.77 200.51 17.48 o
-1 -3 2 -1 0 29.36 38.65 6.35 o
-1 -3 2 -1 1 0.50 3.63 3.62 <
-1 -3 2 0 -2 0.90 -1.90 2.18 <
-1 -3 2 0 -1 628.93 591.04 73.07 o
-1 -3 2 0 0 791.78 818.59 100.88 o
-1 -3 2 0 1 612.45 600.52 74.24 o
-1 -3 2 0 2 1.86 1.01 3.63 <
-1 -3 2 1 -1 3.37 3.88 3.56 <
-1 -3 2 1 0 113.02 122.90 16.03 o
-1 -3 2 1 1 175.39 193.54 24.58 o
-1 -3 2 2 0 0.27 -3.95 2.41 <
0 -3 2 -2 0 1.19 -0.67 1.80 <
0 -3 2 -1 -1 0.12 1.38 1.77 <
0 -3 2 -1 0 0.04 1.03 1.75 <
0 -3 2 -1 1 2.27 2.27 1.72 <
0 -3 2 0 -2 0.11 0.68 1.42 <
0 -3 2 0 -1 0.87 3.14 1.76 <
0 -3 2 0 0 0.00 -0.02 1.67 <
0 -3 2 0 1 8.75 6.87 1.84 o
0 -3 2 0 2 8.52 1.20 2.37 <
0 -3 2 1 -1 0.95 1.86 1.67 <
0 -3 2 1 0 8.63 10.24 1.93 o
0 -3 2 1 1 1.22 0.03 1.68 <
0 -3 2 2 0 8.05 4.81 1.71 <
1 -3 2 -2 0 0.98 1.38 1.42 <
1 -3 2 -1 -1 192.22 202.97 12.80 o
1 -3 2 -1 0 594.35 601.20 37.05 o
1 -3 2 -1 1 4.51 4.35 1.39 o
1 -3 2 0 -2 0.11 -0.37 1.42 <
1 -3 2 0 -1 21.31 29.83 2.47 o
1 -3 2 0 0 821.54 860.41 52.95 o
1 -3 2 0 1 115.62 128.34 8.14 o
1 -3 2 0 2 0.07 0.45 1.55 <
1 -3 2 1 -1 0.05 -1.29 1.28 <
1 -3 2 1 0 634.06 578.13 35.34 o
1 -3 2 1 1 185.90 186.23 11.61 o
1 -3 2 2 0 3.16 6.63 1.35 o
2 -3 2 -2 0 8.45 8.73 1.55 o
2 -3 2 -1 -1 8.12 7.84 1.54 o
2 -3 2 -1 0 20.12 19.30 1.93 o
2 -3 2 -1 1 8.90 7.94 1.43 o
2 -3 2 0 -2 0.33 1.76 1.45 <
2 -3 2 0 -1 1.29 -1.09 1.38 <
2 -3 2 0 0 44.32 33.68 2.63 o
2 -3 2 0 1 12.59 10.24 1.48 o
2 -3 2 0 2 0.39 0.89 1.24 <
2 -3 2 1 -1 0.58 -0.11 1.94 <
2 -3 2 1 0 49.48 43.20 4.51 o
2 -3 2 1 1 1.01 4.77 1.87 <
2 -3 2 2 0 179.97 195.90 17.37 o
3 -3 2 -2 0 2.02 -6.12 2.74 <
3 -3 2 -1 -1 5.76 8.92 2.66 o
3 -3 2 -1 0 1596.52 1640.31 141.54 o
3 -3 2 -1 1 1.22 3.42 2.12 <
3 -3 2 0 -2 0.23 4.28 2.60 <
3 -3 2 0 -1 1.77 -1.67 1.99 <
3 -3 2 0 0 35.29 108.15 7.12 o
3 -3 2 0 1 0.04 1.17 1.46 <
3 -3 2 0 2 0.07 1.57 1.26 <
3 -3 2 1 -1 0.44 1.90 1.61 <
3 -3 2 1 0 279.94 287.26 17.99 o
3 -3 2 1 1 1.61 1.62 1.40 <
3 -3 2 2 0 21.51 20.19 2.10 o
4 -3 2 -2 0 13.11 10.67 2.15 o
4 -3 2 -1 -1 7.87 9.81 2.18 o
4 -3 2 -1 0 26.65 25.18 2.60 o
4 -3 2 -1 1 6.30 4.99 1.85 <
4 -3 2 0 -2 0.28 -1.17 2.12 <
4 -3 2 0 -1 0.00 -0.63 2.25 <
4 -3 2 0 0 4.18 7.96 2.09 o
4 -3 2 0 1 0.48 1.12 1.79 <
4 -3 2 0 2 0.02 4.57 1.68 <
4 -3 2 1 -1 0.22 0.25 2.61 <
4 -3 2 1 0 123.01 139.51 12.69 o
4 -3 2 1 1 0.66 -1.49 2.37 <
4 -3 2 2 0 103.00 111.43 10.34 o
5 -3 2 -2 0 45.40 44.95 5.20 o
5 -3 2 -1 -1 10.32 14.11 3.28 o
5 -3 2 -1 0 12.26 14.16 3.35 o
5 -3 2 -1 1 6.24 3.89 2.87 <
5 -3 2 0 -2 0.04 -2.35 2.11 <
5 -3 2 0 -1 10.08 14.26 2.33 o
5 -3 2 0 0 47.51 48.12 3.88 o
5 -3 2 0 1 0.97 2.88 2.07 <
5 -3 2 0 2 0.24 -0.54 1.94 <
5 -3 2 1 -1 0.62 0.34 2.00 <
5 -3 2 1 0 43.00 54.72 4.14 o
5 -3 2 1 1 8.07 8.31 2.07 o
5 -3 2 2 0 17.34 17.34 2.29 o
6 -3 2 -2 0 9.94 5.64 1.97 <
6 -3 2 -1 -1 0.10 2.36 1.92 <
6 -3 2 -1 0 0.19 1.06 1.82 <
6 -3 2 -1 1 0.01 2.35 1.82 <
6 -3 2 0 -2 0.06 6.62 1.99 o
6 -3 2 0 -1 1.91 3.75 1.89 <
6 -3 2 0 0 0.30 -2.86 2.13 <
6 -3 2 0 1 0.26 4.46 1.76 <
6 -3 2 0 2 0.09 2.20 1.69 <
6 -3 2 1 -1 0.04 1.55 1.87 <
6 -3 2 1 0 0.07 1.45 1.79 <
6 -3 2 1 1 0.47 3.30 1.71 <
6 -3 2 2 0 0.06 2.44 1.73 <
7 -3 2 -2 0 1.78 1.48 2.32 <
7 -3 2 -1 -1 0.00 6.68 2.01 o
7 -3 2 -1 0 0.02 2.77 2.30 <
7 -3 2 -1 1 0.62 7.73 2.00 o
7 -3 2 0 -1 8.30 11.54 2.15 o
7 -3 2 0 0 10.83 14.27 2.28 o
7 -3 2 0 1 13.19 10.82 2.09 o
7 -3 2 0 2 0.74 3.86 1.86 <
7 -3 2 1 0 0.32 0.82 1.92 <
7 -3 2 1 1 4.20 4.71 1.90 <
7 -3 2 2 0 0.15 1.10 1.83 <
-7 -2 2 -2 0 0.00 3.26 2.95 <
-7 -2 2 -1 -1 0.14 0.37 2.31 <
-7 -2 2 -1 0 0.82 4.05 2.30 <
-7 -2 2 -1 1 0.13 2.09 2.36 <
-7 -2 2 0 -2 4.13 3.42 2.29 <
-7 -2 2 0 -1 0.03 -0.45 2.26 <
-7 -2 2 0 0 0.02 3.80 2.38 <
-7 -2 2 0 1 0.09 2.58 2.65 <
-7 -2 2 0 2 0.26 3.03 2.44 <
-7 -2 2 1 -1 0.02 3.09 2.32 <
-7 -2 2 1 0 0.01 2.38 2.33 <
-7 -2 2 1 1 2.83 0.67 3.14 <
-7 -2 2 2 0 0.02 4.27 3.34 <
-6 -2 2 -2 0 0.01 2.64 2.99 <
-6 -2 2 -1 -1 30.50 33.20 4.55 o
-6 -2 2 -1 0 21.19 20.89 3.76 o
-6 -2 2 -1 1 1.87 6.80 4.91 <
-6 -2 2 0 -2 21.23 19.18 3.77 o
-6 -2 2 0 -1 4.53 8.73 3.27 <
-6 -2 2 0 0 17.20 10.42 3.52 <
-6 -2 2 0 1 21.80 26.09 4.40 o
-6 -2 2 0 2 1.25 4.28 2.80 <
-6 -2 2 1 -1 14.22 8.08 2.55 o
-6 -2 2 1 0 3.60 6.91 2.36 <
-6 -2 2 1 1 46.28 41.09 5.42 o
-6 -2 2 2 0 0.09 0.28 2.44 <
-5 -2 2 -2 0 0.02 3.06 2.57 <
-5 -2 2 -1 -1 9.55 3.83 2.47 <
-5 -2 2 -1 0 3.40 2.60 2.47 <
-5 -2 2 -1 1 5.96 4.57 2.58 <
-5 -2 2 0 -2 2.51 2.09 2.27 <
-5 -2 2 0 -1 2.60 3.94 2.40 <
-5 -2 2 0 0 0.59 -1.49 2.44 <
-5 -2 2 0 1 47.08 40.62 3.76 o
-5 -2 2 0 2 35.41 30.51 3.39 o
-5 -2 2 1 -1 18.96 16.79 3.67 o
-5 -2 2 1 0 0.44 -5.32 3.46 <
-5 -2 2 1 1 5.90 8.48 3.56 <
-5 -2 2 2 0 1.31 1.49 3.30 <
-4 -2 2 -2 0 0.26 2.58 3.10 <
-4 -2 2 -1 -1 42.45 39.01 4.82 o
-4 -2 2 -1 0 0.47 6.72 2.98 <
-4 -2 2 -1 1 2.25 6.84 3.00 <
-4 -2 2 0 -2 6.64 8.16 2.32 o
-4 -2 2 0 -1 128.29 118.65 7.70 o
-4 -2 2 0 0 4.25 20.24 2.47 o
-4 -2 2 0 1 168.94 146.96 9.42 o
-4 -2 2 0 2 9.00 12.65 2.26 o
-4 -2 2 1 -1 3.50 0.65 1.80 <
-4 -2 2 1 0 0.21 0.12 1.91 <
-4 -2 2 1 1 41.24 33.88 3.07 o
-4 -2 2 2 0 0.61 -1.00 1.83 <
-3 -2 2 -2 0 1.16 0.46 1.67 <
-3 -2 2 -1 -1 1.81 1.89 1.64 <
-3 -2 2 -1 0 0.47 4.30 1.70 <
-3 -2 2 -1 1 0.73 0.03 1.66 <
-3 -2 2 0 -2 42.64 38.45 3.03 o
-3 -2 2 0 -1 147.30 172.32 10.90 o
-3 -2 2 0 0 28.22 32.43 2.74 o
-3 -2 2 0 1 6.50 2.48 1.65 <
-3 -2 2 0 2 60.92 62.17 4.38 o
-3 -2 2 1 -1 10.36 7.52 1.69 o
-3 -2 2 1 0 11.89 11.07 1.81 o
-3 -2 2 1 1 2.49 5.29 1.66 o
-3 -2 2 2 0 4.66 1.33 1.54 <
-2 -2 2 -2 0 0.61 -0.51 1.70 <
-2 -2 2 -1 -1 16.58 16.45 2.20 o
-2 -2 2 -1 0 0.12 0.49 1.40 <
-2 -2 2 -1 1 0.19 2.88 1.38 <
-2 -2 2 0 -2 36.38 48.12 4.08 o
-2 -2 2 0 -1 5683.01 5864.90 359.14 o
-2 -2 2 0 0 3813.09 4093.81 251.15 o
-2 -2 2 0 1 663.47 639.98 39.36 o
-2 -2 2 0 2 70.74 86.20 5.68 o
-2 -2 2 1 -1 5.38 1.42 1.43 <
-2 -2 2 1 0 0.57 0.55 1.39 <
-2 -2 2 1 1 8.41 6.38 1.47 o
-2 -2 2 2 0 2.06 -0.24 1.38 <
-1 -2 2 -2 0 1.28 -0.87 2.22 <
-1 -2 2 -1 -1 13.87 20.07 4.38 o
-1 -2 2 -1 0 0.77 -0.75 3.33 <
-1 -2 2 -1 1 0.30 0.72 3.09 <
-1 -2 2 0 -2 0.02 0.54 3.15 <
-1 -2 2 0 -1 39.90 49.49 7.35 o
-1 -2 2 0 0 0.18 17.13 4.08 o
-1 -2 2 0 1 135.20 120.17 10.98 o
-1 -2 2 0 2 53.75 38.77 4.17 o
-1 -2 2 1 -1 0.28 4.01 3.41 <
-1 -2 2 1 0 14.38 11.24 3.51 o
-1 -2 2 1 1 0.14 1.72 2.00 <
-1 -2 2 2 0 1.02 0.60 1.64 <
0 -2 2 -2 0 0.17 1.57 1.93 <
0 -2 2 -1 -1 25.07 25.67 2.64 o
0 -2 2 -1 0 12.00 16.94 2.19 o
0 -2 2 -1 1 0.31 0.02 2.34 <
0 -2 2 0 -2 0.12 -0.35 1.30 <
0 -2 2 0 -1 20.17 19.11 2.25 o
0 -2 2 0 0 216.60 129.08 9.48 o
0 -2 2 0 1 40.18 49.06 5.07 o
0 -2 2 0 2 0.58 0.61 2.21 <
0 -2 2 1 -1 0.09 0.92 1.69 <
0 -2 2 1 0 41.50 42.17 4.56 o
0 -2 2 1 1 9.99 13.98 2.67 o
0 -2 2 2 0 0.40 0.69 2.24 <
1 -2 2 -2 0 0.44 -1.79 1.23 <
1 -2 2 -1 -1 20.36 21.96 1.89 o
1 -2 2 -1 0 39.76 51.98 3.61 o
1 -2 2 -1 1 1.88 3.30 1.24 <
1 -2 2 0 -2 0.42 0.79 1.15 <
1 -2 2 0 -1 0.33 3.32 1.18 <
1 -2 2 0 0 0.42 15.05 1.52 o
1 -2 2 0 1 14.96 15.22 1.58 o
1 -2 2 0 2 1.06 2.48 1.47 <
1 -2 2 1 -1 0.07 1.97 1.10 <
1 -2 2 1 0 119.47 112.64 7.05 o
1 -2 2 1 1 0.04 -0.25 1.11 <
1 -2 2 2 0 41.34 36.33 2.55 o
2 -2 2 -2 0 38.91 44.97 3.19 o
2 -2 2 -1 -1 13.20 17.96 1.66 o
2 -2 2 -1 0 5536.42 5744.83 351.81 o
2 -2 2 -1 1 4.26 3.22 1.08 <
2 -2 2 0 -2 0.29 0.88 1.14 <
2 -2 2 0 -1 0.14 -0.35 1.04 <
2 -2 2 0 0 3874.26 4036.37 246.92 o
2 -2 2 0 1 0.01 -0.37 0.98 <
2 -2 2 0 2 0.45 -0.50 0.94 <
2 -2 2 1 -1 0.72 2.39 1.05 <
2 -2 2 1 0 680.30 651.56 40.13 o
2 -2 2 1 1 5.85 6.81 1.55 o
2 -2 2 2 0 62.21 80.46 7.35 o
3 -2 2 -2 0 38.27 32.47 3.60 o
3 -2 2 -1 -1 1.56 4.09 2.03 <
3 -2 2 -1 0 162.41 155.73 13.85 o
3 -2 2 -1 1 8.27 8.70 1.94 o
3 -2 2 0 -2 0.24 -1.31 2.11 <
3 -2 2 0 -1 0.03 -0.39 1.99 <
3 -2 2 0 0 42.94 33.79 3.64 o
3 -2 2 0 1 8.32 8.82 1.92 o
3 -2 2 0 2 0.09 0.60 1.05 <
3 -2 2 1 -1 0.30 2.79 1.29 <
3 -2 2 1 0 4.86 6.08 1.28 o
3 -2 2 1 1 5.11 7.94 1.25 o
3 -2 2 2 0 60.17 65.90 4.36 o
4 -2 2 -2 0 6.15 7.73 1.87 o
4 -2 2 -1 -1 47.10 50.75 3.70 o
4 -2 2 -1 0 127.91 128.76 8.24 o
4 -2 2 -1 1 1.82 2.11 1.46 <
4 -2 2 0 -2 0.03 3.12 1.80 <
4 -2 2 0 -1 0.79 8.35 2.01 o
4 -2 2 0 0 5.91 23.79 2.47 o
4 -2 2 0 1 0.38 3.53 1.41 <
4 -2 2 0 2 0.29 1.51 1.27 <
4 -2 2 1 -1 1.68 3.10 1.64 <
4 -2 2 1 0 168.58 168.79 10.61 o
4 -2 2 1 1 36.10 37.15 3.92 o
4 -2 2 2 0 7.34 8.81 2.22 o
5 -2 2 -2 0 2.09 2.19 2.68 <
5 -2 2 -1 -1 10.86 10.73 2.95 o
5 -2 2 -1 0 4.71 4.23 2.69 <
5 -2 2 -1 1 14.96 6.48 2.66 <
5 -2 2 0 -2 0.06 -1.50 3.02 <
5 -2 2 0 -1 0.02 3.87 2.33 <
5 -2 2 0 0 0.00 -0.69 1.94 <
5 -2 2 0 1 0.17 3.32 1.83 <
5 -2 2 0 2 0.00 -0.35 1.75 <
5 -2 2 1 -1 11.44 8.70 2.15 o
5 -2 2 1 0 48.25 47.28 3.64 o
5 -2 2 1 1 6.36 5.87 1.87 o
5 -2 2 2 0 36.42 36.17 3.06 o
6 -2 2 -2 0 21.30 21.05 2.53 o
6 -2 2 -1 -1 35.58 34.68 3.00 o
6 -2 2 -1 0 6.10 9.53 2.02 o
6 -2 2 -1 1 19.00 10.00 2.10 o
6 -2 2 0 -2 0.00 2.93 1.85 <
6 -2 2 0 -1 18.62 20.20 2.35 o
6 -2 2 0 0 16.36 12.26 2.53 o
6 -2 2 0 1 4.28 3.86 1.88 <
6 -2 2 0 2 0.28 -1.11 1.85 <
6 -2 2 1 -1 2.18 2.79 1.80 <
6 -2 2 1 0 17.90 21.45 2.32 o
6 -2 2 1 1 46.44 36.73 3.02 o
6 -2 2 2 0 1.05 4.05 1.70 <
7 -2 2 -2 0 5.07 9.08 2.05 o
7 -2 2 -1 -1 0.07 5.72 2.07 <
7 -2 2 -1 0 0.59 4.26 1.94 <
7 -2 2 -1 1 0.18 1.25 1.85 <
7 -2 2 0 -2 0.02 0.71 1.99 <
7 -2 2 0 -1 0.87 4.24 1.96 <
7 -2 2 0 0 0.00 0.66 1.90 <
7 -2 2 0 1 0.02 2.09 1.83 <
7 -2 2 0 2 0.15 1.26 1.77 <
7 -2 2 1 -1 0.13 -0.10 1.91 <
7 -2 2 1 0 0.03 2.36 1.85 <
7 -2 2 1 1 2.11 2.04 1.85 <
7 -2 2 2 0 0.08 0.10 1.85 <
-7 -1 2 -2 0 0.15 3.63 2.24 <
-7 -1 2 -1 -1 18.38 14.14 2.53 o
-7 -1 2 -1 0 11.58 7.59 2.36 o
-7 -1 2 -1 1 1.69 5.20 2.41 <
-7 -1 2 0 -2 2.80 1.00 2.24 <
-7 -1 2 0 -1 0.20 2.12 2.24 <
-7 -1 2 0 0 0.06 -1.48 2.33 <
-7 -1 2 0 1 0.08 1.11 2.32 <
-7 -1 2 0 2 0.11 0.99 3.23 <
-7 -1 2 1 -1 3.58 0.63 2.25 <
-7 -1 2 1 0 1.51 6.34 2.41 <
-7 -1 2 1 1 10.40 9.38 2.52 o
-7 -1 2 2 0 0.02 1.92 3.25 <
-6 -1 2 -2 0 0.29 1.94 2.35 <
-6 -1 2 -1 -1 13.93 12.69 3.40 o
-6 -1 2 -1 0 1.88 5.13 3.21 <
-6 -1 2 -1 1 12.53 18.82 3.68 o
-6 -1 2 0 -2 0.11 -3.67 3.39 <
-6 -1 2 0 -1 1.79 4.40 3.41 <
-6 -1 2 0 0 0.05 -0.02 3.26 <
-6 -1 2 0 1 8.01 10.54 3.45 o
-6 -1 2 0 2 2.05 5.68 3.16 <
-6 -1 2 1 -1 13.25 11.28 2.59 o
-6 -1 2 1 0 0.10 -1.66 2.50 <
-6 -1 2 1 1 22.89 20.89 2.86 o
-6 -1 2 2 0 1.07 -3.14 2.53 <
-5 -1 2 -2 0 0.33 0.28 2.24 <
-5 -1 2 -1 -1 178.33 148.08 9.55 o
-5 -1 2 -1 0 1.37 7.29 2.34 o
-5 -1 2 -1 1 2.61 4.37 2.34 <
-5 -1 2 0 -2 4.01 5.06 2.08 <
-5 -1 2 0 -1 65.70 54.43 4.19 o
-5 -1 2 0 0 7.61 9.91 2.34 o
-5 -1 2 0 1 73.84 69.64 5.03 o
-5 -1 2 0 2 0.15 0.44 2.36 <
-5 -1 2 1 -1 11.78 6.81 2.57 <
-5 -1 2 1 0 5.46 0.62 3.21 <
-5 -1 2 1 1 216.49 153.18 13.66 o
-5 -1 2 2 0 0.51 -2.83 3.15 <
-4 -1 2 -2 0 0.35 5.16 2.51 <
-4 -1 2 -1 -1 2.73 5.37 2.37 <
-4 -1 2 -1 0 0.18 -1.56 2.44 <
-4 -1 2 -1 1 24.11 25.08 3.44 o
-4 -1 2 0 -2 7.62 7.56 2.39 o
-4 -1 2 0 -1 70.83 73.32 5.74 o
-4 -1 2 0 0 7.43 11.21 1.87 o
-4 -1 2 0 1 0.48 1.67 1.73 <
-4 -1 2 0 2 24.08 18.19 2.27 o
-4 -1 2 1 -1 19.42 10.47 1.76 o
-4 -1 2 1 0 18.12 11.77 1.89 o
-4 -1 2 1 1 21.37 21.88 2.28 o
-4 -1 2 2 0 5.17 0.63 1.61 <
-3 -1 2 -2 0 0.05 -0.54 1.42 <
-3 -1 2 -1 -1 96.00 96.96 6.25 o
-3 -1 2 -1 0 20.47 28.12 2.32 o
-3 -1 2 -1 1 0.16 -0.06 1.43 <
-3 -1 2 0 -2 4.07 4.94 1.32 o
-3 -1 2 0 -1 715.48 645.45 39.34 o
-3 -1 2 0 0 693.65 729.01 44.52 o
-3 -1 2 0 1 412.30 353.29 21.74 o
-3 -1 2 0 2 1.57 1.57 1.45 <
-3 -1 2 1 -1 0.34 2.62 1.32 <
-3 -1 2 1 0 101.33 104.66 6.74 o
-3 -1 2 1 1 205.79 204.11 12.73 o
-3 -1 2 2 0 0.88 1.03 1.29 <
-2 -1 2 -2 0 1.38 1.16 1.29 <
-2 -1 2 -1 -1 2.16 5.48 1.36 o
-2 -1 2 -1 0 3.30 0.61 1.30 <
-2 -1 2 -1 1 3.32 3.91 1.31 <
-2 -1 2 0 -2 5.70 6.99 1.44 o
-2 -1 2 0 -1 23.76 28.30 2.30 o
-2 -1 2 0 0 0.97 17.01 1.74 o
-2 -1 2 0 1 31.79 17.89 1.78 o
-2 -1 2 0 2 2.28 2.73 1.30 <
-2 -1 2 1 -1 12.63 4.13 1.40 <
-2 -1 2 1 0 7.26 16.37 1.72 o
-2 -1 2 1 1 0.51 1.05 1.30 <
-2 -1 2 2 0 2.76 1.08 1.30 <
-1 -1 2 -2 0 0.55 0.18 1.48 <
-1 -1 2 -1 -1 9.33 6.03 1.45 o
-1 -1 2 -1 0 0.43 0.10 1.46 <
-1 -1 2 -1 1 0.72 1.96 2.09 <
-1 -1 2 0 -2 0.91 -2.57 2.79 <
-1 -1 2 0 -1 2182.85 2037.66 176.17 o
-1 -1 2 0 0 7301.65 6854.19 593.84 o
-1 -1 2 0 1 10.41 13.59 2.42 o
-1 -1 2 0 2 12.01 11.81 2.41 o
-1 -1 2 1 -1 1.57 0.09 1.55 <
-1 -1 2 1 0 0.10 0.78 1.73 <
-1 -1 2 1 1 5.06 0.92 1.96 <
-1 -1 2 2 0 0.91 -1.21 1.17 <
0 -1 2 -2 0 0.15 -1.57 2.12 <
0 -1 2 -1 -1 0.51 0.66 1.03 <
0 -1 2 -1 0 17.64 12.92 1.85 o
0 -1 2 -1 1 0.13 0.62 0.91 <
0 -1 2 0 -2 0.07 -1.40 0.85 <
0 -1 2 0 -1 22.71 13.72 1.84 o
0 -1 2 0 0 0.11 0.90 1.17 <
0 -1 2 0 1 53.10 34.07 2.29 o
0 -1 2 0 2 5.01 0.27 0.84 <
0 -1 2 1 -1 1.49 1.99 1.22 <
0 -1 2 1 0 52.84 32.45 2.55 o
0 -1 2 1 1 0.27 0.15 0.76 <
0 -1 2 2 0 1.93 1.34 0.73 <
1 -1 2 -2 0 0.82 1.70 0.96 <
1 -1 2 -1 -1 8.29 9.47 1.25 o
1 -1 2 -1 0 2063.54 1996.31 122.28 o
1 -1 2 -1 1 1.36 1.64 0.82 <
1 -1 2 0 -2 2.36 2.97 1.16 <
1 -1 2 0 -1 0.34 -0.04 1.03 <
1 -1 2 0 0 7276.47 7171.02 440.07 o
1 -1 2 0 1 0.07 0.80 0.83 <
1 -1 2 1 -1 0.36 0.72 1.00 <
1 -1 2 1 0 13.64 9.71 1.09 o
2 -1 2 -2 0 6.69 8.27 1.22 o
2 -1 2 -1 -1 1.57 2.29 1.07 <
2 -1 2 -1 0 19.95 25.39 1.94 o
2 -1 2 -1 1 4.35 4.50 0.99 o
2 -1 2 0 -2 0.01 0.10 1.05 <
2 -1 2 0 -1 0.26 1.66 1.02 <
2 -1 2 0 0 0.64 13.67 1.29 o
2 -1 2 0 1 14.26 12.69 1.20 o
2 -1 2 0 2 0.76 0.55 0.74 <
2 -1 2 1 -1 3.75 3.38 0.98 o
2 -1 2 1 0 23.41 17.96 1.46 o
2 -1 2 1 1 0.83 0.02 0.75 <
2 -1 2 2 0 6.19 4.63 1.26 o
3 -1 2 -2 0 2.53 4.62 1.09 o
3 -1 2 -1 -1 114.95 110.43 9.92 o
3 -1 2 -1 0 660.74 658.26 57.27 o
3 -1 2 -1 1 3.83 3.96 1.46 <
3 -1 2 0 -2 0.02 1.47 1.71 <
3 -1 2 0 -1 35.36 26.41 2.96 o
3 -1 2 0 0 745.15 719.95 62.58 o
3 -1 2 0 1 108.84 114.81 10.23 o
3 -1 2 0 2 0.04 3.21 1.29 <
3 -1 2 1 -1 0.39 1.63 1.12 <
3 -1 2 1 0 388.21 358.02 22.04 o
3 -1 2 1 1 183.32 204.94 12.70 o
3 -1 2 2 0 0.45 0.31 1.04 <
4 -1 2 -2 0 7.21 7.50 1.48 o
4 -1 2 -1 -1 3.79 5.31 1.53 o
4 -1 2 -1 0 77.13 76.77 5.06 o
4 -1 2 -1 1 16.56 13.40 1.59 o
4 -1 2 0 -2 0.58 0.61 1.56 <
4 -1 2 0 -1 0.58 -0.96 1.47 <
4 -1 2 0 0 10.09 11.38 1.59 o
4 -1 2 0 1 7.71 13.16 1.56 o
4 -1 2 0 2 0.87 0.63 1.16 <
4 -1 2 1 -1 24.71 22.10 2.11 o
4 -1 2 1 0 0.71 0.00 1.36 <
4 -1 2 1 1 23.02 22.47 1.97 o
4 -1 2 2 0 21.70 19.39 2.71 o
5 -1 2 -2 0 3.66 8.16 2.68 o
5 -1 2 -1 -1 170.40 165.27 14.94 o
5 -1 2 -1 0 66.34 61.63 6.27 o
5 -1 2 -1 1 12.42 9.95 2.67 o
5 -1 2 0 -2 0.08 3.38 2.88 <
5 -1 2 0 -1 0.88 17.21 3.18 o
5 -1 2 0 0 7.27 12.77 2.96 o
5 -1 2 0 1 3.44 8.32 2.64 o
5 -1 2 0 2 1.60 2.81 2.36 <
5 -1 2 1 -1 2.17 2.69 1.91 <
5 -1 2 1 0 73.62 66.10 4.66 o
5 -1 2 1 1 207.78 176.38 11.15 o
5 -1 2 2 0 0.02 -3.07 1.80 <
6 -1 2 -2 0 0.02 3.77 2.14 <
6 -1 2 -1 -1 15.00 7.90 2.13 o
6 -1 2 -1 0 3.43 4.07 2.09 <
6 -1 2 -1 1 8.65 5.94 2.15 <
6 -1 2 0 -2 0.11 3.79 1.92 <
6 -1 2 0 -1 0.16 3.34 1.92 <
6 -1 2 0 0 0.04 1.03 1.93 <
6 -1 2 0 1 0.05 -0.73 1.94 <
6 -1 2 0 2 0.13 0.23 1.89 <
6 -1 2 1 -1 16.11 12.00 2.02 o
6 -1 2 1 0 10.92 9.04 1.92 o
6 -1 2 1 1 23.00 19.12 2.31 o
6 -1 2 2 0 4.01 3.04 1.70 <
7 -1 2 -2 0 3.45 4.05 1.95 <
7 -1 2 -1 -1 20.89 21.54 2.55 o
7 -1 2 -1 0 0.01 2.75 1.92 <
7 -1 2 -1 1 4.66 1.79 1.80 <
7 -1 2 0 -2 0.01 1.20 1.99 <
7 -1 2 0 -1 10.21 4.24 2.03 <
7 -1 2 0 0 0.39 4.21 1.92 <
7 -1 2 0 1 1.94 4.07 1.85 <
7 -1 2 0 2 0.07 0.95 1.73 <
7 -1 2 1 -1 0.77 2.50 1.92 <
7 -1 2 1 0 0.00 0.21 1.83 <
7 -1 2 1 1 9.29 7.69 1.90 o
7 -1 2 2 0 0.01 -0.73 1.82 <
-8 0 2 0 -2 0.39 -2.08 2.25 <
-8 0 2 1 -1 0.12 -2.41 3.24 <
-8 0 2 2 0 0.06 2.75 2.42 <
-7 0 2 -2 0 1.97 -2.86 2.69 <
-7 0 2 -1 -1 0.10 3.58 2.16 <
-7 0 2 -1 0 0.57 0.28 2.22 <
-7 0 2 -1 1 4.17 3.16 2.30 <
-7 0 2 0 -2 1.90 1.51 2.08 <
-7 0 2 0 -1 0.56 -0.51 2.16 <
-7 0 2 0 0 0.14 1.94 2.22 <
-7 0 2 0 1 0.25 2.78 2.25 <
-7 0 2 0 2 0.61 1.50 2.39 <
-7 0 2 1 -1 1.69 3.48 2.47 <
-7 0 2 1 0 0.00 5.81 2.26 <
-7 0 2 1 1 0.02 -0.57 2.37 <
-7 0 2 2 0 0.14 -0.14 2.55 <
-6 0 2 -2 0 0.07 0.95 2.06 <
-6 0 2 -1 -1 95.63 75.73 7.79 o
-6 0 2 -1 0 0.00 -1.58 3.25 <
-6 0 2 -1 1 0.05 2.90 3.12 <
-6 0 2 0 -2 0.01 2.47 3.41 <
-6 0 2 0 -1 5.30 2.08 3.50 <
-6 0 2 0 0 0.31 2.16 3.42 <
-6 0 2 0 1 0.27 0.61 3.19 <
-6 0 2 0 2 0.28 -4.08 3.28 <
-6 0 2 1 -1 0.07 2.74 2.46 <
-6 0 2 1 0 1.40 0.32 2.47 <
-6 0 2 1 1 53.53 40.43 3.69 o
-6 0 2 2 0 0.24 -1.06 2.52 <
-5 0 2 -2 0 1.14 1.23 2.16 <
-5 0 2 -1 -1 0.19 1.81 2.06 <
-5 0 2 -1 0 5.61 6.03 2.20 <
-5 0 2 -1 1 49.49 42.57 3.67 o
-5 0 2 0 -2 0.67 1.98 1.96 <
-5 0 2 0 -1 4.24 7.12 2.09 o
-5 0 2 0 0 0.08 -2.68 2.23 <
-5 0 2 0 1 4.65 4.55 2.33 <
-5 0 2 0 2 2.41 0.66 2.40 <
-5 0 2 1 -1 17.46 14.64 2.29 o
-5 0 2 1 0 8.38 10.18 2.62 o
-5 0 2 1 1 0.63 -3.77 2.64 <
-5 0 2 2 0 11.00 7.81 3.18 <
-4 0 2 -2 0 0.25 -1.24 2.34 <
-4 0 2 -1 -1 444.56 400.61 34.47 o
-4 0 2 -1 0 180.46 178.34 15.82 o
-4 0 2 -1 1 0.00 0.25 2.38 <
-4 0 2 0 -2 0.62 -1.96 2.08 <
-4 0 2 0 -1 296.48 290.52 25.41 o
-4 0 2 0 0 443.13 477.83 41.53 o
-4 0 2 0 1 197.64 180.00 13.11 o
-4 0 2 0 2 0.03 -0.87 1.90 <
-4 0 2 1 -1 0.26 -0.15 1.53 <
-4 0 2 1 0 365.52 320.85 19.90 o
-4 0 2 1 1 691.39 632.76 38.94 o
-4 0 2 2 0 1.48 2.34 1.73 <
-3 0 2 -2 0 0.01 2.51 1.29 <
-3 0 2 -1 -1 0.29 0.17 1.18 <
-3 0 2 -1 0 0.30 0.70 1.27 <
-3 0 2 -1 1 0.11 -0.94 1.40 <
-3 0 2 0 -2 0.03 0.62 1.20 <
-3 0 2 0 -1 8.14 4.94 1.33 o
-3 0 2 0 0 0.50 0.85 1.29 <
-3 0 2 0 1 1.22 0.28 1.43 <
-3 0 2 0 2 1.19 2.70 1.49 <
-3 0 2 1 -1 17.62 9.36 1.48 o
-3 0 2 1 0 6.75 5.78 1.41 o
-3 0 2 1 1 0.29 -0.24 1.37 <
-3 0 2 2 0 3.89 4.04 1.40 <
-2 0 2 -2 0 0.09 1.83 1.22 <
-2 0 2 -1 -1 6.98 11.15 1.49 o
-2 0 2 -1 0 19.09 16.08 1.71 o
-2 0 2 -1 1 0.62 0.82 1.27 <
-2 0 2 0 -2 1.85 -0.95 1.39 <
-2 0 2 0 -1 43.86 16.86 1.80 o
-2 0 2 0 0 194.71 109.01 6.96 o
-2 0 2 0 1 11.80 8.82 1.50 o
-2 0 2 0 2 0.52 -1.04 1.36 <
-2 0 2 1 -1 0.97 -0.47 1.47 <
-2 0 2 1 0 43.87 38.67 2.89 o
-2 0 2 1 1 26.82 19.78 1.92 o
-2 0 2 2 0 1.04 -1.08 1.45 <
-1 0 2 -2 0 0.21 0.22 0.79 <
-1 0 2 -1 -1 0.20 0.09 0.57 <
-1 0 2 -1 0 28.46 13.98 1.20 o
-1 0 2 -1 1 0.55 0.35 1.04 <
-1 0 2 0 -2 0.00 0.16 0.61 <
-1 0 2 0 -1 0.69 1.78 0.84 <
-1 0 2 0 0 0.34 0.76 1.08 <
-1 0 2 0 1 2.39 3.30 1.58 <
-1 0 2 0 2 0.25 -0.15 2.08 <
-1 0 2 1 -1 1.01 1.33 0.82 <
-1 0 2 1 0 55.52 32.97 3.19 o
-1 0 2 1 1 0.13 -1.76 1.75 <
-1 0 2 2 0 3.91 1.39 1.29 <
0 0 2 0 2 0.45 0.63 0.59 <
0 0 2 1 1 1.02 -0.10 0.51 <
2 0 2 -2 0 1.34 0.31 1.15 <
2 0 2 -1 -1 16.50 11.16 1.34 o
2 0 2 -1 0 21.96 14.64 1.42 o
2 0 2 -1 1 0.07 0.00 0.92 <
2 0 2 0 -2 0.22 1.16 1.04 <
2 0 2 0 -1 17.50 14.85 1.39 o
2 0 2 0 0 175.32 117.96 7.34 o
2 0 2 0 1 46.48 36.61 2.41 o
2 0 2 1 -1 0.58 1.06 0.90 <
2 0 2 1 0 8.42 9.83 1.03 o
2 0 2 1 1 12.65 15.49 1.22 o
2 0 2 2 0 0.39 -1.54 1.10 <
3 0 2 -2 0 0.15 -0.68 1.09 <
3 0 2 -1 -1 0.35 1.64 1.52 <
3 0 2 -1 0 8.27 8.77 1.63 o
3 0 2 -1 1 7.75 8.32 1.59 o
3 0 2 0 -2 0.47 0.84 1.56 <
3 0 2 0 -1 1.36 1.61 1.44 <
3 0 2 0 0 0.07 0.43 1.33 <
3 0 2 0 1 3.88 5.31 1.39 o
3 0 2 0 2 3.22 2.45 1.23 <
3 0 2 1 -1 0.51 -0.22 1.44 <
3 0 2 1 0 2.46 0.63 1.07 <
3 0 2 1 1 0.74 1.27 0.90 <
3 0 2 2 0 0.86 1.73 1.00 <
4 0 2 -2 0 0.09 1.67 1.36 <
4 0 2 -1 -1 457.39 411.53 25.38 o
4 0 2 -1 0 286.37 291.19 18.05 o
4 0 2 -1 1 0.14 0.80 1.22 <
4 0 2 0 -2 0.21 1.33 1.49 <
4 0 2 0 -1 197.58 180.96 11.31 o
4 0 2 0 0 462.48 451.54 27.72 o
4 0 2 0 1 360.76 309.75 19.05 o
4 0 2 0 2 0.41 -2.43 1.23 <
4 0 2 1 -1 0.40 3.14 1.45 <
4 0 2 1 0 170.64 160.67 10.02 o
4 0 2 1 1 648.56 586.21 35.78 o
4 0 2 2 0 0.27 -0.41 2.02 <
5 0 2 -2 0 0.66 0.12 1.76 <
5 0 2 -1 -1 0.06 -1.05 2.82 <
5 0 2 -1 0 6.04 2.83 2.65 <
5 0 2 -1 1 16.76 18.74 3.04 o
5 0 2 0 -2 1.91 -0.68 2.87 <
5 0 2 0 -1 5.54 10.05 2.88 o
5 0 2 0 0 0.02 -3.76 2.67 <
5 0 2 0 1 6.85 3.99 2.50 <
5 0 2 0 2 8.16 6.36 2.48 <
5 0 2 1 -1 49.02 42.15 3.34 o
5 0 2 1 0 8.37 4.64 1.81 <
5 0 2 1 1 0.78 1.67 1.70 <
5 0 2 2 0 4.74 3.41 1.80 <
6 0 2 -2 0 0.12 0.79 2.13 <
6 0 2 -1 -1 82.44 78.22 5.46 o
6 0 2 -1 0 2.26 0.27 2.16 <
6 0 2 -1 1 0.16 1.29 2.03 <
6 0 2 0 -2 0.03 -0.10 1.91 <
6 0 2 0 -1 0.05 2.78 1.95 <
6 0 2 0 0 0.02 -0.77 2.02 <
6 0 2 0 1 0.86 0.94 1.96 <
6 0 2 0 2 0.57 -0.55 1.94 <
6 0 2 1 -1 0.10 1.91 1.78 <
6 0 2 1 0 0.05 1.70 1.86 <
6 0 2 1 1 46.91 36.72 3.09 o
6 0 2 2 0 0.07 -0.79 1.74 <
7 0 2 -2 0 0.48 -1.14 1.89 <
7 0 2 -1 -1 0.17 2.71 1.97 <
7 0 2 -1 0 0.17 0.67 1.94 <
7 0 2 -1 1 1.23 2.11 1.81 <
7 0 2 0 -2 0.55 1.96 2.02 <
7 0 2 0 -1 0.92 1.73 1.98 <
7 0 2 0 0 0.00 2.15 1.89 <
7 0 2 0 1 0.52 1.66 1.80 <
7 0 2 0 2 0.12 3.46 1.75 <
7 0 2 1 -1 2.68 2.74 1.92 <
7 0 2 1 0 0.02 1.17 1.83 <
7 0 2 1 1 0.15 0.94 1.85 <
7 0 2 2 0 0.97 4.07 1.88 <
8 0 2 -2 0 0.64 0.70 2.33 <
8 0 2 -1 1 0.19 0.90 1.94 <
8 0 2 0 2 0.08 3.00 1.85 <
-8 1 2 0 -2 0.92 6.16 2.28 <
-7 1 2 -2 0 1.95 0.35 2.59 <
-7 1 2 -1 -1 35.22 24.75 2.85 o
-7 1 2 -1 0 0.29 2.34 2.25 <
-7 1 2 -1 1 0.87 4.69 2.34 <
-7 1 2 0 -2 0.03 -3.91 2.14 <
-7 1 2 0 -1 6.37 3.42 2.53 <
-7 1 2 0 0 0.01 3.37 2.25 <
-7 1 2 0 1 3.50 6.79 2.44 <
-7 1 2 0 2 0.00 -1.95 2.77 <
-7 1 2 1 -1 5.60 2.65 3.11 <
-7 1 2 1 0 1.99 1.73 2.32 <
-7 1 2 1 1 7.04 13.53 2.61 o
-7 1 2 2 0 1.62 2.76 2.33 <
-6 1 2 -2 0 0.19 2.95 2.07 <
-6 1 2 -1 -1 14.65 13.90 3.59 o
-6 1 2 -1 0 0.48 2.87 3.16 <
-6 1 2 -1 1 18.17 9.30 3.26 <
-6 1 2 0 -2 0.33 -3.21 3.49 <
-6 1 2 0 -1 0.30 0.98 3.37 <
-6 1 2 0 0 0.85 -5.13 3.37 <
-6 1 2 0 1 0.02 -0.12 3.23 <
-6 1 2 0 2 0.27 4.23 3.21 <
-6 1 2 1 -1 7.60 6.53 3.59 <
-6 1 2 1 0 15.81 22.77 3.37 o
-6 1 2 1 1 12.72 12.23 2.51 o
-6 1 2 2 0 15.06 12.44 2.71 o
-5 1 2 -2 0 1.32 -4.50 2.28 <
-5 1 2 -1 -1 246.84 220.49 13.93 o
-5 1 2 -1 0 40.34 41.04 3.55 o
-5 1 2 -1 1 1.82 2.68 2.27 <
-5 1 2 0 -2 1.00 1.24 1.99 <
-5 1 2 0 -1 27.46 20.55 2.57 o
-5 1 2 0 0 6.23 21.53 2.70 o
-5 1 2 0 1 0.00 0.40 2.41 <
-5 1 2 0 2 0.01 1.05 2.49 <
-5 1 2 1 -1 11.88 9.33 2.24 o
-5 1 2 1 0 149.12 137.35 8.94 o
-5 1 2 1 1 186.34 164.97 10.68 o
-5 1 2 2 0 0.08 -1.92 3.23 <
-4 1 2 -2 0 1.55 6.42 2.47 <
-4 1 2 -1 -1 4.66 10.75 2.50 o
-4 1 2 -1 0 35.29 39.10 4.48 o
-4 1 2 -1 1 19.97 16.52 3.11 o
-4 1 2 0 -2 0.10 1.17 2.10 <
-4 1 2 0 -1 0.08 -1.87 2.23 <
-4 1 2 0 0 11.21 16.96 3.00 o
-4 1 2 0 1 5.46 8.41 2.81 <
-4 1 2 0 2 0.12 1.41 2.88 <
-4 1 2 1 -1 18.51 10.82 1.83 o
-4 1 2 1 0 2.86 2.55 1.72 <
-4 1 2 1 1 19.55 23.30 2.46 o
-4 1 2 2 0 32.06 32.25 2.81 o
-3 1 2 -2 0 1.36 -0.35 1.36 <
-3 1 2 -1 -1 151.34 154.95 9.72 o
-3 1 2 -1 0 550.20 512.48 31.55 o
-3 1 2 -1 1 0.18 2.63 1.42 <
-3 1 2 0 -2 1.46 0.64 1.23 <
-3 1 2 0 -1 43.20 50.47 3.51 o
-3 1 2 0 0 754.29 745.27 45.68 o
-3 1 2 0 1 36.90 35.62 2.79 o
-3 1 2 0 2 0.05 -0.75 1.54 <
-3 1 2 1 -1 2.28 3.89 1.34 <
-3 1 2 1 0 594.72 514.41 31.68 o
-3 1 2 1 1 180.70 161.43 10.20 o
-3 1 2 2 0 3.52 5.33 1.45 o
-2 1 2 -2 0 0.01 -1.24 1.23 <
-2 1 2 -1 -1 1.89 1.62 1.26 <
-2 1 2 -1 0 43.70 48.63 3.34 o
-2 1 2 -1 1 1.76 1.72 1.30 <
-2 1 2 0 -2 0.56 -1.72 1.36 <
-2 1 2 0 -1 1.00 1.85 1.30 <
-2 1 2 0 0 0.86 15.13 1.65 o
-2 1 2 0 1 1.89 4.34 1.33 o
-2 1 2 0 2 0.19 2.50 1.36 <
-2 1 2 1 -1 9.94 6.98 1.41 o
-2 1 2 1 0 139.24 107.83 6.87 o
-2 1 2 1 1 1.66 -0.14 1.31 <
-2 1 2 2 0 44.13 32.31 2.53 o
-1 1 2 -2 0 0.91 0.55 1.10 <
-1 1 2 -1 -1 4.67 6.42 0.92 o
-1 1 2 -1 0 2058.37 2000.52 122.59 o
-1 1 2 -1 1 1.77 1.41 1.43 <
-1 1 2 0 -2 1.95 -0.22 0.61 <
-1 1 2 0 -1 0.89 0.19 1.26 <
-1 1 2 0 0 7390.49 6844.20 592.52 o
-1 1 2 0 1 0.51 -0.02 2.08 <
-1 1 2 0 2 1.86 0.19 2.00 <
-1 1 2 1 -1 0.02 -0.73 1.48 <
-1 1 2 1 0 14.66 18.20 2.61 o
-1 1 2 1 1 2.27 0.65 2.02 <
-1 1 2 2 0 12.15 20.30 2.79 o
0 1 2 -2 0 0.10 -0.04 0.58 <
0 1 2 -1 -1 0.02 1.29 0.56 <
0 1 2 -1 0 1.32 1.23 0.71 <
0 1 2 -1 1 0.12 -0.45 0.94 <
0 1 2 0 -2 0.01 0.30 0.42 <
0 1 2 0 -1 1.53 1.43 0.51 <
0 1 2 0 0 0.08 0.73 0.65 <
0 1 2 0 1 6.81 4.12 0.96 o
0 1 2 0 2 0.14 0.41 1.25 <
0 1 2 1 -1 0.01 0.50 0.67 <
0 1 2 1 0 5.31 3.79 0.94 o
0 1 2 1 1 0.13 -0.69 1.19 <
0 1 2 2 0 0.08 0.00 1.17 <
1 1 2 -2 0 0.81 -0.61 1.00 <
1 1 2 -1 -1 9.07 6.30 1.04 o
1 1 2 -1 0 0.35 0.48 1.34 <
1 1 2 -1 1 2.13 1.44 0.90 <
1 1 2 0 -2 0.77 0.79 0.97 <
1 1 2 0 -1 2120.13 2110.47 182.89 o
1 1 2 0 0 7109.71 7188.42 509.89 o
1 1 2 0 1 16.68 12.46 1.43 o
1 1 2 0 2 14.62 16.67 1.61 o
1 1 2 1 -1 1.14 -0.54 1.99 <
1 1 2 1 0 0.03 1.55 1.50 <
1 1 2 1 1 3.48 5.04 1.22 o
1 1 2 2 0 0.78 1.14 1.38 <
2 1 2 -2 0 0.70 -0.32 1.18 <
2 1 2 -1 -1 0.03 1.67 1.12 <
2 1 2 -1 0 0.29 0.31 1.10 <
2 1 2 -1 1 5.68 5.76 1.41 o
2 1 2 0 -2 0.16 -0.04 1.07 <
2 1 2 0 -1 26.89 50.01 3.34 o
2 1 2 0 0 2.18 13.46 1.67 o
2 1 2 0 1 124.99 111.54 8.11 o
2 1 2 0 2 34.14 33.21 3.54 o
2 1 2 1 -1 1.61 3.32 1.08 o
2 1 2 1 0 0.67 2.32 1.27 <
2 1 2 1 1 2.24 0.36 1.30 <
2 1 2 2 0 1.01 1.41 1.26 <
3 1 2 -2 0 1.84 0.98 1.05 <
3 1 2 -1 -1 159.82 156.56 13.57 o
3 1 2 -1 0 38.41 43.20 4.16 o
3 1 2 -1 1 3.67 3.45 1.49 <
3 1 2 0 -2 1.19 0.68 1.59 <
3 1 2 0 -1 518.22 506.03 43.12 o
3 1 2 0 0 669.44 729.65 62.61 o
3 1 2 0 1 566.79 520.47 45.18 o
3 1 2 0 2 1.83 4.89 1.71 <
3 1 2 1 -1 0.05 1.55 1.70 <
3 1 2 1 0 28.35 35.31 3.53 o
3 1 2 1 1 153.68 150.83 13.38 o
3 1 2 2 0 0.22 0.86 1.15 <
4 1 2 -2 0 0.12 0.77 1.31 <
4 1 2 -1 -1 4.51 7.98 1.56 o
4 1 2 -1 0 0.41 0.67 1.33 <
4 1 2 -1 1 14.07 14.28 1.62 o
4 1 2 0 -2 5.17 4.74 1.52 o
4 1 2 0 -1 46.75 41.44 3.07 o
4 1 2 0 0 10.14 10.96 1.60 o
4 1 2 0 1 2.56 3.19 1.33 <
4 1 2 0 2 39.67 28.94 2.32 o
4 1 2 1 -1 22.93 23.26 2.15 o
4 1 2 1 0 14.58 11.31 1.62 o
4 1 2 1 1 23.82 22.63 2.04 o
4 1 2 2 0 0.62 -0.91 2.39 <
5 1 2 -2 0 0.01 0.17 1.82 <
5 1 2 -1 -1 244.65 185.80 16.20 o
5 1 2 -1 0 15.16 25.27 3.62 o
5 1 2 -1 1 11.19 11.54 2.92 o
5 1 2 0 -2 0.09 0.96 2.96 <
5 1 2 0 -1 41.95 38.17 4.54 o
5 1 2 0 0 8.52 7.97 2.81 <
5 1 2 0 1 153.97 126.48 11.61 o
5 1 2 0 2 1.56 0.50 2.39 <
5 1 2 1 -1 2.26 0.70 2.85 <
5 1 2 1 0 0.26 3.37 1.87 <
5 1 2 1 1 165.38 152.64 9.58 o
5 1 2 2 0 0.00 -2.27 1.91 <
6 1 2 -2 0 0.00 -1.26 2.17 <
6 1 2 -1 -1 14.15 8.36 2.20 o
6 1 2 -1 0 0.57 5.74 2.11 <
6 1 2 -1 1 11.05 6.74 2.11 o
6 1 2 0 -2 0.13 1.92 2.04 <
6 1 2 0 -1 2.59 0.50 1.92 <
6 1 2 0 0 0.04 0.36 1.94 <
6 1 2 0 1 14.78 15.51 2.22 o
6 1 2 0 2 10.88 8.99 2.01 o
6 1 2 1 -1 13.60 11.82 2.00 o
6 1 2 1 0 0.13 -1.26 1.77 <
6 1 2 1 1 11.67 4.84 2.10 <
6 1 2 2 0 0.54 2.18 1.70 <
7 1 2 -2 0 0.53 1.23 1.93 <
7 1 2 -1 -1 26.52 26.91 2.83 o
7 1 2 -1 0 8.12 8.40 2.01 o
7 1 2 -1 1 2.61 0.16 1.89 <
7 1 2 0 -2 2.69 1.85 2.11 <
7 1 2 0 -1 0.84 1.30 2.04 <
7 1 2 0 0 0.41 1.32 1.91 <
7 1 2 0 1 0.63 5.03 1.86 <
7 1 2 0 2 0.97 1.13 1.73 <
7 1 2 1 -1 1.36 0.41 1.97 <
7 1 2 1 0 3.22 2.74 1.93 <
7 1 2 1 1 6.37 6.57 1.92 o
7 1 2 2 0 0.01 0.36 1.83 <
8 1 2 -2 0 0.49 2.29 2.37 <
-7 2 2 -2 0 3.71 5.30 2.25 <
-7 2 2 -1 -1 0.45 0.37 2.49 <
-7 2 2 -1 0 0.09 1.07 2.19 <
-7 2 2 -1 1 0.01 3.16 2.24 <
-7 2 2 0 -2 0.17 3.43 2.13 <
-7 2 2 0 -1 0.02 2.41 2.20 <
-7 2 2 0 0 0.08 2.16 2.25 <
-7 2 2 0 1 0.05 0.01 2.65 <
-7 2 2 0 2 0.01 -0.46 2.32 <
-7 2 2 1 -1 0.10 2.83 2.20 <
-7 2 2 1 0 0.38 -1.46 2.27 <
-7 2 2 1 1 1.02 -0.02 3.34 <
-7 2 2 2 0 0.08 6.99 2.42 <
-6 2 2 -2 0 9.40 7.84 2.15 o
-6 2 2 -1 -1 80.04 68.52 5.83 o
-6 2 2 -1 0 2.20 3.45 2.44 <
-6 2 2 -1 1 1.62 0.40 2.88 <
-6 2 2 0 -2 0.10 2.34 3.25 <
-6 2 2 0 -1 10.94 10.02 3.31 o
-6 2 2 0 0 14.74 14.70 3.47 o
-6 2 2 0 1 7.13 9.17 3.01 o
-6 2 2 0 2 0.06 0.62 2.93 <
-6 2 2 1 -1 16.54 11.68 3.38 o
-6 2 2 1 0 48.45 37.30 4.73 o
-6 2 2 1 1 31.29 26.63 5.65 o
-6 2 2 2 0 10.51 8.04 2.39 o
-5 2 2 -2 0 0.25 3.82 2.31 <
-5 2 2 -1 -1 21.75 13.78 2.41 o
-5 2 2 -1 0 4.73 -0.94 2.39 <
-5 2 2 -1 1 10.95 6.25 2.55 <
-5 2 2 0 -2 0.74 2.15 2.12 <
-5 2 2 0 -1 0.54 0.50 2.21 <
-5 2 2 0 0 1.40 2.95 2.34 <
-5 2 2 0 1 0.55 9.63 2.60 o
-5 2 2 0 2 0.09 2.96 2.58 <
-5 2 2 1 -1 12.10 13.40 2.48 o
-5 2 2 1 0 86.18 96.45 6.67 o
-5 2 2 1 1 4.88 6.14 2.58 <
-5 2 2 2 0 79.89 77.38 8.05 o
-4 2 2 -2 0 5.48 5.81 1.87 o
-4 2 2 -1 -1 102.01 107.61 10.00 o
-4 2 2 -1 0 125.86 128.88 11.89 o
-4 2 2 -1 1 2.19 2.25 3.02 <
-4 2 2 0 -2 0.25 3.44 2.42 <
-4 2 2 0 -1 7.08 5.61 2.60 <
-4 2 2 0 0 5.19 17.63 3.30 o
-4 2 2 0 1 1.11 4.58 3.06 <
-4 2 2 0 2 0.14 0.54 3.28 <
-4 2 2 1 -1 3.60 3.93 2.08 <
-4 2 2 1 0 284.65 266.06 16.67 o
-4 2 2 1 1 34.47 35.03 3.18 o
-4 2 2 2 0 4.05 5.26 1.97 <
-3 2 2 -2 0 6.36 6.98 1.53 o
-3 2 2 -1 -1 2.08 1.76 1.38 <
-3 2 2 -1 0 14.38 21.01 2.07 o
-3 2 2 -1 1 0.15 0.82 1.53 <
-3 2 2 0 -2 0.98 2.64 1.32 <
-3 2 2 0 -1 1.66 3.84 1.44 <
-3 2 2 0 0 40.47 37.23 2.89 o
-3 2 2 0 1 0.29 2.19 1.60 <
-3 2 2 0 2 0.01 1.23 1.71 <
-3 2 2 1 -1 9.63 8.47 1.64 o
-3 2 2 1 0 49.31 41.60 3.16 o
-3 2 2 1 1 0.48 0.62 1.65 <
-3 2 2 2 0 195.04 191.38 12.10 o
-2 2 2 -2 0 38.07 46.63 3.28 o
-2 2 2 -1 -1 24.44 20.57 1.87 o
-2 2 2 -1 0 5542.00 5901.17 361.58 o
-2 2 2 -1 1 1.45 1.29 1.29 <
-2 2 2 0 -2 0.37 0.79 1.22 <
-2 2 2 0 -1 0.04 1.27 1.26 <
-2 2 2 0 0 4000.21 4191.70 257.04 o
-2 2 2 0 1 0.44 0.16 1.31 <
-2 2 2 0 2 0.97 0.02 1.40 <
-2 2 2 1 -1 4.16 2.77 1.33 <
-2 2 2 1 0 716.05 688.73 42.42 o
-2 2 2 1 1 8.70 13.90 1.69 o
-2 2 2 2 0 72.00 92.17 5.99 o
-1 2 2 -2 0 6.07 8.07 1.35 o
-1 2 2 -1 -1 1.08 1.23 1.24 <
-1 2 2 -1 0 28.00 25.94 2.09 o
-1 2 2 -1 1 0.21 2.27 1.25 <
-1 2 2 0 -2 0.11 -0.37 1.33 <
-1 2 2 0 -1 1.22 0.79 1.22 <
-1 2 2 0 0 0.39 15.96 1.63 o
-1 2 2 0 1 1.57 0.79 1.77 <
-1 2 2 0 2 0.51 -2.51 1.80 <
-1 2 2 1 -1 0.64 0.61 1.67 <
-1 2 2 1 0 34.97 18.99 2.50 o
-1 2 2 1 1 5.37 3.95 1.80 <
-1 2 2 2 0 5.12 3.76 1.78 <
0 2 2 -2 0 1.16 -0.07 1.91 <
0 2 2 -1 -1 10.90 11.82 2.28 o
0 2 2 -1 0 33.46 15.88 2.48 o
0 2 2 -1 1 1.62 1.11 1.73 <
0 2 2 0 -2 4.73 2.28 1.45 <
0 2 2 0 -1 23.94 15.86 1.74 o
0 2 2 0 0 195.64 125.86 7.82 o
0 2 2 0 1 13.54 14.12 1.51 o
0 2 2 0 2 0.19 -0.08 1.19 <
0 2 2 1 -1 0.18 0.55 1.27 <
0 2 2 1 0 10.77 11.04 1.47 o
0 2 2 1 1 17.57 18.03 1.71 o
0 2 2 2 0 0.44 -0.23 1.24 <
1 2 2 -2 0 2.23 1.61 1.75 <
1 2 2 -1 -1 0.21 -0.03 2.35 <
1 2 2 -1 0 0.35 2.63 1.61 <
1 2 2 -1 1 0.87 0.95 1.29 <
1 2 2 0 -2 7.77 9.51 2.46 o
1 2 2 0 -1 28.14 31.34 2.86 o
1 2 2 0 0 2.45 17.23 2.09 o
1 2 2 0 1 38.16 18.64 1.83 o
1 2 2 0 2 1.58 3.12 1.29 <
1 2 2 1 -1 0.10 -0.94 1.54 <
1 2 2 1 0 1.45 -0.04 1.58 <
1 2 2 1 1 2.32 3.87 1.32 <
1 2 2 2 0 4.04 1.80 1.57 <
2 2 2 -2 0 0.69 -0.51 1.58 <
2 2 2 -1 -1 15.06 16.68 2.07 o
2 2 2 -1 0 1.12 0.26 1.57 <
2 2 2 -1 1 3.04 4.54 2.18 <
2 2 2 0 -2 38.11 45.24 3.84 o
2 2 2 0 -1 5499.11 5768.01 408.29 o
2 2 2 0 0 3788.71 4085.60 353.72 o
2 2 2 0 1 686.46 654.72 57.06 o
2 2 2 0 2 76.08 93.73 6.98 o
2 2 2 1 -1 0.16 2.74 1.55 <
2 2 2 1 0 0.01 -0.02 2.03 <
2 2 2 1 1 6.97 12.26 1.78 o
2 2 2 2 0 2.20 4.10 2.11 <
3 2 2 -2 0 1.72 1.18 1.31 <
3 2 2 -1 -1 3.29 4.64 1.42 o
3 2 2 -1 0 0.65 1.02 2.03 <
3 2 2 -1 1 7.78 4.14 2.10 <
3 2 2 0 -2 8.27 12.57 2.47 o
3 2 2 0 -1 20.25 21.52 3.02 o
3 2 2 0 0 44.85 36.55 3.96 o
3 2 2 0 1 46.62 44.01 4.56 o
3 2 2 0 2 193.10 191.39 16.89 o
3 2 2 1 -1 1.02 0.63 2.09 <
3 2 2 1 0 0.80 3.18 2.16 <
3 2 2 1 1 1.11 1.77 2.14 <
3 2 2 2 0 0.39 0.75 1.77 <
4 2 2 -2 0 0.33 -0.40 2.22 <
4 2 2 -1 -1 96.28 83.56 5.51 o
4 2 2 -1 0 2.12 1.07 1.63 <
4 2 2 -1 1 2.50 0.29 1.58 <
4 2 2 0 -2 2.74 5.72 1.84 o
4 2 2 0 -1 101.15 111.24 7.26 o
4 2 2 0 0 1.57 21.55 2.32 o
4 2 2 0 1 262.73 256.73 18.49 o
4 2 2 0 2 5.49 3.48 2.08 <
4 2 2 1 -1 2.76 3.47 1.84 <
4 2 2 1 0 0.26 0.55 2.11 <
4 2 2 1 1 30.88 33.21 3.40 o
4 2 2 2 0 0.71 -0.87 2.26 <
5 2 2 -2 0 0.04 -0.98 1.98 <
5 2 2 -1 -1 18.78 14.15 3.25 o
5 2 2 -1 0 1.42 -2.13 2.84 <
5 2 2 -1 1 14.45 11.96 3.00 o
5 2 2 0 -2 0.03 1.16 2.98 <
5 2 2 0 -1 7.76 5.60 2.96 <
5 2 2 0 0 0.15 -0.47 2.91 <
5 2 2 0 1 78.97 75.08 7.40 o
5 2 2 0 2 72.26 72.05 10.09 o
5 2 2 1 -1 10.11 6.26 3.10 <
5 2 2 1 0 0.06 3.33 2.93 <
5 2 2 1 1 2.94 5.64 2.13 <
5 2 2 2 0 0.67 1.64 2.28 <
6 2 2 -2 0 0.81 2.40 2.16 <
6 2 2 -1 -1 76.28 62.31 4.50 o
6 2 2 -1 0 14.58 17.94 2.42 o
6 2 2 -1 1 7.53 6.42 2.43 <
6 2 2 0 -2 7.78 4.90 2.04 <
6 2 2 0 -1 1.83 4.20 1.96 <
6 2 2 0 0 16.03 15.58 2.23 o
6 2 2 0 1 43.48 39.38 3.23 o
6 2 2 0 2 12.53 6.29 1.96 o
6 2 2 1 -1 1.60 3.57 1.87 <
6 2 2 1 0 9.89 9.05 1.94 o
6 2 2 1 1 25.73 26.28 2.53 o
6 2 2 2 0 0.00 3.44 1.83 <
7 2 2 -2 0 0.26 2.76 1.99 <
7 2 2 -1 -1 0.78 1.07 2.06 <
7 2 2 -1 0 0.32 3.68 2.04 <
7 2 2 -1 1 0.07 0.28 1.95 <
7 2 2 0 -2 2.27 2.14 3.17 <
7 2 2 0 -1 0.60 4.20 2.05 <
7 2 2 0 0 0.14 1.17 1.99 <
7 2 2 0 1 0.38 1.40 1.95 <
7 2 2 0 2 0.02 2.11 1.87 <
7 2 2 1 -1 0.20 4.59 1.94 <
7 2 2 1 0 0.59 0.47 1.94 <
7 2 2 1 1 1.31 3.39 1.93 <
7 2 2 2 0 0.03 1.82 1.93 <
-7 3 2 -2 0 0.98 4.20 2.19 <
-7 3 2 -1 -1 1.71 8.09 2.25 o
-7 3 2 -1 0 0.01 3.26 3.16 <
-7 3 2 0 -2 0.24 0.49 2.15 <
-7 3 2 0 -1 6.77 10.45 2.47 o
-7 3 2 0 0 15.63 11.13 2.50 o
-7 3 2 0 1 9.04 11.62 2.51 o
-7 3 2 1 -1 0.99 2.66 2.30 <
-7 3 2 1 0 2.08 3.49 2.42 <
-7 3 2 1 1 0.09 4.73 2.57 <
-7 3 2 2 0 0.02 -1.10 2.48 <
-6 3 2 -2 0 13.02 10.69 2.32 o
-6 3 2 -1 -1 0.26 1.97 2.08 <
-6 3 2 -1 0 0.31 2.97 3.10 <
-6 3 2 -1 1 0.09 4.18 2.24 <
-6 3 2 0 -2 0.19 2.10 2.83 <
-6 3 2 0 -1 0.09 0.26 2.80 <
-6 3 2 0 0 0.67 -0.45 2.97 <
-6 3 2 0 1 0.18 -2.06 3.07 <
-6 3 2 0 2 0.09 -0.23 3.18 <
-6 3 2 1 -1 0.02 0.61 3.89 <
-6 3 2 1 0 0.03 3.97 2.93 <
-6 3 2 1 1 0.89 -3.31 3.22 <
-6 3 2 2 0 0.18 6.54 2.60 <
-5 3 2 -2 0 25.78 36.76 4.79 o
-5 3 2 -1 -1 40.42 46.07 3.95 o
-5 3 2 -1 0 16.86 22.04 2.91 o
-5 3 2 -1 1 0.06 -0.86 2.41 <
-5 3 2 0 -2 0.01 0.67 2.28 <
-5 3 2 0 -1 5.53 13.44 2.62 o
-5 3 2 0 0 49.25 59.19 4.66 o
-5 3 2 0 1 1.37 6.07 2.82 <
-5 3 2 0 2 0.14 3.72 3.53 <
-5 3 2 1 -1 7.56 5.20 2.53 <
-5 3 2 1 0 95.59 97.12 6.80 o
-5 3 2 1 1 6.78 2.22 2.44 <
-5 3 2 2 0 37.61 25.43 3.24 o
-4 3 2 -2 0 0.25 0.19 2.11 <
-4 3 2 -1 -1 7.24 6.62 3.12 <
-4 3 2 -1 0 79.14 79.77 8.00 o
-4 3 2 -1 1 0.04 -6.40 3.56 <
-4 3 2 0 -2 0.59 2.29 2.77 <
-4 3 2 0 -1 2.95 3.42 3.07 <
-4 3 2 0 0 8.31 11.42 3.57 o
-4 3 2 0 1 0.37 8.05 3.54 <
-4 3 2 0 2 0.02 1.52 3.66 <
-4 3 2 1 -1 4.25 8.29 3.23 <
-4 3 2 1 0 221.05 232.01 20.84 o
-4 3 2 1 1 0.89 0.29 3.47 <
-4 3 2 2 0 282.83 282.76 17.78 o
-3 3 2 -2 0 1.63 1.96 1.78 <
-3 3 2 -1 -1 13.71 9.90 1.79 o
-3 3 2 -1 0 1633.19 1637.70 100.17 o
-3 3 2 -1 1 0.14 -0.14 1.92 <
-3 3 2 0 -2 0.44 2.36 1.53 <
-3 3 2 0 -1 0.62 -0.44 1.72 <
-3 3 2 0 0 37.46 126.80 8.24 o
-3 3 2 0 1 0.15 -1.77 1.93 <
-3 3 2 0 2 0.08 2.88 2.08 <
-3 3 2 1 -1 0.72 1.75 1.67 <
-3 3 2 1 0 317.49 311.01 19.44 o
-3 3 2 1 1 4.12 1.64 2.00 <
-3 3 2 2 0 24.31 21.80 2.44 o
-2 3 2 -2 0 40.41 37.99 2.93 o
-2 3 2 -1 -1 5.68 9.72 1.54 o
-2 3 2 -1 0 171.22 164.71 10.35 o
-2 3 2 -1 1 2.51 1.39 1.52 <
-2 3 2 0 -2 0.61 -1.09 1.32 <
-2 3 2 0 -1 0.22 0.67 1.39 <
-2 3 2 0 0 34.15 36.32 2.88 o
-2 3 2 0 1 4.50 4.90 1.63 o
-2 3 2 0 2 0.27 2.80 1.66 <
-2 3 2 1 -1 10.51 8.43 1.57 o
-2 3 2 1 0 6.55 5.62 1.58 o
-2 3 2 1 1 6.39 5.62 1.66 o
-2 3 2 2 0 70.96 72.39 4.96 o
-1 3 2 -2 0 3.81 4.40 1.28 o
-1 3 2 -1 -1 109.68 118.20 7.54 o
-1 3 2 -1 0 761.38 700.00 43.24 o
-1 3 2 -1 1 0.59 0.37 1.35 <
-1 3 2 0 -2 1.64 1.06 1.24 <
-1 3 2 0 -1 50.77 49.56 3.52 o
-1 3 2 0 0 821.63 796.74 48.88 o
-1 3 2 0 1 42.02 43.27 3.16 o
-1 3 2 0 2 0.07 -0.07 1.75 <
-1 3 2 1 -1 4.53 5.32 1.89 <
-1 3 2 1 0 464.65 406.06 35.68 o
-1 3 2 1 1 228.39 216.21 19.09 o
-1 3 2 2 0 1.51 1.57 1.93 <
0 3 2 -2 0 0.00 -0.68 1.76 <
0 3 2 -1 -1 0.02 1.73 1.84 <
0 3 2 -1 0 14.22 10.17 2.10 o
0 3 2 -1 1 3.00 1.93 1.87 <
0 3 2 0 -2 0.31 3.05 1.94 <
0 3 2 0 -1 15.80 7.04 2.01 o
0 3 2 0 0 0.44 1.01 1.29 <
0 3 2 0 1 0.90 1.76 1.33 <
0 3 2 0 2 1.11 1.24 1.41 <
0 3 2 1 -1 1.95 2.03 1.29 <
0 3 2 1 0 2.42 0.61 1.33 <
0 3 2 1 1 0.10 0.34 1.43 <
0 3 2 2 0 0.43 2.38 1.44 <
1 3 2 -2 0 0.50 -0.07 1.72 <
1 3 2 -1 -1 133.31 123.01 9.13 o
1 3 2 -1 0 69.07 54.30 4.43 o
1 3 2 -1 1 3.12 3.15 1.38 <
1 3 2 0 -2 2.80 6.06 1.73 o
1 3 2 0 -1 739.44 748.51 52.95 o
1 3 2 0 0 802.17 847.94 60.19 o
1 3 2 0 1 444.63 431.77 26.61 o
1 3 2 0 2 0.27 0.38 1.47 <
1 3 2 1 -1 0.05 -0.43 1.85 <
1 3 2 1 0 36.85 43.51 3.70 o
1 3 2 1 1 198.81 225.12 14.24 o
1 3 2 2 0 0.75 -0.30 1.86 <
2 3 2 -2 0 2.53 2.36 2.36 <
2 3 2 -1 -1 6.66 7.26 2.55 <
2 3 2 -1 0 0.09 1.87 2.48 <
2 3 2 -1 1 6.94 7.93 1.97 o
2 3 2 0 -2 49.04 34.86 3.39 o
2 3 2 0 -1 171.95 165.46 14.97 o
2 3 2 0 0 46.15 35.06 3.42 o
2 3 2 0 1 10.55 8.59 2.02 o
2 3 2 0 2 69.40 76.48 6.04 o
2 3 2 1 -1 0.27 -1.74 2.67 <
2 3 2 1 0 0.76 0.36 1.94 <
2 3 2 1 1 6.78 8.00 2.10 o
2 3 2 2 0 1.43 0.19 1.95 <
3 3 2 -2 0 0.93 -0.35 1.99 <
3 3 2 -1 -1 6.16 4.83 2.15 <
3 3 2 -1 0 0.17 0.56 2.13 <
3 3 2 -1 1 1.07 2.67 2.12 <
3 3 2 0 -2 2.68 0.35 2.83 <
3 3 2 0 -1 1526.42 1555.73 134.46 o
3 3 2 0 0 26.59 114.36 10.75 o
3 3 2 0 1 300.07 296.29 25.89 o
3 3 2 0 2 23.34 33.07 6.23 o
3 3 2 1 -1 0.01 2.20 2.64 <
3 3 2 1 0 2.63 1.37 2.62 <
3 3 2 1 1 1.50 4.18 2.76 <
3 3 2 2 0 1.31 2.01 2.41 <
4 3 2 -2 0 0.69 0.41 3.01 <
4 3 2 -1 -1 5.03 3.72 2.55 <
4 3 2 -1 0 0.65 0.97 2.55 <
4 3 2 -1 1 4.98 3.64 2.52 <
4 3 2 0 -2 0.04 -0.02 2.60 <
4 3 2 0 -1 86.34 72.59 6.11 o
4 3 2 0 0 5.82 8.80 2.82 o
4 3 2 0 1 203.41 217.91 15.92 o
4 3 2 0 2 242.88 245.00 17.80 o
4 3 2 1 -1 0.76 3.90 2.72 <
4 3 2 1 0 0.00 -2.43 2.65 <
4 3 2 1 1 1.04 1.74 2.70 <
4 3 2 2 0 0.83 5.18 2.75 <
5 3 2 -2 0 0.72 5.11 2.37 <
5 3 2 -1 -1 36.58 40.46 4.27 o
5 3 2 -1 0 7.97 1.92 4.83 <
5 3 2 -1 1 1.65 -0.27 4.84 <
5 3 2 0 -2 21.72 20.65 4.11 o
5 3 2 0 -1 10.06 13.16 5.04 <
5 3 2 0 0 57.74 58.65 9.19 o
5 3 2 0 1 73.77 75.14 10.93 o
5 3 2 0 2 30.01 34.61 6.75 o
5 3 2 1 -1 0.40 11.01 4.65 <
5 3 2 1 0 1.65 9.15 4.68 <
5 3 2 1 1 5.22 2.09 3.04 <
5 3 2 2 0 0.37 3.29 2.52 <
6 3 2 -2 0 0.34 -0.28 2.08 <
6 3 2 -1 -1 1.57 0.18 2.05 <
6 3 2 -1 0 0.42 4.31 1.99 <
6 3 2 -1 1 0.12 3.01 2.32 <
6 3 2 0 -2 7.22 7.59 2.19 o
6 3 2 0 -1 0.82 3.10 2.09 <
6 3 2 0 0 0.95 7.47 2.39 o
6 3 2 0 1 0.66 3.53 2.26 <
6 3 2 0 2 0.83 3.53 2.33 <
6 3 2 1 -1 0.80 0.43 2.28 <
6 3 2 1 0 0.13 -0.21 2.34 <
6 3 2 1 1 0.36 0.78 2.37 <
6 3 2 2 0 0.28 1.14 2.44 <
7 3 2 -2 0 0.07 1.73 2.13 <
7 3 2 -1 -1 0.46 2.49 2.25 <
7 3 2 -1 0 7.71 5.88 2.20 <
7 3 2 -1 1 0.01 1.00 2.15 <
7 3 2 0 -2 0.97 2.53 2.12 <
7 3 2 0 -1 0.00 1.23 2.14 <
7 3 2 0 0 11.58 7.00 2.55 <
7 3 2 0 1 0.67 2.20 2.46 <
7 3 2 0 2 0.27 3.77 3.07 <
7 3 2 1 0 9.29 7.18 2.41 <
7 3 2 1 1 0.07 0.52 2.30 <
-7 4 2 0 -2 0.13 4.84 2.23 <
-6 4 2 -2 0 1.01 -2.36 2.66 <
-6 4 2 -1 -1 1.52 7.91 2.27 o
-6 4 2 -1 0 1.18 8.87 2.40 o
-6 4 2 -1 1 0.54 3.25 2.36 <
-6 4 2 0 -2 0.27 -1.76 2.44 <
-6 4 2 0 -1 2.73 4.76 2.25 <
-6 4 2 0 0 39.23 43.25 5.47 o
-6 4 2 0 1 2.48 7.12 2.43 <
-6 4 2 0 2 0.34 4.85 2.76 <
-6 4 2 1 -1 0.98 -2.61 3.04 <
-6 4 2 1 0 1.77 4.65 3.29 <
-6 4 2 1 1 0.53 1.15 3.23 <
-6 4 2 2 0 0.12 8.09 3.39 <
-5 4 2 -2 0 24.88 24.71 3.66 o
-5 4 2 -1 -1 0.02 0.54 2.53 <
-5 4 2 -1 0 17.45 9.10 3.36 <
-5 4 2 -1 1 0.86 1.17 2.14 <
-5 4 2 0 -2 0.20 3.09 2.36 <
-5 4 2 0 -1 0.07 -0.63 2.24 <
-5 4 2 0 0 0.02 1.28 2.24 <
-5 4 2 0 1 0.10 0.07 2.23 <
-5 4 2 0 2 0.30 1.04 2.32 <
-5 4 2 1 -1 0.13 4.12 3.36 <
-5 4 2 1 0 1.31 3.89 2.24 <
-5 4 2 1 1 0.12 -1.69 2.34 <
-5 4 2 2 0 4.68 10.59 2.45 o
-4 4 2 -2 0 13.78 13.17 3.08 o
-4 4 2 -1 -1 3.06 -1.09 2.42 <
-4 4 2 -1 0 264.69 245.04 15.61 o
-4 4 2 -1 1 0.63 3.75 2.94 <
-4 4 2 0 -2 0.15 9.11 3.42 <
-4 4 2 0 -1 0.54 4.52 3.62 <
-4 4 2 0 0 182.00 204.23 18.77 o
-4 4 2 0 1 0.28 7.89 4.01 <
-4 4 2 0 2 0.05 -8.19 3.97 <
-4 4 2 1 -1 0.56 7.99 3.64 <
-4 4 2 1 0 76.16 72.43 7.90 o
-4 4 2 1 1 0.05 4.24 3.89 <
-4 4 2 2 0 0.14 -4.58 2.71 <
-3 4 2 -2 0 15.96 17.02 3.63 o
-3 4 2 -1 -1 0.09 3.25 2.06 <
-3 4 2 -1 0 27.16 26.55 2.88 o
-3 4 2 -1 1 0.30 1.35 2.29 <
-3 4 2 0 -2 0.01 -1.27 1.92 <
-3 4 2 0 -1 0.74 1.22 2.12 <
-3 4 2 0 0 4.58 12.15 2.48 o
-3 4 2 0 1 0.23 -2.20 2.31 <
-3 4 2 0 2 0.03 0.35 2.83 <
-3 4 2 1 -1 8.48 -0.04 2.21 <
-3 4 2 1 0 152.17 148.02 9.60 o
-3 4 2 1 1 1.76 0.31 2.39 <
-3 4 2 2 0 134.20 127.75 8.46 o
-2 4 2 -2 0 7.82 7.76 1.92 o
-2 4 2 -1 -1 74.43 74.19 5.13 o
-2 4 2 -1 0 150.22 138.38 8.94 o
-2 4 2 -1 1 4.35 5.94 2.07 <
-2 4 2 0 -2 0.50 0.54 1.65 <
-2 4 2 0 -1 2.69 4.46 1.81 <
-2 4 2 0 0 6.51 23.92 2.58 o
-2 4 2 0 1 0.35 0.81 2.06 <
-2 4 2 0 2 0.01 0.43 2.25 <
-2 4 2 1 -1 4.77 3.65 1.87 <
-2 4 2 1 0 212.24 200.54 12.69 o
-2 4 2 1 1 68.26 56.66 4.31 o
-2 4 2 2 0 11.44 7.78 2.20 o
-1 4 2 -2 0 6.65 10.56 1.80 o
-1 4 2 -1 -1 10.67 12.88 1.85 o
-1 4 2 -1 0 97.12 90.24 5.95 o
-1 4 2 -1 1 32.30 30.53 2.69 o
-1 4 2 0 -2 0.14 0.73 1.59 <
-1 4 2 0 -1 0.17 0.49 1.60 <
-1 4 2 0 0 5.71 17.70 2.15 o
-1 4 2 0 1 18.09 13.74 2.05 o
-1 4 2 0 2 0.51 0.05 1.95 <
-1 4 2 1 -1 21.62 11.56 2.72 o
-1 4 2 1 0 0.54 -0.93 2.49 <
-1 4 2 1 1 60.98 59.05 5.99 o
-1 4 2 2 0 25.15 24.64 3.62 o
0 4 2 -2 0 1.27 3.72 2.34 <
0 4 2 -1 -1 523.45 516.57 44.65 o
0 4 2 -1 0 403.21 375.39 32.54 o
0 4 2 -1 1 0.22 2.04 2.43 <
0 4 2 0 -2 1.11 1.70 2.37 <
0 4 2 0 -1 367.57 365.93 31.65 o
0 4 2 0 0 565.05 582.74 50.27 o
0 4 2 0 1 218.93 210.02 13.27 o
0 4 2 0 2 1.35 1.29 1.95 <
0 4 2 1 -1 0.38 0.49 1.77 <
0 4 2 1 0 240.06 219.79 14.04 o
0 4 2 1 1 732.03 719.95 44.61 o
0 4 2 2 0 0.02 1.78 1.88 <
1 4 2 -2 0 0.03 2.07 2.11 <
1 4 2 -1 -1 15.11 15.14 2.53 o
1 4 2 -1 0 1.36 -0.60 2.15 <
1 4 2 -1 1 23.05 16.00 2.19 o
1 4 2 0 -2 13.86 7.09 2.26 o
1 4 2 0 -1 100.92 88.51 6.85 o
1 4 2 0 0 11.09 12.19 2.52 o
1 4 2 0 1 0.72 2.02 1.87 <
1 4 2 0 2 27.12 25.13 2.68 o
1 4 2 1 -1 27.29 26.68 3.16 o
1 4 2 1 0 16.91 11.72 2.58 o
1 4 2 1 1 46.92 53.52 4.20 o
1 4 2 2 0 0.26 2.53 2.52 <
2 4 2 -2 0 0.50 -0.78 2.22 <
2 4 2 -1 -1 77.88 80.58 6.38 o
2 4 2 -1 0 5.56 4.30 2.48 <
2 4 2 -1 1 3.28 5.34 2.52 <
2 4 2 0 -2 9.21 12.44 3.58 o
2 4 2 0 -1 134.33 145.12 10.77 o
2 4 2 0 0 3.71 24.20 3.22 o
2 4 2 0 1 206.13 199.03 14.79 o
2 4 2 0 2 8.46 7.15 2.69 <
2 4 2 1 -1 5.85 5.18 2.51 <
2 4 2 1 0 4.70 0.87 2.64 <
2 4 2 1 1 49.39 52.98 4.87 o
2 4 2 2 0 0.20 -0.61 2.75 <
3 4 2 -2 0 1.53 3.84 2.63 <
3 4 2 -1 -1 0.42 2.07 2.67 <
3 4 2 -1 0 1.87 0.09 2.79 <
3 4 2 -1 1 3.88 5.05 3.77 <
3 4 2 0 -2 13.77 8.11 3.62 <
3 4 2 0 -1 28.54 23.55 4.22 o
3 4 2 0 0 7.50 16.79 3.93 o
3 4 2 0 1 152.42 147.50 19.57 o
3 4 2 0 2 113.26 119.17 16.37 o
3 4 2 1 -1 0.13 14.81 3.80 o
3 4 2 1 0 0.05 -0.87 3.47 <
3 4 2 1 1 1.54 9.48 5.60 <
3 4 2 2 0 0.68 1.12 2.39 <
4 4 2 -2 0 0.96 1.90 3.63 <
4 4 2 -1 -1 2.18 2.27 3.09 <
4 4 2 -1 0 0.18 -1.23 3.05 <
4 4 2 -1 1 0.15 2.69 3.04 <
4 4 2 0 -2 11.39 2.39 4.01 <
4 4 2 0 -1 228.65 212.91 15.68 o
4 4 2 0 0 181.43 183.30 13.88 o
4 4 2 0 1 63.49 74.02 6.55 o
4 4 2 0 2 0.02 1.94 3.24 <
4 4 2 1 -1 0.08 1.34 3.14 <
4 4 2 1 0 0.16 2.72 3.08 <
4 4 2 1 1 0.02 -2.06 3.05 <
4 4 2 2 0 0.91 -0.64 2.95 <
5 4 2 -2 0 0.81 0.78 3.07 <
5 4 2 -1 -1 1.53 2.21 3.68 <
5 4 2 -1 0 0.01 1.62 4.52 <
5 4 2 -1 1 0.07 -4.24 4.46 <
5 4 2 0 -2 22.80 22.35 5.53 o
5 4 2 0 -1 16.91 14.69 4.83 o
5 4 2 0 0 0.01 3.23 4.38 <
5 4 2 0 1 0.52 -0.33 4.19 <
5 4 2 0 2 6.26 7.32 4.43 <
5 4 2 1 -1 1.55 2.28 4.13 <
5 4 2 1 0 0.24 -4.86 4.35 <
5 4 2 1 1 0.24 1.97 2.52 <
5 4 2 2 0 0.66 7.72 5.29 <
6 4 2 -2 0 0.20 3.75 2.71 <
6 4 2 -1 -1 0.00 0.36 2.88 <
6 4 2 -1 0 3.04 1.76 2.80 <
6 4 2 -1 1 0.00 -0.05 2.75 <
6 4 2 0 -2 1.05 4.09 2.77 <
6 4 2 0 -1 0.46 -1.60 2.81 <
6 4 2 0 0 36.12 28.24 3.82 o
6 4 2 0 1 0.03 -1.07 2.79 <
6 4 2 0 2 0.20 -2.90 2.88 <
6 4 2 1 -1 0.05 3.19 2.76 <
6 4 2 1 0 2.17 10.86 2.96 o
6 4 2 1 1 0.10 4.42 2.74 <
6 4 2 2 0 0.20 5.93 2.72 <
7 4 2 -2 0 0.19 0.61 2.74 <
-6 5 2 -1 -1 0.02 2.85 2.26 <
-6 5 2 -1 0 3.06 1.72 2.36 <
-6 5 2 0 -2 0.11 0.82 2.37 <
-6 5 2 0 -1 0.13 2.29 2.34 <
-6 5 2 0 0 10.36 10.00 2.64 o
-6 5 2 1 -1 0.99 2.63 2.81 <
-6 5 2 1 0 2.71 6.11 2.88 <
-5 5 2 -2 0 0.16 0.56 3.25 <
-5 5 2 -1 -1 0.97 5.94 3.04 <
-5 5 2 -1 0 15.24 13.03 4.91 <
-5 5 2 -1 1 0.22 3.91 3.20 <
-5 5 2 0 -2 0.18 7.33 2.27 o
-5 5 2 0 -1 0.09 0.25 2.37 <
-5 5 2 0 0 139.65 129.52 8.86 o
-5 5 2 0 1 0.01 -0.89 2.50 <
-5 5 2 0 2 0.76 0.21 2.49 <
-5 5 2 1 -1 1.02 2.49 2.81 <
-5 5 2 1 0 0.54 3.45 2.64 <
-5 5 2 1 1 0.31 7.26 2.63 <
-5 5 2 2 0 15.21 5.70 2.76 <
-4 5 2 -2 0 10.21 8.83 2.84 o
-4 5 2 -1 -1 0.40 2.96 2.55 <
-4 5 2 -1 0 8.12 7.33 2.35 o
-4 5 2 -1 1 0.92 2.66 2.23 <
-4 5 2 0 -2 0.22 2.11 2.93 <
-4 5 2 0 -1 0.21 0.68 2.76 <
-4 5 2 0 0 0.28 1.18 3.41 <
-4 5 2 0 1 0.05 -7.27 5.31 <
-4 5 2 0 2 0.36 -2.41 3.78 <
-4 5 2 1 -1 0.05 2.20 3.44 <
-4 5 2 1 0 2.97 -1.46 3.41 <
-4 5 2 1 1 0.15 3.56 3.54 <
-4 5 2 2 0 0.77 0.84 5.26 <
-3 5 2 -2 0 49.89 43.07 5.86 o
-3 5 2 -1 -1 39.69 30.03 3.70 o
-3 5 2 -1 0 17.37 16.26 2.92 o
-3 5 2 -1 1 4.75 6.56 2.65 <
-3 5 2 0 -2 0.37 -3.07 2.42 <
-3 5 2 0 -1 13.96 11.15 2.72 o
-3 5 2 0 0 61.87 58.54 6.59 o
-3 5 2 0 1 3.13 -2.90 2.64 <
-3 5 2 0 2 0.02 0.44 2.43 <
-3 5 2 1 -1 4.40 6.17 3.80 <
-3 5 2 1 0 59.89 58.02 4.68 o
-3 5 2 1 1 4.58 7.90 2.64 <
-3 5 2 2 0 26.51 21.27 3.10 o
-2 5 2 -2 0 2.03 8.10 2.40 o
-2 5 2 -1 -1 15.73 10.02 2.44 o
-2 5 2 -1 0 4.30 5.32 2.40 <
-2 5 2 -1 1 13.92 11.84 2.66 o
-2 5 2 0 -2 0.25 -1.63 2.23 <
-2 5 2 0 -1 0.91 5.41 2.41 <
-2 5 2 0 0 0.00 -0.71 2.49 <
-2 5 2 0 1 0.27 5.15 2.63 <
-2 5 2 0 2 0.76 3.30 2.69 <
-2 5 2 1 -1 16.18 10.08 2.58 o
-2 5 2 1 0 67.78 62.22 4.80 o
-2 5 2 1 1 1.96 1.67 2.65 <
-2 5 2 2 0 54.57 50.93 6.13 o
-1 5 2 -2 0 3.33 3.61 2.26 <
-1 5 2 -1 -1 305.74 266.14 16.66 o
-1 5 2 -1 0 93.44 80.90 5.81 o
-1 5 2 -1 1 5.96 10.79 2.53 o
-1 5 2 0 -2 0.67 7.63 2.31 o
-1 5 2 0 -1 24.04 27.75 3.08 o
-1 5 2 0 0 9.03 15.62 2.75 o
-1 5 2 0 1 0.41 2.22 2.52 <
-1 5 2 0 2 0.51 0.47 2.59 <
-1 5 2 1 -1 13.48 8.95 2.54 o
-1 5 2 1 0 102.02 85.24 6.11 o
-1 5 2 1 1 256.34 228.18 20.56 o
-1 5 2 2 0 0.00 0.36 3.49 <
0 5 2 -2 0 1.34 4.42 3.13 <
0 5 2 -1 -1 0.17 -0.94 3.15 <
0 5 2 -1 0 11.11 4.11 3.29 <
0 5 2 -1 1 64.95 57.21 6.34 o
0 5 2 0 -2 1.83 -4.50 3.25 <
0 5 2 0 -1 7.39 10.05 3.44 <
0 5 2 0 0 0.16 0.22 3.42 <
0 5 2 0 1 13.40 13.63 3.78 o
0 5 2 0 2 4.92 8.42 2.92 <
0 5 2 1 -1 54.72 41.87 3.74 o
0 5 2 1 0 10.41 7.89 2.55 o
0 5 2 1 1 0.08 3.17 2.62 <
0 5 2 2 0 3.73 3.42 2.58 <
1 5 2 -2 0 0.29 -4.19 2.95 <
1 5 2 -1 -1 292.65 285.42 20.98 o
1 5 2 -1 0 29.41 34.65 3.94 o
1 5 2 -1 1 10.51 10.66 3.20 o
1 5 2 0 -2 4.78 5.04 3.00 <
1 5 2 0 -1 84.50 90.31 7.46 o
1 5 2 0 0 9.04 20.27 3.56 o
1 5 2 0 1 96.21 94.61 7.70 o
1 5 2 0 2 0.57 1.12 2.62 <
1 5 2 1 -1 8.83 12.29 3.34 o
1 5 2 1 0 0.66 9.89 3.98 <
1 5 2 1 1 247.06 225.91 16.50 o
1 5 2 2 0 0.23 -3.31 3.32 <
2 5 2 -2 0 0.63 2.06 3.09 <
2 5 2 -1 -1 14.30 10.52 3.20 o
2 5 2 -1 0 0.12 -3.04 3.81 <
2 5 2 -1 1 15.42 12.11 3.33 o
2 5 2 0 -2 2.21 8.25 3.22 <
2 5 2 0 -1 3.70 1.51 3.28 <
2 5 2 0 0 0.58 2.57 3.25 <
2 5 2 0 1 64.51 59.73 5.76 o
2 5 2 0 2 44.05 45.09 4.80 o
2 5 2 1 -1 12.91 9.93 3.50 <
2 5 2 1 0 0.05 -3.32 3.39 <
2 5 2 1 1 4.30 1.15 3.48 <
2 5 2 2 0 0.42 3.58 3.39 <
3 5 2 -2 0 0.41 4.08 3.13 <
3 5 2 -1 -1 24.35 34.99 3.66 o
3 5 2 -1 0 4.72 12.68 3.54 o
3 5 2 -1 1 8.98 1.91 3.32 <
3 5 2 0 -2 50.89 45.52 5.97 o
3 5 2 0 -1 12.58 15.03 4.45 o
3 5 2 0 0 60.79 57.27 10.19 o
3 5 2 0 1 54.78 61.97 10.72 o
3 5 2 0 2 21.34 18.52 6.83 <
3 5 2 1 -1 1.07 5.30 6.18 <
3 5 2 1 0 4.26 12.34 6.29 <
3 5 2 1 1 4.31 8.74 6.06 <
3 5 2 2 0 0.86 0.50 2.83 <
4 5 2 -2 0 0.87 5.17 6.26 <
4 5 2 -1 -1 0.17 2.51 3.10 <
4 5 2 -1 0 0.32 2.04 3.07 <
4 5 2 -1 1 0.10 6.36 2.38 <
4 5 2 0 -2 8.38 3.10 2.99 <
4 5 2 0 -1 5.17 3.24 2.97 <
4 5 2 0 0 0.10 -3.72 2.94 <
4 5 2 0 1 3.22 4.01 2.36 <
4 5 2 0 2 0.16 0.82 2.32 <
4 5 2 1 -1 0.26 0.60 2.88 <
4 5 2 1 0 0.41 3.24 2.32 <
4 5 2 1 1 0.08 2.23 2.33 <
4 5 2 2 0 0.45 3.09 2.30 <
5 5 2 -2 0 0.51 2.32 2.97 <
5 5 2 -1 -1 0.33 12.42 3.97 o
5 5 2 -1 0 0.00 6.26 4.79 <
5 5 2 -1 1 0.01 4.42 5.01 <
5 5 2 0 -2 0.12 7.37 5.13 <
5 5 2 0 -1 11.21 3.93 5.24 <
5 5 2 0 0 138.22 123.06 16.91 o
5 5 2 0 1 2.09 5.64 5.46 <
5 5 2 0 2 17.45 4.87 5.56 <
5 5 2 1 -1 0.69 1.57 4.88 <
5 5 2 1 0 0.01 7.96 3.44 <
5 5 2 1 1 0.01 0.52 3.00 <
5 5 2 2 0 0.34 7.12 3.02 <
6 5 2 -2 0 0.36 5.80 3.13 <
6 5 2 -1 -1 0.00 3.03 3.06 <
6 5 2 -1 0 0.19 3.06 3.11 <
6 5 2 -1 1 0.00 -0.75 3.11 <
-5 6 2 -2 0 0.58 1.52 3.35 <
-5 6 2 -1 -1 0.08 2.23 3.37 <
-5 6 2 -1 0 2.49 16.96 3.70 o
-5 6 2 0 -2 0.21 13.87 3.56 o
-5 6 2 0 -1 0.59 1.97 3.42 <
-5 6 2 0 0 10.76 16.23 3.89 o
-5 6 2 1 -1 0.74 1.68 2.61 <
-4 6 2 -2 0 3.20 3.48 2.49 <
-4 6 2 -1 -1 0.01 4.08 2.44 <
-4 6 2 -1 0 0.03 3.54 2.60 <
-4 6 2 -1 1 0.14 3.66 2.60 <
-4 6 2 0 -2 0.24 1.16 2.40 <
-4 6 2 0 -1 4.45 4.83 2.45 <
-4 6 2 0 0 45.11 52.18 4.47 o
-4 6 2 0 1 2.94 5.81 2.69 <
-4 6 2 0 2 0.29 -2.53 2.74 <
-4 6 2 1 -1 0.29 -0.36 3.98 <
-4 6 2 1 0 0.01 1.99 4.03 <
-4 6 2 1 1 0.16 2.67 4.05 <
-4 6 2 2 0 0.04 5.14 4.12 <
-3 6 2 -2 0 10.00 2.18 5.46 <
-3 6 2 -1 -1 0.16 0.54 3.33 <
-3 6 2 -1 0 0.32 6.95 3.45 <
-3 6 2 -1 1 0.24 1.06 3.40 <
-3 6 2 0 -2 0.09 -0.12 2.38 <
-3 6 2 0 -1 0.93 2.90 2.36 <
-3 6 2 0 0 1.78 2.42 2.39 <
-3 6 2 0 1 0.70 2.97 2.50 <
-3 6 2 0 2 0.01 1.87 2.59 <
-3 6 2 1 -1 0.01 2.34 2.50 <
-3 6 2 1 0 0.16 3.08 2.51 <
-3 6 2 1 1 0.00 1.05 2.57 <
-3 6 2 2 0 0.07 9.93 2.67 o
-2 6 2 -2 0 27.08 27.70 3.30 o
-2 6 2 -1 -1 135.62 113.35 7.91 o
-2 6 2 -1 0 8.86 11.03 2.66 o
-2 6 2 -1 1 10.48 4.46 2.43 <
-2 6 2 0 -2 0.27 0.56 2.73 <
-2 6 2 0 -1 31.03 25.30 3.15 o
-2 6 2 0 0 25.39 25.10 4.47 o
-2 6 2 0 1 16.39 15.93 2.69 o
-2 6 2 0 2 0.00 3.86 2.49 <
-2 6 2 1 -1 13.19 11.91 3.84 o
-2 6 2 1 0 29.95 26.62 3.20 o
-2 6 2 1 1 32.73 30.60 3.39 o
-2 6 2 2 0 1.89 5.60 2.51 <
-1 6 2 -2 0 0.02 2.80 2.76 <
-1 6 2 -1 -1 28.51 28.26 3.47 o
-1 6 2 -1 0 2.72 4.03 2.76 <
-1 6 2 -1 1 23.77 21.77 2.99 o
-1 6 2 0 -2 0.92 4.78 3.09 <
-1 6 2 0 -1 0.43 -1.24 2.83 <
-1 6 2 0 0 0.01 -2.34 2.65 <
-1 6 2 0 1 0.03 0.34 3.66 <
-1 6 2 0 2 1.62 3.34 2.47 <
-1 6 2 1 -1 22.11 19.37 2.98 o
-1 6 2 1 0 17.36 19.39 4.14 o
-1 6 2 1 1 25.30 24.33 3.06 o
-1 6 2 2 0 5.90 2.85 3.59 <
0 6 2 -2 0 0.28 0.44 3.46 <
0 6 2 -1 -1 169.47 150.28 13.64 o
0 6 2 -1 0 5.02 2.20 4.07 <
0 6 2 -1 1 0.42 0.09 3.96 <
0 6 2 0 -2 0.30 0.42 3.89 <
0 6 2 0 -1 3.77 0.91 4.05 <
0 6 2 0 0 0.00 -2.10 3.86 <
0 6 2 0 2 1.10 -1.70 3.59 <
0 6 2 1 -1 0.41 -0.61 2.88 <
0 6 2 1 0 1.48 3.34 2.90 <
0 6 2 1 1 95.88 79.39 5.85 o
0 6 2 2 0 1.27 3.47 2.46 <
1 6 2 -2 0 0.38 0.90 3.54 <
1 6 2 -1 -1 28.37 27.86 4.21 o
1 6 2 -1 0 0.04 -1.15 3.55 <
1 6 2 -1 1 25.54 18.53 3.82 o
1 6 2 0 -2 0.57 7.60 3.71 <
1 6 2 0 -1 3.90 12.92 3.56 o
1 6 2 0 0 0.54 5.30 3.35 <
1 6 2 0 1 17.32 20.97 7.31 <
1 6 2 0 2 4.42 0.59 3.14 <
1 6 2 1 -1 21.70 17.42 3.73 o
1 6 2 1 0 0.05 4.45 6.39 <
1 6 2 1 1 29.19 23.32 3.72 o
1 6 2 2 0 1.15 4.73 3.06 <
2 6 2 -2 0 0.03 -0.42 3.47 <
2 6 2 -1 -1 97.02 96.35 7.82 o
2 6 2 -1 0 14.63 23.27 3.99 o
2 6 2 -1 1 20.10 32.11 5.07 o
2 6 2 0 -2 31.03 31.39 4.27 o
2 6 2 0 -1 8.47 9.66 3.30 <
2 6 2 0 0 22.35 18.33 7.01 <
2 6 2 0 1 28.33 44.05 4.73 o
2 6 2 0 2 1.13 2.06 3.09 <
2 6 2 1 -1 3.51 1.02 6.28 <
2 6 2 1 0 14.13 16.48 3.49 o
2 6 2 1 1 34.61 36.82 4.44 o
2 6 2 2 0 0.20 -1.17 3.13 <
3 6 2 -2 0 0.48 -0.70 3.60 <
3 6 2 -1 -1 0.29 8.15 5.95 <
3 6 2 -1 0 1.92 -0.26 3.09 <
3 6 2 -1 1 0.01 1.01 3.02 <
3 6 2 0 -2 6.99 6.76 3.89 <
3 6 2 0 -1 0.02 8.64 5.83 <
3 6 2 0 0 0.29 -1.45 5.91 <
3 6 2 0 1 0.23 0.97 5.76 <
3 6 2 0 2 0.11 -1.95 5.84 <
3 6 2 1 -1 0.06 12.22 6.17 <
3 6 2 1 0 0.18 6.88 6.02 <
3 6 2 1 1 0.09 0.98 5.76 <
3 6 2 2 0 0.33 0.21 3.12 <
4 6 2 -2 0 0.32 7.91 3.95 <
4 6 2 -1 -1 0.94 2.82 2.68 <
4 6 2 -1 0 2.79 9.77 2.77 o
4 6 2 -1 1 0.01 1.99 2.64 <
4 6 2 0 -2 3.27 3.13 2.73 <
4 6 2 0 -1 0.04 2.29 2.81 <
4 6 2 0 0 50.86 41.84 4.00 o
4 6 2 0 1 0.13 3.40 2.76 <
4 6 2 0 2 0.15 -0.56 2.77 <
4 6 2 1 -1 0.50 5.34 2.72 <
4 6 2 1 0 4.12 9.54 2.77 o
4 6 2 1 1 0.01 7.84 2.81 <
4 6 2 2 0 0.24 1.37 3.65 <
5 6 2 -2 0 0.30 5.44 3.43 <
5 6 2 -1 -1 0.02 0.47 5.65 <
5 6 2 -1 0 0.65 10.00 5.85 <
5 6 2 -1 1 0.13 8.09 3.49 <
5 6 2 0 -2 0.60 5.57 5.31 <
5 6 2 0 -1 1.77 7.61 5.71 <
-4 7 2 0 -2 0.20 8.95 2.90 o
-3 7 2 -2 0 1.93 11.24 4.25 <
-3 7 2 -1 -1 0.76 7.55 4.19 <
-3 7 2 -1 0 0.16 4.49 4.27 <
-3 7 2 -1 1 1.02 7.15 4.14 <
-3 7 2 0 -2 0.10 4.62 4.03 <
-3 7 2 0 -1 15.25 19.77 4.78 o
-3 7 2 0 0 22.23 17.06 4.80 o
-3 7 2 0 1 14.75 18.71 3.70 o
-3 7 2 1 -1 0.00 -1.93 3.26 <
-3 7 2 1 0 0.48 3.00 2.88 <
-3 7 2 2 0 0.29 0.96 2.88 <
-2 7 2 -2 0 6.71 5.10 3.08 <
-2 7 2 -1 -1 0.02 1.99 2.61 <
-2 7 2 -1 0 0.83 -0.78 2.76 <
-2 7 2 -1 1 0.02 3.33 2.83 <
-2 7 2 0 -2 0.08 2.72 2.66 <
-2 7 2 0 -1 0.52 4.81 2.72 <
-2 7 2 0 0 0.01 0.53 2.86 <
-2 7 2 0 1 0.01 -1.10 2.79 <
-2 7 2 0 2 0.03 -2.69 2.91 <
-2 7 2 1 -1 0.26 3.64 2.86 <
-2 7 2 1 0 0.90 7.19 2.92 <
-2 7 2 1 1 2.92 -0.76 2.87 <
-2 7 2 2 0 0.06 -0.40 2.90 <
-1 7 2 -2 0 6.65 4.46 2.67 <
-1 7 2 -1 -1 88.85 75.99 5.74 o
-1 7 2 -1 0 0.05 -5.90 2.79 <
-1 7 2 -1 1 3.53 3.65 2.83 <
-1 7 2 0 -2 1.20 1.57 2.76 <
-1 7 2 0 -1 21.72 12.58 2.88 o
-1 7 2 0 0 0.12 -1.11 2.72 <
-1 7 2 0 1 8.85 4.35 2.91 <
-1 7 2 0 2 0.01 -1.04 2.87 <
-1 7 2 1 -1 5.67 2.85 2.82 <
-1 7 2 1 0 0.31 2.74 2.79 <
-1 7 2 1 1 13.23 17.46 3.23 o
-1 7 2 2 0 0.36 3.41 4.15 <
0 7 2 -2 0 2.41 6.07 2.71 <
0 7 2 -1 -1 0.15 -1.07 3.68 <
0 7 2 -1 0 0.61 0.42 3.67 <
0 7 2 -1 1 4.06 -0.33 4.06 <
0 7 2 0 -2 1.10 8.24 3.79 <
0 7 2 0 -1 0.25 13.30 3.99 o
0 7 2 0 0 0.12 8.57 4.12 <
0 7 2 0 1 0.57 3.78 4.21 <
0 7 2 0 2 2.86 0.02 4.00 <
0 7 2 1 -1 4.74 3.78 3.92 <
0 7 2 1 0 0.08 3.79 3.11 <
0 7 2 1 1 0.06 4.56 2.91 <
0 7 2 2 0 1.40 3.66 3.62 <
1 7 2 -2 0 0.34 1.39 3.32 <
1 7 2 -1 -1 68.65 52.75 5.53 o
1 7 2 -1 0 10.70 11.73 3.67 o
1 7 2 -1 1 9.75 6.32 3.45 <
1 7 2 0 -2 8.20 4.39 3.48 <
1 7 2 0 -1 0.08 -0.34 3.43 <
1 7 2 0 0 0.42 0.86 3.45 <
1 7 2 0 1 0.14 5.51 3.56 <
1 7 2 0 2 0.01 1.43 3.57 <
1 7 2 1 -1 0.42 1.70 3.49 <
1 7 2 1 0 7.92 9.45 3.70 <
1 7 2 1 1 12.35 11.29 3.75 o
1 7 2 2 0 0.01 -2.48 3.59 <
2 7 2 -2 0 0.59 3.29 3.39 <
2 7 2 -1 -1 0.15 8.93 3.56 <
2 7 2 -1 0 0.47 5.91 3.52 <
2 7 2 -1 1 0.10 2.47 3.54 <
2 7 2 0 -2 5.90 8.41 3.62 <
2 7 2 0 -1 0.11 6.75 3.50 <
2 7 2 0 0 0.44 0.79 3.46 <
2 7 2 0 1 0.00 2.48 3.58 <
2 7 2 0 2 0.10 -1.47 3.67 <
2 7 2 1 -1 0.02 0.28 3.63 <
2 7 2 1 0 1.16 -0.23 3.55 <
2 7 2 1 1 2.44 4.20 3.68 <
2 7 2 2 0 0.28 2.34 3.70 <
3 7 2 -2 0 0.06 3.38 3.51 <
3 7 2 -1 -1 1.54 4.38 3.58 <
3 7 2 -1 0 11.92 10.65 3.74 <
3 7 2 -1 1 0.50 0.85 4.93 <
3 7 2 0 -2 1.95 6.30 4.51 <
3 7 2 0 -1 0.11 -5.63 6.73 <
3 7 2 0 0 24.79 11.82 7.25 <
3 7 2 0 1 0.20 -7.90 7.40 <
3 7 2 0 2 0.41 -1.71 6.45 <
3 7 2 1 -1 0.01 -3.42 6.91 <
3 7 2 1 0 16.48 1.14 6.80 <
4 7 2 -2 0 0.37 2.05 4.34 <
-1 8 2 -1 -1 0.24 8.22 3.04 <
-1 8 2 0 -2 1.62 0.37 3.29 <
0 8 2 -2 0 1.78 4.33 3.86 <
0 8 2 -1 -1 43.10 41.51 5.13 o
0 8 2 0 -2 3.50 -0.24 4.19 <
1 8 2 -2 0 1.39 5.40 4.27 <
1 8 2 -1 -1 0.39 4.31 3.88 <
-3 -7 3 -1 0 15.23 14.00 3.37 o
-3 -7 3 -1 1 0.75 6.92 3.25 <
-3 -7 3 0 -2 13.84 18.09 3.46 o
-3 -7 3 0 -1 0.73 7.81 3.19 <
-3 -7 3 0 0 1.34 3.06 3.16 <
-3 -7 3 0 1 1.02 4.77 3.22 <
-3 -7 3 0 2 43.55 34.26 5.05 o
-3 -7 3 1 -1 5.27 5.09 3.19 <
-3 -7 3 1 0 9.28 10.10 3.36 o
-3 -7 3 1 1 0.06 0.78 3.08 <
-3 -7 3 2 0 2.16 6.50 3.15 <
-2 -7 3 -2 0 0.05 -6.10 4.25 <
-2 -7 3 -1 -1 0.03 -0.98 3.78 <
-2 -7 3 -1 0 1.65 6.34 3.67 <
-2 -7 3 -1 1 0.87 2.90 3.11 <
-2 -7 3 0 -2 0.29 5.46 4.30 <
-2 -7 3 0 -1 0.43 -1.33 4.13 <
-2 -7 3 0 0 0.23 7.35 4.39 <
-2 -7 3 0 1 0.50 1.13 4.07 <
-2 -7 3 0 2 4.61 9.15 4.32 <
-2 -7 3 1 -1 3.69 2.76 4.25 <
-2 -7 3 1 0 0.39 -1.58 4.14 <
-2 -7 3 1 1 1.60 3.17 4.22 <
-2 -7 3 2 0 0.29 7.60 3.58 <
-1 -7 3 -2 0 11.72 6.67 4.31 <
-1 -7 3 -1 -1 2.42 7.81 3.80 <
-1 -7 3 -1 0 10.35 10.84 3.76 <
-1 -7 3 -1 1 10.63 4.53 4.28 <
-1 -7 3 0 -2 0.74 10.14 3.79 <
-1 -7 3 0 -1 0.00 -3.03 3.58 <
-1 -7 3 0 0 0.12 3.11 3.65 <
-1 -7 3 0 1 0.01 3.57 3.68 <
-1 -7 3 0 2 0.72 3.27 3.51 <
-1 -7 3 1 -1 16.57 15.34 3.96 o
-1 -7 3 1 0 3.17 7.73 3.58 <
-1 -7 3 1 1 2.70 2.50 3.61 <
-1 -7 3 2 0 1.69 7.66 3.94 <
0 -7 3 -2 0 0.95 8.69 3.83 <
0 -7 3 -1 -1 6.06 3.96 3.68 <
0 -7 3 -1 0 0.05 5.81 3.58 <
0 -7 3 -1 1 0.52 5.73 3.55 <
0 -7 3 0 -2 0.06 9.61 3.66 <
0 -7 3 0 -1 0.21 5.65 3.66 <
0 -7 3 0 0 0.08 6.65 3.48 <
0 -7 3 0 1 0.00 2.04 3.32 <
0 -7 3 0 2 0.26 3.13 3.44 <
0 -7 3 1 -1 0.91 2.72 3.59 <
0 -7 3 1 0 0.35 3.50 3.47 <
0 -7 3 1 1 35.52 32.85 4.38 o
0 -7 3 2 0 0.00 4.52 3.37 <
1 -7 3 -2 0 1.49 12.08 3.68 o
1 -7 3 -1 -1 3.10 4.60 3.61 <
1 -7 3 -1 0 0.07 0.79 3.44 <
1 -7 3 -1 1 13.97 21.61 4.04 o
1 -7 3 0 -2 9.94 2.38 4.21 <
1 -7 3 0 -1 6.36 8.41 3.56 <
1 -7 3 0 0 0.03 9.79 3.39 <
1 -7 3 0 1 2.07 4.89 3.42 <
1 -7 3 0 2 0.63 6.39 3.95 <
1 -7 3 1 -1 10.00 14.38 4.26 o
1 -7 3 1 0 0.01 1.26 3.88 <
1 -7 3 1 1 4.53 9.74 3.89 <
1 -7 3 2 0 0.71 3.61 3.86 <
2 -7 3 -2 0 0.23 0.85 3.99 <
2 -7 3 -1 -1 0.03 10.34 4.22 <
2 -7 3 -1 0 0.72 3.47 4.10 <
2 -7 3 -1 1 1.66 4.75 4.00 <
2 -7 3 0 -2 0.03 -5.07 3.48 <
2 -7 3 0 -1 0.85 0.51 2.73 <
2 -7 3 0 0 0.15 -0.10 2.67 <
2 -7 3 0 1 1.66 -0.31 3.96 <
2 -7 3 0 2 0.01 1.24 3.23 <
2 -7 3 1 -1 3.43 5.16 2.66 <
2 -7 3 1 0 0.25 11.95 2.75 o
2 -7 3 1 1 2.17 -0.54 3.69 <
2 -7 3 2 0 2.63 7.94 3.18 <
3 -7 3 -2 0 12.54 17.99 3.02 o
3 -7 3 -1 0 0.82 5.32 2.61 <
3 -7 3 -1 1 4.61 6.72 2.65 <
3 -7 3 0 -1 15.60 16.06 3.91 o
3 -7 3 0 0 1.04 -2.35 3.28 <
3 -7 3 0 1 9.95 19.27 3.93 o
3 -7 3 0 2 3.83 7.96 3.49 <
3 -7 3 1 -1 0.29 9.60 3.38 <
3 -7 3 1 0 0.95 9.51 3.44 <
3 -7 3 1 1 0.48 4.92 3.35 <
3 -7 3 2 0 43.35 47.11 5.64 o
-5 -6 3 1 -1 0.30 13.02 4.86 <
-5 -6 3 1 0 0.77 12.14 4.89 <
-5 -6 3 1 1 0.11 9.09 4.87 <
-5 -6 3 2 0 0.07 3.52 3.89 <
-4 -6 3 -2 0 0.02 3.58 3.79 <
-4 -6 3 -1 -1 1.37 6.66 3.77 <
-4 -6 3 -1 0 3.30 13.27 3.82 o
-4 -6 3 -1 1 0.05 3.89 3.78 <
-4 -6 3 0 -2 36.35 35.81 4.89 o
-4 -6 3 0 -1 0.01 2.37 3.85 <
-4 -6 3 0 0 0.57 6.42 4.88 <
-4 -6 3 0 1 0.53 8.66 3.88 <
-4 -6 3 0 2 62.55 62.75 6.37 o
-4 -6 3 1 -1 0.61 3.30 3.72 <
-4 -6 3 1 0 2.84 -4.92 3.69 <
-4 -6 3 1 1 0.77 0.76 3.72 <
-4 -6 3 2 0 0.09 5.74 3.48 <
-3 -6 3 -2 0 0.14 -0.98 2.89 <
-3 -6 3 -1 -1 0.57 1.26 2.79 <
-3 -6 3 -1 0 0.28 0.00 3.41 <
-3 -6 3 -1 1 0.03 2.16 3.37 <
-3 -6 3 0 -2 0.70 3.16 2.76 <
-3 -6 3 0 -1 0.01 0.66 2.76 <
-3 -6 3 0 0 0.03 2.85 3.39 <
-3 -6 3 0 1 1.30 3.69 3.46 <
-3 -6 3 0 2 4.35 1.54 3.39 <
-3 -6 3 1 -1 0.27 1.05 3.28 <
-3 -6 3 1 0 0.05 -0.89 3.29 <
-3 -6 3 1 1 0.44 -2.85 3.49 <
-3 -6 3 2 0 0.53 1.26 3.30 <
-2 -6 3 -2 0 4.81 5.17 3.31 <
-2 -6 3 -1 -1 3.21 4.48 3.20 <
-2 -6 3 -1 0 16.72 13.78 2.89 o
-2 -6 3 -1 1 39.19 34.24 3.66 o
-2 -6 3 0 -2 38.28 36.54 5.11 o
-2 -6 3 0 -1 26.72 26.90 4.64 o
-2 -6 3 0 0 0.01 0.72 3.68 <
-2 -6 3 0 1 11.38 24.11 4.47 o
-2 -6 3 0 2 65.33 51.93 9.87 o
-2 -6 3 1 -1 63.80 43.70 5.52 o
-2 -6 3 1 0 5.36 10.80 4.17 <
-1 -6 3 -2 0 0.49 2.01 3.82 <
-1 -6 3 -1 -1 26.11 24.85 4.67 o
-1 -6 3 -1 0 0.85 -7.15 3.42 <
-1 -6 3 -1 1 18.56 21.08 7.56 <
-1 -6 3 0 -2 3.41 4.51 3.41 <
-1 -6 3 0 -1 15.91 15.03 7.31 <
-1 -6 3 0 0 0.07 -0.50 3.33 <
-1 -6 3 0 1 1.69 5.09 3.51 <
-1 -6 3 0 2 3.40 6.47 3.51 <
-1 -6 3 1 -1 38.71 35.68 4.46 o
-1 -6 3 1 0 0.82 6.73 3.57 <
-1 -6 3 1 1 59.68 45.74 5.26 o
-1 -6 3 2 0 3.56 7.19 3.61 <
0 -6 3 -2 0 0.41 4.67 6.70 <
0 -6 3 -1 -1 0.15 -5.06 6.71 <
0 -6 3 -1 0 0.80 2.46 3.48 <
0 -6 3 -1 1 76.31 72.79 6.46 o
0 -6 3 0 -2 0.12 -0.99 6.23 <
0 -6 3 0 -1 0.56 4.98 3.37 <
0 -6 3 0 0 0.53 4.31 3.46 <
0 -6 3 0 1 6.25 3.64 4.07 <
0 -6 3 0 2 6.25 8.52 3.76 <
0 -6 3 1 -1 75.09 69.68 6.63 o
0 -6 3 1 0 5.97 5.78 3.52 <
0 -6 3 1 1 0.01 -1.57 3.53 <
0 -6 3 2 0 5.65 5.75 3.57 <
1 -6 3 -2 0 6.76 2.15 4.15 <
1 -6 3 -1 -1 23.62 15.87 4.54 o
1 -6 3 -1 0 18.59 20.02 3.61 o
1 -6 3 -1 1 36.37 30.70 4.17 o
1 -6 3 0 -2 0.56 -4.47 3.58 <
1 -6 3 0 -1 0.02 -0.51 3.03 <
1 -6 3 0 0 0.09 11.46 3.28 o
1 -6 3 0 1 1.08 4.64 3.38 <
1 -6 3 0 2 1.61 1.65 3.42 <
1 -6 3 1 -1 19.39 13.95 3.43 o
1 -6 3 1 0 0.73 -2.85 3.66 <
1 -6 3 1 1 53.19 43.09 6.09 o
1 -6 3 2 0 4.39 -1.41 3.93 <
2 -6 3 -2 0 32.71 25.23 6.90 o
2 -6 3 -1 -1 5.17 4.58 5.83 <
2 -6 3 -1 0 23.45 27.46 4.61 o
2 -6 3 -1 1 56.94 60.06 6.58 o
2 -6 3 0 -2 5.06 0.46 5.69 <
2 -6 3 0 -1 12.68 12.62 3.63 o
2 -6 3 0 0 0.12 3.91 3.46 <
2 -6 3 0 1 6.56 8.61 3.04 <
2 -6 3 0 2 0.41 0.07 2.94 <
2 -6 3 1 -1 39.29 35.90 3.44 o
2 -6 3 1 0 8.26 6.88 2.41 <
2 -6 3 1 1 2.58 3.05 2.31 <
2 -6 3 2 0 62.42 57.74 4.64 o
3 -6 3 -2 0 1.18 -2.40 2.33 <
3 -6 3 -1 -1 2.40 0.33 2.42 <
3 -6 3 -1 0 0.04 -0.52 3.23 <
3 -6 3 -1 1 0.19 -0.12 2.22 <
3 -6 3 0 -2 0.13 3.50 2.41 <
3 -6 3 0 -1 0.00 -1.14 3.40 <
3 -6 3 0 0 0.04 -0.64 2.19 <
3 -6 3 0 1 0.23 -0.40 2.17 <
3 -6 3 0 2 0.27 1.79 2.05 <
3 -6 3 1 -1 1.73 4.28 2.89 <
3 -6 3 1 0 0.54 1.20 2.79 <
3 -6 3 1 1 1.17 5.92 2.86 <
3 -6 3 2 0 3.04 -1.49 2.95 <
4 -6 3 -2 0 39.17 36.27 4.88 o
4 -6 3 -1 -1 0.27 1.78 3.15 <
4 -6 3 -1 0 0.21 1.88 3.11 <
4 -6 3 -1 1 0.23 6.02 3.81 <
4 -6 3 0 -2 0.79 7.30 2.38 o
4 -6 3 0 -1 3.47 4.57 2.35 <
4 -6 3 0 0 1.00 9.26 3.43 <
4 -6 3 0 1 3.27 7.30 2.30 o
4 -6 3 0 2 0.18 1.10 2.10 <
4 -6 3 1 -1 0.39 0.48 2.31 <
4 -6 3 1 0 0.55 6.63 2.30 <
4 -6 3 1 1 0.52 1.83 2.11 <
4 -6 3 2 0 63.86 67.50 5.11 o
5 -6 3 -1 1 0.27 1.12 2.24 <
5 -6 3 0 1 0.96 3.02 2.17 <
5 -6 3 0 2 0.36 2.49 2.11 <
5 -6 3 1 1 0.35 0.72 3.05 <
-6 -5 3 0 -2 7.92 15.10 3.81 o
-6 -5 3 1 -1 0.22 2.42 3.61 <
-6 -5 3 1 0 0.88 3.22 3.59 <
-6 -5 3 1 1 0.01 2.10 3.51 <
-6 -5 3 2 0 0.09 -3.33 4.12 <
-5 -5 3 -2 0 0.19 0.83 3.58 <
-5 -5 3 -1 -1 0.95 1.99 3.49 <
-5 -5 3 -1 0 0.01 -1.83 4.49 <
-5 -5 3 -1 1 0.16 5.07 4.46 <
-5 -5 3 0 -2 148.24 145.53 14.02 o
-5 -5 3 0 -1 0.97 9.11 4.64 <
-5 -5 3 0 0 13.04 16.34 4.73 o
-5 -5 3 0 1 1.86 19.46 5.02 o
-5 -5 3 0 2 72.54 78.79 8.82 o
-5 -5 3 1 -1 0.05 4.11 4.33 <
-5 -5 3 1 0 0.05 9.85 4.45 <
-5 -5 3 1 1 0.81 5.16 4.13 <
-5 -5 3 2 0 0.33 1.18 3.28 <
-4 -5 3 -2 0 0.10 2.00 3.29 <
-4 -5 3 -1 -1 1.71 2.59 3.25 <
-4 -5 3 -1 0 0.43 1.62 3.26 <
-4 -5 3 -1 1 0.23 3.69 3.25 <
-4 -5 3 0 -2 0.53 2.84 3.26 <
-4 -5 3 0 -1 3.66 2.26 3.11 <
-4 -5 3 0 0 1.12 3.12 3.27 <
-4 -5 3 0 1 0.26 -4.82 3.26 <
-4 -5 3 0 2 10.75 8.90 3.25 <
-4 -5 3 1 -1 0.10 7.40 3.60 <
-4 -5 3 1 0 0.34 4.03 3.51 <
-4 -5 3 1 1 0.51 1.40 3.63 <
-4 -5 3 2 0 0.22 1.19 3.42 <
-3 -5 3 -2 0 0.00 -0.91 3.36 <
-3 -5 3 -1 -1 0.79 5.03 3.54 <
-3 -5 3 -1 0 4.10 7.45 3.56 <
-3 -5 3 -1 1 5.19 5.71 3.54 <
-3 -5 3 0 -2 105.70 118.14 9.61 o
-3 -5 3 0 -1 47.76 55.52 5.89 o
-3 -5 3 0 0 1.14 4.86 3.68 <
-3 -5 3 0 1 2.40 7.14 3.73 <
-3 -5 3 0 2 61.97 63.03 6.09 o
-3 -5 3 1 -1 8.77 8.99 3.83 <
-3 -5 3 1 0 2.87 4.15 3.69 <
-3 -5 3 1 1 1.59 3.98 3.66 <
-3 -5 3 2 0 0.28 -1.01 3.69 <
-2 -5 3 -2 0 0.01 1.82 3.70 <
-2 -5 3 -1 -1 15.45 10.90 4.09 <
-2 -5 3 -1 0 0.53 12.79 6.97 <
-2 -5 3 -1 1 5.27 8.04 7.06 <
-2 -5 3 0 -2 16.38 15.38 4.27 o
-2 -5 3 0 -1 68.44 58.84 6.72 o
-2 -5 3 0 0 0.70 6.46 4.32 <
-2 -5 3 0 1 18.56 12.32 7.08 <
-2 -5 3 0 2 1.85 -3.14 6.94 <
-2 -5 3 1 -1 11.64 -0.85 6.67 <
-2 -5 3 1 0 0.28 -11.66 6.99 <
-2 -5 3 1 1 38.82 19.94 7.27 <
-2 -5 3 2 0 2.15 2.13 6.55 <
-1 -5 3 -2 0 0.09 6.78 3.86 <
-1 -5 3 -1 -1 5.76 7.12 3.83 <
-1 -5 3 -1 0 0.04 2.52 3.84 <
-1 -5 3 -1 1 235.88 202.17 18.98 o
-1 -5 3 0 -2 67.65 64.66 6.00 o
-1 -5 3 0 -1 100.25 88.70 7.45 o
-1 -5 3 0 0 3.88 2.42 3.35 <
-1 -5 3 0 1 131.93 134.56 10.32 o
-1 -5 3 0 2 150.27 126.74 12.49 o
-1 -5 3 1 -1 276.73 237.29 17.51 o
-1 -5 3 1 0 32.32 20.34 3.68 o
-1 -5 3 1 1 0.01 -1.88 3.09 <
-1 -5 3 2 0 16.47 4.62 3.71 <
0 -5 3 -2 0 0.02 2.18 3.85 <
0 -5 3 -1 -1 73.21 70.26 6.46 o
0 -5 3 -1 0 14.96 5.21 3.35 <
0 -5 3 -1 1 0.45 1.39 3.13 <
0 -5 3 0 -2 0.42 5.31 3.21 <
0 -5 3 0 -1 9.67 9.88 3.28 o
0 -5 3 0 0 21.25 12.56 3.41 o
0 -5 3 0 1 28.81 26.79 3.80 o
0 -5 3 0 2 2.00 -1.55 3.35 <
0 -5 3 1 -1 0.04 -1.50 3.04 <
0 -5 3 1 0 31.93 26.13 3.91 o
0 -5 3 1 1 60.65 44.67 4.88 o
0 -5 3 2 0 6.91 4.62 3.11 <
1 -5 3 -2 0 59.42 59.97 5.66 o
1 -5 3 -1 -1 2.53 1.13 2.52 <
1 -5 3 -1 0 82.82 91.43 7.63 o
1 -5 3 -1 1 276.78 259.43 18.74 o
1 -5 3 0 -2 0.02 9.94 3.04 o
1 -5 3 0 -1 0.48 8.87 2.60 o
1 -5 3 0 0 1.27 -5.07 3.13 <
1 -5 3 0 1 26.99 27.19 3.70 o
1 -5 3 0 2 11.02 11.09 3.15 o
1 -5 3 1 -1 241.06 220.93 14.19 o
1 -5 3 1 0 128.33 132.03 10.17 o
1 -5 3 1 1 0.03 -0.30 2.82 <
1 -5 3 2 0 142.10 133.22 12.53 o
2 -5 3 -2 0 18.64 10.06 2.69 o
2 -5 3 -1 -1 9.72 16.99 4.15 o
2 -5 3 -1 0 56.75 61.93 7.07 o
2 -5 3 -1 1 11.55 15.02 3.85 o
2 -5 3 0 -2 0.08 4.38 3.68 <
2 -5 3 0 -1 1.35 -2.46 3.73 <
2 -5 3 0 0 0.07 12.15 3.78 o
2 -5 3 0 1 2.83 7.06 3.42 <
2 -5 3 0 2 1.82 2.46 3.25 <
2 -5 3 1 -1 4.92 5.66 2.93 <
2 -5 3 1 0 17.41 21.67 2.83 o
2 -5 3 1 1 43.60 47.84 4.38 o
2 -5 3 2 0 2.23 6.02 2.33 <
3 -5 3 -2 0 109.58 111.26 7.79 o
3 -5 3 -1 -1 0.70 2.92 2.30 <
3 -5 3 -1 0 53.89 63.52 4.91 o
3 -5 3 -1 1 9.98 11.00 2.56 o
3 -5 3 0 -2 0.08 4.27 2.26 <
3 -5 3 0 -1 2.38 2.22 2.32 <
3 -5 3 0 0 3.12 2.59 2.38 <
3 -5 3 0 1 3.30 3.15 2.37 <
3 -5 3 0 2 0.07 1.86 2.38 <
3 -5 3 1 -1 4.43 6.03 2.24 <
3 -5 3 1 0 1.86 7.21 2.39 o
3 -5 3 1 1 1.16 2.79 2.28 <
3 -5 3 2 0 58.28 57.99 6.16 o
4 -5 3 -2 0 0.38 7.07 4.43 <
4 -5 3 -1 -1 5.75 2.54 2.70 <
4 -5 3 -1 0 3.26 4.69 2.70 <
4 -5 3 -1 1 0.11 1.67 2.72 <
4 -5 3 0 -2 0.03 -3.98 2.88 <
4 -5 3 0 -1 0.14 0.30 4.05 <
4 -5 3 0 0 2.03 5.32 2.66 <
4 -5 3 0 1 0.68 4.03 2.53 <
4 -5 3 0 2 0.03 -1.43 2.59 <
4 -5 3 1 -1 0.69 0.70 1.99 <
4 -5 3 1 0 0.06 -0.31 1.89 <
4 -5 3 1 1 1.10 1.65 1.85 <
4 -5 3 2 0 10.25 8.38 2.00 o
5 -5 3 -2 0 145.32 156.95 10.29 o
5 -5 3 -1 -1 1.40 -3.35 2.25 <
5 -5 3 -1 0 0.33 4.83 2.22 <
5 -5 3 -1 1 0.10 1.67 2.72 <
5 -5 3 0 -2 0.03 -2.28 2.17 <
5 -5 3 0 -1 0.02 7.70 2.15 o
5 -5 3 0 0 13.31 2.34 2.36 <
5 -5 3 0 1 0.00 -1.09 1.95 <
5 -5 3 0 2 0.03 2.06 1.85 <
5 -5 3 1 -1 0.32 2.22 2.08 <
5 -5 3 1 0 1.32 6.70 3.08 <
5 -5 3 1 1 0.98 0.69 1.87 <
5 -5 3 2 0 75.74 81.37 5.74 o
6 -5 3 -2 0 5.99 7.66 2.71 <
6 -5 3 -1 0 1.84 0.37 2.62 <
6 -5 3 -1 1 0.65 1.83 2.10 <
6 -5 3 0 1 0.88 2.06 1.98 <
6 -5 3 0 2 0.28 3.49 2.65 <
6 -5 3 1 1 0.39 3.04 1.90 <
-6 -4 3 -2 0 0.05 1.67 5.06 <
-6 -4 3 -1 -1 0.31 -4.20 5.33 <
-6 -4 3 -1 0 2.72 7.83 3.47 <
-6 -4 3 -1 1 0.34 3.86 2.79 <
-6 -4 3 0 -2 44.85 54.37 5.46 o
-6 -4 3 0 -1 0.80 0.35 3.35 <
-6 -4 3 0 0 0.70 0.27 2.76 <
-6 -4 3 0 1 0.08 7.32 2.90 <
-6 -4 3 0 2 27.14 26.57 3.52 o
-6 -4 3 1 -1 0.21 3.51 2.72 <
-6 -4 3 1 0 3.08 4.79 2.67 <
-6 -4 3 1 1 0.29 3.42 2.84 <
-6 -4 3 2 0 0.03 -2.30 2.75 <
-5 -4 3 -2 0 0.10 6.63 3.57 <
-5 -4 3 -1 -1 0.47 -3.30 3.75 <
-5 -4 3 -1 0 0.44 -2.88 3.04 <
-5 -4 3 -1 1 0.17 6.52 4.82 <
-5 -4 3 0 -2 0.63 3.68 3.77 <
-5 -4 3 0 -1 0.57 -0.66 3.67 <
-5 -4 3 0 0 0.84 13.22 4.10 o
-5 -4 3 0 1 0.50 1.23 3.61 <
-5 -4 3 0 2 4.46 8.75 5.04 <
-5 -4 3 1 -1 0.06 -3.58 3.86 <
-5 -4 3 1 0 0.50 -5.34 3.79 <
-5 -4 3 1 1 0.71 2.42 3.64 <
-5 -4 3 2 0 0.22 0.54 2.70 <
-4 -4 3 -2 0 0.67 2.62 3.51 <
-4 -4 3 -1 -1 0.01 -10.76 7.27 <
-4 -4 3 -1 0 0.01 3.05 4.47 <
-4 -4 3 -1 1 0.11 2.79 3.45 <
-4 -4 3 0 -2 515.78 506.54 36.10 o
-4 -4 3 0 -1 59.90 89.51 7.73 o
-4 -4 3 0 0 0.11 6.46 6.77 <
-4 -4 3 0 1 35.54 44.70 9.28 o
-4 -4 3 0 2 107.59 119.34 8.31 o
-4 -4 3 1 -1 0.09 0.06 3.54 <
-4 -4 3 1 0 0.15 -7.63 3.58 <
-4 -4 3 1 1 0.04 1.20 2.93 <
-4 -4 3 2 0 0.79 10.54 3.39 o
-3 -4 3 -2 0 0.52 2.45 3.21 <
-3 -4 3 -1 -1 0.81 -0.80 3.24 <
-3 -4 3 -1 0 0.16 0.09 3.29 <
-3 -4 3 -1 1 0.75 2.85 3.18 <
-3 -4 3 0 -2 113.90 108.94 8.80 o
-3 -4 3 0 -1 147.08 137.90 10.62 o
-3 -4 3 0 0 10.65 22.15 3.82 o
-3 -4 3 0 1 57.58 59.93 5.68 o
-3 -4 3 0 2 25.43 25.91 3.91 o
-3 -4 3 1 -1 2.10 2.30 3.05 <
-3 -4 3 1 0 0.17 1.77 3.05 <
-3 -4 3 1 1 12.79 15.40 3.35 o
-3 -4 3 2 0 1.27 1.33 2.91 <
-2 -4 3 -2 0 0.44 2.42 2.95 <
-2 -4 3 -1 -1 4.65 3.46 2.93 <
-2 -4 3 -1 0 0.56 -0.24 2.81 <
-2 -4 3 -1 1 33.62 34.80 3.97 o
-2 -4 3 0 -2 159.29 174.97 16.22 o
-2 -4 3 0 -1 200.84 183.30 13.74 o
-2 -4 3 0 0 9.79 3.03 2.84 <
-2 -4 3 0 1 82.16 92.19 7.40 o
-2 -4 3 0 2 127.14 128.53 17.57 o
-2 -4 3 1 -1 44.07 56.41 9.25 o
-2 -4 3 1 0 6.78 4.38 5.34 <
-2 -4 3 1 1 1.27 -2.54 4.99 <
-2 -4 3 2 0 2.32 4.26 5.04 <
-1 -4 3 -2 0 0.07 -1.61 2.97 <
-1 -4 3 -1 -1 29.89 32.66 4.00 o
-1 -4 3 -1 0 20.90 21.38 5.65 o
-1 -4 3 -1 1 21.04 27.75 6.21 o
-1 -4 3 0 -2 15.70 19.00 2.99 o
-1 -4 3 0 -1 1.94 3.68 2.48 <
-1 -4 3 0 0 50.67 50.16 5.78 o
-1 -4 3 0 1 229.03 220.76 19.94 o
-1 -4 3 0 2 47.54 48.99 4.51 o
-1 -4 3 1 -1 34.20 29.57 3.37 o
-1 -4 3 1 0 3.14 0.82 3.16 <
-1 -4 3 1 1 26.94 32.37 3.51 o
-1 -4 3 2 0 0.44 -1.63 3.12 <
0 -4 3 -2 0 55.57 44.22 4.35 o
0 -4 3 -1 -1 0.39 0.56 2.42 <
0 -4 3 -1 0 198.47 218.35 15.99 o
0 -4 3 -1 1 818.47 822.67 57.42 o
0 -4 3 0 -2 51.73 56.64 4.96 o
0 -4 3 0 -1 233.32 214.12 15.51 o
0 -4 3 0 0 0.02 0.49 2.38 <
0 -4 3 0 1 593.47 609.06 42.52 o
0 -4 3 0 2 210.25 207.75 15.36 o
0 -4 3 1 -1 829.44 802.34 57.52 o
0 -4 3 1 0 565.68 605.38 43.60 o
0 -4 3 1 1 0.40 0.64 2.23 <
0 -4 3 2 0 214.46 213.66 15.50 o
1 -4 3 -2 0 14.01 13.65 2.19 o
1 -4 3 -1 -1 29.44 30.77 2.85 o
1 -4 3 -1 0 0.36 2.22 1.85 <
1 -4 3 -1 1 32.29 35.69 3.60 o
1 -4 3 0 -2 0.02 -1.59 1.89 <
1 -4 3 0 -1 10.10 10.78 2.00 o
1 -4 3 0 0 51.12 45.60 3.59 o
1 -4 3 0 1 4.39 2.77 2.18 <
1 -4 3 0 2 0.04 1.85 2.17 <
1 -4 3 1 -1 22.02 23.68 2.42 o
1 -4 3 1 0 234.24 224.23 13.98 o
1 -4 3 1 1 38.38 32.54 3.35 o
1 -4 3 2 0 56.35 43.63 4.10 o
2 -4 3 -2 0 158.07 159.52 10.23 o
2 -4 3 -1 -1 1.30 4.92 2.18 <
2 -4 3 -1 0 199.15 198.59 18.14 o
2 -4 3 -1 1 52.87 48.68 5.23 o
2 -4 3 0 -2 0.00 0.42 2.83 <
2 -4 3 0 -1 2.48 0.46 2.74 <
2 -4 3 0 0 6.30 3.27 2.71 <
2 -4 3 0 1 4.15 1.93 2.55 <
2 -4 3 0 2 0.28 0.42 2.44 <
2 -4 3 1 -1 34.99 42.13 4.99 o
2 -4 3 1 0 89.57 88.68 8.76 o
2 -4 3 1 1 0.42 2.21 2.50 <
2 -4 3 2 0 119.36 132.41 8.64 o
3 -4 3 -2 0 113.65 114.50 8.93 o
3 -4 3 -1 -1 0.20 3.61 2.20 <
3 -4 3 -1 0 130.54 140.41 9.08 o
3 -4 3 -1 1 2.88 3.98 2.31 <
3 -4 3 0 -2 0.01 -0.28 2.13 <
3 -4 3 0 -1 1.50 -0.58 2.05 <
3 -4 3 0 0 9.30 27.40 2.80 o
3 -4 3 0 1 0.79 4.46 1.88 <
3 -4 3 0 2 0.02 3.86 1.74 <
3 -4 3 1 -1 1.46 0.01 1.99 <
3 -4 3 1 0 52.98 68.10 4.76 o
3 -4 3 1 1 14.12 13.17 2.01 o
3 -4 3 2 0 22.27 19.80 2.33 o
4 -4 3 -2 0 524.36 544.67 33.71 o
4 -4 3 -1 -1 0.09 0.57 2.97 <
4 -4 3 -1 0 68.48 83.05 8.22 o
4 -4 3 -1 1 0.27 -0.73 2.86 <
4 -4 3 0 -2 0.36 1.55 2.95 <
4 -4 3 0 -1 0.07 0.87 2.94 <
4 -4 3 0 0 0.51 0.03 2.98 <
4 -4 3 0 1 0.21 0.21 2.71 <
4 -4 3 0 2 0.17 -2.00 2.65 <
4 -4 3 1 -1 0.15 -0.60 2.76 <
4 -4 3 1 0 35.93 46.62 5.17 o
4 -4 3 1 1 0.23 2.73 2.37 <
4 -4 3 2 0 110.30 116.99 7.71 o
5 -4 3 -2 0 0.50 2.22 1.97 <
5 -4 3 -1 -1 0.22 1.23 1.94 <
5 -4 3 -1 0 0.46 -0.37 2.33 <
5 -4 3 -1 1 0.01 -2.45 1.89 <
5 -4 3 0 -2 0.08 5.69 1.96 <
5 -4 3 0 -1 0.47 3.74 1.89 <
5 -4 3 0 0 1.71 2.06 1.91 <
5 -4 3 0 1 1.04 1.29 1.79 <
5 -4 3 0 2 0.04 1.62 1.76 <
5 -4 3 1 -1 0.33 2.69 1.84 <
5 -4 3 1 0 0.38 0.32 1.79 <
5 -4 3 1 1 0.79 4.35 1.73 <
5 -4 3 2 0 3.79 3.93 1.78 <
6 -4 3 -2 0 45.10 47.53 4.43 o
6 -4 3 -1 -1 0.84 3.70 2.27 <
6 -4 3 -1 0 1.27 5.58 2.07 <
6 -4 3 -1 1 1.64 5.32 1.92 <
6 -4 3 0 -2 0.55 4.57 2.07 <
6 -4 3 0 -1 2.25 3.16 2.35 <
6 -4 3 0 0 0.78 0.62 1.91 <
6 -4 3 0 1 2.36 6.08 1.85 o
6 -4 3 0 2 0.12 3.03 1.76 <
6 -4 3 1 -1 0.30 5.59 1.95 <
6 -4 3 1 0 0.05 4.28 1.93 <
6 -4 3 1 1 1.24 3.44 1.77 <
6 -4 3 2 0 27.11 32.46 2.90 o
-7 -3 3 -1 -1 0.62 0.81 2.51 <
-7 -3 3 -1 0 9.68 9.45 2.68 o
-7 -3 3 0 -2 23.51 20.44 3.06 o
-7 -3 3 0 -1 0.84 0.11 2.57 <
-7 -3 3 0 0 1.09 -0.27 2.65 <
-7 -3 3 0 1 0.83 8.04 2.70 <
-7 -3 3 1 -1 2.07 0.77 3.70 <
-7 -3 3 1 0 6.97 7.36 3.89 <
-7 -3 3 1 1 0.98 1.49 3.68 <
-7 -3 3 2 0 2.08 0.06 3.84 <
-6 -3 3 -2 0 0.19 10.51 4.99 <
-6 -3 3 -1 -1 0.08 6.17 3.47 <
-6 -3 3 -1 0 0.14 4.66 2.85 <
-6 -3 3 -1 1 0.20 3.41 3.33 <
-6 -3 3 0 -2 0.99 6.41 2.37 <
-6 -3 3 0 -1 0.44 -0.27 2.34 <
-6 -3 3 0 0 0.59 -0.16 2.37 <
-6 -3 3 0 1 0.23 12.27 3.56 o
-6 -3 3 0 2 0.64 0.54 2.50 <
-6 -3 3 1 -1 0.41 -3.44 2.41 <
-6 -3 3 1 0 0.17 -2.70 2.41 <
-6 -3 3 1 1 0.63 4.43 2.72 <
-6 -3 3 2 0 0.18 1.76 2.42 <
-5 -3 3 -2 0 0.02 -3.55 3.65 <
-5 -3 3 -1 -1 0.94 -0.30 2.67 <
-5 -3 3 -1 0 2.18 -3.41 3.04 <
-5 -3 3 -1 1 3.28 10.16 4.05 <
-5 -3 3 0 -2 166.14 179.67 16.11 o
-5 -3 3 0 -1 81.17 72.98 7.80 o
-5 -3 3 0 0 0.78 2.25 3.97 <
-5 -3 3 0 1 0.13 -5.26 6.00 <
-5 -3 3 0 2 32.30 45.00 5.72 o
-5 -3 3 1 -1 9.05 13.99 4.35 o
-5 -3 3 1 0 1.46 4.41 4.11 <
-5 -3 3 1 1 4.65 5.06 4.07 <
-5 -3 3 2 0 0.38 0.10 2.80 <
-4 -3 3 -2 0 0.24 -1.02 3.71 <
-4 -3 3 -1 -1 0.10 6.03 2.53 <
-4 -3 3 -1 0 0.01 2.33 2.54 <
-4 -3 3 -1 1 1.46 1.92 2.54 <
-4 -3 3 0 -2 76.29 79.50 5.82 o
-4 -3 3 0 -1 217.21 211.22 13.45 o
-4 -3 3 0 0 10.41 27.61 3.19 o
-4 -3 3 0 1 41.47 42.84 3.83 o
-4 -3 3 0 2 8.32 8.61 2.65 o
-4 -3 3 1 -1 1.30 -1.11 2.43 <
-4 -3 3 1 0 0.06 2.41 2.47 <
-4 -3 3 1 1 22.43 22.59 3.00 o
-4 -3 3 2 0 0.54 -0.11 2.37 <
-3 -3 3 -2 0 1.17 1.19 2.64 <
-3 -3 3 -1 -1 0.11 2.00 2.39 <
-3 -3 3 -1 0 0.50 2.19 2.13 <
-3 -3 3 -1 1 3.24 6.76 2.22 o
-3 -3 3 0 -2 870.70 927.79 65.44 o
-3 -3 3 0 -1 282.08 298.39 21.43 o
-3 -3 3 0 0 5.32 11.65 2.25 o
-3 -3 3 0 1 475.03 476.52 29.49 o
-3 -3 3 0 2 245.42 267.20 16.65 o
-3 -3 3 1 -1 1.35 2.02 1.92 <
-3 -3 3 1 0 0.09 2.20 1.95 <
-3 -3 3 1 1 0.60 -0.42 2.08 <
-3 -3 3 2 0 1.96 -0.37 1.87 <
-2 -3 3 -2 0 1.41 6.24 2.28 <
-2 -3 3 -1 -1 1.40 1.64 2.15 <
-2 -3 3 -1 0 0.57 1.43 2.11 <
-2 -3 3 -1 1 0.70 2.76 2.08 <
-2 -3 3 0 -2 4.71 3.91 2.18 <
-2 -3 3 0 -1 8.54 4.84 2.13 <
-2 -3 3 0 0 104.93 103.44 7.91 o
-2 -3 3 0 1 586.01 590.41 42.03 o
-2 -3 3 0 2 26.04 33.36 2.88 o
-2 -3 3 1 -1 7.39 6.72 4.09 <
-2 -3 3 1 0 1.14 -0.82 3.88 <
-2 -3 3 1 1 17.20 15.66 2.93 o
-2 -3 3 2 0 2.50 -1.60 3.66 <
-1 -3 3 -2 0 4.18 2.18 3.79 <
-1 -3 3 -1 -1 0.22 -1.60 3.81 <
-1 -3 3 -1 0 25.72 38.15 6.52 o
-1 -3 3 -1 1 169.07 181.59 23.23 o
-1 -3 3 0 -2 130.79 153.78 19.83 o
-1 -3 3 0 -1 467.48 433.51 53.85 o
-1 -3 3 0 0 1.33 0.06 2.47 <
-1 -3 3 0 1 842.38 919.67 65.11 o
-1 -3 3 0 2 279.32 301.18 21.38 o
-1 -3 3 1 -1 235.00 242.53 21.59 o
-1 -3 3 1 0 124.12 133.19 9.88 o
-1 -3 3 1 1 0.13 -0.56 1.78 <
-1 -3 3 2 0 12.03 6.63 1.90 o
0 -3 3 -2 0 0.22 0.37 1.83 <
0 -3 3 -1 -1 0.61 3.30 1.85 <
0 -3 3 -1 0 1.15 0.17 1.78 <
0 -3 3 -1 1 4.07 -2.11 2.34 <
0 -3 3 0 -2 0.00 -0.15 1.80 <
0 -3 3 0 -1 3.19 0.56 1.74 <
0 -3 3 0 0 58.91 55.07 4.56 o
0 -3 3 0 1 27.03 17.77 2.97 o
0 -3 3 0 2 1.35 1.42 2.29 <
0 -3 3 1 -1 1.52 1.59 1.73 <
0 -3 3 1 0 28.39 24.22 2.59 o
0 -3 3 1 1 8.72 5.11 2.36 <
0 -3 3 2 0 1.27 -1.44 1.69 <
1 -3 3 -2 0 144.63 154.71 9.97 o
1 -3 3 -1 -1 0.90 2.06 1.40 <
1 -3 3 -1 0 462.29 430.90 26.51 o
1 -3 3 -1 1 248.18 263.51 18.90 o
1 -3 3 0 -2 2.88 0.50 1.42 <
1 -3 3 0 -1 46.69 40.31 3.01 o
1 -3 3 0 0 2.67 1.97 1.38 <
1 -3 3 0 1 156.48 145.05 10.75 o
1 -3 3 0 2 9.07 10.49 1.82 o
1 -3 3 1 -1 172.16 176.30 10.98 o
1 -3 3 1 0 825.43 958.15 58.74 o
1 -3 3 1 1 0.57 -1.14 1.58 <
1 -3 3 2 0 260.95 308.04 22.20 o
2 -3 3 -2 0 6.26 4.77 1.43 o
2 -3 3 -1 -1 0.04 1.97 1.42 <
2 -3 3 -1 0 7.16 6.30 1.45 o
2 -3 3 -1 1 6.89 4.52 1.40 o
2 -3 3 0 -2 0.32 -1.74 2.10 <
2 -3 3 0 -1 0.02 0.06 2.01 <
2 -3 3 0 0 95.47 105.78 9.79 o
2 -3 3 0 1 3.18 -2.18 2.03 <
2 -3 3 0 2 0.19 -0.25 1.75 <
2 -3 3 1 -1 0.56 1.92 1.93 <
2 -3 3 1 0 548.97 596.77 51.26 o
2 -3 3 1 1 17.51 19.98 2.67 o
2 -3 3 2 0 29.83 30.92 2.77 o
3 -3 3 -2 0 861.74 941.30 82.28 o
3 -3 3 -1 -1 0.01 2.90 1.60 <
3 -3 3 -1 0 284.30 294.08 18.34 o
3 -3 3 -1 1 1.38 -0.14 1.40 <
3 -3 3 0 -2 0.05 1.48 1.73 <
3 -3 3 0 -1 2.08 3.91 1.59 <
3 -3 3 0 0 7.09 9.86 1.64 o
3 -3 3 0 1 0.18 -0.44 1.45 <
3 -3 3 0 2 0.32 -0.35 1.27 <
3 -3 3 1 -1 1.77 6.90 1.65 o
3 -3 3 1 0 480.01 494.98 30.43 o
3 -3 3 1 1 0.64 1.16 1.33 <
3 -3 3 2 0 254.71 280.86 17.50 o
4 -3 3 -2 0 76.63 79.74 5.41 o
4 -3 3 -1 -1 0.39 0.15 1.93 <
4 -3 3 -1 0 196.86 216.81 13.58 o
4 -3 3 -1 1 0.44 1.37 1.75 <
4 -3 3 0 -2 0.01 5.55 2.75 <
4 -3 3 0 -1 1.37 0.28 2.56 <
4 -3 3 0 0 9.74 22.32 3.32 o
4 -3 3 0 1 1.83 1.41 2.29 <
4 -3 3 0 2 0.01 1.38 2.10 <
4 -3 3 1 -1 0.92 3.63 2.44 <
4 -3 3 1 0 36.65 46.21 4.89 o
4 -3 3 1 1 22.77 22.65 3.20 o
4 -3 3 2 0 6.02 7.00 1.82 o
5 -3 3 -2 0 183.14 191.01 17.19 o
5 -3 3 -1 -1 1.17 -2.04 2.11 <
5 -3 3 -1 0 89.50 91.96 6.26 o
5 -3 3 -1 1 8.12 6.39 2.06 o
5 -3 3 0 -2 0.02 1.76 1.94 <
5 -3 3 0 -1 1.15 0.95 2.00 <
5 -3 3 0 0 2.93 1.03 2.04 <
5 -3 3 0 1 1.09 4.27 1.96 <
5 -3 3 0 2 0.19 0.09 1.85 <
5 -3 3 1 -1 5.66 5.47 1.94 <
5 -3 3 1 0 0.52 2.76 1.89 <
5 -3 3 1 1 7.77 11.96 2.27 o
5 -3 3 2 0 34.04 38.98 3.17 o
6 -3 3 -2 0 0.24 0.02 1.76 <
6 -3 3 -1 -1 0.43 3.21 1.83 <
6 -3 3 -1 0 0.04 2.27 1.75 <
6 -3 3 -1 1 1.23 0.39 1.68 <
6 -3 3 0 -2 0.21 3.14 1.90 <
6 -3 3 0 -1 0.06 -1.06 1.80 <
6 -3 3 0 0 0.04 2.71 1.70 <
6 -3 3 0 1 0.31 2.18 1.90 <
6 -3 3 0 2 0.28 2.03 1.59 <
6 -3 3 1 -1 0.00 -1.80 1.82 <
6 -3 3 1 0 0.67 0.10 1.69 <
6 -3 3 1 1 0.18 -0.54 1.62 <
6 -3 3 2 0 0.30 1.09 1.68 <
7 -3 3 -2 0 22.74 20.67 2.52 o
7 -3 3 -1 -1 0.04 4.69 2.88 <
7 -3 3 -1 0 1.01 3.53 1.91 <
7 -3 3 -1 1 4.17 6.82 1.94 o
7 -3 3 0 -1 7.76 7.73 1.97 o
7 -3 3 0 0 0.72 1.16 1.83 <
7 -3 3 0 1 5.96 6.90 1.94 o
7 -3 3 0 2 2.30 2.21 1.74 <
7 -3 3 1 0 0.29 1.03 1.83 <
7 -3 3 1 1 0.06 3.80 1.79 <
-7 -2 3 -2 0 0.00 3.77 2.41 <
-7 -2 3 -1 -1 0.02 -5.04 3.25 <
-7 -2 3 -1 0 0.76 4.94 2.44 <
-7 -2 3 -1 1 2.27 3.83 2.51 <
-7 -2 3 0 -2 0.06 2.52 2.37 <
-7 -2 3 0 -1 0.13 0.17 3.16 <
-7 -2 3 0 0 0.31 3.64 2.46 <
-7 -2 3 0 1 0.59 0.45 2.48 <
-7 -2 3 0 2 1.01 2.37 2.48 <
-7 -2 3 1 -1 0.66 -0.62 3.38 <
-7 -2 3 1 0 0.50 6.42 3.61 <
-7 -2 3 1 1 0.25 -4.94 3.72 <
-7 -2 3 2 0 0.08 4.08 3.57 <
-6 -2 3 -2 0 3.25 6.32 3.21 <
-6 -2 3 -1 -1 3.75 -5.05 4.66 <
-6 -2 3 -1 0 10.03 11.15 2.88 o
-6 -2 3 -1 1 20.99 27.54 3.05 o
-6 -2 3 0 -2 96.71 90.03 6.32 o
-6 -2 3 0 -1 43.71 41.00 3.72 o
-6 -2 3 0 0 0.00 -1.67 2.70 <
-6 -2 3 0 1 3.83 10.72 2.43 o
-6 -2 3 0 2 11.73 11.99 2.55 o
-6 -2 3 1 -1 45.33 43.81 3.91 o
-6 -2 3 1 0 4.37 3.42 3.66 <
-6 -2 3 1 1 0.89 6.29 2.36 <
-6 -2 3 2 0 0.06 1.38 3.71 <
-5 -2 3 -2 0 0.01 1.90 2.55 <
-5 -2 3 -1 -1 7.64 5.24 2.60 <
-5 -2 3 -1 0 0.06 2.60 2.59 <
-5 -2 3 -1 1 1.23 1.26 2.65 <
-5 -2 3 0 -2 26.94 34.77 4.77 o
-5 -2 3 0 -1 89.78 79.75 8.07 o
-5 -2 3 0 0 0.02 5.62 3.65 <
-5 -2 3 0 1 19.24 22.71 4.33 o
-5 -2 3 0 2 0.02 -4.78 3.86 <
-5 -2 3 1 -1 10.77 8.16 3.57 <
-5 -2 3 1 0 0.05 -0.64 3.58 <
-5 -2 3 1 1 43.79 36.61 5.13 o
-5 -2 3 2 0 0.15 3.93 2.44 <
-4 -2 3 -2 0 0.11 3.69 3.13 <
-4 -2 3 -1 -1 2.64 1.76 2.16 <
-4 -2 3 -1 0 0.70 7.37 2.17 o
-4 -2 3 -1 1 41.78 35.92 3.29 o
-4 -2 3 0 -2 219.64 227.34 14.25 o
-4 -2 3 0 -1 259.13 246.46 15.41 o
-4 -2 3 0 0 9.38 5.19 2.05 <
-4 -2 3 0 1 29.71 30.16 3.04 o
-4 -2 3 0 2 83.53 76.93 5.48 o
-4 -2 3 1 -1 36.13 34.43 3.08 o
-4 -2 3 1 0 1.57 4.26 2.05 <
-4 -2 3 1 1 2.79 4.82 2.11 <
-4 -2 3 2 0 0.92 -0.19 1.97 <
-3 -2 3 -2 0 1.14 0.24 1.76 <
-3 -2 3 -1 -1 1.01 1.30 1.68 <
-3 -2 3 -1 0 1.34 1.31 1.72 <
-3 -2 3 -1 1 6.88 4.68 1.75 <
-3 -2 3 0 -2 28.43 28.17 2.57 o
-3 -2 3 0 -1 49.81 48.58 3.65 o
-3 -2 3 0 0 91.86 91.25 6.13 o
-3 -2 3 0 1 476.86 466.86 28.69 o
-3 -2 3 0 2 53.60 49.09 3.69 o
-3 -2 3 1 -1 1.34 2.81 1.61 <
-3 -2 3 1 0 3.15 1.84 1.59 <
-3 -2 3 1 1 32.54 27.11 2.51 o
-3 -2 3 2 0 2.01 0.48 1.57 <
-2 -2 3 -2 0 1.32 1.93 1.43 <
-2 -2 3 -1 -1 0.28 0.11 1.42 <
-2 -2 3 -1 0 0.09 1.05 1.40 <
-2 -2 3 -1 1 8.83 11.83 1.71 o
-2 -2 3 0 -2 833.50 940.85 66.48 o
-2 -2 3 0 -1 684.61 645.36 39.66 o
-2 -2 3 0 0 704.53 779.39 48.06 o
-2 -2 3 0 1 2830.08 3068.54 188.06 o
-2 -2 3 0 2 460.13 554.20 34.11 o
-2 -2 3 1 -1 8.38 7.67 1.55 o
-2 -2 3 1 0 1.86 -0.07 2.01 <
-2 -2 3 1 1 0.85 0.47 1.98 <
-2 -2 3 2 0 1.94 1.23 1.94 <
-1 -2 3 -2 0 3.39 -1.00 3.18 <
-1 -2 3 -1 -1 0.12 3.17 3.35 <
-1 -2 3 -1 0 3.08 3.82 3.31 <
-1 -2 3 -1 1 3.61 3.11 2.05 <
-1 -2 3 0 -2 10.94 2.90 3.50 <
-1 -2 3 0 -1 31.46 17.18 4.14 o
-1 -2 3 0 0 342.72 351.39 43.60 o
-1 -2 3 0 1 71.86 60.95 5.88 o
-1 -2 3 0 2 12.70 16.07 1.80 o
-1 -2 3 1 -1 0.32 0.30 1.62 <
-1 -2 3 1 0 31.70 43.88 3.15 o
-1 -2 3 1 1 12.51 11.56 1.62 o
-1 -2 3 2 0 2.83 1.90 1.35 <
0 -2 3 -2 0 3.20 0.89 2.20 <
0 -2 3 -1 -1 1.34 0.44 1.65 <
0 -2 3 -1 0 16.52 11.02 2.55 o
0 -2 3 -1 1 20.82 17.89 2.90 o
0 -2 3 0 -2 1.55 0.57 1.64 <
0 -2 3 0 -1 15.31 11.39 1.89 o
0 -2 3 0 0 0.37 -0.56 2.19 <
0 -2 3 0 1 104.55 123.10 11.07 o
0 -2 3 0 2 9.36 3.88 1.61 <
0 -2 3 1 -1 20.43 18.45 2.90 o
0 -2 3 1 0 96.52 123.69 11.18 o
0 -2 3 1 1 0.04 -2.23 1.59 <
0 -2 3 2 0 5.50 3.81 2.04 <
1 -2 3 -2 0 4.49 3.97 1.27 o
1 -2 3 -1 -1 5.83 2.19 1.19 <
1 -2 3 -1 0 33.10 20.64 1.84 o
1 -2 3 -1 1 0.30 -1.18 1.46 <
1 -2 3 0 -2 0.49 1.79 1.13 <
1 -2 3 0 -1 1.40 1.69 1.14 <
1 -2 3 0 0 330.99 385.51 23.77 o
1 -2 3 0 1 35.61 36.46 3.16 o
1 -2 3 0 2 0.10 -0.77 1.37 <
1 -2 3 1 -1 2.91 2.65 1.09 <
1 -2 3 1 0 57.63 57.43 3.80 o
1 -2 3 1 1 7.04 9.15 1.56 o
1 -2 3 2 0 6.96 14.67 1.70 o
2 -2 3 -2 0 846.25 914.47 56.41 o
2 -2 3 -1 -1 0.91 0.89 1.05 <
2 -2 3 -1 0 689.98 644.38 39.71 o
2 -2 3 -1 1 6.89 9.31 1.20 o
2 -2 3 0 -2 0.01 0.71 1.08 <
2 -2 3 0 -1 0.42 1.65 1.19 <
2 -2 3 0 0 675.40 744.96 64.30 o
2 -2 3 0 1 0.19 1.45 1.41 <
2 -2 3 0 2 1.78 0.69 1.37 <
2 -2 3 1 -1 7.47 13.30 1.94 o
2 -2 3 1 0 2791.87 3019.56 261.99 o
2 -2 3 1 1 1.02 0.78 1.30 <
2 -2 3 2 0 467.18 534.49 45.98 o
3 -2 3 -2 0 34.26 25.16 3.05 o
3 -2 3 -1 -1 0.40 2.75 1.87 <
3 -2 3 -1 0 43.43 41.35 3.46 o
3 -2 3 -1 1 0.66 2.97 1.13 <
3 -2 3 0 -2 0.58 -1.41 1.36 <
3 -2 3 0 -1 1.29 1.77 1.25 <
3 -2 3 0 0 85.83 98.66 6.24 o
3 -2 3 0 1 1.49 1.85 1.10 <
3 -2 3 0 2 0.27 1.12 1.03 <
3 -2 3 1 -1 5.41 3.93 1.26 o
3 -2 3 1 0 449.44 473.45 29.19 o
3 -2 3 1 1 36.34 26.02 2.03 o
3 -2 3 2 0 43.88 49.03 3.32 o
4 -2 3 -2 0 228.13 234.13 14.59 o
4 -2 3 -1 -1 1.90 4.15 1.62 <
4 -2 3 -1 0 263.07 262.76 16.39 o
4 -2 3 -1 1 34.79 35.31 2.71 o
4 -2 3 0 -2 0.07 0.64 1.97 <
4 -2 3 0 -1 0.97 0.33 2.05 <
4 -2 3 0 0 8.30 6.49 2.06 o
4 -2 3 0 1 5.31 4.34 1.85 <
4 -2 3 0 2 0.26 -0.72 1.60 <
4 -2 3 1 -1 41.75 49.31 4.96 o
4 -2 3 1 0 34.17 33.85 3.70 o
4 -2 3 1 1 4.70 4.84 1.86 <
4 -2 3 2 0 81.62 89.60 8.27 o
5 -2 3 -2 0 33.99 33.45 4.05 o
5 -2 3 -1 -1 12.80 4.81 1.99 <
5 -2 3 -1 0 77.52 87.46 5.91 o
5 -2 3 -1 1 10.87 7.15 2.19 o
5 -2 3 0 -2 0.08 0.05 2.08 <
5 -2 3 0 -1 0.19 -4.75 2.03 <
5 -2 3 0 0 1.61 2.28 1.85 <
5 -2 3 0 1 0.01 2.79 1.70 <
5 -2 3 0 2 0.27 3.78 1.64 <
5 -2 3 1 -1 1.99 4.65 1.94 <
5 -2 3 1 0 13.27 22.10 2.36 o
5 -2 3 1 1 36.85 35.63 2.97 o
5 -2 3 2 0 0.28 2.26 1.82 <
6 -2 3 -2 0 104.74 90.76 6.16 o
6 -2 3 -1 -1 4.18 1.35 1.78 <
6 -2 3 -1 0 45.96 43.69 3.48 o
6 -2 3 -1 1 46.89 42.53 3.38 o
6 -2 3 0 -2 2.99 7.48 1.90 o
6 -2 3 0 -1 6.36 6.42 1.85 o
6 -2 3 0 0 0.09 0.14 1.64 <
6 -2 3 0 1 3.13 6.08 1.71 o
6 -2 3 0 2 0.51 4.51 1.69 <
6 -2 3 1 -1 24.51 22.66 2.36 o
6 -2 3 1 0 5.84 6.74 1.72 o
6 -2 3 1 1 1.77 2.15 1.58 <
6 -2 3 2 0 12.58 11.90 1.82 o
7 -2 3 -2 0 0.12 1.53 1.91 <
7 -2 3 -1 -1 0.18 0.32 1.88 <
7 -2 3 -1 0 0.00 1.55 1.84 <
7 -2 3 -1 1 1.32 1.68 1.78 <
7 -2 3 0 -2 0.03 1.88 1.93 <
7 -2 3 0 -1 0.56 -1.63 2.09 <
7 -2 3 0 0 0.01 3.52 1.78 <
7 -2 3 0 1 0.65 3.13 1.77 <
7 -2 3 0 2 0.08 0.89 1.68 <
7 -2 3 1 -1 1.31 0.61 1.83 <
7 -2 3 1 0 1.03 0.45 1.81 <
7 -2 3 1 1 0.03 -2.24 1.76 <
7 -2 3 2 0 0.48 0.60 1.76 <
-7 -1 3 -2 0 6.17 7.27 2.45 <
-7 -1 3 -1 -1 0.81 -0.16 2.37 <
-7 -1 3 -1 0 4.21 4.00 2.43 <
-7 -1 3 -1 1 5.90 6.80 3.35 <
-7 -1 3 0 -2 4.43 6.25 2.27 <
-7 -1 3 0 -1 0.72 1.26 2.32 <
-7 -1 3 0 0 0.00 -1.66 2.44 <
-7 -1 3 0 1 0.30 2.67 3.20 <
-7 -1 3 0 2 0.57 0.25 2.51 <
-7 -1 3 1 -1 9.13 9.93 3.59 <
-7 -1 3 1 0 1.38 3.46 3.50 <
-7 -1 3 1 1 2.04 0.72 5.05 <
-7 -1 3 2 0 0.32 0.46 3.42 <
-6 -1 3 -2 0 0.37 5.47 3.18 <
-6 -1 3 -1 -1 12.16 10.09 3.49 <
-6 -1 3 -1 0 0.01 -1.53 3.16 <
-6 -1 3 -1 1 14.88 14.73 3.79 o
-6 -1 3 0 -2 9.60 11.56 2.62 o
-6 -1 3 0 -1 16.39 22.32 2.90 o
-6 -1 3 0 0 0.05 -1.08 2.36 <
-6 -1 3 0 1 0.17 2.16 2.22 <
-6 -1 3 0 2 0.43 3.60 2.27 <
-6 -1 3 1 -1 18.13 17.28 2.87 o
-6 -1 3 1 0 0.43 0.18 2.42 <
-6 -1 3 1 1 33.11 23.41 2.99 o
-6 -1 3 2 0 0.43 1.33 2.54 <
-5 -1 3 -2 0 0.00 0.25 2.39 <
-5 -1 3 -1 -1 4.51 7.25 2.34 o
-5 -1 3 -1 0 0.08 5.82 2.35 <
-5 -1 3 -1 1 177.31 162.23 10.73 o
-5 -1 3 0 -2 134.49 119.09 10.86 o
-5 -1 3 0 -1 150.35 118.35 10.88 o
-5 -1 3 0 0 1.54 -2.15 3.42 <
-5 -1 3 0 1 73.28 58.17 6.32 o
-5 -1 3 0 2 35.36 27.69 4.45 o
-5 -1 3 1 -1 209.98 172.65 15.03 o
-5 -1 3 1 0 15.73 17.32 3.75 o
-5 -1 3 1 1 0.36 1.28 3.42 <
-5 -1 3 2 0 9.39 7.57 3.30 <
-4 -1 3 -2 0 0.05 -2.25 2.62 <
-4 -1 3 -1 -1 23.29 19.74 2.25 o
-4 -1 3 -1 0 14.55 9.18 1.94 o
-4 -1 3 -1 1 48.85 37.10 3.17 o
-4 -1 3 0 -2 16.74 13.89 1.94 o
-4 -1 3 0 -1 3.39 4.24 1.71 <
-4 -1 3 0 0 52.50 40.59 3.23 o
-4 -1 3 0 1 205.80 183.51 11.53 o
-4 -1 3 0 2 46.86 44.82 3.56 o
-4 -1 3 1 -1 10.24 8.45 1.78 o
-4 -1 3 1 0 2.64 4.89 1.79 <
-4 -1 3 1 1 45.77 31.38 2.85 o
-4 -1 3 2 0 0.13 -1.85 1.69 <
-3 -1 3 -2 0 4.38 0.64 1.43 <
-3 -1 3 -1 -1 0.80 1.80 1.38 <
-3 -1 3 -1 0 33.62 36.20 2.81 o
-3 -1 3 -1 1 177.31 188.54 11.78 o
-3 -1 3 0 -2 217.96 227.09 14.09 o
-3 -1 3 0 -1 561.58 508.69 31.00 o
-3 -1 3 0 0 2.01 3.15 1.42 <
-3 -1 3 0 1 414.29 454.23 27.93 o
-3 -1 3 0 2 166.90 167.67 10.57 o
-3 -1 3 1 -1 169.46 155.85 9.80 o
-3 -1 3 1 0 140.59 118.92 7.64 o
-3 -1 3 1 1 4.21 7.68 1.59 o
-3 -1 3 2 0 12.17 7.63 1.46 o
-2 -1 3 -2 0 2.06 1.99 1.31 <
-2 -1 3 -1 -1 0.00 -0.40 1.32 <
-2 -1 3 -1 0 2.08 0.94 1.31 <
-2 -1 3 -1 1 2.55 1.66 1.35 <
-2 -1 3 0 -2 0.67 0.73 1.34 <
-2 -1 3 0 -1 121.15 112.67 7.16 o
-2 -1 3 0 0 323.20 333.83 20.49 o
-2 -1 3 0 1 39.67 29.97 2.37 o
-2 -1 3 0 2 2.86 5.76 1.42 o
-2 -1 3 1 -1 0.02 0.50 1.36 <
-2 -1 3 1 0 30.01 33.96 2.59 o
-2 -1 3 1 1 18.71 20.09 2.21 o
-2 -1 3 2 0 2.73 -0.10 1.84 <
-1 -1 3 -2 0 1.45 0.96 2.09 <
-1 -1 3 -1 -1 0.19 2.50 2.16 <
-1 -1 3 -1 0 2.96 1.17 2.08 <
-1 -1 3 -1 1 2.81 -0.40 1.97 <
-1 -1 3 0 -2 58.53 52.43 5.10 o
-1 -1 3 0 -1 14.35 10.97 2.33 o
-1 -1 3 0 0 4350.28 4873.76 421.69 o
-1 -1 3 0 1 985.07 1168.52 100.91 o
-1 -1 3 0 2 20.59 21.30 2.77 o
-1 -1 3 1 -1 1.55 2.23 1.41 <
-1 -1 3 1 0 0.20 1.19 1.48 <
-1 -1 3 1 1 0.36 -0.64 1.43 <
-1 -1 3 2 0 0.61 1.50 1.40 <
0 -1 3 -2 0 1.54 0.48 1.72 <
0 -1 3 -1 -1 1.07 0.50 1.71 <
0 -1 3 -1 0 5.14 2.52 1.22 <
0 -1 3 -1 1 0.72 0.02 1.09 <
0 -1 3 0 -2 0.64 0.01 1.73 <
0 -1 3 0 -1 1.80 3.90 1.66 <
0 -1 3 0 0 2465.93 1840.44 112.86 o
0 -1 3 0 1 89.89 78.31 5.03 o
0 -1 3 0 2 0.24 -1.59 1.24 <
0 -1 3 1 -1 0.57 1.11 1.17 <
0 -1 3 1 0 72.41 80.14 5.10 o
0 -1 3 1 1 5.23 3.94 1.19 o
0 -1 3 2 0 1.55 2.24 1.10 <
1 -1 3 -2 0 59.97 56.67 3.63 o
1 -1 3 -1 -1 2.64 1.90 1.10 <
1 -1 3 -1 0 15.02 11.63 1.31 o
1 -1 3 -1 1 1.36 2.04 1.27 <
1 -1 3 0 -2 0.08 -0.32 1.03 <
1 -1 3 0 -1 0.35 -0.11 1.02 <
1 -1 3 0 0 4131.60 5143.19 315.18 o
1 -1 3 0 1 0.33 1.24 1.19 <
1 -1 3 0 2 0.02 -0.75 1.17 <
1 -1 3 1 -1 1.72 4.09 0.96 o
1 -1 3 1 0 1024.84 1241.01 87.92 o
2 -1 3 -2 0 0.16 -1.01 0.94 <
2 -1 3 -1 -1 0.40 -0.96 0.94 <
2 -1 3 -1 0 110.22 106.09 6.70 o
2 -1 3 -1 1 2.07 0.73 0.79 <
2 -1 3 0 -2 1.51 -0.37 0.97 <
2 -1 3 0 -1 2.13 3.00 0.91 o
2 -1 3 0 0 321.10 338.78 20.89 o
2 -1 3 0 1 27.38 36.54 2.41 o
2 -1 3 1 -1 3.29 4.83 1.32 o
2 -1 3 1 0 32.72 32.08 3.07 o
2 -1 3 1 1 25.62 18.59 1.95 o
2 -1 3 2 0 4.36 1.34 1.02 <
3 -1 3 -2 0 229.60 232.78 20.39 o
3 -1 3 -1 -1 0.00 0.20 1.54 <
3 -1 3 -1 0 588.51 508.02 44.20 o
3 -1 3 -1 1 162.17 169.66 14.90 o
3 -1 3 0 -2 2.93 2.26 1.14 <
3 -1 3 0 -1 31.32 35.25 2.51 o
3 -1 3 0 0 2.27 0.51 0.98 <
3 -1 3 0 1 115.00 121.37 7.59 o
3 -1 3 0 2 7.18 5.81 0.88 o
3 -1 3 1 -1 184.80 195.17 12.13 o
3 -1 3 1 0 418.08 469.13 28.91 o
3 -1 3 1 1 10.80 7.23 0.98 o
3 -1 3 2 0 142.55 169.43 10.58 o
4 -1 3 -2 0 14.43 10.04 1.51 o
4 -1 3 -1 -1 21.34 23.89 2.13 o
4 -1 3 -1 0 3.83 4.02 1.29 o
4 -1 3 -1 1 6.88 8.86 1.36 o
4 -1 3 0 -2 0.01 -0.64 1.52 <
4 -1 3 0 -1 11.22 12.46 1.62 o
4 -1 3 0 0 27.04 38.92 2.87 o
4 -1 3 0 1 1.98 3.20 1.18 <
4 -1 3 0 2 0.05 -0.88 1.49 <
4 -1 3 1 -1 38.11 44.53 4.56 o
4 -1 3 1 0 198.23 196.05 17.38 o
4 -1 3 1 1 45.35 40.76 4.08 o
4 -1 3 2 0 42.44 37.40 3.97 o
5 -1 3 -2 0 132.77 114.96 10.59 o
5 -1 3 -1 -1 4.69 7.28 2.69 <
5 -1 3 -1 0 148.81 134.63 12.29 o
5 -1 3 -1 1 216.40 185.77 13.56 o
5 -1 3 0 -2 0.03 1.01 1.90 <
5 -1 3 0 -1 1.22 2.82 1.84 <
5 -1 3 0 0 3.50 2.99 1.72 <
5 -1 3 0 1 26.53 19.76 2.11 o
5 -1 3 0 2 9.44 7.05 1.61 o
5 -1 3 1 -1 159.15 153.19 9.81 o
5 -1 3 1 0 60.09 58.12 4.11 o
5 -1 3 1 1 0.28 -2.39 1.65 <
5 -1 3 2 0 34.47 26.41 2.45 o
6 -1 3 -2 0 10.24 5.72 2.55 <
6 -1 3 -1 -1 15.87 11.75 2.10 o
6 -1 3 -1 0 15.12 15.13 2.21 o
6 -1 3 -1 1 18.09 15.79 2.22 o
6 -1 3 0 -2 0.30 1.17 1.81 <
6 -1 3 0 -1 0.07 4.55 1.83 <
6 -1 3 0 0 0.69 0.34 1.74 <
6 -1 3 0 1 0.15 5.22 1.82 <
6 -1 3 0 2 0.73 0.31 1.75 <
6 -1 3 1 -1 16.25 13.53 1.94 o
6 -1 3 1 0 0.00 0.14 1.67 <
6 -1 3 1 1 25.95 26.43 2.44 o
6 -1 3 2 0 0.19 1.84 1.54 <
7 -1 3 -2 0 3.33 7.34 1.90 o
7 -1 3 -1 -1 0.73 1.19 1.89 <
7 -1 3 -1 0 1.07 0.94 1.83 <
7 -1 3 -1 1 8.70 10.96 1.94 o
7 -1 3 0 -2 5.79 8.59 2.06 o
7 -1 3 0 -1 3.62 3.48 1.90 <
7 -1 3 0 0 0.00 -0.71 1.94 <
7 -1 3 0 1 1.35 4.36 1.67 <
7 -1 3 0 2 0.71 1.97 1.57 <
7 -1 3 1 -1 6.99 6.84 1.95 o
7 -1 3 1 0 0.15 1.45 1.75 <
7 -1 3 1 1 0.83 1.07 1.68 <
7 -1 3 2 0 0.01 -0.51 1.67 <
-8 0 3 0 -2 3.14 4.28 2.69 <
-8 0 3 1 -1 1.37 4.23 2.41 <
-7 0 3 -2 0 0.15 0.65 2.29 <
-7 0 3 -1 -1 2.38 1.53 2.25 <
-7 0 3 -1 0 0.12 3.70 2.25 <
-7 0 3 -1 1 0.01 2.92 2.34 <
-7 0 3 0 -2 0.01 1.15 2.45 <
-7 0 3 0 -1 0.19 1.66 2.25 <
-7 0 3 0 0 0.07 0.61 2.35 <
-7 0 3 0 1 0.17 0.74 2.42 <
-7 0 3 0 2 0.02 1.01 2.47 <
-7 0 3 1 -1 0.11 2.05 3.18 <
-7 0 3 1 0 0.10 5.74 3.32 <
-7 0 3 1 1 16.37 12.16 3.72 o
-7 0 3 2 0 0.27 5.97 3.48 <
-6 0 3 -2 0 0.25 10.17 3.37 o
-6 0 3 -1 -1 0.58 3.25 3.37 <
-6 0 3 -1 0 0.21 8.73 3.36 <
-6 0 3 -1 1 55.01 39.78 5.08 o
-6 0 3 0 -2 5.62 2.65 2.44 <
-6 0 3 0 -1 0.59 -1.54 2.48 <
-6 0 3 0 0 0.02 1.63 2.38 <
-6 0 3 0 1 1.02 -4.03 2.37 <
-6 0 3 0 2 0.00 2.22 3.17 <
-6 0 3 1 -1 51.79 43.57 3.92 o
-6 0 3 1 0 3.45 3.17 2.57 <
-6 0 3 1 1 0.06 0.31 2.45 <
-6 0 3 2 0 4.22 5.06 2.63 <
-5 0 3 -2 0 0.46 -3.35 2.27 <
-5 0 3 -1 -1 35.85 21.69 3.29 o
-5 0 3 -1 0 8.69 11.64 2.38 o
-5 0 3 -1 1 0.16 1.63 2.38 <
-5 0 3 0 -2 0.01 2.29 2.04 <
-5 0 3 0 -1 6.33 5.46 2.52 <
-5 0 3 0 0 11.80 8.82 3.28 <
-5 0 3 0 1 14.16 10.23 3.42 <
-5 0 3 0 2 1.73 5.85 3.59 <
-5 0 3 1 -1 0.04 3.14 3.02 <
-5 0 3 1 0 27.21 15.50 3.56 o
-5 0 3 1 1 47.18 34.13 4.68 o
-5 0 3 2 0 3.81 -0.80 3.24 <
-4 0 3 -2 0 43.55 35.49 4.17 o
-4 0 3 -1 -1 0.64 -0.20 1.90 <
-4 0 3 -1 0 175.63 161.51 10.22 o
-4 0 3 -1 1 596.96 532.83 32.62 o
-4 0 3 0 -2 138.83 118.46 7.59 o
-4 0 3 0 -1 363.44 311.72 19.31 o
-4 0 3 0 0 0.49 -0.98 1.76 <
-4 0 3 0 1 293.02 252.82 15.77 o
-4 0 3 0 2 47.37 35.27 3.18 o
-4 0 3 1 -1 714.28 663.27 40.58 o
-4 0 3 1 0 501.58 495.10 30.51 o
-4 0 3 1 1 0.38 -2.11 1.90 <
-4 0 3 2 0 196.29 171.41 10.86 o
-3 0 3 -2 0 0.55 -1.34 1.40 <
-3 0 3 -1 -1 1.83 1.99 1.31 <
-3 0 3 -1 0 0.06 -1.10 1.37 <
-3 0 3 -1 1 0.08 0.34 1.45 <
-3 0 3 0 -2 0.02 -0.19 1.26 <
-3 0 3 0 -1 2.67 8.01 1.45 o
-3 0 3 0 0 74.24 50.68 3.56 o
-3 0 3 0 1 27.85 25.99 2.32 o
-3 0 3 0 2 0.20 1.25 1.58 <
-3 0 3 1 -1 0.01 -0.45 1.37 <
-3 0 3 1 0 22.90 18.46 1.92 o
-3 0 3 1 1 18.97 22.84 2.15 o
-3 0 3 2 0 1.58 1.33 1.39 <
-2 0 3 -2 0 4.03 1.94 1.25 <
-2 0 3 -1 -1 0.13 0.34 1.31 <
-2 0 3 -1 0 7.50 12.18 1.59 o
-2 0 3 -1 1 16.67 15.69 1.75 o
-2 0 3 0 -2 2.37 4.15 1.45 <
-2 0 3 0 -1 35.01 39.81 2.94 o
-2 0 3 0 0 0.30 0.65 1.37 <
-2 0 3 0 1 42.83 45.08 3.25 o
-2 0 3 0 2 7.27 3.62 1.42 <
-2 0 3 1 -1 20.68 13.16 1.72 o
-2 0 3 1 0 90.09 103.77 6.77 o
-2 0 3 1 1 0.13 1.08 1.40 <
-2 0 3 2 0 5.37 5.62 2.06 <
-1 0 3 -2 0 0.76 -0.35 1.06 <
-1 0 3 -1 -1 2.21 1.17 1.10 <
-1 0 3 -1 0 4.42 2.57 1.59 <
-1 0 3 -1 1 0.49 0.88 1.94 <
-1 0 3 0 -2 0.29 0.80 0.82 <
-1 0 3 0 -1 54.98 33.68 3.26 o
-1 0 3 0 0 2414.83 1464.89 126.78 o
-1 0 3 0 1 43.19 34.33 3.77 o
-1 0 3 0 2 4.57 1.73 2.15 <
-1 0 3 1 -1 1.45 0.82 1.21 <
-1 0 3 1 0 85.24 77.29 5.01 o
-1 0 3 1 1 1.78 1.92 1.55 <
-1 0 3 2 0 0.91 2.27 1.42 <
0 0 3 -1 1 0.26 0.49 0.59 <
0 0 3 0 0 0.08 0.47 0.51 <
0 0 3 0 1 0.31 0.87 0.70 <
0 0 3 0 2 0.30 0.40 1.01 <
0 0 3 1 0 0.03 -0.46 0.62 <
0 0 3 1 1 0.04 0.06 0.90 <
0 0 3 2 0 0.01 -0.06 0.82 <
2 0 3 -2 0 3.45 2.58 0.96 <
2 0 3 -1 -1 0.27 2.86 0.93 o
2 0 3 -1 0 43.88 40.75 2.67 o
2 0 3 0 -2 1.69 2.01 0.94 <
2 0 3 0 -1 22.25 9.99 1.06 o
2 0 3 1 -1 16.54 17.49 1.90 o
2 0 3 2 0 2.65 3.32 0.99 o
3 0 3 -2 0 0.84 -0.46 1.38 <
3 0 3 -1 -1 0.35 -0.07 1.42 <
3 0 3 -1 0 7.51 9.16 1.52 o
3 0 3 -1 1 0.15 -0.22 1.15 <
3 0 3 0 -2 0.64 -2.59 1.55 <
3 0 3 0 -1 0.76 2.43 0.98 <
3 0 3 0 0 41.66 47.69 3.14 o
3 0 3 0 1 20.08 16.62 1.37 o
3 0 3 0 2 0.38 1.08 0.75 <
3 0 3 1 -1 0.08 2.72 1.01 <
3 0 3 1 0 28.57 29.41 2.11 o
3 0 3 1 1 22.90 17.17 1.42 o
3 0 3 2 0 0.50 1.58 0.93 <
4 0 3 -2 0 125.25 124.85 7.89 o
4 0 3 -1 -1 1.32 3.10 1.39 <
4 0 3 -1 0 378.67 309.57 19.08 o
4 0 3 -1 1 720.86 656.17 40.27 o
4 0 3 0 -2 40.84 41.07 3.04 o
4 0 3 0 -1 173.15 151.93 9.57 o
4 0 3 0 0 0.05 -0.63 1.23 <
4 0 3 0 1 490.18 450.08 27.66 o
4 0 3 0 2 174.18 158.82 9.81 o
4 0 3 1 -1 554.08 551.34 47.97 o
4 0 3 1 0 268.31 263.49 23.09 o
4 0 3 1 1 0.04 1.53 1.85 <
4 0 3 2 0 40.68 37.94 4.00 o
5 0 3 -2 0 0.09 0.20 2.49 <
5 0 3 -1 -1 38.13 21.77 3.45 o
5 0 3 -1 0 8.44 9.86 2.71 o
5 0 3 -1 1 0.17 -1.97 2.38 <
5 0 3 0 -2 0.27 0.47 1.91 <
5 0 3 0 -1 7.22 7.72 1.86 o
5 0 3 0 0 5.14 11.40 1.89 o
5 0 3 0 1 20.84 12.83 1.88 o
5 0 3 0 2 2.70 -1.19 1.59 <
5 0 3 1 -1 0.01 1.79 1.79 <
5 0 3 1 0 15.72 11.93 1.92 o
5 0 3 1 1 39.07 31.61 2.66 o
5 0 3 2 0 2.01 3.58 1.76 <
6 0 3 -2 0 3.09 5.48 2.07 <
6 0 3 -1 -1 0.88 0.28 1.98 <
6 0 3 -1 0 1.39 1.98 1.95 <
6 0 3 -1 1 46.80 29.42 2.81 o
6 0 3 0 -2 0.03 3.46 1.79 <
6 0 3 0 -1 0.01 4.36 1.87 <
6 0 3 0 0 0.14 -1.07 1.83 <
6 0 3 0 1 3.92 2.12 1.84 <
6 0 3 0 2 3.85 -0.75 2.07 <
6 0 3 1 -1 47.59 39.51 3.16 o
6 0 3 1 0 2.69 0.49 1.70 <
6 0 3 1 1 1.01 1.77 1.68 <
6 0 3 2 0 0.82 0.99 1.64 <
7 0 3 -2 0 0.01 1.88 1.78 <
7 0 3 -1 -1 2.00 1.54 1.87 <
7 0 3 -1 0 0.06 3.78 1.80 <
7 0 3 -1 1 0.01 3.25 1.76 <
7 0 3 0 -2 0.06 3.07 1.92 <
7 0 3 0 -1 0.26 -0.17 1.81 <
7 0 3 0 0 0.10 -0.68 1.77 <
7 0 3 0 1 0.14 2.15 1.71 <
7 0 3 0 2 0.02 1.19 1.68 <
7 0 3 1 -1 0.02 0.81 1.81 <
7 0 3 1 0 0.74 2.08 1.78 <
7 0 3 1 1 11.97 10.03 1.92 o
7 0 3 2 0 0.02 -0.88 1.78 <
8 0 3 -2 0 2.68 0.77 1.91 <
8 0 3 -1 1 1.61 4.16 1.88 <
-8 1 3 0 -2 0.48 9.37 2.72 o
-7 1 3 -2 0 0.59 3.50 2.25 <
-7 1 3 -1 -1 5.68 5.40 2.29 <
-7 1 3 -1 0 0.01 0.00 2.32 <
-7 1 3 -1 1 8.04 5.79 2.42 <
-7 1 3 0 -2 4.23 4.98 2.53 <
-7 1 3 0 -1 2.60 2.74 2.27 <
-7 1 3 0 0 0.02 0.89 2.33 <
-7 1 3 0 1 1.46 -2.45 3.54 <
-7 1 3 0 2 1.15 6.00 2.51 <
-7 1 3 1 -1 10.04 15.92 2.57 o
-7 1 3 1 0 0.27 0.07 2.32 <
-7 1 3 1 1 0.79 4.33 3.57 <
-7 1 3 2 0 0.15 5.25 3.47 <
-6 1 3 -2 0 2.57 2.51 3.03 <
-6 1 3 -1 -1 12.73 15.51 3.73 o
-6 1 3 -1 0 12.47 12.69 3.57 o
-6 1 3 -1 1 17.04 9.31 3.43 <
-6 1 3 0 -2 0.22 3.22 2.90 <
-6 1 3 0 -1 0.49 5.06 2.40 <
-6 1 3 0 0 0.01 0.18 2.32 <
-6 1 3 0 1 0.01 5.65 2.29 <
-6 1 3 0 2 0.01 2.22 2.29 <
-6 1 3 1 -1 23.20 14.79 2.75 o
-6 1 3 1 0 0.80 1.12 2.38 <
-6 1 3 1 1 28.99 25.80 2.93 o
-6 1 3 2 0 3.59 3.73 2.49 <
-5 1 3 -2 0 44.08 47.38 3.93 o
-5 1 3 -1 -1 8.81 11.03 2.36 o
-5 1 3 -1 0 70.44 75.05 5.39 o
-5 1 3 -1 1 174.30 160.07 10.36 o
-5 1 3 0 -2 7.99 2.44 2.14 <
-5 1 3 0 -1 2.25 9.27 2.33 o
-5 1 3 0 0 3.98 -0.71 2.36 <
-5 1 3 0 1 3.13 7.12 2.83 <
-5 1 3 0 2 0.03 4.71 2.90 <
-5 1 3 1 -1 219.95 187.80 16.90 o
-5 1 3 1 0 106.82 103.83 9.93 o
-5 1 3 1 1 0.05 1.80 3.54 <
-5 1 3 2 0 126.39 108.14 10.37 o
-4 1 3 -2 0 15.32 18.08 3.13 o
-4 1 3 -1 -1 10.28 16.69 2.90 o
-4 1 3 -1 0 0.13 1.36 2.54 <
-4 1 3 -1 1 36.40 41.73 4.81 o
-4 1 3 0 -2 0.72 1.33 1.60 <
-4 1 3 0 -1 7.74 11.23 1.90 o
-4 1 3 0 0 45.42 37.69 3.13 o
-4 1 3 0 1 2.12 3.41 1.94 <
-4 1 3 0 2 0.28 0.47 2.16 <
-4 1 3 1 -1 6.79 7.77 1.82 o
-4 1 3 1 0 224.44 183.86 11.59 o
-4 1 3 1 1 33.17 23.88 2.62 o
-4 1 3 2 0 50.92 39.64 3.25 o
-3 1 3 -2 0 125.14 129.24 8.22 o
-3 1 3 -1 -1 0.73 4.59 1.36 o
-3 1 3 -1 0 396.53 371.59 22.90 o
-3 1 3 -1 1 200.51 200.15 12.53 o
-3 1 3 0 -2 8.32 6.29 1.40 o
-3 1 3 0 -1 107.24 112.11 7.16 o
-3 1 3 0 0 4.91 0.77 1.45 <
-3 1 3 0 1 89.11 92.46 6.09 o
-3 1 3 0 2 1.55 1.82 1.65 <
-3 1 3 1 -1 172.26 158.05 9.94 o
-3 1 3 1 0 771.37 858.74 52.66 o
-3 1 3 1 1 6.73 5.68 1.64 o
-3 1 3 2 0 260.92 278.87 17.33 o
-2 1 3 -2 0 4.25 3.21 1.31 <
-2 1 3 -1 -1 5.54 2.99 1.31 <
-2 1 3 -1 0 30.54 22.03 1.99 o
-2 1 3 -1 1 7.68 3.85 1.36 <
-2 1 3 0 -2 0.33 -0.54 1.38 <
-2 1 3 0 -1 8.09 14.97 1.68 o
-2 1 3 0 0 348.22 331.42 20.48 o
-2 1 3 0 1 5.71 10.11 1.54 o
-2 1 3 0 2 1.45 0.05 1.35 <
-2 1 3 1 -1 0.54 1.79 1.30 <
-2 1 3 1 0 70.68 52.39 3.62 o
-2 1 3 1 1 2.19 4.90 1.42 o
-2 1 3 2 0 8.30 7.22 2.07 o
-1 1 3 -2 0 60.69 49.70 3.42 o
-1 1 3 -1 -1 5.78 3.10 1.55 <
-1 1 3 -1 0 16.59 9.86 2.25 o
-1 1 3 -1 1 2.15 2.53 2.06 <
-1 1 3 0 -2 0.16 -0.15 1.15 <
-1 1 3 0 -1 0.78 -2.44 1.76 <
-1 1 3 0 0 4282.38 4630.28 400.87 o
-1 1 3 0 1 0.44 -3.25 2.13 <
-1 1 3 0 2 2.09 0.57 1.90 <
-1 1 3 1 -1 0.99 1.38 1.97 <
-1 1 3 1 0 1050.01 1180.85 102.43 o
-1 1 3 1 1 2.60 3.04 1.94 <
-1 1 3 2 0 26.84 22.85 2.05 o
0 1 3 -2 0 0.00 -0.30 0.54 <
0 1 3 -1 -1 0.30 0.70 0.49 <
0 1 3 -1 0 56.31 33.36 2.22 o
0 1 3 -1 1 0.07 0.70 1.05 <
0 1 3 0 -2 0.78 -0.11 0.47 <
0 1 3 0 -1 52.96 36.50 2.40 o
0 1 3 0 0 2520.91 1792.11 109.73 o
0 1 3 0 1 39.72 29.42 2.30 o
0 1 3 0 2 2.40 -1.78 1.32 <
0 1 3 1 -1 1.08 0.15 0.91 <
0 1 3 1 0 39.96 34.94 2.52 o
0 1 3 1 1 8.01 9.06 1.42 o
0 1 3 2 0 1.34 1.25 1.18 <
1 1 3 -2 0 0.46 0.61 0.66 <
1 1 3 -1 -1 0.18 0.49 1.38 <
1 1 3 -1 0 0.05 0.32 0.93 <
1 1 3 -1 1 2.20 0.69 1.05 <
1 1 3 0 -2 51.69 51.31 4.89 o
1 1 3 0 -1 16.58 13.66 1.67 o
1 1 3 0 0 4254.94 5223.98 319.36 o
1 1 3 0 1 1015.31 1145.05 69.87 o
1 1 3 0 2 15.65 19.43 1.66 o
1 1 3 1 -1 2.01 1.38 1.36 <
1 1 3 1 0 0.40 0.33 1.06 <
1 1 3 1 1 0.26 1.71 1.02 <
1 1 3 2 0 4.76 -1.10 1.00 <
2 1 3 -2 0 3.23 0.08 1.06 <
2 1 3 -1 -1 0.67 1.17 1.01 <
2 1 3 -1 0 18.60 16.38 1.73 o
2 1 3 -1 1 0.00 0.01 1.20 <
2 1 3 0 -2 6.22 3.88 1.03 o
2 1 3 0 -1 30.33 19.97 1.66 o
2 1 3 0 0 328.77 348.34 24.59 o
2 1 3 0 1 68.83 54.96 5.17 o
2 1 3 0 2 11.78 12.56 1.56 o
2 1 3 1 -1 1.90 3.86 1.19 o
2 1 3 1 0 18.77 13.06 1.92 o
2 1 3 1 1 8.45 5.82 2.44 <
2 1 3 2 0 0.48 -1.66 1.43 <
3 1 3 -2 0 2.89 10.36 1.73 o
3 1 3 -1 -1 6.07 4.89 1.51 o
3 1 3 -1 0 114.68 118.09 10.33 o
3 1 3 -1 1 155.83 170.02 14.93 o
3 1 3 0 -2 118.83 125.97 11.10 o
3 1 3 0 -1 423.58 361.27 30.74 o
3 1 3 0 0 1.21 0.00 1.26 <
3 1 3 0 1 821.57 833.25 58.83 o
3 1 3 0 2 248.81 261.43 18.64 o
3 1 3 1 -1 181.75 195.41 12.03 o
3 1 3 1 0 105.32 92.51 5.88 o
3 1 3 1 1 7.24 6.36 1.43 o
3 1 3 2 0 1.15 2.62 1.39 <
4 1 3 -2 0 1.37 0.77 1.25 <
4 1 3 -1 -1 12.70 9.69 1.50 o
4 1 3 -1 0 15.22 13.51 1.60 o
4 1 3 -1 1 11.71 8.07 1.38 o
4 1 3 0 -2 14.35 14.07 1.77 o
4 1 3 0 -1 0.35 -0.04 1.38 <
4 1 3 0 0 27.99 38.62 2.80 o
4 1 3 0 1 189.43 172.40 10.63 o
4 1 3 0 2 45.50 35.41 2.60 o
4 1 3 1 -1 39.97 46.53 3.84 o
4 1 3 1 0 2.39 1.38 1.94 <
4 1 3 1 1 26.07 21.78 2.80 o
4 1 3 2 0 0.12 0.23 2.01 <
5 1 3 -2 0 3.40 2.79 2.48 <
5 1 3 -1 -1 7.74 13.39 2.91 o
5 1 3 -1 0 4.25 2.56 2.55 <
5 1 3 -1 1 201.29 175.80 15.43 o
5 1 3 0 -2 46.32 32.33 3.35 o
5 1 3 0 -1 71.20 59.43 4.17 o
5 1 3 0 0 2.04 -1.84 1.76 <
5 1 3 0 1 88.28 88.06 5.76 o
5 1 3 0 2 109.88 99.88 6.34 o
5 1 3 1 -1 161.63 134.38 8.39 o
5 1 3 1 0 10.66 7.53 1.87 o
5 1 3 1 1 0.87 3.94 1.73 <
5 1 3 2 0 0.63 1.52 1.81 <
6 1 3 -2 0 0.09 1.78 2.06 <
6 1 3 -1 -1 12.28 10.04 2.09 o
6 1 3 -1 0 0.00 0.56 1.96 <
6 1 3 -1 1 18.91 16.30 2.25 o
6 1 3 0 -2 2.32 1.77 1.87 <
6 1 3 0 -1 8.90 7.37 1.94 o
6 1 3 0 0 0.30 1.33 1.80 <
6 1 3 0 1 0.41 2.53 1.77 <
6 1 3 0 2 2.38 3.98 1.78 <
6 1 3 1 -1 14.10 9.63 2.14 o
6 1 3 1 0 0.23 3.39 1.66 <
6 1 3 1 1 22.75 17.86 2.09 o
6 1 3 2 0 0.04 1.67 1.63 <
7 1 3 -2 0 3.34 4.96 1.89 <
7 1 3 -1 -1 4.51 5.38 1.96 <
7 1 3 -1 0 0.97 1.98 1.83 <
7 1 3 -1 1 10.74 9.18 1.94 o
7 1 3 0 -2 0.10 4.29 1.96 <
7 1 3 0 -1 0.13 1.33 1.93 <
7 1 3 0 0 0.37 0.79 1.81 <
7 1 3 0 1 0.02 0.85 1.76 <
7 1 3 0 2 0.38 2.10 1.71 <
7 1 3 1 -1 4.89 8.30 1.99 o
7 1 3 1 0 1.23 1.73 1.76 <
7 1 3 1 1 0.76 0.50 1.73 <
7 1 3 2 0 0.97 3.98 1.82 <
8 1 3 -2 0 0.23 4.19 2.02 <
-7 2 3 -2 0 0.03 0.00 2.29 <
-7 2 3 -1 -1 0.02 1.33 2.27 <
-7 2 3 -1 0 0.01 2.60 2.34 <
-7 2 3 -1 1 1.90 1.23 2.34 <
-7 2 3 0 -2 0.06 5.98 2.24 <
-7 2 3 0 -1 0.02 0.60 2.27 <
-7 2 3 0 0 0.02 2.95 2.77 <
-7 2 3 0 1 0.28 3.99 2.45 <
-7 2 3 0 2 1.01 4.52 2.53 <
-7 2 3 1 -1 1.05 2.17 2.32 <
-7 2 3 1 0 1.06 1.48 3.49 <
-7 2 3 1 1 0.16 3.03 2.49 <
-7 2 3 2 0 2.03 10.51 3.63 <
-6 2 3 -2 0 23.34 30.37 4.30 o
-6 2 3 -1 -1 13.45 12.46 3.40 o
-6 2 3 -1 0 20.34 27.85 4.20 o
-6 2 3 -1 1 27.44 20.50 3.83 o
-6 2 3 0 -2 2.83 6.78 3.39 <
-6 2 3 0 -1 8.21 8.27 3.32 <
-6 2 3 0 0 0.02 -1.07 3.06 <
-6 2 3 0 1 5.36 6.50 3.16 <
-6 2 3 0 2 0.95 4.82 3.35 <
-6 2 3 1 -1 45.29 52.89 4.63 o
-6 2 3 1 0 4.60 8.52 3.46 <
-6 2 3 1 1 0.07 2.71 2.31 <
-6 2 3 2 0 42.86 55.61 5.16 o
-5 2 3 -2 0 11.99 9.63 2.54 o
-5 2 3 -1 -1 7.12 7.62 2.39 o
-5 2 3 -1 0 45.37 52.14 4.25 o
-5 2 3 -1 1 2.16 2.98 2.60 <
-5 2 3 0 -2 0.14 3.00 2.22 <
-5 2 3 0 -1 2.76 2.95 2.36 <
-5 2 3 0 0 0.08 -1.78 2.81 <
-5 2 3 0 1 0.14 3.84 2.60 <
-5 2 3 0 2 0.03 1.47 2.63 <
-5 2 3 1 -1 17.52 9.19 3.68 <
-5 2 3 1 0 18.01 15.35 4.01 o
-5 2 3 1 1 26.93 17.70 4.33 o
-5 2 3 2 0 2.09 0.70 3.76 <
-4 2 3 -2 0 136.54 137.80 12.64 o
-4 2 3 -1 -1 6.03 0.73 2.66 <
-4 2 3 -1 0 176.38 177.08 16.03 o
-4 2 3 -1 1 39.98 50.99 5.75 o
-4 2 3 0 -2 0.38 1.57 1.65 <
-4 2 3 0 -1 0.14 8.09 1.89 o
-4 2 3 0 0 11.26 8.04 2.14 o
-4 2 3 0 1 0.63 1.36 2.16 <
-4 2 3 0 2 0.32 -3.32 2.34 <
-4 2 3 1 -1 45.21 33.75 2.98 o
-4 2 3 1 0 77.86 88.95 6.10 o
-4 2 3 1 1 3.84 4.28 2.28 <
-4 2 3 2 0 126.45 125.20 8.23 o
-3 2 3 -2 0 6.23 5.45 1.60 o
-3 2 3 -1 -1 6.68 4.03 1.52 <
-3 2 3 -1 0 7.41 6.75 1.65 o
-3 2 3 -1 1 2.00 10.31 2.06 o
-3 2 3 0 -2 0.32 0.83 1.38 <
-3 2 3 0 -1 8.37 6.33 1.61 o
-3 2 3 0 0 88.24 105.42 6.87 o
-3 2 3 0 1 0.02 -0.11 1.69 <
-3 2 3 0 2 0.01 3.35 1.79 <
-3 2 3 1 -1 0.35 2.58 1.53 <
-3 2 3 1 0 606.63 590.94 36.47 o
-3 2 3 1 1 3.34 4.73 1.78 <
-3 2 3 2 0 30.15 35.49 2.92 o
-2 2 3 -2 0 834.50 886.99 54.35 o
-2 2 3 -1 -1 4.48 3.82 1.34 <
-2 2 3 -1 0 720.86 680.42 41.95 o
-2 2 3 -1 1 8.39 11.64 1.64 o
-2 2 3 0 -2 0.16 1.77 1.27 <
-2 2 3 0 -1 0.07 -0.62 1.33 <
-2 2 3 0 0 721.37 781.02 47.83 o
-2 2 3 0 1 0.16 2.62 1.41 <
-2 2 3 0 2 0.24 2.39 1.52 <
-2 2 3 1 -1 12.08 7.95 1.45 o
-2 2 3 1 0 2999.17 3144.73 192.55 o
-2 2 3 1 1 0.28 -0.23 1.44 <
-2 2 3 2 0 502.15 580.34 35.73 o
-1 2 3 -2 0 0.20 0.58 1.26 <
-1 2 3 -1 -1 1.56 4.87 1.84 <
-1 2 3 -1 0 136.28 117.45 10.53 o
-1 2 3 -1 1 1.29 3.20 1.86 <
-1 2 3 0 -2 2.35 2.18 1.78 <
-1 2 3 0 -1 23.96 14.28 2.19 o
-1 2 3 0 0 342.95 335.88 29.29 o
-1 2 3 0 1 14.80 9.65 2.11 o
-1 2 3 0 2 1.14 1.04 1.86 <
-1 2 3 1 -1 0.31 1.10 1.68 <
-1 2 3 1 0 47.58 35.22 3.68 o
-1 2 3 1 1 12.52 13.09 2.24 o
-1 2 3 2 0 5.64 5.64 1.32 o
0 2 3 -2 0 3.61 4.57 1.89 <
0 2 3 -1 -1 1.18 -0.44 1.36 <
0 2 3 -1 0 43.03 45.72 3.12 o
0 2 3 -1 1 13.17 19.65 1.81 o
0 2 3 0 -2 3.30 2.36 1.37 <
0 2 3 0 -1 55.74 43.81 3.06 o
0 2 3 0 0 0.35 0.80 1.19 <
0 2 3 0 1 63.85 55.87 3.76 o
0 2 3 0 2 3.82 3.99 1.26 o
0 2 3 1 -1 13.98 20.48 1.87 o
0 2 3 1 0 61.30 52.87 3.48 o
0 2 3 1 1 0.35 0.64 1.20 <
0 2 3 2 0 4.54 3.09 1.21 <
1 2 3 -2 0 1.05 0.02 1.33 <
1 2 3 -1 -1 8.23 5.19 1.67 o
1 2 3 -1 0 8.64 16.60 1.69 o
1 2 3 -1 1 0.39 0.47 1.23 <
1 2 3 0 -2 0.58 -0.44 1.54 <
1 2 3 0 -1 133.25 122.82 8.84 o
1 2 3 0 0 356.32 378.99 23.06 o
1 2 3 0 1 37.85 29.73 2.34 o
1 2 3 0 2 3.33 4.46 1.23 o
1 2 3 1 -1 2.41 1.73 1.50 <
1 2 3 1 0 9.45 10.46 1.46 o
1 2 3 1 1 15.60 12.39 1.48 o
1 2 3 2 0 0.70 -0.02 1.20 <
2 2 3 -2 0 3.08 2.53 1.97 <
2 2 3 -1 -1 3.26 4.22 1.55 <
2 2 3 -1 0 0.03 -0.39 2.03 <
2 2 3 -1 1 12.82 8.81 1.66 o
2 2 3 0 -2 816.13 939.21 66.43 o
2 2 3 0 -1 692.98 645.47 45.96 o
2 2 3 0 0 669.43 782.38 68.04 o
2 2 3 0 1 2902.62 3222.44 227.27 o
2 2 3 0 2 469.30 572.96 40.55 o
2 2 3 1 -1 8.17 8.62 2.18 o
2 2 3 1 0 0.46 0.09 1.48 <
2 2 3 1 1 0.01 -2.66 3.00 <
2 2 3 2 0 2.50 6.61 2.93 <
3 2 3 -2 0 1.72 2.12 1.81 <
3 2 3 -1 -1 8.96 7.20 2.13 o
3 2 3 -1 0 11.42 9.87 2.19 o
3 2 3 -1 1 3.15 3.56 1.97 <
3 2 3 0 -2 6.27 5.06 2.10 <
3 2 3 0 -1 6.17 5.63 2.14 <
3 2 3 0 0 82.35 102.40 9.37 o
3 2 3 0 1 587.83 591.81 51.37 o
3 2 3 0 2 29.52 27.56 2.83 o
3 2 3 1 -1 4.37 6.49 1.80 o
3 2 3 1 0 1.26 -0.98 1.73 <
3 2 3 1 1 4.69 3.10 1.74 <
3 2 3 2 0 0.98 1.66 1.81 <
4 2 3 -2 0 0.12 -0.92 1.53 <
4 2 3 -1 -1 3.55 4.07 1.64 <
4 2 3 -1 0 0.06 0.98 1.62 <
4 2 3 -1 1 33.13 32.01 3.13 o
4 2 3 0 -2 136.19 116.07 7.46 o
4 2 3 0 -1 179.10 151.96 9.57 o
4 2 3 0 0 8.92 7.34 2.09 o
4 2 3 0 1 66.91 79.94 6.21 o
4 2 3 0 2 110.08 114.22 8.60 o
4 2 3 1 -1 42.96 43.69 3.94 o
4 2 3 1 0 3.08 8.27 2.73 o
4 2 3 1 1 7.54 3.56 3.46 <
4 2 3 2 0 0.06 -0.58 3.36 <
5 2 3 -2 0 0.01 4.59 2.65 <
5 2 3 -1 -1 9.82 11.04 3.06 o
5 2 3 -1 0 0.14 -3.22 2.65 <
5 2 3 -1 1 13.44 14.89 3.00 o
5 2 3 0 -2 10.62 9.06 3.12 <
5 2 3 0 -1 43.22 38.91 4.62 o
5 2 3 0 0 0.51 2.56 2.01 <
5 2 3 0 1 12.11 12.74 2.55 o
5 2 3 0 2 1.95 0.94 2.29 <
5 2 3 1 -1 1.01 0.05 2.03 <
5 2 3 1 0 0.24 4.72 2.35 <
5 2 3 1 1 19.38 11.20 2.57 o
5 2 3 2 0 0.01 3.34 2.33 <
6 2 3 -2 0 2.99 0.94 2.11 <
6 2 3 -1 -1 6.94 7.02 1.97 o
6 2 3 -1 0 3.32 5.40 1.95 <
6 2 3 -1 1 47.13 35.75 3.08 o
6 2 3 0 -2 24.93 20.81 2.45 o
6 2 3 0 -1 19.79 19.81 2.29 o
6 2 3 0 0 0.27 1.14 1.76 <
6 2 3 0 1 6.50 8.41 1.87 o
6 2 3 0 2 45.34 36.37 3.47 o
6 2 3 1 -1 20.46 18.34 2.23 o
6 2 3 1 0 2.30 10.24 1.96 o
6 2 3 1 1 0.22 0.82 1.97 <
6 2 3 2 0 1.25 3.49 2.06 <
7 2 3 -2 0 0.13 0.78 1.97 <
7 2 3 -1 -1 0.02 1.18 1.90 <
7 2 3 -1 0 0.01 0.49 1.96 <
7 2 3 -1 1 0.63 4.17 1.88 <
7 2 3 0 -2 0.05 3.98 2.01 <
7 2 3 0 -1 0.25 -0.60 1.94 <
7 2 3 0 0 0.02 0.83 1.90 <
7 2 3 0 1 0.18 1.01 1.88 <
7 2 3 0 2 1.56 4.98 1.88 <
7 2 3 1 -1 1.91 1.94 1.92 <
7 2 3 1 0 0.18 3.33 1.86 <
7 2 3 1 1 0.11 0.45 1.84 <
7 2 3 2 0 0.08 3.95 1.87 <
-7 3 3 -2 0 8.16 6.25 2.39 <
-7 3 3 -1 -1 0.60 -1.42 3.36 <
-7 3 3 -1 0 0.85 -1.04 2.43 <
-7 3 3 0 -2 4.38 1.01 2.29 <
-7 3 3 0 -1 11.51 4.40 2.94 <
-7 3 3 0 0 0.48 1.78 2.44 <
-7 3 3 1 -1 2.16 7.20 2.52 <
-7 3 3 1 0 0.28 3.47 2.53 <
-7 3 3 1 1 0.44 2.52 2.53 <
-7 3 3 2 0 31.14 38.26 3.72 o
-6 3 3 -2 0 1.88 4.34 2.20 <
-6 3 3 -1 -1 0.25 -1.52 3.93 <
-6 3 3 -1 0 0.60 5.64 3.07 <
-6 3 3 -1 1 0.15 -5.18 3.20 <
-6 3 3 0 -2 0.36 2.27 2.86 <
-6 3 3 0 -1 0.50 0.66 2.86 <
-6 3 3 0 0 0.06 3.48 3.08 <
-6 3 3 0 1 0.02 -0.64 3.24 <
-6 3 3 0 2 0.59 7.73 3.44 <
-6 3 3 1 -1 1.38 3.21 2.62 <
-6 3 3 1 0 1.26 3.29 2.34 <
-6 3 3 1 1 0.51 -2.27 3.45 <
-6 3 3 2 0 2.69 2.37 2.39 <
-5 3 3 -2 0 97.02 104.89 7.21 o
-5 3 3 -1 -1 8.43 6.35 2.56 <
-5 3 3 -1 0 49.29 55.65 4.55 o
-5 3 3 -1 1 5.88 5.17 2.49 <
-5 3 3 0 -2 0.36 2.63 2.45 <
-5 3 3 0 -1 4.19 12.48 2.68 o
-5 3 3 0 0 1.67 9.74 2.70 o
-5 3 3 0 1 6.74 5.80 2.58 <
-5 3 3 0 2 0.11 -0.35 2.41 <
-5 3 3 1 -1 9.34 9.43 2.70 o
-5 3 3 1 0 0.65 4.13 2.65 <
-5 3 3 1 1 0.78 0.87 3.56 <
-5 3 3 2 0 52.59 56.29 6.74 o
-4 3 3 -2 0 110.42 102.46 9.90 o
-4 3 3 -1 -1 2.65 4.79 3.22 <
-4 3 3 -1 0 140.97 149.19 13.75 o
-4 3 3 -1 1 2.26 -2.86 3.66 <
-4 3 3 0 -2 0.02 -0.13 2.97 <
-4 3 3 0 -1 2.71 -3.26 3.27 <
-4 3 3 0 0 13.71 22.47 3.36 o
-4 3 3 0 1 0.03 1.45 2.84 <
-4 3 3 0 2 0.13 -0.47 2.54 <
-4 3 3 1 -1 2.30 4.52 2.18 <
-4 3 3 1 0 59.75 57.29 4.51 o
-4 3 3 1 1 2.94 -1.24 2.53 <
-4 3 3 2 0 25.64 28.54 3.40 o
-3 3 3 -2 0 870.84 929.42 57.07 o
-3 3 3 -1 -1 1.42 1.73 1.74 <
-3 3 3 -1 0 314.48 305.34 18.99 o
-3 3 3 -1 1 1.03 0.89 2.00 <
-3 3 3 0 -2 0.01 -2.52 1.64 <
-3 3 3 0 -1 0.00 -0.14 1.73 <
-3 3 3 0 0 8.46 13.79 2.17 o
-3 3 3 0 1 2.65 1.25 2.01 <
-3 3 3 0 2 0.08 1.70 2.19 <
-3 3 3 1 -1 1.97 5.06 1.80 <
-3 3 3 1 0 546.41 536.58 33.21 o
-3 3 3 1 1 0.19 -1.24 2.05 <
-3 3 3 2 0 299.31 304.15 19.06 o
-2 3 3 -2 0 35.65 30.02 2.53 o
-2 3 3 -1 -1 10.18 6.18 1.51 o
-2 3 3 -1 0 56.19 45.56 3.41 o
-2 3 3 -1 1 1.86 0.85 1.55 <
-2 3 3 0 -2 0.79 1.76 1.35 <
-2 3 3 0 -1 10.41 7.30 1.60 o
-2 3 3 0 0 87.72 106.15 6.93 o
-2 3 3 0 1 0.40 -0.78 1.65 <
-2 3 3 0 2 0.11 0.00 1.73 <
-2 3 3 1 -1 7.65 5.10 1.52 o
-2 3 3 1 0 563.16 543.36 33.60 o
-2 3 3 1 1 14.63 12.55 1.93 o
-2 3 3 2 0 54.06 53.65 3.89 o
-1 3 3 -2 0 256.47 250.60 15.59 o
-1 3 3 -1 -1 3.87 3.10 1.27 <
-1 3 3 -1 0 646.94 588.38 36.32 o
-1 3 3 -1 1 175.15 173.86 15.55 o
-1 3 3 0 -2 8.52 10.82 2.05 o
-1 3 3 0 -1 131.54 127.54 11.28 o
-1 3 3 0 0 3.23 -0.40 1.87 <
-1 3 3 0 1 114.57 100.85 9.22 o
-1 3 3 0 2 0.64 2.69 2.15 <
-1 3 3 1 -1 232.86 234.82 20.66 o
-1 3 3 1 0 478.05 534.93 46.75 o
-1 3 3 1 1 18.02 21.05 2.90 o
-1 3 3 2 0 169.22 205.07 12.96 o
0 3 3 -2 0 0.04 -0.35 1.81 <
0 3 3 -1 -1 8.08 8.13 1.43 o
0 3 3 -1 0 7.91 7.72 1.41 o
0 3 3 -1 1 0.01 2.18 1.30 <
0 3 3 0 -2 0.64 1.12 1.31 <
0 3 3 0 -1 15.02 7.78 1.43 o
0 3 3 0 0 55.30 53.83 3.84 o
0 3 3 0 1 30.42 31.35 2.49 o
0 3 3 0 2 1.26 0.16 1.41 <
0 3 3 1 -1 0.74 1.59 1.34 <
0 3 3 1 0 41.61 32.17 2.60 o
0 3 3 1 1 47.95 49.90 3.53 o
0 3 3 2 0 0.73 0.59 1.49 <
1 3 3 -2 0 3.66 7.18 1.46 o
1 3 3 -1 -1 3.52 4.36 1.68 <
1 3 3 -1 0 110.56 125.43 8.02 o
1 3 3 -1 1 227.87 249.92 15.29 o
1 3 3 0 -2 267.59 273.96 19.76 o
1 3 3 0 -1 657.09 592.05 41.78 o
1 3 3 0 0 1.84 2.60 1.43 <
1 3 3 0 1 505.21 552.82 33.46 o
1 3 3 0 2 180.21 206.25 12.81 o
1 3 3 1 -1 170.28 190.82 13.63 o
1 3 3 1 0 112.88 106.90 6.92 o
1 3 3 1 1 28.08 23.97 2.22 o
1 3 3 2 0 1.93 1.52 1.53 <
2 3 3 -2 0 0.87 -0.65 1.73 <
2 3 3 -1 -1 10.10 9.95 2.64 o
2 3 3 -1 0 5.74 7.01 1.92 o
2 3 3 -1 1 5.16 4.21 1.90 <
2 3 3 0 -2 34.95 23.55 3.50 o
2 3 3 0 -1 53.46 46.70 3.91 o
2 3 3 0 0 102.23 105.50 7.99 o
2 3 3 0 1 553.81 556.24 39.49 o
2 3 3 0 2 55.71 60.91 5.08 o
2 3 3 1 -1 0.82 2.51 1.91 <
2 3 3 1 0 0.45 0.43 1.92 <
2 3 3 1 1 17.26 20.09 3.40 o
2 3 3 2 0 1.85 -2.27 3.75 <
3 3 3 -2 0 1.55 0.77 2.38 <
3 3 3 -1 -1 0.12 -1.67 2.53 <
3 3 3 -1 0 0.15 4.34 2.51 <
3 3 3 -1 1 2.76 1.76 3.84 <
3 3 3 0 -2 856.89 915.34 79.16 o
3 3 3 0 -1 302.89 297.78 26.24 o
3 3 3 0 0 2.72 5.48 2.69 <
3 3 3 0 1 474.00 492.99 61.13 o
3 3 3 0 2 268.81 286.52 25.75 o
3 3 3 1 -1 3.83 5.50 2.26 <
3 3 3 1 0 0.31 2.15 2.22 <
3 3 3 1 1 0.09 2.83 2.25 <
3 3 3 2 0 0.92 -0.69 1.96 <
4 3 3 -2 0 0.68 3.12 2.34 <
4 3 3 -1 -1 5.63 5.62 2.50 <
4 3 3 -1 0 0.46 -4.74 2.54 <
4 3 3 -1 1 1.30 -1.96 2.54 <
4 3 3 0 -2 99.12 86.65 6.95 o
4 3 3 0 -1 120.76 120.31 9.19 o
4 3 3 0 0 10.75 28.89 4.07 o
4 3 3 0 1 53.84 62.58 5.29 o
4 3 3 0 2 26.31 22.55 3.26 o
4 3 3 1 -1 1.48 2.79 2.68 <
4 3 3 1 0 0.69 -0.28 3.51 <
4 3 3 1 1 2.04 -2.54 4.42 <
4 3 3 2 0 0.57 1.79 4.31 <
5 3 3 -2 0 1.05 -1.04 4.47 <
5 3 3 -1 -1 2.48 5.97 4.70 <
5 3 3 -1 0 0.64 0.52 4.73 <
5 3 3 -1 1 10.21 5.81 4.47 <
5 3 3 0 -2 81.58 77.97 11.07 o
5 3 3 0 -1 39.23 52.44 8.25 o
5 3 3 0 0 2.65 9.17 3.24 <
5 3 3 0 1 1.63 1.33 2.67 <
5 3 3 0 2 52.13 56.59 5.09 o
5 3 3 1 -1 4.74 11.38 2.74 o
5 3 3 1 0 1.74 6.87 2.60 <
5 3 3 1 1 1.74 -1.09 2.59 <
5 3 3 2 0 0.62 -0.62 2.29 <
6 3 3 -2 0 0.15 -0.03 1.95 <
6 3 3 -1 -1 0.01 -1.16 1.98 <
6 3 3 -1 0 0.02 1.30 2.22 <
6 3 3 -1 1 0.31 1.38 2.52 <
6 3 3 0 -2 1.38 1.14 2.00 <
6 3 3 0 -1 0.01 1.64 2.27 <
6 3 3 0 0 0.10 -0.05 2.22 <
6 3 3 0 1 0.44 -1.38 2.28 <
6 3 3 0 2 1.99 0.90 2.30 <
6 3 3 1 -1 0.13 -0.05 2.20 <
6 3 3 1 0 0.01 1.97 2.25 <
6 3 3 1 1 0.07 -1.35 2.30 <
6 3 3 2 0 0.02 2.66 2.31 <
7 3 3 -2 0 4.82 8.11 2.49 o
7 3 3 -1 -1 0.00 0.53 2.06 <
7 3 3 -1 0 11.30 7.86 3.34 <
7 3 3 -1 1 1.92 4.49 2.35 <
7 3 3 0 -2 6.60 8.52 2.23 o
7 3 3 0 -1 0.20 3.77 2.06 <
7 3 3 0 0 0.34 -0.51 2.96 <
7 3 3 0 1 1.23 12.92 3.26 o
7 3 3 0 2 28.07 17.83 4.06 o
-7 4 3 0 -2 0.11 -0.32 2.66 <
-6 4 3 -2 0 30.10 35.29 4.87 o
-6 4 3 -1 -1 0.31 1.04 2.60 <
-6 4 3 -1 0 0.04 8.47 2.86 <
-6 4 3 -1 1 1.03 4.14 3.31 <
-6 4 3 0 -2 0.99 3.26 2.96 <
-6 4 3 0 -1 3.69 4.96 3.15 <
-6 4 3 0 0 0.30 7.63 3.29 <
-6 4 3 0 1 3.39 8.19 3.34 <
-6 4 3 0 2 0.16 7.23 3.52 <
-6 4 3 1 -1 0.41 9.29 4.62 <
-6 4 3 1 0 0.02 10.68 3.56 o
-6 4 3 1 1 0.59 2.69 3.35 <
-6 4 3 2 0 56.51 63.64 5.07 o
-5 4 3 -2 0 0.09 4.99 2.24 <
-5 4 3 -1 -1 0.11 -1.67 2.66 <
-5 4 3 -1 0 4.73 7.62 2.29 o
-5 4 3 -1 1 0.09 -0.44 2.26 <
-5 4 3 0 -2 0.35 4.06 2.36 <
-5 4 3 0 -1 0.82 8.91 2.70 o
-5 4 3 0 0 2.70 4.31 2.28 <
-5 4 3 0 1 0.05 6.11 2.38 <
-5 4 3 0 2 1.30 3.04 2.41 <
-5 4 3 1 -1 0.19 2.72 2.29 <
-5 4 3 1 0 0.40 1.48 2.34 <
-5 4 3 1 1 0.17 1.66 3.18 <
-5 4 3 2 0 11.04 6.20 3.63 <
-4 4 3 -2 0 552.33 554.54 39.78 o
-4 4 3 -1 -1 0.02 -1.48 3.62 <
-4 4 3 -1 0 79.14 77.95 8.27 o
-4 4 3 -1 1 1.33 -3.10 3.97 <
-4 4 3 0 -2 0.00 -0.10 3.46 <
-4 4 3 0 -1 0.97 2.82 3.67 <
-4 4 3 0 0 0.82 -2.01 4.15 <
-4 4 3 0 1 0.04 -2.60 5.84 <
-4 4 3 0 2 0.09 1.17 3.74 <
-4 4 3 1 -1 1.33 4.05 2.55 <
-4 4 3 1 0 42.55 42.23 4.00 o
-4 4 3 1 1 0.25 -2.79 2.65 <
-4 4 3 2 0 126.94 162.17 15.18 o
-3 4 3 -2 0 92.69 82.96 5.81 o
-3 4 3 -1 -1 9.27 5.96 2.18 <
-3 4 3 -1 0 251.12 241.56 15.24 o
-3 4 3 -1 1 0.88 4.19 2.35 <
-3 4 3 0 -2 0.24 2.70 2.04 <
-3 4 3 0 -1 2.86 2.57 2.18 <
-3 4 3 0 0 18.51 25.68 3.04 o
-3 4 3 0 1 4.33 4.96 2.41 <
-3 4 3 0 2 0.28 4.42 2.55 <
-3 4 3 1 -1 3.16 3.01 2.32 <
-3 4 3 1 0 54.12 59.05 4.56 o
-3 4 3 1 1 6.43 7.84 2.60 o
-3 4 3 2 0 7.98 5.18 2.92 <
-2 4 3 -2 0 263.30 254.24 15.98 o
-2 4 3 -1 -1 2.11 0.21 1.76 <
-2 4 3 -1 0 318.91 302.84 18.96 o
-2 4 3 -1 1 51.81 40.30 3.44 o
-2 4 3 0 -2 0.01 0.16 1.65 <
-2 4 3 0 -1 0.41 1.36 1.84 <
-2 4 3 0 0 8.39 5.98 2.08 <
-2 4 3 0 1 6.05 4.82 2.15 <
-2 4 3 0 2 0.01 -2.43 2.30 <
-2 4 3 1 -1 49.76 44.06 3.56 o
-2 4 3 1 0 45.20 38.96 3.41 o
-2 4 3 1 1 13.89 9.70 2.47 o
-2 4 3 2 0 111.49 114.93 7.65 o
-1 4 3 -2 0 24.24 20.69 2.19 o
-1 4 3 -1 -1 23.81 16.36 1.99 o
-1 4 3 -1 0 4.55 1.33 1.67 <
-1 4 3 -1 1 34.36 26.54 2.60 o
-1 4 3 0 -2 1.11 -1.07 2.31 <
-1 4 3 0 -1 14.80 18.40 2.97 o
-1 4 3 0 0 39.87 51.81 5.47 o
-1 4 3 0 1 0.24 2.43 2.53 <
-1 4 3 0 2 0.88 -2.24 2.84 <
-1 4 3 1 -1 35.32 35.81 4.20 o
-1 4 3 1 0 267.79 248.96 22.22 o
-1 4 3 1 1 68.29 48.53 5.44 o
-1 4 3 2 0 58.61 46.62 5.21 o
0 4 3 -2 0 167.68 164.61 14.71 o
0 4 3 -1 -1 0.09 -0.36 2.30 <
0 4 3 -1 0 453.48 402.18 25.16 o
0 4 3 -1 1 835.69 811.56 49.78 o
0 4 3 0 -2 180.82 153.44 9.80 o
0 4 3 0 -1 462.29 411.84 25.47 o
0 4 3 0 0 0.12 2.58 1.80 <
0 4 3 0 1 355.72 338.04 21.12 o
0 4 3 0 2 49.88 51.76 3.94 o
0 4 3 1 -1 824.20 786.77 48.54 o
0 4 3 1 0 337.73 335.72 20.96 o
0 4 3 1 1 0.33 -0.73 2.01 <
0 4 3 2 0 53.68 53.31 4.10 o
1 4 3 -2 0 0.95 2.81 1.65 <
1 4 3 -1 -1 19.25 21.92 2.75 o
1 4 3 -1 0 15.56 13.46 2.03 o
1 4 3 -1 1 27.54 32.62 2.90 o
1 4 3 0 -2 20.37 17.99 2.66 o
1 4 3 0 -1 7.48 5.38 2.31 <
1 4 3 0 0 45.09 50.74 3.83 o
1 4 3 0 1 271.04 245.85 15.57 o
1 4 3 0 2 64.06 53.82 4.13 o
1 4 3 1 -1 22.14 22.60 2.93 o
1 4 3 1 0 2.86 1.15 1.95 <
1 4 3 1 1 67.23 59.91 4.54 o
1 4 3 2 0 0.69 2.59 2.05 <
2 4 3 -2 0 0.04 1.93 2.24 <
2 4 3 -1 -1 1.78 3.12 2.35 <
2 4 3 -1 0 0.59 -1.88 2.41 <
2 4 3 -1 1 49.61 43.24 4.22 o
2 4 3 0 -2 271.99 276.51 19.73 o
2 4 3 0 -1 308.59 310.86 22.29 o
2 4 3 0 0 13.09 4.77 2.65 <
2 4 3 0 1 44.79 47.11 4.64 o
2 4 3 0 2 110.74 108.64 8.48 o
2 4 3 1 -1 34.06 44.63 4.33 o
2 4 3 1 0 1.86 1.97 2.73 <
2 4 3 1 1 17.08 11.25 2.93 o
2 4 3 2 0 0.83 0.33 5.46 <
3 4 3 -2 0 0.84 8.03 3.49 <
3 4 3 -1 -1 5.37 3.16 3.33 <
3 4 3 -1 0 1.22 1.57 5.00 <
3 4 3 -1 1 2.75 6.00 5.22 <
3 4 3 0 -2 89.00 78.03 8.08 o
3 4 3 0 -1 234.10 232.24 20.93 o
3 4 3 0 0 9.35 22.20 6.48 o
3 4 3 0 1 44.79 38.17 7.74 o
3 4 3 0 2 12.53 12.96 5.74 <
3 4 3 1 -1 1.45 4.10 2.27 <
3 4 3 1 0 0.15 1.79 2.80 <
3 4 3 1 1 8.69 10.03 3.03 o
3 4 3 2 0 0.93 5.38 2.94 <
4 4 3 -2 0 0.84 -0.87 3.42 <
4 4 3 -1 -1 0.42 2.69 3.00 <
4 4 3 -1 0 0.41 1.33 2.96 <
4 4 3 -1 1 0.23 1.54 2.99 <
4 4 3 0 -2 485.88 463.20 32.87 o
4 4 3 0 -1 60.89 66.54 5.93 o
4 4 3 0 0 0.07 -4.07 3.18 <
4 4 3 0 1 40.14 47.41 4.87 o
4 4 3 0 2 116.23 129.84 8.72 o
4 4 3 1 -1 0.93 5.89 3.04 <
4 4 3 1 0 0.29 6.63 4.24 <
4 4 3 1 1 0.00 -2.81 3.13 <
4 4 3 2 0 0.29 -0.26 2.89 <
5 4 3 -2 0 0.48 0.93 4.57 <
5 4 3 -1 -1 0.01 7.75 4.48 <
5 4 3 -1 0 0.10 9.02 4.52 <
5 4 3 -1 1 0.12 5.95 4.38 <
5 4 3 0 -2 0.06 2.82 4.13 <
5 4 3 0 -1 3.28 6.19 4.15 <
5 4 3 0 0 1.49 3.23 2.83 <
5 4 3 0 1 0.02 -1.08 2.58 <
5 4 3 0 2 7.44 -0.35 3.01 <
5 4 3 1 -1 0.29 1.05 2.55 <
5 4 3 1 0 0.07 3.87 2.51 <
5 4 3 1 1 0.04 4.94 2.62 <
5 4 3 2 0 0.09 5.04 2.49 <
6 4 3 -2 0 1.21 1.28 5.35 <
6 4 3 -1 -1 0.04 -0.49 2.63 <
6 4 3 -1 0 4.23 5.39 2.73 <
6 4 3 -1 1 0.23 0.44 3.46 <
6 4 3 0 -2 21.03 25.91 3.46 o
6 4 3 0 -1 0.28 0.14 2.74 <
6 4 3 0 0 0.15 -1.34 2.68 <
6 4 3 0 1 0.42 1.15 2.78 <
6 4 3 0 2 49.13 30.29 4.58 o
6 4 3 1 -1 0.20 1.24 2.73 <
6 4 3 1 0 2.07 8.66 2.70 o
6 4 3 1 1 0.15 1.53 2.55 <
6 4 3 2 0 0.59 6.37 2.59 <
7 4 3 -2 0 0.17 -0.31 2.58 <
-6 5 3 -1 -1 1.89 2.57 2.36 <
-6 5 3 0 -2 0.01 3.09 3.23 <
-6 5 3 0 -1 0.03 0.82 3.25 <
-6 5 3 1 -1 0.35 3.78 3.42 <
-5 5 3 -2 0 147.24 150.38 14.00 o
-5 5 3 -1 -1 0.11 0.70 3.21 <
-5 5 3 -1 0 0.71 9.67 3.13 o
-5 5 3 -1 1 0.31 1.01 2.53 <
-5 5 3 0 -2 0.46 4.22 2.34 <
-5 5 3 0 -1 0.00 -2.96 2.51 <
-5 5 3 0 0 10.04 7.12 2.65 <
-5 5 3 0 1 0.01 2.93 2.61 <
-5 5 3 0 2 0.00 11.47 2.77 o
-5 5 3 1 -1 0.12 5.77 2.51 <
-5 5 3 1 0 1.11 10.77 2.84 o
-5 5 3 1 1 1.16 -1.14 2.98 <
-5 5 3 2 0 83.46 91.42 6.64 o
-4 5 3 -2 0 1.12 3.06 2.24 <
-4 5 3 -1 -1 0.46 3.01 3.38 <
-4 5 3 -1 0 0.32 0.75 3.35 <
-4 5 3 -1 1 0.08 -0.80 5.03 <
-4 5 3 0 -2 0.35 -1.84 3.65 <
-4 5 3 0 -1 0.04 3.40 3.42 <
-4 5 3 0 0 3.70 6.33 3.59 <
-4 5 3 0 1 0.39 8.08 3.58 <
-4 5 3 0 2 1.16 4.30 3.81 <
-4 5 3 1 -1 0.00 0.87 3.42 <
-4 5 3 1 0 0.32 5.69 5.39 <
-4 5 3 1 1 0.29 5.30 2.78 <
-4 5 3 2 0 5.07 4.64 2.41 <
-3 5 3 -2 0 225.53 204.78 13.10 o
-3 5 3 -1 -1 3.72 4.30 2.58 <
-3 5 3 -1 0 115.29 109.51 10.69 o
-3 5 3 -1 1 4.56 3.33 2.61 <
-3 5 3 0 -2 0.33 3.03 2.50 <
-3 5 3 0 -1 0.17 4.95 3.20 <
-3 5 3 0 0 4.36 1.33 3.17 <
-3 5 3 0 1 5.68 2.08 2.65 <
-3 5 3 0 2 0.15 2.39 2.42 <
-3 5 3 1 -1 17.92 12.74 2.81 o
-3 5 3 1 0 0.40 0.73 2.68 <
-3 5 3 1 1 3.71 -0.40 2.58 <
-3 5 3 2 0 49.48 49.18 4.27 o
-2 5 3 -2 0 42.86 39.73 3.58 o
-2 5 3 -1 -1 22.23 16.02 2.58 o
-2 5 3 -1 0 116.04 106.23 7.30 o
-2 5 3 -1 1 4.56 10.89 2.71 o
-2 5 3 0 -2 0.05 2.93 2.33 <
-2 5 3 0 -1 0.48 2.31 2.39 <
-2 5 3 0 0 1.92 8.64 2.59 o
-2 5 3 0 1 2.40 9.90 2.75 o
-2 5 3 0 2 0.17 0.81 2.72 <
-2 5 3 1 -1 12.79 10.72 2.63 o
-2 5 3 1 0 27.39 26.77 4.51 o
-2 5 3 1 1 41.14 38.73 3.84 o
-2 5 3 2 0 0.44 3.12 2.76 <
-1 5 3 -2 0 188.07 165.75 10.84 o
-1 5 3 -1 -1 15.56 12.26 2.92 o
-1 5 3 -1 0 211.59 173.26 11.36 o
-1 5 3 -1 1 267.18 222.92 14.35 o
-1 5 3 0 -2 8.64 9.06 2.44 o
-1 5 3 0 -1 5.44 8.87 2.99 <
-1 5 3 0 0 2.60 -1.21 3.35 <
-1 5 3 0 1 18.23 10.09 3.65 <
-1 5 3 0 2 0.79 -2.28 3.80 <
-1 5 3 1 -1 286.57 246.92 21.89 o
-1 5 3 1 0 98.78 100.90 9.59 o
-1 5 3 1 1 0.02 -0.06 3.55 <
-1 5 3 2 0 53.93 43.61 5.39 o
0 5 3 -2 0 0.82 4.03 3.28 <
0 5 3 -1 -1 30.30 15.68 3.61 o
0 5 3 -1 0 10.21 14.12 3.74 o
0 5 3 -1 1 0.98 -2.14 2.73 <
0 5 3 0 -2 0.47 2.57 2.26 <
0 5 3 0 -1 9.94 10.19 2.42 o
0 5 3 0 0 12.28 12.10 2.62 o
0 5 3 0 1 20.08 23.23 3.00 o
0 5 3 0 2 1.42 1.74 2.55 <
0 5 3 1 -1 0.06 -0.63 2.42 <
0 5 3 1 0 20.72 24.82 3.12 o
0 5 3 1 1 63.08 51.14 4.34 o
0 5 3 2 0 1.44 4.25 2.62 <
1 5 3 -2 0 7.12 11.05 3.00 o
1 5 3 -1 -1 14.27 10.75 3.07 o
1 5 3 -1 0 5.90 8.81 3.16 <
1 5 3 -1 1 296.50 246.20 15.69 o
1 5 3 0 -2 184.67 163.50 12.19 o
1 5 3 0 -1 197.45 185.51 13.40 o
1 5 3 0 0 3.14 4.00 3.00 <
1 5 3 0 1 95.40 84.12 6.09 o
1 5 3 0 2 46.56 43.97 4.01 o
1 5 3 1 -1 231.15 225.34 16.72 o
1 5 3 1 0 8.81 6.36 3.20 <
1 5 3 1 1 0.24 5.48 2.69 <
1 5 3 2 0 0.00 1.65 3.33 <
2 5 3 -2 0 0.16 -0.07 3.18 <
2 5 3 -1 -1 18.63 13.37 3.32 o
2 5 3 -1 0 1.08 2.73 3.10 <
2 5 3 -1 1 14.22 10.88 3.32 o
2 5 3 0 -2 45.80 46.36 4.79 o
2 5 3 0 -1 119.57 109.15 8.42 o
2 5 3 0 0 0.54 6.75 3.35 <
2 5 3 0 1 20.81 28.06 4.03 o
2 5 3 0 2 0.10 2.27 3.41 <
2 5 3 1 -1 6.84 5.19 3.36 <
2 5 3 1 0 0.18 4.06 3.41 <
2 5 3 1 1 43.20 39.19 4.61 o
2 5 3 2 0 0.08 -1.19 6.47 <
3 5 3 -2 0 1.52 3.83 3.11 <
3 5 3 -1 -1 6.98 0.77 6.01 <
3 5 3 -1 0 2.94 -6.98 6.59 <
3 5 3 -1 1 11.34 11.80 6.59 <
3 5 3 0 -2 193.49 182.01 16.69 o
3 5 3 0 -1 90.42 98.14 14.31 o
3 5 3 0 0 2.53 11.54 6.47 <
3 5 3 0 1 0.62 1.61 5.95 <
3 5 3 0 2 43.54 46.97 8.87 o
3 5 3 1 -1 3.99 7.42 3.09 <
3 5 3 1 0 4.86 14.17 3.68 o
3 5 3 1 1 2.13 0.52 3.04 <
3 5 3 2 0 1.44 -0.03 2.76 <
4 5 3 -2 0 0.32 8.22 3.13 <
4 5 3 -1 -1 0.10 -3.40 5.91 <
4 5 3 -1 0 0.99 4.64 3.20 <
4 5 3 -1 1 0.36 2.71 2.35 <
4 5 3 0 -2 1.05 3.81 2.96 <
4 5 3 0 -1 0.44 2.67 2.85 <
4 5 3 0 0 1.58 9.11 2.40 o
4 5 3 0 1 0.28 0.18 2.25 <
4 5 3 0 2 3.96 6.69 2.43 <
4 5 3 1 -1 0.05 -0.78 2.26 <
4 5 3 1 0 0.00 1.78 2.95 <
4 5 3 1 1 0.02 2.01 2.93 <
4 5 3 2 0 0.11 -1.74 2.94 <
5 5 3 -2 0 0.31 0.38 4.75 <
5 5 3 -1 -1 0.11 -3.77 4.72 <
5 5 3 -1 0 0.00 5.39 4.91 <
5 5 3 -1 1 0.10 2.71 4.85 <
5 5 3 0 -2 126.00 119.21 16.27 o
5 5 3 0 -1 1.62 9.62 3.56 <
5 5 3 0 0 11.01 10.40 3.15 o
5 5 3 0 1 1.65 14.09 2.74 o
5 5 3 0 2 75.68 89.00 6.48 o
5 5 3 1 -1 0.02 -0.56 3.10 <
5 5 3 1 0 0.01 2.59 3.23 <
5 5 3 1 1 0.12 -0.86 3.29 <
5 5 3 2 0 0.14 2.46 2.39 <
6 5 3 -2 0 0.03 1.82 2.98 <
6 5 3 -1 -1 0.05 1.57 2.94 <
6 5 3 -1 0 0.06 4.72 2.91 <
6 5 3 -1 1 0.05 1.90 2.90 <
-5 6 3 -2 0 8.13 10.88 3.86 <
-5 6 3 -1 -1 1.63 2.15 3.42 <
-5 6 3 -1 0 2.47 3.73 3.89 <
-5 6 3 0 -2 0.01 -2.16 2.62 <
-5 6 3 0 -1 0.17 -1.02 2.69 <
-5 6 3 1 -1 0.27 2.34 2.74 <
-4 6 3 -2 0 58.18 71.45 5.57 o
-4 6 3 -1 -1 0.21 1.66 2.74 <
-4 6 3 -1 0 0.99 4.61 2.68 <
-4 6 3 -1 1 0.53 4.70 2.77 <
-4 6 3 0 -2 1.51 0.36 3.49 <
-4 6 3 0 -1 4.96 8.30 4.00 <
-4 6 3 0 0 0.20 0.66 3.99 <
-4 6 3 0 1 3.37 6.75 4.10 <
-4 6 3 0 2 0.19 1.94 4.13 <
-4 6 3 1 -1 1.00 1.87 3.96 <
-4 6 3 1 0 0.03 -0.07 4.18 <
-4 6 3 1 1 0.85 -0.57 4.11 <
-4 6 3 2 0 37.65 42.27 4.80 o
-3 6 3 -2 0 1.05 0.28 3.36 <
-3 6 3 -1 -1 0.22 7.69 2.70 <
-3 6 3 -1 0 1.01 2.87 2.39 <
-3 6 3 -1 1 0.15 0.40 2.50 <
-3 6 3 0 -2 0.36 2.44 3.37 <
-3 6 3 0 -1 0.14 1.99 2.33 <
-3 6 3 0 0 0.07 0.86 2.37 <
-3 6 3 0 1 0.08 1.38 2.52 <
-3 6 3 0 2 0.49 4.22 2.69 <
-3 6 3 1 -1 0.39 1.18 2.40 <
-3 6 3 1 0 0.16 -5.33 2.55 <
-3 6 3 1 1 0.07 6.02 2.64 <
-3 6 3 2 0 0.85 -0.56 2.56 <
-2 6 3 -2 0 153.55 147.36 9.85 o
-2 6 3 -1 -1 17.91 10.30 2.79 o
-2 6 3 -1 0 73.54 63.78 6.68 o
-2 6 3 -1 1 37.62 37.02 3.60 o
-2 6 3 0 -2 3.24 4.45 2.69 <
-2 6 3 0 -1 3.84 5.46 2.60 <
-2 6 3 0 0 0.17 1.36 2.46 <
-2 6 3 0 1 7.51 4.04 2.60 <
-2 6 3 0 2 2.26 3.23 2.56 <
-2 6 3 1 -1 80.44 60.22 4.81 o
-2 6 3 1 0 10.92 13.06 2.59 o
-2 6 3 1 1 0.12 5.19 2.50 <
-2 6 3 2 0 24.04 20.83 2.96 o
-1 6 3 -2 0 14.50 19.63 3.11 o
-1 6 3 -1 -1 17.83 6.47 2.86 <
-1 6 3 -1 0 24.86 21.78 3.17 o
-1 6 3 -1 1 22.91 11.54 3.92 <
-1 6 3 0 -2 0.09 -0.47 2.80 <
-1 6 3 0 -1 0.21 -0.85 2.66 <
-1 6 3 0 0 0.28 3.59 2.63 <
-1 6 3 0 1 1.49 7.61 3.09 <
-1 6 3 0 2 0.05 -3.13 3.53 <
-1 6 3 1 -1 40.74 34.37 5.10 o
-1 6 3 1 0 0.80 2.26 3.44 <
-1 6 3 1 1 33.27 26.46 4.32 o
-1 6 3 2 0 0.33 0.43 3.43 <
0 6 3 -2 0 7.04 7.72 4.12 <
0 6 3 -1 -1 0.21 9.89 4.07 <
0 6 3 -1 0 1.72 5.34 4.14 <
0 6 3 -1 1 90.73 73.82 8.00 o
0 6 3 0 -2 6.60 7.57 2.90 <
0 6 3 0 -1 1.17 6.33 2.83 <
0 6 3 0 0 0.11 3.30 2.80 <
0 6 3 0 1 6.30 0.20 3.70 <
0 6 3 0 2 0.89 4.11 2.58 <
0 6 3 1 -1 74.76 68.61 5.45 o
0 6 3 1 0 3.85 -2.01 3.52 <
0 6 3 1 1 0.11 -2.32 2.62 <
0 6 3 2 0 0.01 3.12 2.57 <
1 6 3 -2 0 0.06 -4.74 3.63 <
1 6 3 -1 -1 19.69 12.09 3.71 o
1 6 3 -1 0 0.61 3.16 3.45 <
1 6 3 -1 1 47.79 30.42 4.12 o
1 6 3 0 -2 17.52 21.18 3.97 o
1 6 3 0 -1 26.26 31.14 4.15 o
1 6 3 0 0 0.07 4.38 3.22 <
1 6 3 0 1 0.10 7.67 6.04 <
1 6 3 0 2 1.08 4.91 2.47 <
1 6 3 1 -1 22.45 17.07 3.96 o
1 6 3 1 0 0.15 3.42 6.28 <
1 6 3 1 1 33.08 26.66 3.94 o
1 6 3 2 0 0.03 7.03 3.11 <
2 6 3 -2 0 4.88 2.43 3.92 <
2 6 3 -1 -1 20.74 14.59 3.65 o
2 6 3 -1 0 7.73 12.74 3.39 o
2 6 3 -1 1 68.67 50.61 5.15 o
2 6 3 0 -2 133.89 133.09 10.25 o
2 6 3 0 -1 57.91 56.99 5.35 o
2 6 3 0 0 0.45 0.51 6.37 <
2 6 3 0 1 8.15 13.19 3.28 o
2 6 3 0 2 14.84 24.98 3.83 o
2 6 3 1 -1 35.68 51.18 9.86 o
2 6 3 1 0 7.28 15.99 3.45 o
2 6 3 1 1 0.02 -0.21 3.13 <
2 6 3 2 0 2.90 1.41 5.69 <
3 6 3 -2 0 0.00 -2.88 2.95 <
3 6 3 -1 1 1.58 2.81 5.87 <
3 6 3 0 -1 0.20 0.47 5.77 <
3 6 3 0 0 0.04 1.90 5.66 <
3 6 3 0 1 0.58 -4.29 6.11 <
3 6 3 0 2 0.19 -0.36 3.74 <
3 6 3 1 -1 0.21 -0.87 2.99 <
3 6 3 1 0 0.09 2.41 3.12 <
3 6 3 1 1 0.47 3.61 3.15 <
3 6 3 2 0 0.00 -0.82 3.22 <
4 6 3 -2 0 1.00 7.05 2.57 <
4 6 3 -1 -1 0.15 5.07 2.58 <
4 6 3 -1 0 4.52 10.36 2.90 o
4 6 3 -1 1 0.91 2.11 2.74 <
4 6 3 0 -2 48.10 44.18 4.22 o
4 6 3 0 -1 0.28 5.10 2.65 <
4 6 3 0 0 0.47 4.12 2.70 <
4 6 3 0 1 0.03 5.05 2.75 <
4 6 3 0 2 36.79 42.33 4.94 o
4 6 3 1 -1 0.04 5.81 3.18 <
4 6 3 1 0 2.26 6.23 3.61 <
4 6 3 1 1 0.04 4.27 3.51 <
4 6 3 2 0 1.07 0.19 3.54 <
5 6 3 -2 0 0.05 7.77 3.56 <
5 6 3 -1 -1 0.01 4.13 5.35 <
5 6 3 -1 0 0.08 2.94 3.40 <
5 6 3 -1 1 0.04 1.26 3.40 <
5 6 3 0 -2 7.69 2.78 3.62 <
-4 7 3 0 -2 0.16 5.46 2.75 <
-3 7 3 -2 0 41.72 49.31 6.35 o
-3 7 3 -1 -1 0.00 5.00 3.15 <
-3 7 3 -1 0 1.84 7.59 3.33 <
-3 7 3 -1 1 1.16 8.38 2.96 <
-3 7 3 0 -2 8.08 5.78 2.79 <
-3 7 3 0 -1 18.04 12.55 3.02 o
-3 7 3 0 0 0.95 -1.01 2.88 <
-3 7 3 1 -1 4.66 9.51 3.05 o
-3 7 3 1 0 0.45 4.63 2.90 <
-2 7 3 -2 0 0.06 2.09 2.67 <
-2 7 3 -1 -1 0.12 -0.46 2.69 <
-2 7 3 -1 0 0.39 4.04 2.74 <
-2 7 3 -1 1 1.66 0.97 2.82 <
-2 7 3 0 -2 0.06 2.29 2.69 <
-2 7 3 0 -1 0.02 5.27 2.73 <
-2 7 3 0 0 0.04 2.92 2.79 <
-2 7 3 0 1 1.05 -0.22 2.93 <
-2 7 3 0 2 0.70 2.86 3.09 <
-2 7 3 1 -1 4.01 3.54 2.83 <
-2 7 3 1 0 0.63 2.60 2.81 <
-2 7 3 1 1 0.01 4.56 2.96 <
-2 7 3 2 0 1.64 10.38 2.97 o
-1 7 3 -2 0 5.02 8.34 2.77 o
-1 7 3 -1 -1 7.12 5.78 2.71 <
-1 7 3 -1 0 1.27 0.15 2.74 <
-1 7 3 -1 1 12.05 6.42 2.90 <
-1 7 3 0 -2 7.32 10.42 2.79 o
-1 7 3 0 -1 2.40 3.31 3.04 <
-1 7 3 0 0 0.01 1.34 2.79 <
-1 7 3 0 1 3.59 7.53 2.91 <
-1 7 3 0 2 3.32 4.63 2.95 <
-1 7 3 1 -1 22.22 21.15 4.62 o
-1 7 3 1 0 0.18 5.22 4.00 <
-1 7 3 1 1 0.42 -5.81 4.12 <
-1 7 3 2 0 0.28 8.31 4.06 <
0 7 3 -2 0 0.01 1.15 3.77 <
0 7 3 -1 -1 3.45 2.69 3.86 <
0 7 3 -1 0 0.68 11.65 4.13 <
0 7 3 -1 1 0.49 0.95 3.85 <
0 7 3 0 -2 0.08 -0.52 3.66 <
0 7 3 0 -1 0.01 6.85 3.05 <
0 7 3 0 0 0.00 -1.08 2.87 <
0 7 3 0 1 1.22 6.86 2.88 <
0 7 3 0 2 0.02 -1.81 2.88 <
0 7 3 1 -1 0.31 6.19 2.86 <
0 7 3 1 0 0.08 2.04 2.92 <
0 7 3 1 1 19.08 14.35 3.52 o
0 7 3 2 0 0.26 -1.73 2.88 <
1 7 3 -2 0 5.57 5.50 3.44 <
1 7 3 -1 -1 4.68 8.67 3.48 <
1 7 3 -1 0 2.68 0.81 3.44 <
1 7 3 -1 1 18.52 20.60 3.94 o
1 7 3 0 -2 5.62 2.67 3.48 <
1 7 3 0 -1 1.40 2.13 3.36 <
1 7 3 0 0 0.03 2.41 3.40 <
1 7 3 0 1 0.04 -1.65 3.45 <
1 7 3 0 2 0.13 6.35 3.72 <
1 7 3 1 -1 9.58 16.06 3.76 o
1 7 3 1 0 2.35 5.03 3.60 <
1 7 3 1 1 0.33 7.66 3.59 <
1 7 3 2 0 3.46 9.22 3.63 <
2 7 3 -2 0 0.01 3.45 3.87 <
2 7 3 -1 -1 0.04 0.11 3.36 <
2 7 3 -1 0 0.32 0.88 3.43 <
2 7 3 -1 1 5.44 -2.78 3.64 <
2 7 3 0 -2 0.07 5.59 3.65 <
2 7 3 0 -1 0.01 5.92 3.48 <
2 7 3 0 0 0.02 1.30 3.57 <
2 7 3 0 1 1.19 1.83 3.41 <
2 7 3 0 2 1.54 1.91 3.58 <
2 7 3 1 -1 1.00 0.81 3.61 <
2 7 3 1 0 0.89 -1.38 3.57 <
2 7 3 1 1 0.01 3.30 3.51 <
2 7 3 2 0 0.31 -2.72 6.74 <
3 7 3 -2 0 6.94 9.29 4.90 <
3 7 3 -1 -1 0.59 2.17 6.40 <
3 7 3 -1 0 18.89 5.46 7.23 <
3 7 3 -1 1 4.67 4.95 6.65 <
3 7 3 0 -2 33.73 13.78 7.49 <
3 7 3 0 -1 0.69 0.55 6.79 <
3 7 3 0 0 0.75 -4.98 6.46 <
3 7 3 0 1 0.45 10.62 6.96 <
3 7 3 1 -1 0.54 7.96 3.56 <
4 7 3 -2 0 0.34 2.36 98.17 <
-1 8 3 0 -2 0.97 5.10 3.28 <
0 8 3 -2 0 8.25 7.29 4.46 <
0 8 3 -1 -1 0.03 1.21 4.41 <
0 8 3 0 -2 7.72 11.10 4.52 <
1 8 3 -2 0 1.29 2.73 3.64 <
-3 -7 4 0 -2 0.20 1.15 3.20 <
-3 -7 4 0 -1 0.58 3.49 3.25 <
-3 -7 4 0 0 14.84 20.72 3.55 o
-3 -7 4 0 1 0.28 8.05 4.03 <
-3 -7 4 0 2 1.21 3.60 4.06 <
-3 -7 4 1 -1 0.10 0.49 3.08 <
-3 -7 4 1 0 13.31 12.65 3.39 o
-3 -7 4 1 1 2.62 1.71 3.94 <
-3 -7 4 2 0 0.00 -0.64 7.49 <
-2 -7 4 -2 0 0.20 7.58 3.56 <
-2 -7 4 -1 -1 2.26 2.03 4.28 <
-2 -7 4 -1 0 0.65 3.48 4.34 <
-2 -7 4 -1 1 0.10 0.97 4.35 <
-2 -7 4 0 -2 0.06 1.21 4.40 <
-2 -7 4 0 -1 1.06 7.41 4.32 <
-2 -7 4 0 0 0.01 4.99 4.15 <
-2 -7 4 0 1 3.78 4.66 4.29 <
-2 -7 4 0 2 11.13 8.69 4.50 <
-2 -7 4 1 -1 0.59 -0.59 3.17 <
-2 -7 4 1 0 3.80 5.21 3.10 <
-2 -7 4 1 1 1.72 3.61 3.05 <
-2 -7 4 2 0 5.41 5.29 3.03 <
-1 -7 4 -2 0 0.21 6.28 3.68 <
-1 -7 4 -1 -1 12.34 14.49 3.96 o
-1 -7 4 -1 0 1.37 -0.83 3.70 <
-1 -7 4 -1 1 1.96 5.15 3.56 <
-1 -7 4 0 -2 0.07 -2.99 3.75 <
-1 -7 4 0 -1 0.00 1.80 3.73 <
-1 -7 4 0 0 0.22 0.73 3.67 <
-1 -7 4 0 1 0.07 -1.17 3.46 <
-1 -7 4 0 2 0.03 6.22 3.61 <
-1 -7 4 1 -1 1.17 0.70 3.56 <
-1 -7 4 1 0 1.11 -0.94 3.60 <
-1 -7 4 1 1 5.42 0.28 3.49 <
-1 -7 4 2 0 0.24 4.44 3.53 <
0 -7 4 -2 0 0.98 5.26 3.71 <
0 -7 4 -1 -1 0.03 6.09 3.73 <
0 -7 4 -1 0 0.23 3.51 3.59 <
0 -7 4 -1 1 25.67 16.14 4.63 o
0 -7 4 0 -2 2.56 3.13 3.62 <
0 -7 4 0 -1 0.76 0.77 4.16 <
0 -7 4 0 0 0.65 6.20 3.64 <
0 -7 4 0 1 0.09 4.73 3.37 <
0 -7 4 0 2 0.33 2.77 3.31 <
0 -7 4 1 -1 25.98 23.94 4.22 o
0 -7 4 1 0 0.30 6.46 3.53 <
0 -7 4 1 1 0.04 2.50 3.32 <
0 -7 4 2 0 0.05 5.71 3.39 <
1 -7 4 -2 0 0.06 1.10 3.56 <
1 -7 4 -1 -1 11.28 18.16 3.85 o
1 -7 4 -1 0 0.10 0.87 4.05 <
1 -7 4 -1 1 0.83 0.74 4.05 <
1 -7 4 0 -2 0.16 2.40 4.05 <
1 -7 4 0 -1 1.71 5.84 4.14 <
1 -7 4 0 0 0.14 7.59 4.00 <
1 -7 4 0 1 0.06 -2.24 3.90 <
1 -7 4 0 2 0.26 2.27 4.04 <
1 -7 4 1 -1 1.73 5.59 4.01 <
1 -7 4 1 0 0.02 0.59 4.02 <
1 -7 4 1 1 2.63 7.23 3.96 <
1 -7 4 2 0 0.07 -3.34 3.32 <
2 -7 4 -2 0 0.01 7.33 3.62 <
2 -7 4 -1 -1 3.75 4.27 3.47 <
2 -7 4 -1 0 0.01 -0.69 3.43 <
2 -7 4 -1 1 1.07 10.66 3.42 o
2 -7 4 0 -2 0.01 -2.72 2.74 <
2 -7 4 0 -1 1.73 2.79 3.30 <
2 -7 4 0 0 0.68 1.91 3.40 <
2 -7 4 0 1 1.53 3.53 3.21 <
2 -7 4 0 2 3.61 11.38 3.35 o
2 -7 4 1 -1 0.05 4.49 3.23 <
2 -7 4 1 0 1.27 7.36 3.34 <
2 -7 4 1 1 0.63 -2.06 3.16 <
2 -7 4 2 0 7.85 15.50 3.37 o
3 -7 4 -2 0 0.41 3.01 2.55 <
3 -7 4 -1 0 0.99 3.60 3.39 <
3 -7 4 -1 1 0.52 -2.65 3.25 <
3 -7 4 0 0 15.09 13.37 3.76 o
3 -7 4 0 1 11.09 9.15 3.52 <
3 -7 4 0 2 0.00 -1.66 5.34 <
3 -7 4 1 -1 0.28 8.42 3.38 <
3 -7 4 1 0 0.88 1.48 2.81 <
3 -7 4 1 1 2.97 2.67 2.48 <
3 -7 4 2 0 0.76 3.90 2.37 <
-5 -6 4 1 -1 0.17 -1.03 3.80 <
-5 -6 4 1 0 0.10 5.13 3.91 <
-5 -6 4 1 1 0.03 13.69 5.09 <
-5 -6 4 2 0 0.12 7.75 3.98 <
-4 -6 4 -2 0 0.05 3.98 3.70 <
-4 -6 4 -1 -1 0.00 9.41 3.94 <
-4 -6 4 -1 0 2.80 3.24 3.82 <
-4 -6 4 -1 1 0.16 2.90 3.80 <
-4 -6 4 0 -2 0.05 -4.70 4.07 <
-4 -6 4 0 -1 0.01 -0.84 3.91 <
-4 -6 4 0 0 37.23 41.28 5.19 o
-4 -6 4 0 1 0.63 3.59 3.88 <
-4 -6 4 0 2 0.24 1.95 3.86 <
-4 -6 4 1 -1 1.45 -1.91 3.65 <
-4 -6 4 1 0 2.80 6.05 3.91 <
-4 -6 4 1 1 0.20 3.20 3.81 <
-4 -6 4 2 0 0.03 -2.75 4.02 <
-3 -6 4 -2 0 0.48 2.11 3.67 <
-3 -6 4 -1 -1 0.06 1.19 3.65 <
-3 -6 4 -1 0 0.05 0.82 3.51 <
-3 -6 4 -1 1 0.01 10.50 3.63 <
-3 -6 4 0 -2 0.24 4.62 2.88 <
-3 -6 4 0 -1 0.52 6.42 3.69 <
-3 -6 4 0 0 0.27 -3.11 3.56 <
-3 -6 4 0 1 4.82 2.24 3.61 <
-3 -6 4 0 2 38.15 32.11 4.59 o
-3 -6 4 1 -1 1.35 4.43 3.40 <
-3 -6 4 1 0 4.23 9.60 3.53 <
-3 -6 4 1 1 0.51 8.67 3.54 <
-3 -6 4 2 0 2.26 5.59 6.82 <
-2 -6 4 -2 0 0.04 2.97 2.71 <
-2 -6 4 -1 -1 35.87 35.98 5.10 o
-2 -6 4 -1 0 5.14 5.77 3.76 <
-2 -6 4 -1 1 0.30 5.86 6.46 <
-2 -6 4 0 -2 1.63 3.70 3.54 <
-2 -6 4 0 -1 8.55 7.52 3.77 <
-2 -6 4 0 0 5.47 8.77 3.97 <
-2 -6 4 0 1 11.20 12.20 6.93 <
-2 -6 4 0 2 0.03 -1.61 6.57 <
-2 -6 4 1 -1 0.68 5.64 3.77 <
-2 -6 4 1 0 2.39 9.76 3.30 <
-2 -6 4 1 1 25.27 18.45 3.83 o
-2 -6 4 2 0 0.71 3.68 3.40 <
-1 -6 4 -2 0 0.31 2.43 3.20 <
-1 -6 4 -1 -1 25.73 25.03 3.83 o
-1 -6 4 -1 0 0.04 10.68 3.43 o
-1 -6 4 -1 1 38.96 31.76 4.24 o
-1 -6 4 0 -2 3.30 9.69 3.34 <
-1 -6 4 0 -1 0.15 3.00 3.20 <
-1 -6 4 0 0 1.19 8.94 6.52 <
-1 -6 4 0 1 22.71 20.31 3.66 o
-1 -6 4 0 2 34.89 29.39 3.61 o
-1 -6 4 1 -1 49.24 39.49 4.77 o
-1 -6 4 1 0 6.84 2.70 3.40 <
-1 -6 4 1 1 5.23 0.96 3.46 <
-1 -6 4 2 0 1.67 7.02 3.48 <
0 -6 4 -2 0 0.41 8.37 6.70 <
0 -6 4 -1 -1 81.90 63.94 11.07 o
0 -6 4 -1 0 3.70 2.39 3.27 <
0 -6 4 -1 1 0.51 1.08 3.32 <
0 -6 4 0 -2 2.33 6.64 6.63 <
0 -6 4 0 -1 4.45 2.79 3.19 <
0 -6 4 0 0 1.64 -0.64 3.35 <
0 -6 4 0 1 2.77 -0.84 3.52 <
0 -6 4 0 2 0.08 -7.31 3.63 <
0 -6 4 1 -1 0.04 4.03 3.31 <
0 -6 4 1 0 1.57 0.58 3.44 <
0 -6 4 1 1 33.38 33.53 5.00 o
0 -6 4 2 0 0.01 -1.86 3.92 <
1 -6 4 -2 0 6.03 1.19 3.39 <
1 -6 4 -1 -1 21.82 12.88 3.32 o
1 -6 4 -1 0 0.91 1.24 3.01 <
1 -6 4 -1 1 46.08 41.61 4.82 o
1 -6 4 0 -2 0.91 0.40 3.60 <
1 -6 4 0 -1 0.13 4.55 3.60 <
1 -6 4 0 0 0.09 -1.72 3.63 <
1 -6 4 0 1 2.19 2.35 3.85 <
1 -6 4 0 2 0.04 2.23 3.85 <
1 -6 4 1 -1 36.52 28.37 4.66 o
1 -6 4 1 0 19.23 27.30 4.68 o
1 -6 4 1 1 5.81 6.96 3.94 <
1 -6 4 2 0 32.06 23.76 4.65 o
2 -6 4 -2 0 0.85 2.76 3.40 <
2 -6 4 -1 -1 35.97 36.71 5.23 o
2 -6 4 -1 0 7.67 7.69 3.01 <
2 -6 4 -1 1 0.46 3.83 2.93 <
2 -6 4 0 -2 0.18 0.10 3.22 <
2 -6 4 0 -1 6.45 4.82 2.39 <
2 -6 4 0 0 3.38 0.39 2.89 <
2 -6 4 0 1 0.05 2.96 2.78 <
2 -6 4 0 2 1.10 -0.96 2.95 <
2 -6 4 1 -1 0.53 -2.37 2.32 <
2 -6 4 1 0 12.68 14.72 3.07 o
2 -6 4 1 1 19.96 15.80 3.11 o
2 -6 4 2 0 0.05 0.77 2.62 <
3 -6 4 -2 0 0.08 -2.71 3.43 <
3 -6 4 -1 -1 0.41 -0.43 2.69 <
3 -6 4 -1 0 0.04 6.72 2.30 <
3 -6 4 -1 1 1.68 2.42 2.12 <
3 -6 4 0 -2 0.03 -2.63 3.04 <
3 -6 4 0 -1 0.47 4.40 2.96 <
3 -6 4 0 0 0.01 1.83 2.90 <
3 -6 4 0 1 4.46 4.41 2.88 <
3 -6 4 0 2 1.13 2.74 2.74 <
3 -6 4 1 -1 0.03 -1.10 2.78 <
3 -6 4 1 0 3.14 12.32 3.04 o
3 -6 4 1 1 0.02 -0.77 2.66 <
3 -6 4 2 0 35.44 32.71 3.76 o
4 -6 4 -2 0 0.16 -0.07 3.12 <
4 -6 4 -1 -1 0.84 0.89 2.37 <
4 -6 4 -1 0 0.06 10.56 2.73 o
4 -6 4 -1 1 0.04 5.89 2.22 <
4 -6 4 0 -2 0.33 5.78 2.33 <
4 -6 4 0 -1 2.51 4.86 2.33 <
4 -6 4 0 0 39.38 40.90 3.73 o
4 -6 4 0 1 2.47 6.34 2.22 <
4 -6 4 0 2 0.05 0.33 2.04 <
4 -6 4 1 -1 0.28 1.07 3.30 <
4 -6 4 1 0 1.59 10.03 2.34 o
4 -6 4 1 1 0.85 -0.73 2.38 <
4 -6 4 2 0 0.52 2.72 2.06 <
5 -6 4 -1 1 0.27 4.56 2.21 <
5 -6 4 0 1 0.09 0.54 3.12 <
5 -6 4 0 2 0.02 3.55 2.06 <
5 -6 4 1 1 0.01 2.39 2.01 <
-6 -5 4 1 -1 0.03 1.88 3.58 <
-6 -5 4 1 0 0.11 2.65 3.58 <
-6 -5 4 2 0 0.19 2.23 4.52 <
-5 -5 4 -2 0 0.03 1.23 4.45 <
-5 -5 4 -1 -1 0.12 3.74 4.82 <
-5 -5 4 -1 0 0.01 -6.49 4.55 <
-5 -5 4 -1 1 0.70 5.65 4.55 <
-5 -5 4 0 -2 17.61 11.59 4.79 <
-5 -5 4 0 -1 2.10 23.89 5.42 o
-5 -5 4 0 0 69.79 90.18 9.59 o
-5 -5 4 0 1 0.07 8.83 4.63 <
-5 -5 4 0 2 0.96 3.00 3.62 <
-5 -5 4 1 -1 0.66 5.02 3.50 <
-5 -5 4 1 0 0.02 -1.93 3.57 <
-5 -5 4 1 1 0.13 -0.24 3.60 <
-5 -5 4 2 0 0.02 3.95 3.45 <
-4 -5 4 -2 0 0.37 3.18 3.34 <
-4 -5 4 -1 -1 0.21 -1.27 3.24 <
-4 -5 4 -1 0 0.23 3.21 3.30 <
-4 -5 4 -1 1 0.65 0.54 3.25 <
-4 -5 4 0 -2 0.55 4.05 3.17 <
-4 -5 4 0 -1 0.21 0.82 3.24 <
-4 -5 4 0 0 2.54 12.03 3.63 o
-4 -5 4 0 1 9.74 13.81 3.64 o
-4 -5 4 0 2 91.25 100.03 8.32 o
-4 -5 4 1 -1 0.97 3.81 3.30 <
-4 -5 4 1 0 0.57 11.03 4.00 <
-4 -5 4 1 1 0.10 4.30 3.15 <
-4 -5 4 2 0 0.36 2.93 3.67 <
-3 -5 4 -2 0 0.12 1.05 3.32 <
-3 -5 4 -1 -1 5.35 6.09 3.58 <
-3 -5 4 -1 0 2.70 4.94 3.47 <
-3 -5 4 -1 1 2.67 1.58 3.44 <
-3 -5 4 0 -2 21.27 19.94 4.05 o
-3 -5 4 0 -1 0.26 3.64 3.62 <
-3 -5 4 0 0 18.08 23.21 4.17 o
-3 -5 4 0 1 24.43 20.85 4.09 o
-3 -5 4 0 2 7.37 4.31 3.57 <
-3 -5 4 1 -1 5.89 5.80 3.93 <
-3 -5 4 1 0 0.93 0.82 3.62 <
-3 -5 4 1 1 1.15 8.69 3.82 <
-3 -5 4 2 0 0.56 0.62 4.52 <
-2 -5 4 -2 0 0.10 -2.95 3.80 <
-2 -5 4 -1 -1 2.26 -11.74 7.56 <
-2 -5 4 -1 0 0.01 4.13 7.06 <
-2 -5 4 -1 1 28.22 15.23 7.78 <
-2 -5 4 0 -2 47.17 51.82 6.30 o
-2 -5 4 0 -1 21.42 17.93 7.59 <
-2 -5 4 0 0 2.49 0.45 6.80 <
-2 -5 4 0 1 55.75 50.86 10.05 o
-2 -5 4 0 2 147.24 143.77 20.14 o
-2 -5 4 1 -1 58.97 52.74 10.04 o
-2 -5 4 1 0 5.65 9.79 6.94 <
-2 -5 4 1 1 0.26 2.28 6.85 <
-2 -5 4 2 0 0.87 -3.27 3.99 <
-1 -5 4 -2 0 0.02 4.48 3.40 <
-1 -5 4 -1 -1 232.73 222.94 16.47 o
-1 -5 4 -1 0 6.64 10.00 3.39 <
-1 -5 4 -1 1 0.00 -2.06 3.27 <
-1 -5 4 0 -2 0.27 2.06 3.37 <
-1 -5 4 0 -1 94.86 82.03 6.86 o
-1 -5 4 0 0 18.67 23.00 3.84 o
-1 -5 4 0 1 81.27 84.00 9.04 o
-1 -5 4 0 2 0.32 4.75 3.27 <
-1 -5 4 1 -1 0.07 -0.33 3.16 <
-1 -5 4 1 0 18.88 15.39 3.53 o
-1 -5 4 1 1 136.55 109.65 8.81 o
-1 -5 4 2 0 1.00 7.01 4.32 <
0 -5 4 -2 0 5.73 4.00 3.40 <
0 -5 4 -1 -1 0.06 2.48 3.30 <
0 -5 4 -1 0 24.35 16.57 3.53 o
0 -5 4 -1 1 59.30 47.49 5.03 o
0 -5 4 0 -2 4.44 0.28 3.30 <
0 -5 4 0 -1 18.81 20.51 3.77 o
0 -5 4 0 0 0.48 0.05 3.22 <
0 -5 4 0 1 3.61 3.80 3.14 <
0 -5 4 0 2 9.21 8.22 3.11 <
0 -5 4 1 -1 55.63 55.84 5.34 o
0 -5 4 1 0 1.27 3.39 3.09 <
0 -5 4 1 1 0.79 7.72 3.14 <
0 -5 4 2 0 4.51 9.70 3.16 o
1 -5 4 -2 0 0.09 0.15 3.14 <
1 -5 4 -1 -1 240.38 219.50 16.68 o
1 -5 4 -1 0 95.49 83.39 7.01 o
1 -5 4 -1 1 0.39 2.96 3.08 <
1 -5 4 0 -2 1.61 4.44 2.50 <
1 -5 4 0 -1 12.36 6.30 3.20 <
1 -5 4 0 0 29.02 34.84 4.10 o
1 -5 4 0 1 24.77 21.38 3.57 o
1 -5 4 0 2 2.99 1.08 3.56 <
1 -5 4 1 -1 0.20 3.76 3.52 <
1 -5 4 1 0 87.51 81.00 8.52 o
1 -5 4 1 1 146.70 121.12 11.61 o
1 -5 4 2 0 0.55 -5.01 3.53 <
2 -5 4 -2 0 43.53 45.64 5.81 o
2 -5 4 -1 -1 1.41 -0.13 3.82 <
2 -5 4 -1 0 23.65 23.57 4.53 o
2 -5 4 -1 1 55.02 52.96 6.22 o
2 -5 4 0 -2 0.71 7.06 2.53 <
2 -5 4 0 -1 0.17 -0.01 2.54 <
2 -5 4 0 0 1.11 6.42 2.45 <
2 -5 4 0 1 3.81 9.81 2.45 o
2 -5 4 0 2 0.05 -3.58 3.09 <
2 -5 4 1 -1 25.45 24.04 3.26 o
2 -5 4 1 0 57.37 60.03 4.67 o
2 -5 4 1 1 0.04 1.40 2.82 <
2 -5 4 2 0 146.83 147.36 9.59 o
3 -5 4 -2 0 22.51 18.85 2.73 o
3 -5 4 -1 -1 4.12 5.87 2.30 <
3 -5 4 -1 0 0.30 5.81 2.31 <
3 -5 4 -1 1 4.49 6.51 2.39 <
3 -5 4 0 -2 0.05 -0.86 2.11 <
3 -5 4 0 -1 6.05 8.75 2.27 o
3 -5 4 0 0 13.19 16.70 2.60 o
3 -5 4 0 1 0.06 5.78 2.20 <
3 -5 4 0 2 0.12 4.87 2.39 <
3 -5 4 1 -1 1.08 0.70 2.81 <
3 -5 4 1 0 25.87 31.84 4.26 o
3 -5 4 1 1 1.23 1.30 2.85 <
3 -5 4 2 0 8.81 6.88 2.82 <
4 -5 4 -2 0 0.34 1.92 2.56 <
4 -5 4 -1 -1 0.51 2.40 4.00 <
4 -5 4 -1 0 0.01 -2.38 2.57 <
4 -5 4 -1 1 1.90 8.18 2.86 <
4 -5 4 0 -2 0.00 -2.36 2.82 <
4 -5 4 0 -1 0.12 2.95 1.96 <
4 -5 4 0 0 5.37 4.59 1.92 <
4 -5 4 0 1 0.20 0.48 1.91 <
4 -5 4 0 2 0.00 -1.59 1.84 <
4 -5 4 1 -1 0.31 6.04 1.97 o
4 -5 4 1 0 7.71 19.02 2.35 o
4 -5 4 1 1 0.00 1.40 1.92 <
4 -5 4 2 0 81.31 90.24 5.97 o
5 -5 4 -2 0 15.63 19.20 2.72 o
5 -5 4 -1 -1 0.27 -0.61 2.07 <
5 -5 4 -1 0 1.06 18.83 3.08 o
5 -5 4 -1 1 1.22 2.36 1.90 <
5 -5 4 0 -2 0.60 2.65 2.08 <
5 -5 4 0 -1 0.01 1.82 2.01 <
5 -5 4 0 0 75.11 89.30 6.95 o
5 -5 4 0 1 0.16 5.96 1.94 o
5 -5 4 0 2 0.17 3.06 1.78 <
5 -5 4 1 -1 0.24 2.22 2.65 <
5 -5 4 1 0 0.03 0.50 2.01 <
5 -5 4 1 1 0.09 2.86 1.83 <
5 -5 4 2 0 0.63 -0.68 1.92 <
6 -5 4 -1 1 0.36 2.85 1.90 <
6 -5 4 0 1 0.00 2.48 2.04 <
6 -5 4 0 2 0.03 5.35 1.85 <
-6 -4 4 -2 0 0.01 4.86 2.84 <
-6 -4 4 -1 -1 0.03 3.46 2.87 <
-6 -4 4 -1 0 1.87 0.78 2.88 <
-6 -4 4 -1 1 0.38 4.06 2.83 <
-6 -4 4 0 -2 0.24 4.02 3.37 <
-6 -4 4 0 -1 1.11 6.84 2.87 <
-6 -4 4 0 0 27.28 35.71 3.89 o
-6 -4 4 0 1 0.85 6.27 2.93 <
-6 -4 4 0 2 0.83 1.13 2.91 <
-6 -4 4 1 -1 0.58 5.19 2.86 <
-6 -4 4 1 0 2.21 1.63 2.86 <
-6 -4 4 1 1 0.81 -2.68 2.97 <
-6 -4 4 2 0 0.06 4.01 4.12 <
-5 -4 4 -2 0 0.29 6.77 4.13 <
-5 -4 4 -1 -1 0.25 9.15 4.82 <
-5 -4 4 -1 0 0.02 4.33 3.86 <
-5 -4 4 -1 1 0.31 2.22 3.92 <
-5 -4 4 0 -2 4.47 7.34 3.94 <
-5 -4 4 0 -1 0.31 1.57 4.78 <
-5 -4 4 0 0 2.80 3.11 5.01 <
-5 -4 4 0 1 5.36 9.20 3.95 <
-5 -4 4 0 2 48.16 58.23 5.57 o
-5 -4 4 1 -1 0.32 0.20 2.56 <
-5 -4 4 1 0 0.36 5.25 2.90 <
-5 -4 4 1 1 0.17 -5.78 3.61 <
-5 -4 4 2 0 0.35 2.59 2.63 <
-4 -4 4 -2 0 0.11 5.27 3.37 <
-4 -4 4 -1 -1 0.60 2.46 3.52 <
-4 -4 4 -1 0 0.01 2.99 3.49 <
-4 -4 4 -1 1 0.02 5.41 3.46 <
-4 -4 4 0 -2 0.03 -1.35 7.11 <
-4 -4 4 0 -1 39.23 36.98 4.71 o
-4 -4 4 0 0 54.88 49.60 5.41 o
-4 -4 4 0 1 10.23 14.87 3.25 o
-4 -4 4 0 2 0.11 0.30 2.97 <
-4 -4 4 1 -1 0.01 -4.33 6.95 <
-4 -4 4 1 0 0.16 6.45 4.29 <
-4 -4 4 1 1 0.14 1.73 2.99 <
-4 -4 4 2 0 0.36 -3.34 4.20 <
-3 -4 4 -2 0 0.34 -1.86 3.47 <
-3 -4 4 -1 -1 2.08 0.70 3.31 <
-3 -4 4 -1 0 0.21 -0.94 3.25 <
-3 -4 4 -1 1 2.40 -2.48 3.35 <
-3 -4 4 0 -2 111.79 122.71 9.61 o
-3 -4 4 0 -1 48.23 48.91 5.15 o
-3 -4 4 0 0 2.36 0.54 3.78 <
-3 -4 4 0 1 233.29 219.18 16.28 o
-3 -4 4 0 2 349.84 338.93 21.10 o
-3 -4 4 1 -1 25.82 22.62 3.73 o
-3 -4 4 1 0 0.68 -0.70 3.16 <
-3 -4 4 1 1 1.82 4.40 3.12 <
-3 -4 4 2 0 0.54 0.16 3.02 <
-2 -4 4 -2 0 0.37 3.36 3.13 <
-2 -4 4 -1 -1 44.12 46.08 4.71 o
-2 -4 4 -1 0 0.52 -2.76 3.74 <
-2 -4 4 -1 1 3.05 -0.78 5.54 <
-2 -4 4 0 -2 8.01 10.43 5.71 <
-2 -4 4 0 -1 41.01 62.51 10.26 o
-2 -4 4 0 0 8.10 16.04 6.36 <
-2 -4 4 0 1 124.11 132.43 18.03 o
-2 -4 4 0 2 4.61 7.82 5.67 <
-2 -4 4 1 -1 8.93 -3.01 5.53 <
-2 -4 4 1 0 0.05 -3.00 5.15 <
-2 -4 4 1 1 6.61 8.06 5.27 <
-2 -4 4 2 0 0.23 0.47 2.61 <
-1 -4 4 -2 0 1.29 -0.71 4.99 <
-1 -4 4 -1 -1 50.32 59.66 5.27 o
-1 -4 4 -1 0 2.40 -2.46 3.60 <
-1 -4 4 -1 1 31.76 29.43 3.56 o
-1 -4 4 0 -2 28.73 21.94 3.12 o
-1 -4 4 0 -1 254.60 240.11 21.62 o
-1 -4 4 0 0 18.75 24.67 4.24 o
-1 -4 4 0 1 4.88 9.38 2.67 o
-1 -4 4 0 2 47.59 43.21 4.19 o
-1 -4 4 1 -1 56.31 49.95 5.85 o
-1 -4 4 1 0 14.24 11.93 2.65 o
-1 -4 4 1 1 28.26 18.69 2.91 o
-1 -4 4 2 0 0.98 0.85 2.41 <
0 -4 4 -2 0 0.18 7.34 2.58 <
0 -4 4 -1 -1 750.08 737.77 52.59 o
0 -4 4 -1 0 336.13 339.42 24.48 o
0 -4 4 -1 1 0.09 -0.30 2.36 <
0 -4 4 0 -2 0.77 1.94 2.43 <
0 -4 4 0 -1 362.16 341.83 24.70 o
0 -4 4 0 0 843.18 928.18 66.10 o
0 -4 4 0 1 480.33 475.11 34.23 o
0 -4 4 0 2 4.34 0.64 3.12 <
0 -4 4 1 -1 0.56 0.84 2.38 <
0 -4 4 1 0 495.05 498.87 35.89 o
0 -4 4 1 1 554.89 535.69 39.03 o
0 -4 4 2 0 3.13 1.47 2.27 <
1 -4 4 -2 0 22.39 25.65 3.28 o
1 -4 4 -1 -1 58.26 58.95 4.24 o
1 -4 4 -1 0 255.19 259.70 18.73 o
1 -4 4 -1 1 57.58 47.41 4.35 o
1 -4 4 0 -2 0.85 -0.09 1.93 <
1 -4 4 0 -1 0.21 -1.32 2.31 <
1 -4 4 0 0 26.01 25.68 3.02 o
1 -4 4 0 1 15.27 13.62 2.53 o
1 -4 4 0 2 1.95 0.81 2.17 <
1 -4 4 1 -1 30.77 28.77 3.30 o
1 -4 4 1 0 2.72 8.87 2.72 o
1 -4 4 1 1 19.61 25.99 3.75 o
1 -4 4 2 0 38.51 40.07 4.58 o
2 -4 4 -2 0 11.79 10.83 3.06 o
2 -4 4 -1 -1 43.41 47.71 5.38 o
2 -4 4 -1 0 49.67 41.75 4.80 o
2 -4 4 -1 1 5.65 4.53 2.80 <
2 -4 4 0 -2 0.30 3.18 2.83 <
2 -4 4 0 -1 1.08 2.46 2.88 <
2 -4 4 0 0 16.76 16.01 3.21 o
2 -4 4 0 1 0.90 0.49 2.16 <
2 -4 4 0 2 0.23 4.13 2.18 <
2 -4 4 1 -1 5.00 7.18 1.98 o
2 -4 4 1 0 127.57 136.02 8.99 o
2 -4 4 1 1 6.92 6.65 1.81 o
2 -4 4 2 0 4.01 2.29 1.84 <
3 -4 4 -2 0 118.46 129.22 8.54 o
3 -4 4 -1 -1 1.80 1.98 2.02 <
3 -4 4 -1 0 46.03 53.72 4.03 o
3 -4 4 -1 1 28.47 26.81 2.64 o
3 -4 4 0 -2 0.01 0.90 2.11 <
3 -4 4 0 -1 0.19 2.27 2.01 <
3 -4 4 0 0 3.27 3.14 1.95 <
3 -4 4 0 1 0.00 -1.20 1.85 <
3 -4 4 0 2 0.05 -0.96 1.76 <
3 -4 4 1 -1 1.93 5.41 1.93 <
3 -4 4 1 0 230.55 250.74 18.26 o
3 -4 4 1 1 0.74 2.06 2.38 <
3 -4 4 2 0 331.75 354.89 31.13 o
4 -4 4 -2 0 0.29 1.13 2.88 <
4 -4 4 -1 -1 0.60 6.16 2.88 <
4 -4 4 -1 0 34.79 32.63 4.31 o
4 -4 4 -1 1 0.34 -2.62 2.72 <
4 -4 4 0 -2 0.08 1.20 2.66 <
4 -4 4 0 -1 0.00 6.88 2.50 <
4 -4 4 0 0 53.43 59.30 4.47 o
4 -4 4 0 1 0.99 1.90 1.97 <
4 -4 4 0 2 0.01 3.76 1.90 <
4 -4 4 1 -1 0.01 -1.09 1.97 <
4 -4 4 1 0 9.71 9.93 2.21 o
4 -4 4 1 1 0.07 4.85 1.93 <
4 -4 4 2 0 0.38 3.18 1.90 <
5 -4 4 -2 0 4.04 9.46 1.94 o
5 -4 4 -1 -1 0.38 1.65 1.85 <
5 -4 4 -1 0 0.44 3.07 1.80 <
5 -4 4 -1 1 0.27 -0.83 1.94 <
5 -4 4 0 -2 0.02 -0.40 1.86 <
5 -4 4 0 -1 0.17 2.20 1.84 <
5 -4 4 0 0 3.40 5.34 1.80 <
5 -4 4 0 1 0.27 1.06 1.69 <
5 -4 4 0 2 0.01 3.29 1.61 <
5 -4 4 1 -1 0.10 2.15 1.76 <
5 -4 4 1 0 4.28 12.11 1.95 o
5 -4 4 1 1 0.63 3.16 1.58 <
5 -4 4 2 0 41.15 50.72 3.78 o
6 -4 4 -2 0 0.12 -0.50 2.22 <
6 -4 4 -1 -1 0.56 3.04 2.00 <
6 -4 4 -1 0 0.14 3.09 2.00 <
6 -4 4 -1 1 0.83 5.23 1.91 <
6 -4 4 0 -2 0.37 1.88 2.58 <
6 -4 4 0 -1 2.15 3.12 2.26 <
6 -4 4 0 0 30.10 36.17 3.11 o
6 -4 4 0 1 2.60 2.41 2.19 <
6 -4 4 0 2 0.04 -2.97 1.99 <
6 -4 4 1 -1 0.04 0.91 1.77 <
6 -4 4 1 0 0.34 7.49 1.93 o
6 -4 4 1 1 0.14 2.45 1.74 <
6 -4 4 2 0 0.54 1.90 1.79 <
-7 -3 4 -1 -1 0.25 8.20 2.73 o
-7 -3 4 0 -2 0.39 1.39 3.61 <
-7 -3 4 0 -1 1.31 7.95 3.89 <
-7 -3 4 0 0 8.87 11.07 4.00 <
-7 -3 4 1 -1 0.73 -1.64 3.80 <
-7 -3 4 1 0 8.30 2.86 3.88 <
-7 -3 4 1 1 1.61 3.96 3.86 <
-7 -3 4 2 0 0.04 -3.45 2.76 <
-6 -3 4 -2 0 0.09 5.87 2.56 <
-6 -3 4 -1 -1 0.75 6.00 3.27 <
-6 -3 4 -1 0 0.17 1.24 2.59 <
-6 -3 4 -1 1 0.63 5.18 2.63 <
-6 -3 4 0 -2 0.59 1.80 2.41 <
-6 -3 4 0 -1 0.67 0.40 2.74 <
-6 -3 4 0 0 0.32 2.23 2.54 <
-6 -3 4 0 1 2.75 5.27 2.58 <
-6 -3 4 0 2 18.65 25.27 3.69 o
-6 -3 4 1 -1 0.57 1.73 2.48 <
-6 -3 4 1 0 2.66 3.37 3.37 <
-6 -3 4 1 1 0.09 4.73 2.55 <
-6 -3 4 2 0 1.13 7.68 4.70 <
-5 -3 4 -2 0 0.07 0.09 2.89 <
-5 -3 4 -1 -1 3.58 -1.64 5.91 <
-5 -3 4 -1 0 4.48 9.82 3.93 <
-5 -3 4 -1 1 1.75 -1.28 3.75 <
-5 -3 4 0 -2 32.45 34.56 5.20 o
-5 -3 4 0 -1 1.61 10.63 6.50 <
-5 -3 4 0 0 12.28 15.97 4.39 o
-5 -3 4 0 1 24.12 40.66 5.55 o
-5 -3 4 0 2 8.24 4.39 3.80 <
-5 -3 4 1 -1 1.71 0.18 2.76 <
-5 -3 4 1 0 0.15 8.11 4.35 <
-5 -3 4 1 1 2.54 1.69 2.79 <
-5 -3 4 2 0 0.18 -2.40 4.12 <
-4 -3 4 -2 0 0.40 2.49 2.76 <
-4 -3 4 -1 -1 0.77 1.61 2.62 <
-4 -3 4 -1 0 1.27 5.78 2.64 <
-4 -3 4 -1 1 4.71 7.16 2.76 <
-4 -3 4 0 -2 249.23 253.12 16.02 o
-4 -3 4 0 -1 51.69 56.61 4.61 o
-4 -3 4 0 0 2.04 0.28 2.59 <
-4 -3 4 0 1 162.52 153.19 10.11 o
-4 -3 4 0 2 211.73 215.01 13.59 o
-4 -3 4 1 -1 10.85 8.29 2.57 o
-4 -3 4 1 0 0.21 0.64 2.50 <
-4 -3 4 1 1 0.12 3.70 2.60 <
-4 -3 4 2 0 0.34 1.29 2.94 <
-3 -3 4 -2 0 0.61 3.06 2.32 <
-3 -3 4 -1 -1 2.08 3.12 2.57 <
-3 -3 4 -1 0 0.86 -1.12 2.20 <
-3 -3 4 -1 1 2.35 3.72 2.23 <
-3 -3 4 0 -2 25.30 25.12 3.28 o
-3 -3 4 0 -1 500.25 491.77 30.38 o
-3 -3 4 0 0 2.40 37.48 3.39 o
-3 -3 4 0 1 84.91 95.54 6.63 o
-3 -3 4 0 2 0.71 -1.06 2.16 <
-3 -3 4 1 -1 0.06 2.54 1.98 <
-3 -3 4 1 0 0.05 -1.05 1.98 <
-3 -3 4 1 1 0.27 4.15 2.08 <
-3 -3 4 2 0 0.67 -1.67 1.95 <
-2 -3 4 -2 0 0.72 1.70 2.20 <
-2 -3 4 -1 -1 4.60 4.31 2.17 <
-2 -3 4 -1 0 0.14 2.34 2.22 <
-2 -3 4 -1 1 2.97 5.67 1.85 o
-2 -3 4 0 -2 69.40 76.29 10.92 o
-2 -3 4 0 -1 532.25 516.30 64.09 o
-2 -3 4 0 0 52.54 66.75 9.75 o
-2 -3 4 0 1 87.17 65.44 6.72 o
-2 -3 4 0 2 168.14 142.35 12.99 o
-2 -3 4 1 -1 34.13 37.75 6.52 o
-2 -3 4 1 0 7.18 3.09 2.58 <
-2 -3 4 1 1 0.16 -0.75 2.50 <
-2 -3 4 2 0 0.30 3.86 2.46 <
-1 -3 4 -2 0 0.39 8.40 4.25 <
-1 -3 4 -1 -1 212.06 220.03 19.69 o
-1 -3 4 -1 0 108.93 96.14 7.38 o
-1 -3 4 -1 1 5.99 6.53 2.10 o
-1 -3 4 0 -2 0.14 2.88 2.64 <
-1 -3 4 0 -1 500.23 513.29 35.98 o
-1 -3 4 0 0 1332.54 1347.70 95.27 o
-1 -3 4 0 1 944.66 988.06 69.28 o
-1 -3 4 0 2 21.76 23.82 2.78 o
-1 -3 4 1 -1 9.79 9.06 2.11 o
-1 -3 4 1 0 55.81 60.09 4.84 o
-1 -3 4 1 1 86.19 77.83 6.09 o
-1 -3 4 2 0 0.22 1.22 1.80 <
0 -3 4 -2 0 1.44 2.39 1.93 <
0 -3 4 -1 -1 0.07 -0.07 1.88 <
0 -3 4 -1 0 33.57 29.62 3.90 o
0 -3 4 -1 1 20.60 25.64 3.57 o
0 -3 4 0 -2 1.94 2.67 1.86 <
0 -3 4 0 -1 29.40 31.58 3.10 o
0 -3 4 0 0 0.11 0.24 2.50 <
0 -3 4 0 1 15.67 10.54 2.65 o
0 -3 4 0 2 11.74 10.20 2.03 o
0 -3 4 1 -1 24.79 20.97 2.50 o
0 -3 4 1 0 18.69 11.74 2.79 o
0 -3 4 1 1 0.20 0.33 2.31 <
0 -3 4 2 0 8.69 8.66 2.48 o
1 -3 4 -2 0 1.39 2.41 1.88 <
1 -3 4 -1 -1 209.41 231.33 14.38 o
1 -3 4 -1 0 493.37 577.01 41.11 o
1 -3 4 -1 1 9.64 8.59 1.97 o
1 -3 4 0 -2 0.33 -1.89 1.45 <
1 -3 4 0 -1 102.00 105.32 6.71 o
1 -3 4 0 0 1335.37 1436.56 102.10 o
1 -3 4 0 1 57.52 61.34 4.96 o
1 -3 4 0 2 0.29 1.95 1.71 <
1 -3 4 1 -1 7.39 7.12 1.82 o
1 -3 4 1 0 943.68 1075.04 76.75 o
1 -3 4 1 1 77.99 89.25 7.05 o
1 -3 4 2 0 22.97 26.43 3.37 o
2 -3 4 -2 0 68.27 72.43 4.85 o
2 -3 4 -1 -1 7.53 6.56 2.17 o
2 -3 4 -1 0 511.47 534.93 47.08 o
2 -3 4 -1 1 35.92 37.54 4.21 o
2 -3 4 0 -2 0.52 4.99 2.05 <
2 -3 4 0 -1 0.20 2.86 2.04 <
2 -3 4 0 0 63.63 65.98 6.48 o
2 -3 4 0 1 6.25 5.97 2.01 <
2 -3 4 0 2 0.24 -0.06 1.89 <
2 -3 4 1 -1 3.35 5.10 1.38 o
2 -3 4 1 0 96.17 70.01 4.73 o
2 -3 4 1 1 0.28 0.53 1.24 <
2 -3 4 2 0 144.04 152.33 9.68 o
3 -3 4 -2 0 19.77 20.96 2.14 o
3 -3 4 -1 -1 3.01 10.00 1.74 o
3 -3 4 -1 0 489.65 492.30 30.46 o
3 -3 4 -1 1 0.16 0.49 1.36 <
3 -3 4 0 -2 0.00 -2.58 1.66 <
3 -3 4 0 -1 0.41 0.25 1.52 <
3 -3 4 0 0 2.26 28.60 2.44 o
3 -3 4 0 1 0.71 1.56 1.37 <
3 -3 4 0 2 0.15 3.07 1.28 <
3 -3 4 1 -1 0.21 2.47 1.50 <
3 -3 4 1 0 76.10 96.02 6.27 o
3 -3 4 1 1 0.55 -0.16 1.33 <
3 -3 4 2 0 1.27 0.73 1.83 <
4 -3 4 -2 0 239.17 274.29 19.83 o
4 -3 4 -1 -1 0.37 6.64 2.58 <
4 -3 4 -1 0 44.14 66.15 6.53 o
4 -3 4 -1 1 9.18 8.64 2.47 o
4 -3 4 0 -2 0.00 -0.25 2.58 <
4 -3 4 0 -1 1.11 0.24 2.47 <
4 -3 4 0 0 0.44 3.12 2.38 <
4 -3 4 0 1 0.03 3.63 2.21 <
4 -3 4 0 2 0.09 0.80 2.05 <
4 -3 4 1 -1 6.16 5.32 1.87 <
4 -3 4 1 0 155.93 176.39 11.15 o
4 -3 4 1 1 1.12 1.29 1.58 <
4 -3 4 2 0 197.69 226.15 14.12 o
5 -3 4 -2 0 34.01 26.41 2.77 o
5 -3 4 -1 -1 5.32 6.27 1.97 o
5 -3 4 -1 0 1.62 4.35 1.97 <
5 -3 4 -1 1 3.02 0.65 1.93 <
5 -3 4 0 -2 0.01 3.14 1.79 <
5 -3 4 0 -1 3.78 2.73 1.87 <
5 -3 4 0 0 14.01 18.04 2.31 o
5 -3 4 0 1 0.55 2.50 1.83 <
5 -3 4 0 2 0.04 -0.93 1.78 <
5 -3 4 1 -1 2.31 4.54 1.69 <
5 -3 4 1 0 21.59 22.13 2.34 o
5 -3 4 1 1 1.32 7.84 1.80 o
5 -3 4 2 0 8.28 7.77 1.90 o
6 -3 4 -2 0 0.14 3.36 1.72 <
6 -3 4 -1 -1 0.02 -0.89 1.77 <
6 -3 4 -1 0 2.23 0.91 1.68 <
6 -3 4 -1 1 0.08 2.97 1.66 <
6 -3 4 0 -2 0.01 2.61 1.83 <
6 -3 4 0 -1 0.22 3.62 1.73 <
6 -3 4 0 0 0.23 1.82 1.64 <
6 -3 4 0 1 4.48 3.36 1.62 <
6 -3 4 0 2 0.76 1.28 1.50 <
6 -3 4 1 -1 0.39 -0.28 1.70 <
6 -3 4 1 0 1.56 3.52 1.69 <
6 -3 4 1 1 0.39 3.31 1.59 <
6 -3 4 2 0 12.23 19.08 2.14 o
7 -3 4 -2 0 0.19 2.04 1.84 <
7 -3 4 -1 -1 1.14 3.61 1.89 <
7 -3 4 -1 0 0.24 4.67 1.83 <
7 -3 4 -1 1 0.29 -0.56 1.79 <
7 -3 4 0 0 8.85 6.40 1.84 o
7 -3 4 0 1 8.41 8.67 1.88 o
7 -3 4 0 2 0.06 4.43 1.72 <
7 -3 4 1 1 0.98 6.87 1.76 o
-7 -2 4 -2 0 0.00 -0.83 2.54 <
-7 -2 4 -1 -1 1.19 0.83 2.52 <
-7 -2 4 -1 0 0.09 0.64 2.53 <
-7 -2 4 -1 1 0.00 1.23 2.60 <
-7 -2 4 0 -2 0.01 -4.17 4.68 <
-7 -2 4 0 -1 0.23 -0.30 3.51 <
-7 -2 4 0 0 0.05 5.42 3.62 <
-7 -2 4 0 1 0.34 4.36 3.79 <
-7 -2 4 0 2 0.45 4.83 3.87 <
-7 -2 4 1 -1 1.16 -0.73 3.45 <
-7 -2 4 1 0 1.40 11.16 3.84 <
-7 -2 4 1 1 2.23 4.74 3.69 <
-7 -2 4 2 0 2.63 3.20 2.64 <
-6 -2 4 -2 0 0.01 4.21 2.29 <
-6 -2 4 -1 -1 22.98 29.38 3.16 o
-6 -2 4 -1 0 4.36 7.70 2.43 o
-6 -2 4 -1 1 0.07 1.17 2.41 <
-6 -2 4 0 -2 13.40 13.54 3.90 o
-6 -2 4 0 -1 5.83 6.32 2.44 <
-6 -2 4 0 0 3.08 8.21 2.48 o
-6 -2 4 0 1 2.38 6.78 2.42 <
-6 -2 4 0 2 0.23 -0.03 2.37 <
-6 -2 4 1 -1 1.80 0.32 2.39 <
-6 -2 4 1 0 0.53 0.50 2.44 <
-6 -2 4 1 1 12.25 17.58 2.75 o
-6 -2 4 2 0 0.42 3.13 3.46 <
-5 -2 4 -2 0 0.90 4.67 2.63 <
-5 -2 4 -1 -1 4.17 8.34 3.83 <
-5 -2 4 -1 0 0.30 -1.14 3.74 <
-5 -2 4 -1 1 27.90 16.83 4.41 o
-5 -2 4 0 -2 78.24 70.67 7.38 o
-5 -2 4 0 -1 15.13 15.59 3.98 o
-5 -2 4 0 0 3.71 -1.80 3.86 <
-5 -2 4 0 1 35.53 34.24 5.13 o
-5 -2 4 0 2 73.29 68.47 7.63 o
-5 -2 4 1 -1 39.90 28.46 3.28 o
-5 -2 4 1 0 0.63 8.09 2.67 o
-5 -2 4 1 1 1.67 2.77 2.74 <
-5 -2 4 2 0 0.57 -1.21 2.61 <
-4 -2 4 -2 0 0.04 -0.96 2.34 <
-4 -2 4 -1 -1 37.20 32.78 3.15 o
-4 -2 4 -1 0 2.10 1.82 2.16 <
-4 -2 4 -1 1 19.17 7.18 2.41 <
-4 -2 4 0 -2 4.95 7.50 2.14 o
-4 -2 4 0 -1 79.80 82.83 5.77 o
-4 -2 4 0 0 12.74 25.52 2.84 o
-4 -2 4 0 1 154.98 135.46 8.88 o
-4 -2 4 0 2 8.64 12.79 2.52 o
-4 -2 4 1 -1 0.34 0.02 2.00 <
-4 -2 4 1 0 0.20 -3.79 2.21 <
-4 -2 4 1 1 14.62 19.77 2.58 o
-4 -2 4 2 0 0.58 4.33 2.04 <
-3 -2 4 -2 0 0.09 -0.70 1.78 <
-3 -2 4 -1 -1 1.00 0.24 1.71 <
-3 -2 4 -1 0 0.03 1.30 1.72 <
-3 -2 4 -1 1 11.09 8.94 1.89 o
-3 -2 4 0 -2 197.20 199.42 12.56 o
-3 -2 4 0 -1 557.00 581.11 35.71 o
-3 -2 4 0 0 52.04 59.66 4.26 o
-3 -2 4 0 1 31.15 26.72 2.57 o
-3 -2 4 0 2 91.16 73.21 5.07 o
-3 -2 4 1 -1 16.74 14.73 1.98 o
-3 -2 4 1 0 6.03 2.96 1.68 <
-3 -2 4 1 1 0.03 -0.94 1.74 <
-3 -2 4 2 0 0.03 -0.46 1.62 <
-2 -2 4 -2 0 3.39 1.48 1.50 <
-2 -2 4 -1 -1 10.85 11.78 1.68 o
-2 -2 4 -1 0 0.31 2.04 1.49 <
-2 -2 4 -1 1 0.15 -0.31 1.54 <
-2 -2 4 0 -2 74.29 83.14 6.35 o
-2 -2 4 0 -1 2929.31 3219.88 278.30 o
-2 -2 4 0 0 2159.26 2128.88 184.92 o
-2 -2 4 0 1 956.59 1009.34 87.67 o
-2 -2 4 0 2 3.44 6.81 2.31 <
-2 -2 4 1 -1 0.78 0.28 1.97 <
-2 -2 4 1 0 0.05 0.99 1.94 <
-2 -2 4 1 1 2.40 0.34 2.02 <
-2 -2 4 2 0 0.47 0.18 1.94 <
-1 -2 4 -2 0 1.91 -2.26 3.18 <
-1 -2 4 -1 -1 5.46 3.63 3.30 <
-1 -2 4 -1 0 7.41 13.23 2.48 o
-1 -2 4 -1 1 5.36 4.73 1.44 o
-1 -2 4 0 -2 5.26 2.86 1.74 <
-1 -2 4 0 -1 41.79 35.88 3.15 o
-1 -2 4 0 0 168.02 189.42 11.99 o
-1 -2 4 0 1 645.24 652.47 40.15 o
-1 -2 4 0 2 64.38 54.83 3.82 o
-1 -2 4 1 -1 18.61 18.10 2.20 o
-1 -2 4 1 0 7.86 4.25 1.38 o
-1 -2 4 1 1 8.78 5.21 1.42 o
-1 -2 4 2 0 1.05 0.00 1.34 <
0 -2 4 -2 0 0.52 -1.95 2.16 <
0 -2 4 -1 -1 16.68 17.16 2.83 o
0 -2 4 -1 0 60.25 57.26 5.70 o
0 -2 4 -1 1 1.74 0.64 1.62 <
0 -2 4 0 -2 0.54 -0.64 1.61 <
0 -2 4 0 -1 51.79 57.99 5.75 o
0 -2 4 0 0 894.76 884.77 62.07 o
0 -2 4 0 1 31.30 27.95 2.64 o
0 -2 4 0 2 0.77 1.65 1.27 <
0 -2 4 1 -1 1.12 5.81 2.25 <
0 -2 4 1 0 27.39 32.22 2.88 o
0 -2 4 1 1 0.65 1.71 1.45 <
0 -2 4 2 0 0.84 0.83 1.43 <
1 -2 4 -2 0 7.48 6.79 1.61 o
1 -2 4 -1 -1 2.08 2.01 1.21 <
1 -2 4 -1 0 36.69 34.86 3.14 o
1 -2 4 -1 1 14.01 20.60 2.22 o
1 -2 4 0 -2 0.05 0.90 1.11 <
1 -2 4 0 -1 11.06 8.87 1.29 o
1 -2 4 0 0 143.28 199.94 14.44 o
1 -2 4 0 1 3.02 5.60 1.46 o
1 -2 4 0 2 0.26 -0.11 1.76 <
1 -2 4 1 -1 8.13 8.62 1.46 o
1 -2 4 1 0 595.28 687.68 49.21 o
1 -2 4 1 1 5.62 5.88 1.38 o
1 -2 4 2 0 56.57 54.84 5.10 o
2 -2 4 -2 0 64.47 90.36 5.70 o
2 -2 4 -1 -1 11.67 12.99 1.99 o
2 -2 4 -1 0 2811.93 3061.45 264.04 o
2 -2 4 -1 1 0.07 1.19 1.45 <
2 -2 4 0 -2 0.11 0.18 1.55 <
2 -2 4 0 -1 0.65 1.20 1.50 <
2 -2 4 0 0 2052.67 2137.72 183.93 o
2 -2 4 0 1 0.14 -1.88 1.44 <
2 -2 4 0 2 1.11 1.72 1.34 <
2 -2 4 1 -1 0.47 -0.91 1.46 <
2 -2 4 1 0 898.32 1003.14 87.40 o
2 -2 4 1 1 2.45 2.46 1.13 <
2 -2 4 2 0 3.13 4.12 0.96 o
3 -2 4 -2 0 169.59 186.53 11.69 o
3 -2 4 -1 -1 0.82 0.91 1.20 <
3 -2 4 -1 0 535.92 597.89 36.83 o
3 -2 4 -1 1 14.86 15.94 1.56 o
3 -2 4 0 -2 0.02 0.02 1.27 <
3 -2 4 0 -1 0.01 1.70 1.18 <
3 -2 4 0 0 46.01 61.69 4.10 o
3 -2 4 0 1 10.21 6.20 1.12 o
3 -2 4 0 2 0.06 0.83 0.94 <
3 -2 4 1 -1 9.91 13.55 1.48 o
3 -2 4 1 0 29.13 22.43 1.84 o
3 -2 4 1 1 0.12 0.66 0.98 <
3 -2 4 2 0 76.36 78.07 5.02 o
4 -2 4 -2 0 2.82 3.42 1.50 <
4 -2 4 -1 -1 33.91 39.28 4.21 o
4 -2 4 -1 0 72.81 89.70 8.19 o
4 -2 4 -1 1 0.09 -1.46 1.83 <
4 -2 4 0 -2 0.21 -0.25 2.19 <
4 -2 4 0 -1 0.71 2.51 2.08 <
4 -2 4 0 0 8.60 24.85 3.00 o
4 -2 4 0 1 0.04 2.37 1.71 <
4 -2 4 0 2 0.03 0.09 1.55 <
4 -2 4 1 -1 6.83 7.18 2.16 o
4 -2 4 1 0 133.79 156.08 11.34 o
4 -2 4 1 1 22.12 19.28 1.83 o
4 -2 4 2 0 8.32 9.02 1.55 o
5 -2 4 -2 0 69.59 70.53 4.91 o
5 -2 4 -1 -1 3.53 4.77 1.90 <
5 -2 4 -1 0 9.20 16.46 2.11 o
5 -2 4 -1 1 28.13 35.87 2.93 o
5 -2 4 0 -2 0.02 1.42 2.00 <
5 -2 4 0 -1 0.28 1.39 1.86 <
5 -2 4 0 0 6.00 4.02 1.80 <
5 -2 4 0 1 4.89 9.08 1.79 o
5 -2 4 0 2 1.10 3.64 1.55 <
5 -2 4 1 -1 30.45 26.28 2.56 o
5 -2 4 1 0 32.26 33.55 2.82 o
5 -2 4 1 1 1.11 1.94 1.61 <
5 -2 4 2 0 63.04 66.10 4.64 o
6 -2 4 -2 0 12.51 6.84 1.80 o
6 -2 4 -1 -1 28.29 27.99 2.55 o
6 -2 4 -1 0 6.64 7.40 1.77 o
6 -2 4 -1 1 4.13 1.70 1.65 <
6 -2 4 0 -2 0.01 0.53 1.73 <
6 -2 4 0 -1 5.16 4.69 1.99 <
6 -2 4 0 0 4.43 4.98 1.65 o
6 -2 4 0 1 0.61 2.89 1.55 <
6 -2 4 0 2 0.16 3.86 1.52 <
6 -2 4 1 -1 0.00 -0.01 1.62 <
6 -2 4 1 0 3.09 5.74 1.62 o
6 -2 4 1 1 11.35 9.75 1.67 o
6 -2 4 2 0 0.00 1.17 1.55 <
7 -2 4 -2 0 0.06 2.80 1.78 <
7 -2 4 -1 -1 0.90 -4.11 2.17 <
7 -2 4 -1 0 1.79 3.38 1.80 <
7 -2 4 -1 1 0.24 5.83 1.76 o
7 -2 4 0 -2 0.01 1.37 1.80 <
7 -2 4 0 -1 0.54 0.02 1.80 <
7 -2 4 0 0 0.02 4.43 1.77 <
7 -2 4 0 1 1.59 6.11 1.76 o
7 -2 4 0 2 1.98 1.64 1.62 <
7 -2 4 1 -1 0.00 1.38 1.76 <
7 -2 4 1 0 0.25 1.54 1.79 <
7 -2 4 1 1 1.77 4.38 1.73 <
7 -2 4 2 0 0.08 1.73 1.67 <
-7 -1 4 -2 0 0.02 -4.60 2.45 <
-7 -1 4 -1 -1 4.61 6.27 2.46 <
-7 -1 4 -1 0 1.40 4.79 2.75 <
-7 -1 4 -1 1 0.57 -0.19 2.52 <
-7 -1 4 0 -2 0.51 4.63 3.44 <
-7 -1 4 0 -1 0.01 2.40 3.42 <
-7 -1 4 0 0 0.08 1.08 4.85 <
-7 -1 4 0 1 0.09 6.70 3.70 <
-7 -1 4 0 2 0.02 2.56 3.72 <
-7 -1 4 1 -1 2.54 10.19 3.61 <
-7 -1 4 1 0 0.25 4.40 4.83 <
-7 -1 4 1 1 2.04 5.10 3.74 <
-7 -1 4 2 0 0.02 4.73 2.43 <
-6 -1 4 -2 0 1.04 5.42 3.31 <
-6 -1 4 -1 -1 12.47 14.24 2.59 o
-6 -1 4 -1 0 0.13 5.94 3.56 <
-6 -1 4 -1 1 16.82 19.53 2.73 o
-6 -1 4 0 -2 11.20 10.00 2.63 o
-6 -1 4 0 -1 0.73 4.64 2.46 <
-6 -1 4 0 0 1.12 0.89 3.41 <
-6 -1 4 0 1 4.60 4.53 2.35 <
-6 -1 4 0 2 2.72 2.55 2.34 <
-6 -1 4 1 -1 43.36 29.35 4.00 o
-6 -1 4 1 0 2.31 2.81 3.76 <
-6 -1 4 1 1 4.88 2.81 2.37 <
-6 -1 4 2 0 0.86 5.22 3.72 <
-5 -1 4 -2 0 0.40 1.25 2.41 <
-5 -1 4 -1 -1 182.70 160.47 14.24 o
-5 -1 4 -1 0 9.58 19.01 3.85 o
-5 -1 4 -1 1 0.94 2.04 3.59 <
-5 -1 4 0 -2 1.71 5.86 3.20 <
-5 -1 4 0 -1 101.38 92.29 9.04 o
-5 -1 4 0 0 21.54 16.64 3.84 o
-5 -1 4 0 1 32.46 29.78 4.55 o
-5 -1 4 0 2 0.20 5.72 3.70 <
-5 -1 4 1 -1 0.00 -2.27 2.68 <
-5 -1 4 1 0 17.96 13.62 3.04 o
-5 -1 4 1 1 85.74 68.45 5.08 o
-5 -1 4 2 0 3.23 4.43 2.39 <
-4 -1 4 -2 0 0.45 2.10 1.95 <
-4 -1 4 -1 -1 18.74 19.75 2.32 o
-4 -1 4 -1 0 1.40 0.38 1.88 <
-4 -1 4 -1 1 49.70 43.08 3.52 o
-4 -1 4 0 -2 41.71 31.17 2.74 o
-4 -1 4 0 -1 192.47 169.92 10.83 o
-4 -1 4 0 0 14.25 17.85 2.32 o
-4 -1 4 0 1 6.81 5.74 1.99 <
-4 -1 4 0 2 28.29 23.62 2.67 o
-4 -1 4 1 -1 38.67 21.89 2.38 o
-4 -1 4 1 0 21.08 14.23 2.10 o
-4 -1 4 1 1 42.51 37.35 3.49 o
-4 -1 4 2 0 2.18 3.08 1.83 <
-3 -1 4 -2 0 0.56 -0.95 1.55 <
-3 -1 4 -1 -1 157.38 149.20 9.37 o
-3 -1 4 -1 0 92.15 86.19 5.69 o
-3 -1 4 -1 1 23.00 18.43 2.07 o
-3 -1 4 0 -2 3.07 5.83 1.44 o
-3 -1 4 0 -1 802.20 812.79 49.68 o
-3 -1 4 0 0 1257.33 1203.35 73.47 o
-3 -1 4 0 1 978.96 913.60 55.87 o
-3 -1 4 0 2 20.37 22.59 2.29 o
-3 -1 4 1 -1 1.21 -0.40 1.41 <
-3 -1 4 1 0 51.43 44.67 3.31 o
-3 -1 4 1 1 140.68 144.68 9.28 o
-3 -1 4 2 0 0.01 -1.19 1.47 <
-2 -1 4 -2 0 0.08 0.95 1.34 <
-2 -1 4 -1 -1 1.68 0.33 1.35 <
-2 -1 4 -1 0 16.47 9.77 1.53 o
-2 -1 4 -1 1 9.22 10.99 1.56 o
-2 -1 4 0 -2 39.44 33.79 2.62 o
-2 -1 4 0 -1 63.85 51.41 3.56 o
-2 -1 4 0 0 158.80 192.15 17.08 o
-2 -1 4 0 1 439.26 438.09 38.21 o
-2 -1 4 0 2 39.01 35.15 3.85 o
-2 -1 4 1 -1 13.29 14.65 2.42 o
-2 -1 4 1 0 1.40 4.71 1.92 <
-2 -1 4 1 1 12.47 15.02 2.44 o
-2 -1 4 2 0 0.13 0.42 1.80 <
-1 -1 4 -2 0 2.05 1.43 1.95 <
-1 -1 4 -1 -1 2.56 5.40 2.15 <
-1 -1 4 -1 0 0.38 -0.76 2.02 <
-1 -1 4 -1 1 0.34 -0.70 2.01 <
-1 -1 4 0 -2 11.32 15.70 1.85 o
-1 -1 4 0 -1 1032.68 1124.15 68.85 o
-1 -1 4 0 0 1978.10 2052.72 125.94 o
-1 -1 4 0 1 3.13 9.00 1.43 o
-1 -1 4 0 2 0.77 3.01 1.31 <
-1 -1 4 1 -1 1.38 -0.55 1.45 <
-1 -1 4 1 0 0.24 0.77 1.33 <
-1 -1 4 1 1 0.58 1.09 1.31 <
-1 -1 4 2 0 0.04 -1.28 1.31 <
0 -1 4 -2 0 0.11 -0.08 1.37 <
0 -1 4 -1 -1 1.20 2.82 1.56 <
0 -1 4 -1 0 38.27 28.15 2.27 o
0 -1 4 -1 1 2.90 4.57 1.41 o
0 -1 4 0 -2 0.22 1.29 2.05 <
0 -1 4 0 -1 47.56 34.07 2.95 o
0 -1 4 0 0 0.15 2.23 1.33 <
0 -1 4 0 1 136.93 166.59 10.42 o
0 -1 4 0 2 2.71 2.94 1.26 <
0 -1 4 1 -1 6.34 4.99 1.26 o
0 -1 4 1 0 130.18 160.74 10.02 o
0 -1 4 1 1 0.50 1.24 1.18 <
0 -1 4 2 0 2.50 2.27 1.13 <
1 -1 4 -2 0 11.53 12.78 2.29 o
1 -1 4 -1 -1 3.80 3.02 1.10 <
1 -1 4 -1 0 989.67 1213.89 87.30 o
1 -1 4 -1 1 0.47 -0.65 1.76 <
1 -1 4 0 -2 1.01 1.45 0.98 <
1 -1 4 0 -1 0.01 -1.19 1.19 <
1 -1 4 0 0 1900.02 2187.62 156.23 o
1 -1 4 0 1 1.09 0.19 1.12 <
1 -1 4 0 2 0.30 0.11 0.91 <
1 -1 4 1 -1 1.34 2.72 1.04 <
1 -1 4 1 0 4.56 7.35 1.48 o
1 -1 4 1 1 0.38 0.16 0.98 <
2 -1 4 -2 0 38.33 31.95 2.24 o
2 -1 4 -1 -1 2.01 2.44 0.87 <
2 -1 4 -1 0 62.71 50.90 3.75 o
2 -1 4 -1 1 10.81 8.49 1.31 o
2 -1 4 0 -2 1.31 -0.36 1.26 <
2 -1 4 0 -1 9.24 15.54 1.84 o
2 -1 4 0 0 159.21 181.15 15.90 o
2 -1 4 1 -1 7.68 10.04 1.46 o
2 -1 4 1 0 371.23 416.32 36.13 o
3 -1 4 -2 0 3.72 4.55 1.48 o
3 -1 4 -1 -1 148.07 157.78 9.83 o
3 -1 4 -1 0 728.25 837.87 51.35 o
3 -1 4 -1 1 0.02 -0.16 0.78 <
3 -1 4 0 -2 0.20 -0.36 1.05 <
3 -1 4 0 -1 92.41 88.77 5.67 o
3 -1 4 0 0 1204.28 1212.80 74.49 o
3 -1 4 0 1 54.60 49.93 3.28 o
3 -1 4 0 2 0.07 -0.30 0.67 <
3 -1 4 1 -1 17.66 19.12 1.59 o
3 -1 4 1 0 863.84 918.22 56.52 o
3 -1 4 1 1 146.30 140.95 8.79 o
3 -1 4 2 0 20.47 22.82 1.71 o
4 -1 4 -2 0 30.44 30.58 2.37 o
4 -1 4 -1 -1 18.20 19.55 1.86 o
4 -1 4 -1 0 185.11 177.67 12.78 o
4 -1 4 -1 1 31.49 24.36 2.79 o
4 -1 4 0 -2 1.27 6.20 1.97 o
4 -1 4 0 -1 0.95 0.81 1.78 <
4 -1 4 0 0 14.44 17.72 2.41 o
4 -1 4 0 1 10.34 12.85 1.99 o
4 -1 4 0 2 0.40 2.22 1.42 <
4 -1 4 1 -1 43.88 48.72 4.84 o
4 -1 4 1 0 7.79 8.13 1.90 o
4 -1 4 1 1 38.07 32.95 3.49 o
4 -1 4 2 0 21.16 20.45 1.86 o
5 -1 4 -2 0 0.73 1.55 1.66 <
5 -1 4 -1 -1 170.99 159.57 10.20 o
5 -1 4 -1 0 89.57 101.87 6.63 o
5 -1 4 -1 1 0.01 -0.04 1.51 <
5 -1 4 0 -2 0.05 5.74 1.82 o
5 -1 4 0 -1 5.51 10.89 1.88 o
5 -1 4 0 0 12.07 19.56 2.11 o
5 -1 4 0 1 15.41 20.53 2.23 o
5 -1 4 0 2 0.77 -0.87 1.46 <
5 -1 4 1 -1 0.30 3.29 1.68 <
5 -1 4 1 0 31.98 30.65 2.58 o
5 -1 4 1 1 91.11 64.02 4.34 o
5 -1 4 2 0 0.04 1.15 1.59 <
6 -1 4 -2 0 12.26 8.59 2.01 o
6 -1 4 -1 -1 13.32 10.14 1.89 o
6 -1 4 -1 0 0.01 0.42 1.74 <
6 -1 4 -1 1 29.63 27.34 3.21 o
6 -1 4 0 -2 0.02 -0.99 1.68 <
6 -1 4 0 -1 0.06 0.66 1.63 <
6 -1 4 0 0 1.99 -0.61 1.64 <
6 -1 4 0 1 3.87 2.26 1.64 <
6 -1 4 0 2 1.10 1.03 1.53 <
6 -1 4 1 -1 17.82 15.28 1.92 o
6 -1 4 1 0 5.27 6.29 1.57 o
6 -1 4 1 1 3.23 2.06 1.48 <
6 -1 4 2 0 2.59 2.86 1.44 <
7 -1 4 -2 0 1.34 -1.41 1.73 <
7 -1 4 -1 -1 6.81 3.98 1.80 <
7 -1 4 -1 0 0.04 0.65 1.69 <
7 -1 4 -1 1 3.98 5.06 1.69 <
7 -1 4 0 -2 0.11 -1.84 1.83 <
7 -1 4 0 -1 1.57 1.71 1.73 <
7 -1 4 0 0 0.30 2.01 1.69 <
7 -1 4 0 1 0.19 0.63 1.56 <
7 -1 4 0 2 0.08 3.60 1.50 <
7 -1 4 1 -1 0.01 -0.77 1.74 <
7 -1 4 1 0 0.09 4.03 1.66 <
7 -1 4 1 1 0.80 2.22 1.54 <
7 -1 4 2 0 0.15 2.10 1.55 <
-8 0 4 0 -2 0.02 3.07 2.41 <
-7 0 4 -2 0 1.26 1.69 2.73 <
-7 0 4 -1 -1 0.31 3.20 2.34 <
-7 0 4 -1 0 0.06 2.94 2.43 <
-7 0 4 -1 1 10.18 12.05 2.66 o
-7 0 4 0 -2 0.27 -1.90 3.09 <
-7 0 4 0 -1 0.24 4.91 3.44 <
-7 0 4 0 0 0.08 4.00 3.49 <
-7 0 4 0 1 0.59 3.16 3.50 <
-7 0 4 0 2 1.34 -1.15 3.62 <
-7 0 4 1 -1 22.10 22.73 4.20 o
-7 0 4 1 0 0.03 1.79 4.75 <
-7 0 4 1 1 0.01 -0.73 3.56 <
-7 0 4 2 0 0.04 3.27 5.02 <
-6 0 4 -2 0 0.60 1.03 3.12 <
-6 0 4 -1 -1 53.25 42.30 3.78 o
-6 0 4 -1 0 3.21 4.52 2.31 <
-6 0 4 -1 1 0.59 -1.94 3.28 <
-6 0 4 0 -2 0.80 2.60 2.51 <
-6 0 4 0 -1 5.39 4.33 2.55 <
-6 0 4 0 0 0.99 -0.15 2.41 <
-6 0 4 0 1 0.55 1.05 2.85 <
-6 0 4 0 2 0.33 -1.91 2.34 <
-6 0 4 1 -1 0.13 -0.99 2.59 <
-6 0 4 1 0 1.93 0.68 2.53 <
-6 0 4 1 1 16.52 13.62 2.62 o
-6 0 4 2 0 0.13 1.05 2.61 <
-5 0 4 -2 0 4.18 1.51 2.35 <
-5 0 4 -1 -1 0.54 0.54 3.16 <
-5 0 4 -1 0 17.54 13.11 3.52 o
-5 0 4 -1 1 38.12 27.18 4.41 o
-5 0 4 0 -2 7.79 2.97 3.03 <
-5 0 4 0 -1 20.33 12.35 3.47 o
-5 0 4 0 0 0.42 -0.30 3.26 <
-5 0 4 0 1 0.37 4.22 3.41 <
-5 0 4 0 2 0.22 1.18 3.61 <
-5 0 4 1 -1 50.34 26.29 4.14 o
-5 0 4 1 0 0.94 0.04 3.35 <
-5 0 4 1 1 0.10 -0.13 2.99 <
-5 0 4 2 0 7.48 7.31 2.45 <
-4 0 4 -2 0 0.30 -0.05 1.90 <
-4 0 4 -1 -1 655.88 612.58 37.52 o
-4 0 4 -1 0 278.53 256.92 16.03 o
-4 0 4 -1 1 0.09 0.38 1.99 <
-4 0 4 0 -2 0.66 -1.70 1.68 <
-4 0 4 0 -1 490.45 483.34 29.83 o
-4 0 4 0 0 753.39 721.90 44.22 o
-4 0 4 0 1 222.29 186.34 11.72 o
-4 0 4 0 2 1.08 0.49 2.10 <
-4 0 4 1 -1 0.19 0.91 1.79 <
-4 0 4 1 0 420.90 397.36 24.48 o
-4 0 4 1 1 385.63 335.10 20.79 o
-4 0 4 2 0 2.69 2.44 1.92 <
-3 0 4 -2 0 1.07 2.33 1.47 <
-3 0 4 -1 -1 1.50 1.54 1.33 <
-3 0 4 -1 0 36.48 32.26 2.62 o
-3 0 4 -1 1 42.36 42.72 3.26 o
-3 0 4 0 -2 3.59 3.77 1.35 <
-3 0 4 0 -1 19.00 16.27 1.81 o
-3 0 4 0 0 0.43 -0.67 1.48 <
-3 0 4 0 1 17.95 16.44 1.97 o
-3 0 4 0 2 14.33 9.44 1.81 o
-3 0 4 1 -1 18.31 10.09 1.58 o
-3 0 4 1 0 22.88 14.93 1.83 o
-3 0 4 1 1 0.00 1.84 1.55 <
-3 0 4 2 0 7.35 7.92 1.60 o
-2 0 4 -2 0 0.44 0.59 1.29 <
-2 0 4 -1 -1 20.45 17.78 1.79 o
-2 0 4 -1 0 52.26 47.65 3.41 o
-2 0 4 -1 1 0.02 0.11 1.39 <
-2 0 4 0 -2 0.16 1.83 1.38 <
-2 0 4 0 -1 107.41 106.56 6.86 o
-2 0 4 0 0 872.54 856.75 52.70 o
-2 0 4 0 1 75.96 76.37 5.06 o
-2 0 4 0 2 0.04 -2.44 2.08 <
-2 0 4 1 -1 1.98 0.79 1.91 <
-2 0 4 1 0 33.44 30.47 3.44 o
-2 0 4 1 1 15.76 16.49 2.55 o
-2 0 4 2 0 0.16 1.32 1.94 <
-1 0 4 -2 0 0.03 0.47 2.04 <
-1 0 4 -1 -1 0.06 -0.15 1.59 <
-1 0 4 -1 0 41.61 25.45 3.18 o
-1 0 4 -1 1 7.49 6.20 2.22 <
-1 0 4 0 -2 1.80 1.37 1.25 <
-1 0 4 0 -1 79.59 68.55 4.50 o
-1 0 4 0 0 0.03 0.91 1.53 <
-1 0 4 0 1 89.54 85.05 5.50 o
-1 0 4 0 2 0.69 1.37 1.43 <
-1 0 4 1 -1 2.33 1.89 1.38 <
-1 0 4 1 0 128.64 156.93 9.79 o
-1 0 4 1 1 0.88 -2.50 1.47 <
-1 0 4 2 0 3.95 3.02 1.50 <
0 0 4 -2 0 0.53 0.61 0.57 <
0 0 4 -1 -1 0.23 0.54 0.56 <
0 0 4 -1 0 0.07 -0.08 0.70 <
0 0 4 -1 1 0.70 0.39 0.97 <
0 0 4 0 -1 0.13 0.10 0.61 <
0 0 4 0 0 4566.14 6399.40 392.19 o
0 0 4 0 1 0.16 0.19 1.20 <
0 0 4 0 2 0.31 -1.40 1.34 <
0 0 4 1 -1 1.35 6.34 1.27 o
0 0 4 1 0 0.14 0.21 1.11 <
0 0 4 1 1 0.20 0.72 1.24 <
0 0 4 2 0 0.79 0.17 1.13 <
1 0 4 0 2 3.87 3.80 0.89 o
2 0 4 0 -2 0.24 1.22 1.07 <
3 0 4 -2 0 3.66 0.75 1.19 <
3 0 4 -1 -1 1.00 0.67 0.91 <
3 0 4 -1 0 21.44 20.05 1.54 o
3 0 4 -1 1 14.10 10.26 1.03 o
3 0 4 0 -2 1.46 2.65 1.01 <
3 0 4 0 -1 29.80 28.81 2.06 o
3 0 4 0 0 0.34 1.89 0.85 <
3 0 4 0 1 9.09 11.69 1.08 o
3 0 4 0 2 6.34 8.06 0.84 o
3 0 4 1 -1 37.05 41.95 2.80 o
3 0 4 1 0 14.61 19.28 1.50 o
3 0 4 1 1 0.00 0.29 0.73 <
3 0 4 2 0 10.20 9.00 1.05 o
4 0 4 -2 0 0.00 1.28 1.17 <
4 0 4 -1 -1 647.91 599.70 36.82 o
4 0 4 -1 0 439.79 458.81 28.24 o
4 0 4 -1 1 0.18 1.29 1.10 <
4 0 4 0 -2 0.54 -2.33 2.01 <
4 0 4 0 -1 261.21 246.90 21.67 o
4 0 4 0 0 684.28 678.43 58.87 o
4 0 4 0 1 421.34 381.83 33.16 o
4 0 4 0 2 3.35 2.44 1.54 <
4 0 4 1 -1 0.04 1.06 1.89 <
4 0 4 1 0 194.00 172.98 15.23 o
4 0 4 1 1 345.91 314.46 27.37 o
4 0 4 2 0 1.00 0.12 1.26 <
5 0 4 -2 0 8.40 8.54 2.54 o
5 0 4 -1 -1 0.17 0.81 1.70 <
5 0 4 -1 0 18.23 16.52 1.95 o
5 0 4 -1 1 41.72 30.50 2.53 o
5 0 4 0 -2 4.55 4.24 1.77 <
5 0 4 0 -1 14.27 10.72 1.85 o
5 0 4 0 0 0.07 0.32 1.60 <
5 0 4 0 1 0.62 2.77 1.55 <
5 0 4 0 2 4.31 5.98 1.51 o
5 0 4 1 -1 30.95 33.01 2.77 o
5 0 4 1 0 0.45 0.87 1.63 <
5 0 4 1 1 0.01 1.16 1.52 <
5 0 4 2 0 0.28 2.59 1.63 <
6 0 4 -2 0 0.32 -2.20 1.99 <
6 0 4 -1 -1 44.37 34.79 2.93 o
6 0 4 -1 0 2.10 2.02 1.83 <
6 0 4 -1 1 0.01 0.56 1.77 <
6 0 4 0 -2 0.16 0.47 1.69 <
6 0 4 0 -1 1.72 0.73 1.65 <
6 0 4 0 0 0.04 2.25 1.64 <
6 0 4 0 1 0.81 1.54 1.64 <
6 0 4 0 2 0.01 -1.11 1.66 <
6 0 4 1 -1 0.72 2.94 1.61 <
6 0 4 1 0 0.59 4.06 1.56 <
6 0 4 1 1 11.77 7.94 1.66 o
6 0 4 2 0 0.06 0.56 1.50 <
7 0 4 -2 0 0.17 2.63 1.71 <
7 0 4 -1 -1 0.33 0.21 1.75 <
7 0 4 -1 0 0.22 2.36 1.68 <
7 0 4 -1 1 16.92 14.78 1.99 o
7 0 4 0 -2 0.46 3.08 1.83 <
7 0 4 0 -1 0.42 -0.16 1.74 <
7 0 4 0 0 0.30 0.61 1.64 <
7 0 4 0 1 0.47 -0.08 1.63 <
7 0 4 0 2 0.10 1.97 1.57 <
7 0 4 1 -1 8.94 7.81 1.86 o
7 0 4 1 0 0.80 3.00 1.66 <
7 0 4 1 1 0.01 1.69 1.61 <
7 0 4 2 0 2.92 3.74 1.64 <
8 0 4 -2 0 0.03 4.06 1.84 <
-7 1 4 -2 0 0.03 -0.43 2.37 <
-7 1 4 -1 -1 10.05 10.01 2.50 o
-7 1 4 -1 0 0.02 -0.81 2.38 <
-7 1 4 -1 1 0.00 1.59 2.45 <
-7 1 4 0 -2 0.00 1.32 2.20 <
-7 1 4 0 -1 1.72 3.71 2.36 <
-7 1 4 0 0 0.13 -1.05 3.34 <
-7 1 4 0 1 0.19 3.44 2.84 <
-7 1 4 0 2 0.02 -0.44 3.66 <
-7 1 4 1 -1 4.38 -0.29 3.37 <
-7 1 4 1 0 0.00 2.53 5.10 <
-7 1 4 1 1 1.81 -0.57 3.57 <
-7 1 4 2 0 0.02 2.21 3.49 <
-6 1 4 -2 0 4.69 3.04 3.21 <
-6 1 4 -1 -1 26.84 21.85 2.84 o
-6 1 4 -1 0 0.92 1.19 2.28 <
-6 1 4 -1 1 21.77 19.56 3.14 o
-6 1 4 0 -2 0.03 -1.73 2.61 <
-6 1 4 0 -1 0.06 4.63 2.47 <
-6 1 4 0 0 0.01 1.34 2.34 <
-6 1 4 0 1 3.11 5.07 2.34 <
-6 1 4 0 2 1.75 0.00 2.36 <
-6 1 4 1 -1 38.66 37.10 3.63 o
-6 1 4 1 0 18.16 12.88 2.98 o
-6 1 4 1 1 2.96 2.06 2.36 <
-6 1 4 2 0 30.16 11.39 3.78 o
-5 1 4 -2 0 0.02 0.25 2.42 <
-5 1 4 -1 -1 210.80 178.39 11.44 o
-5 1 4 -1 0 66.84 65.91 5.65 o
-5 1 4 -1 1 0.17 4.02 3.51 <
-5 1 4 0 -2 2.15 1.84 3.06 <
-5 1 4 0 -1 29.66 22.18 3.95 o
-5 1 4 0 0 17.79 17.86 3.95 o
-5 1 4 0 1 7.27 12.65 3.81 o
-5 1 4 0 2 1.16 -2.87 3.91 <
-5 1 4 1 -1 0.24 0.82 3.27 <
-5 1 4 1 0 71.56 59.12 6.58 o
-5 1 4 1 1 73.30 59.03 6.66 o
-5 1 4 2 0 0.70 -3.09 2.55 <
-4 1 4 -2 0 19.91 20.13 2.80 o
-4 1 4 -1 -1 21.81 26.32 2.55 o
-4 1 4 -1 0 239.39 194.66 12.27 o
-4 1 4 -1 1 55.53 47.06 3.76 o
-4 1 4 0 -2 1.02 0.70 1.66 <
-4 1 4 0 -1 1.73 0.99 1.81 <
-4 1 4 0 0 22.05 18.89 2.36 o
-4 1 4 0 1 5.00 10.50 2.22 o
-4 1 4 0 2 0.65 0.13 2.27 <
-4 1 4 1 -1 32.45 26.57 2.60 o
-4 1 4 1 0 4.74 6.16 2.01 o
-4 1 4 1 1 38.18 41.29 3.50 o
-4 1 4 2 0 38.25 34.29 3.08 o
-3 1 4 -2 0 0.17 -0.44 1.53 <
-3 1 4 -1 -1 209.88 221.54 13.74 o
-3 1 4 -1 0 449.02 474.03 29.09 o
-3 1 4 -1 1 20.88 22.98 2.27 o
-3 1 4 0 -2 0.09 0.34 1.34 <
-3 1 4 0 -1 121.97 121.87 7.80 o
-3 1 4 0 0 1312.36 1271.72 77.98 o
-3 1 4 0 1 16.45 15.78 2.04 o
-3 1 4 0 2 0.03 2.87 1.74 <
-3 1 4 1 -1 0.24 0.34 1.43 <
-3 1 4 1 0 950.67 963.49 59.13 o
-3 1 4 1 1 93.07 91.12 6.06 o
-3 1 4 2 0 23.07 26.65 2.44 o
-2 1 4 -2 0 4.91 5.74 1.41 o
-2 1 4 -1 -1 0.01 -0.67 1.34 <
-2 1 4 -1 0 37.19 32.26 2.53 o
-2 1 4 -1 1 13.65 12.48 1.66 o
-2 1 4 0 -2 0.33 1.07 1.35 <
-2 1 4 0 -1 31.95 37.30 2.77 o
-2 1 4 0 0 148.58 182.34 11.45 o
-2 1 4 0 1 3.80 1.59 1.38 <
-2 1 4 0 2 0.12 1.01 1.37 <
-2 1 4 1 -1 10.50 11.56 2.25 o
-2 1 4 1 0 653.76 611.09 53.23 o
-2 1 4 1 1 4.91 4.88 2.04 <
-2 1 4 2 0 59.86 47.19 4.78 o
-1 1 4 -2 0 10.62 14.52 2.53 o
-1 1 4 -1 -1 2.65 -0.23 1.94 <
-1 1 4 -1 0 1001.09 1116.69 96.92 o
-1 1 4 -1 1 2.33 2.80 1.96 <
-1 1 4 0 -2 0.88 -0.61 1.69 <
-1 1 4 0 -1 0.06 -0.40 2.04 <
-1 1 4 0 0 1951.94 2134.84 184.87 o
-1 1 4 0 1 1.13 1.38 1.30 <
-1 1 4 0 2 1.58 -0.06 1.32 <
-1 1 4 1 -1 0.28 -0.89 1.44 <
-1 1 4 1 0 3.19 8.55 1.46 o
-1 1 4 1 1 1.40 0.04 1.30 <
-1 1 4 2 0 1.51 2.10 1.29 <
0 1 4 -2 0 1.63 1.52 0.82 <
0 1 4 -1 -1 0.02 0.50 0.73 <
0 1 4 -1 0 84.16 79.20 5.04 o
0 1 4 -1 1 3.53 3.96 1.42 <
0 1 4 0 -2 1.79 1.47 0.71 <
0 1 4 0 -1 90.20 78.72 4.99 o
0 1 4 0 0 0.04 -0.59 1.28 <
0 1 4 0 1 76.37 88.29 5.66 o
0 1 4 0 2 2.02 0.81 1.24 <
0 1 4 1 -1 2.14 3.38 1.22 <
0 1 4 1 0 84.29 87.37 5.61 o
0 1 4 1 1 1.60 1.97 1.17 <
0 1 4 2 0 3.15 1.75 1.12 <
1 1 4 -2 0 1.07 1.02 0.81 <
1 1 4 -1 -1 1.69 1.60 0.96 <
1 1 4 -1 0 0.01 1.36 1.02 <
1 1 4 -1 1 3.51 0.56 1.01 <
1 1 4 0 -2 11.00 17.23 1.90 o
1 1 4 0 -1 1012.50 1241.57 75.87 o
1 1 4 0 0 1987.00 2263.69 138.39 o
1 1 4 0 1 4.20 7.44 1.06 o
1 1 4 0 2 4.67 1.79 0.97 <
1 1 4 1 -1 0.03 0.84 0.94 <
1 1 4 1 0 0.04 0.98 0.91 <
1 1 4 1 1 0.62 1.88 0.92 <
1 1 4 2 0 1.41 0.75 0.89 <
2 1 4 -2 0 2.83 1.17 1.13 <
2 1 4 -1 -1 0.07 0.32 1.11 <
2 1 4 -1 0 32.24 38.79 3.08 o
2 1 4 -1 1 10.21 15.15 1.56 o
2 1 4 0 -2 4.45 4.52 1.14 o
2 1 4 0 -1 43.68 35.57 3.44 o
2 1 4 0 0 132.99 189.87 16.67 o
2 1 4 0 1 595.77 663.34 81.47 o
2 1 4 0 2 50.95 58.47 7.73 o
2 1 4 1 -1 15.31 10.85 1.79 o
2 1 4 1 0 0.17 4.08 2.19 <
2 1 4 1 1 6.90 3.51 2.18 <
2 1 4 2 0 1.31 3.59 2.24 <
3 1 4 -2 0 0.01 -2.03 1.33 <
3 1 4 -1 -1 201.49 206.44 12.69 o
3 1 4 -1 0 118.99 123.66 7.75 o
3 1 4 -1 1 0.52 -0.12 1.12 <
3 1 4 0 -2 0.19 0.26 1.05 <
3 1 4 0 -1 438.19 451.77 27.62 o
3 1 4 0 0 1160.80 1190.18 84.29 o
3 1 4 0 1 847.09 931.02 65.59 o
3 1 4 0 2 17.59 18.15 1.92 o
3 1 4 1 -1 21.49 21.68 1.78 o
3 1 4 1 0 19.88 18.77 1.94 o
3 1 4 1 1 86.12 87.53 6.42 o
3 1 4 2 0 0.46 1.07 1.32 <
4 1 4 -2 0 2.71 0.69 1.16 <
4 1 4 -1 -1 22.44 25.60 2.12 o
4 1 4 -1 0 2.58 2.63 1.25 <
4 1 4 -1 1 28.65 24.22 1.97 o
4 1 4 0 -2 23.54 15.90 2.52 o
4 1 4 0 -1 205.14 174.74 15.18 o
4 1 4 0 0 19.79 20.42 2.59 o
4 1 4 0 1 8.10 9.14 1.87 o
4 1 4 0 2 34.24 26.39 4.24 o
4 1 4 1 -1 43.02 39.81 4.02 o
4 1 4 1 0 5.51 8.16 2.00 o
4 1 4 1 1 37.32 23.00 3.91 o
4 1 4 2 0 1.29 5.51 1.85 <
5 1 4 -2 0 0.54 3.23 2.37 <
5 1 4 -1 -1 194.92 152.64 9.42 o
5 1 4 -1 0 17.37 16.55 2.01 o
5 1 4 -1 1 0.04 0.53 1.58 <
5 1 4 0 -2 0.19 -0.25 1.76 <
5 1 4 0 -1 59.33 56.66 4.00 o
5 1 4 0 0 14.34 15.62 1.98 o
5 1 4 0 1 65.38 52.63 3.71 o
5 1 4 0 2 0.14 2.88 1.55 <
5 1 4 1 -1 0.86 0.81 1.76 <
5 1 4 1 0 4.73 0.77 1.69 <
5 1 4 1 1 53.65 47.36 3.46 o
5 1 4 2 0 0.03 0.59 1.69 <
6 1 4 -2 0 1.06 0.35 1.97 <
6 1 4 -1 -1 24.56 14.73 2.12 o
6 1 4 -1 0 0.77 7.59 1.87 o
6 1 4 -1 1 37.60 33.44 2.84 o
6 1 4 0 -2 2.77 3.58 1.77 <
6 1 4 0 -1 0.01 -1.48 1.92 <
6 1 4 0 0 0.18 0.16 1.62 <
6 1 4 0 1 11.23 12.04 1.84 o
6 1 4 0 2 19.17 14.71 1.92 o
6 1 4 1 -1 15.98 10.53 2.09 o
6 1 4 1 0 7.37 4.32 1.59 <
6 1 4 1 1 4.58 3.75 1.56 <
6 1 4 2 0 3.53 3.39 1.58 <
7 1 4 -2 0 0.01 2.00 1.78 <
7 1 4 -1 -1 7.87 11.22 2.04 o
7 1 4 -1 0 2.05 3.27 1.78 <
7 1 4 -1 1 1.57 4.83 1.72 <
7 1 4 0 -2 0.39 -0.02 1.85 <
7 1 4 0 -1 0.16 2.11 1.81 <
7 1 4 0 0 0.26 4.19 1.75 <
7 1 4 0 1 0.00 -1.03 1.68 <
7 1 4 0 2 0.00 0.92 1.60 <
7 1 4 1 -1 0.44 1.80 1.75 <
7 1 4 1 0 0.09 4.30 1.72 <
7 1 4 1 1 1.88 0.70 1.70 <
7 1 4 2 0 0.25 1.04 1.65 <
-7 2 4 -2 0 0.18 3.57 2.78 <
-7 2 4 -1 -1 2.21 1.93 2.33 <
-7 2 4 -1 0 0.81 1.42 2.39 <
-7 2 4 -1 1 0.00 3.75 2.46 <
-7 2 4 0 -2 0.18 -0.56 2.70 <
-7 2 4 0 -1 0.84 4.85 2.84 <
-7 2 4 0 0 0.40 5.53 2.52 <
-7 2 4 0 1 0.63 3.71 2.58 <
-7 2 4 0 2 1.80 4.16 2.60 <
-7 2 4 1 -1 0.53 -2.82 5.02 <
-7 2 4 1 0 0.78 -3.48 3.57 <
-7 2 4 1 1 0.89 5.86 3.55 <
-7 2 4 2 0 5.67 12.66 3.74 o
-6 2 4 -2 0 1.37 -3.75 4.24 <
-6 2 4 -1 -1 41.13 54.27 6.09 o
-6 2 4 -1 0 4.09 10.90 2.72 o
-6 2 4 -1 1 0.04 2.96 2.71 <
-6 2 4 0 -2 0.11 4.32 2.46 <
-6 2 4 0 -1 5.00 6.28 2.40 <
-6 2 4 0 0 2.76 7.97 2.47 o
-6 2 4 0 1 0.71 2.80 2.36 <
-6 2 4 0 2 0.00 1.76 2.76 <
-6 2 4 1 -1 3.68 1.31 3.41 <
-6 2 4 1 0 7.20 11.41 2.51 o
-6 2 4 1 1 12.47 7.39 2.52 <
-6 2 4 2 0 0.14 0.13 2.45 <
-5 2 4 -2 0 37.54 28.20 3.32 o
-5 2 4 -1 -1 11.38 12.15 2.58 o
-5 2 4 -1 0 28.92 18.07 2.98 o
-5 2 4 -1 1 39.41 24.79 3.24 o
-5 2 4 0 -2 0.22 5.23 3.54 <
-5 2 4 0 -1 0.01 -0.16 3.67 <
-5 2 4 0 0 2.00 4.01 3.86 <
-5 2 4 0 1 2.83 7.14 4.14 <
-5 2 4 0 2 0.29 3.59 3.98 <
-5 2 4 1 -1 33.11 38.43 5.19 o
-5 2 4 1 0 62.51 56.19 6.58 o
-5 2 4 1 1 0.84 1.28 4.13 <
-5 2 4 2 0 140.86 138.08 10.71 o
-4 2 4 -2 0 8.31 5.39 3.14 <
-4 2 4 -1 -1 49.17 38.86 3.28 o
-4 2 4 -1 0 40.02 34.70 3.21 o
-4 2 4 -1 1 9.56 8.37 2.36 o
-4 2 4 0 -2 0.01 0.99 1.82 <
-4 2 4 0 -1 8.24 2.51 1.98 <
-4 2 4 0 0 10.79 17.50 2.49 o
-4 2 4 0 1 0.04 1.55 2.32 <
-4 2 4 0 2 0.06 1.19 2.43 <
-4 2 4 1 -1 0.46 1.83 1.97 <
-4 2 4 1 0 147.36 131.34 8.64 o
-4 2 4 1 1 9.26 12.30 2.58 o
-4 2 4 2 0 5.40 4.67 2.27 <
-3 2 4 -2 0 65.10 69.49 4.74 o
-3 2 4 -1 -1 5.33 4.97 1.62 o
-3 2 4 -1 0 506.09 498.58 30.74 o
-3 2 4 -1 1 12.93 9.80 1.85 o
-3 2 4 0 -2 0.16 0.63 1.50 <
-3 2 4 0 -1 2.47 0.88 1.57 <
-3 2 4 0 0 54.45 62.08 4.35 o
-3 2 4 0 1 3.45 4.78 1.83 <
-3 2 4 0 2 0.04 0.89 1.89 <
-3 2 4 1 -1 14.52 13.34 1.90 o
-3 2 4 1 0 88.15 63.97 4.50 o
-3 2 4 1 1 1.16 3.91 1.86 <
-3 2 4 2 0 164.59 151.63 9.73 o
-2 2 4 -2 0 72.87 90.46 5.90 o
-2 2 4 -1 -1 7.35 7.87 1.47 o
-2 2 4 -1 0 2943.91 3158.62 193.35 o
-2 2 4 -1 1 0.37 0.67 1.42 <
-2 2 4 0 -2 0.11 0.09 1.32 <
-2 2 4 0 -1 0.68 0.28 1.35 <
-2 2 4 0 0 2199.31 2245.19 137.52 o
-2 2 4 0 1 0.95 0.16 1.49 <
-2 2 4 0 2 0.06 -2.86 1.62 <
-2 2 4 1 -1 0.29 1.45 1.30 <
-2 2 4 1 0 976.30 1056.95 91.78 o
-2 2 4 1 1 3.26 6.22 2.38 <
-2 2 4 2 0 4.40 2.50 2.11 <
-1 2 4 -2 0 39.92 37.41 3.95 o
-1 2 4 -1 -1 0.43 2.65 1.83 <
-1 2 4 -1 0 75.70 59.06 5.67 o
-1 2 4 -1 1 3.66 5.78 1.97 <
-1 2 4 0 -2 2.55 -0.16 1.75 <
-1 2 4 0 -1 38.74 38.99 4.00 o
-1 2 4 0 0 154.74 195.13 17.23 o
-1 2 4 0 1 0.83 0.91 1.85 <
-1 2 4 0 2 1.08 1.11 1.29 <
-1 2 4 1 -1 15.55 19.82 1.87 o
-1 2 4 1 0 431.89 470.93 29.13 o
-1 2 4 1 1 10.38 12.06 1.58 o
-1 2 4 2 0 39.20 36.46 2.73 o
0 2 4 -2 0 0.44 1.42 1.24 <
0 2 4 -1 -1 10.72 17.20 1.71 o
0 2 4 -1 0 97.67 119.73 7.58 o
0 2 4 -1 1 0.00 0.15 1.19 <
0 2 4 0 -2 0.02 0.25 1.22 <
0 2 4 0 -1 106.88 116.36 7.24 o
0 2 4 0 0 887.54 917.61 56.36 o
0 2 4 0 1 75.65 89.22 5.74 o
0 2 4 0 2 0.62 0.56 1.21 <
0 2 4 1 -1 2.88 3.49 1.19 <
0 2 4 1 0 91.86 86.89 5.55 o
0 2 4 1 1 47.00 54.23 3.68 o
0 2 4 2 0 0.14 -0.97 1.19 <
1 2 4 -2 0 0.75 0.92 1.22 <
1 2 4 -1 -1 0.10 -0.80 1.19 <
1 2 4 -1 0 34.36 36.81 2.59 o
1 2 4 -1 1 20.11 20.55 1.78 o
1 2 4 0 -2 37.26 34.52 2.98 o
1 2 4 0 -1 79.57 54.80 3.65 o
1 2 4 0 0 153.76 199.51 12.27 o
1 2 4 0 1 430.97 463.38 28.33 o
1 2 4 0 2 35.70 33.82 2.47 o
1 2 4 1 -1 2.51 5.09 1.23 o
1 2 4 1 0 1.97 1.92 1.15 <
1 2 4 1 1 8.67 14.92 1.53 o
1 2 4 2 0 0.40 0.59 1.09 <
2 2 4 -2 0 1.60 1.46 1.40 <
2 2 4 -1 -1 10.60 10.12 2.17 o
2 2 4 -1 0 0.26 1.16 1.40 <
2 2 4 -1 1 1.91 2.62 1.40 <
2 2 4 0 -2 70.27 85.14 6.44 o
2 2 4 0 -1 2860.12 3173.53 274.97 o
2 2 4 0 0 2187.83 2230.00 273.36 o
2 2 4 0 1 965.47 1048.21 128.77 o
2 2 4 0 2 2.35 5.83 3.00 <
2 2 4 1 -1 0.57 2.93 2.74 <
2 2 4 1 0 0.17 -0.17 2.99 <
2 2 4 1 1 2.74 4.62 2.86 <
2 2 4 2 0 0.71 0.70 2.97 <
3 2 4 -2 0 2.30 1.67 1.83 <
3 2 4 -1 -1 6.24 6.10 1.99 o
3 2 4 -1 0 2.73 1.23 1.92 <
3 2 4 -1 1 16.18 13.87 1.95 o
3 2 4 0 -2 64.33 61.51 4.91 o
3 2 4 0 -1 496.82 487.23 34.64 o
3 2 4 0 0 53.38 61.69 4.84 o
3 2 4 0 1 82.22 66.07 5.22 o
3 2 4 0 2 156.16 142.11 10.17 o
3 2 4 1 -1 10.88 13.58 2.04 o
3 2 4 1 0 0.55 2.30 1.69 <
3 2 4 1 1 0.34 3.04 1.33 <
3 2 4 2 0 1.39 0.55 1.71 <
4 2 4 -2 0 1.04 2.43 1.73 <
4 2 4 -1 -1 37.92 35.48 2.86 o
4 2 4 -1 0 5.05 3.54 1.90 <
4 2 4 -1 1 0.69 -0.11 1.90 <
4 2 4 0 -2 8.71 4.23 1.73 <
4 2 4 0 -1 28.55 41.58 4.44 o
4 2 4 0 0 5.47 11.38 3.70 o
4 2 4 0 1 110.23 100.19 13.09 o
4 2 4 0 2 4.15 1.62 3.25 <
4 2 4 1 -1 16.84 14.30 3.88 o
4 2 4 1 0 0.07 -0.71 3.30 <
4 2 4 1 1 8.96 3.57 3.40 <
4 2 4 2 0 0.41 -2.86 3.65 <
5 2 4 -2 0 1.21 1.59 2.45 <
5 2 4 -1 -1 10.55 6.44 1.97 o
5 2 4 -1 0 1.67 4.24 1.87 <
5 2 4 -1 1 35.49 22.45 2.87 o
5 2 4 0 -2 33.77 33.09 2.95 o
5 2 4 0 -1 15.30 19.77 2.35 o
5 2 4 0 0 2.04 1.96 2.22 <
5 2 4 0 1 41.01 40.37 3.80 o
5 2 4 0 2 110.67 109.28 8.08 o
5 2 4 1 -1 28.35 21.72 2.90 o
5 2 4 1 0 9.07 3.98 2.33 <
5 2 4 1 1 0.21 -1.88 2.38 <
5 2 4 2 0 0.57 1.82 2.26 <
6 2 4 -2 0 0.01 -1.18 1.90 <
6 2 4 -1 -1 42.36 42.45 3.61 o
6 2 4 -1 0 3.45 8.00 1.86 o
6 2 4 -1 1 0.47 1.35 1.94 <
6 2 4 0 -2 1.47 -0.74 1.71 <
6 2 4 0 -1 3.14 6.31 1.77 o
6 2 4 0 0 3.39 3.49 1.71 <
6 2 4 0 1 8.90 10.59 2.11 o
6 2 4 0 2 0.00 2.74 1.89 <
6 2 4 1 -1 0.11 0.84 1.68 <
6 2 4 1 0 1.20 2.27 1.92 <
6 2 4 1 1 8.96 8.19 2.06 o
6 2 4 2 0 0.00 2.25 1.91 <
7 2 4 -2 0 0.07 -0.92 1.85 <
7 2 4 -1 -1 1.34 0.30 1.84 <
7 2 4 -1 0 0.52 1.35 1.80 <
7 2 4 -1 1 0.85 4.60 1.81 <
7 2 4 0 -2 0.07 3.61 1.89 <
7 2 4 0 -1 0.30 -1.05 1.84 <
7 2 4 0 0 0.22 3.65 1.82 <
7 2 4 0 1 0.65 1.35 1.82 <
7 2 4 0 2 4.21 3.79 1.95 <
7 2 4 1 -1 0.02 0.90 1.77 <
7 2 4 1 0 0.90 -0.10 1.83 <
7 2 4 1 1 1.89 3.99 2.06 <
7 2 4 2 0 1.53 1.53 2.03 <
-7 3 4 -2 0 0.00 2.46 2.39 <
-7 3 4 -1 -1 2.00 3.70 2.48 <
-7 3 4 -1 0 0.18 -0.19 2.78 <
-7 3 4 0 -2 0.31 3.21 2.87 <
-7 3 4 0 -1 4.97 9.41 2.60 o
-7 3 4 0 0 10.77 10.50 2.69 o
-7 3 4 1 -1 0.07 8.12 2.97 <
-7 3 4 1 0 0.68 3.49 2.95 <
-7 3 4 2 0 0.36 2.67 3.44 <
-6 3 4 -2 0 0.36 8.83 3.26 <
-6 3 4 -1 -1 0.50 1.61 3.16 <
-6 3 4 -1 0 0.24 -0.21 3.10 <
-6 3 4 -1 1 0.84 8.99 5.01 <
-6 3 4 0 -2 0.03 -1.21 3.23 <
-6 3 4 0 -1 0.32 5.17 2.29 <
-6 3 4 0 0 0.26 1.41 2.39 <
-6 3 4 0 1 2.39 -3.89 2.92 <
-6 3 4 0 2 1.07 0.80 2.59 <
-6 3 4 1 -1 0.38 -0.77 2.32 <
-6 3 4 1 0 4.10 11.68 2.84 o
-6 3 4 1 1 0.10 4.15 2.58 <
-6 3 4 2 0 31.06 46.27 5.70 o
-5 3 4 -2 0 19.76 17.70 2.86 o
-5 3 4 -1 -1 8.37 13.16 2.76 o
-5 3 4 -1 0 0.13 6.94 2.66 <
-5 3 4 -1 1 1.70 -0.22 3.56 <
-5 3 4 0 -2 0.07 0.14 2.53 <
-5 3 4 0 -1 3.93 5.69 3.18 <
-5 3 4 0 0 13.09 18.46 4.45 o
-5 3 4 0 1 0.45 3.04 3.68 <
-5 3 4 0 2 0.07 7.87 3.78 <
-5 3 4 1 -1 2.28 10.34 4.12 <
-5 3 4 1 0 25.46 35.12 7.84 o
-5 3 4 1 1 3.37 1.57 3.81 <
-5 3 4 2 0 8.71 4.34 4.04 <
-4 3 4 -2 0 120.11 119.65 11.38 o
-4 3 4 -1 -1 3.29 1.94 2.61 <
-4 3 4 -1 0 54.10 50.05 4.10 o
-4 3 4 -1 1 8.27 1.48 2.54 <
-4 3 4 0 -2 0.10 5.21 2.15 <
-4 3 4 0 -1 0.14 3.75 2.30 <
-4 3 4 0 0 2.64 2.08 2.44 <
-4 3 4 0 1 0.87 6.36 2.56 <
-4 3 4 0 2 0.05 -2.62 2.67 <
-4 3 4 1 -1 9.56 6.58 2.46 <
-4 3 4 1 0 259.46 251.72 16.08 o
-4 3 4 1 1 0.49 3.50 2.63 <
-4 3 4 2 0 389.83 378.15 23.57 o
-3 3 4 -2 0 21.84 24.91 2.60 o
-3 3 4 -1 -1 2.68 3.49 1.80 <
-3 3 4 -1 0 531.56 516.85 31.79 o
-3 3 4 -1 1 0.55 -1.11 2.11 <
-3 3 4 0 -2 0.03 -1.44 1.67 <
-3 3 4 0 -1 0.62 2.61 1.80 <
-3 3 4 0 0 1.63 30.59 2.95 o
-3 3 4 0 1 1.06 0.31 2.15 <
-3 3 4 0 2 0.00 -0.90 2.26 <
-3 3 4 1 -1 0.50 3.93 1.88 <
-3 3 4 1 0 100.36 104.40 7.00 o
-3 3 4 1 1 1.22 1.66 2.21 <
-3 3 4 2 0 0.55 3.66 2.06 <
-2 3 4 -2 0 199.94 201.84 12.70 o
-2 3 4 -1 -1 1.23 3.04 1.48 <
-2 3 4 -1 0 621.46 626.84 38.87 o
-2 3 4 -1 1 4.62 5.99 1.72 o
-2 3 4 0 -2 2.07 2.91 1.48 <
-2 3 4 0 -1 5.42 5.76 1.87 o
-2 3 4 0 0 51.94 69.21 4.74 o
-2 3 4 0 1 4.41 2.53 1.72 <
-2 3 4 0 2 0.03 -2.31 1.87 <
-2 3 4 1 -1 40.41 32.13 2.72 o
-2 3 4 1 0 32.65 25.63 2.46 o
-2 3 4 1 1 7.01 6.84 1.85 o
-2 3 4 2 0 98.91 91.06 8.65 o
-1 3 4 -2 0 3.64 4.82 1.90 <
-1 3 4 -1 -1 173.70 184.06 16.27 o
-1 3 4 -1 0 857.21 871.10 75.16 o
-1 3 4 -1 1 10.01 9.11 2.29 o
-1 3 4 0 -2 0.15 -1.58 1.74 <
-1 3 4 0 -1 149.46 128.50 11.53 o
-1 3 4 0 0 1356.32 1355.07 117.77 o
-1 3 4 0 1 19.22 20.73 3.01 o
-1 3 4 0 2 0.85 7.50 2.29 o
-1 3 4 1 -1 9.62 7.33 1.55 o
-1 3 4 1 0 1091.02 1074.75 66.08 o
-1 3 4 1 1 162.39 164.60 10.50 o
-1 3 4 2 0 27.69 28.46 2.46 o
0 3 4 -2 0 5.12 3.88 1.29 o
0 3 4 -1 -1 0.16 -1.13 1.30 <
0 3 4 -1 0 26.86 23.71 2.03 o
0 3 4 -1 1 24.68 21.75 2.00 o
0 3 4 0 -2 4.49 3.25 1.31 <
0 3 4 0 -1 27.19 20.17 1.87 o
0 3 4 0 0 0.05 -0.07 1.33 <
0 3 4 0 1 13.20 18.19 1.90 o
0 3 4 0 2 15.78 12.69 1.75 o
0 3 4 1 -1 17.51 21.28 2.01 o
0 3 4 1 0 13.13 18.61 1.92 o
0 3 4 1 1 0.39 -0.56 1.49 <
0 3 4 2 0 11.83 12.32 1.69 o
1 3 4 -2 0 0.70 1.33 1.30 <
1 3 4 -1 -1 175.05 184.16 11.52 o
1 3 4 -1 0 166.28 145.02 9.19 o
1 3 4 -1 1 6.36 7.09 1.52 o
1 3 4 0 -2 3.71 9.33 1.83 o
1 3 4 0 -1 868.72 958.94 58.77 o
1 3 4 0 0 1392.91 1406.03 85.82 o
1 3 4 0 1 1022.16 1082.51 65.87 o
1 3 4 0 2 18.56 26.76 2.39 o
1 3 4 1 -1 4.47 7.70 1.60 o
1 3 4 1 0 27.64 18.22 1.93 o
1 3 4 1 1 142.85 170.08 10.73 o
1 3 4 2 0 0.22 0.63 1.47 <
2 3 4 -2 0 0.75 -1.00 1.77 <
2 3 4 -1 -1 2.47 3.44 1.80 <
2 3 4 -1 0 3.09 5.03 1.90 <
2 3 4 -1 1 32.58 37.40 3.44 o
2 3 4 0 -2 194.36 201.22 14.73 o
2 3 4 0 -1 602.44 626.74 44.20 o
2 3 4 0 0 47.95 66.07 6.67 o
2 3 4 0 1 35.66 25.40 5.06 o
2 3 4 0 2 102.89 91.62 12.39 o
2 3 4 1 -1 4.03 6.58 3.73 <
2 3 4 1 0 3.52 4.06 3.71 <
2 3 4 1 1 6.87 5.60 3.93 <
2 3 4 2 0 0.85 0.25 3.80 <
3 3 4 -2 0 0.99 2.95 2.30 <
3 3 4 -1 -1 1.62 6.01 2.48 <
3 3 4 -1 0 0.07 -2.07 2.41 <
3 3 4 -1 1 0.82 -1.67 2.21 <
3 3 4 0 -2 19.46 17.26 2.60 o
3 3 4 0 -1 472.35 474.73 34.07 o
3 3 4 0 0 2.78 31.26 3.25 o
3 3 4 0 1 94.37 98.94 7.67 o
3 3 4 0 2 0.51 2.38 2.24 <
3 3 4 1 -1 0.59 1.87 2.20 <
3 3 4 1 0 0.82 1.81 2.15 <
3 3 4 1 1 0.21 2.70 2.25 <
3 3 4 2 0 0.50 2.80 2.32 <
4 3 4 -2 0 1.09 -1.02 2.39 <
4 3 4 -1 -1 2.45 1.50 2.79 <
4 3 4 -1 0 0.47 3.97 2.40 <
4 3 4 -1 1 13.12 11.03 2.50 o
4 3 4 0 -2 97.56 101.26 7.94 o
4 3 4 0 -1 42.98 50.82 4.67 o
4 3 4 0 0 1.26 0.96 4.23 <
4 3 4 0 1 231.68 229.62 29.01 o
4 3 4 0 2 336.13 328.56 29.03 o
4 3 4 1 -1 5.72 2.83 4.44 <
4 3 4 1 0 3.23 -6.51 4.57 <
4 3 4 1 1 0.49 8.06 4.37 <
4 3 4 2 0 0.11 -9.23 4.75 <
5 3 4 -2 0 0.22 -8.53 4.61 <
5 3 4 -1 -1 10.31 5.83 3.15 <
5 3 4 -1 0 0.94 3.40 2.67 <
5 3 4 -1 1 0.63 4.73 2.72 <
5 3 4 0 -2 17.35 11.29 2.78 o
5 3 4 0 -1 0.07 3.73 2.62 <
5 3 4 0 0 14.56 13.12 2.86 o
5 3 4 0 1 22.29 21.65 3.12 o
5 3 4 0 2 7.08 3.29 2.78 <
5 3 4 1 -1 2.60 -0.43 2.44 <
5 3 4 1 0 0.34 0.96 2.32 <
5 3 4 1 1 2.24 4.07 2.27 <
5 3 4 2 0 0.12 -2.76 2.26 <
6 3 4 -2 0 0.01 3.79 2.17 <
6 3 4 -1 -1 0.15 -1.22 2.13 <
6 3 4 -1 0 0.09 5.15 2.18 <
6 3 4 -1 1 0.37 1.19 2.15 <
6 3 4 0 -2 0.05 -0.65 2.19 <
6 3 4 0 -1 0.03 0.93 2.21 <
6 3 4 0 0 0.09 -4.00 2.87 <
6 3 4 0 1 2.49 4.81 2.25 <
6 3 4 0 2 24.16 24.33 3.00 o
6 3 4 1 -1 0.14 1.25 2.21 <
6 3 4 1 0 3.21 7.40 2.31 o
6 3 4 1 1 0.44 4.74 2.33 <
6 3 4 2 0 0.40 3.44 2.24 <
7 3 4 -2 0 0.13 -0.28 2.31 <
7 3 4 -1 -1 2.07 7.27 2.39 o
7 3 4 -1 0 5.38 1.22 2.57 <
7 3 4 -1 1 0.56 -0.03 2.23 <
7 3 4 0 -2 0.14 0.53 2.24 <
7 3 4 0 -1 0.72 1.55 2.77 <
7 3 4 0 0 9.26 7.48 2.38 o
7 3 4 0 1 0.35 5.45 2.24 <
7 3 4 0 2 0.97 1.56 2.14 <
-7 4 4 0 -2 0.28 0.79 2.47 <
-6 4 4 -2 0 0.01 4.20 3.28 <
-6 4 4 -1 -1 0.16 0.31 4.42 <
-6 4 4 -1 0 0.01 0.52 3.35 <
-6 4 4 -1 1 0.38 6.71 3.43 <
-6 4 4 0 -2 0.14 0.56 3.08 <
-6 4 4 0 -1 2.41 8.22 3.37 <
-6 4 4 0 0 34.32 42.91 5.51 o
-6 4 4 0 1 2.77 13.56 3.72 o
-6 4 4 0 2 0.10 -0.69 3.57 <
-6 4 4 1 -1 0.13 4.99 2.57 <
-6 4 4 1 0 1.40 5.93 2.65 <
-6 4 4 1 1 0.03 2.22 2.68 <
-6 4 4 2 0 0.67 1.20 2.65 <
-5 4 4 -2 0 1.25 3.97 2.25 <
-5 4 4 -1 -1 0.00 -1.38 2.31 <
-5 4 4 -1 0 0.67 4.83 2.29 <
-5 4 4 -1 1 0.16 3.27 2.66 <
-5 4 4 0 -2 0.04 6.55 3.59 <
-5 4 4 0 -1 0.58 8.10 2.68 o
-5 4 4 0 0 3.07 3.93 2.37 <
-5 4 4 0 1 0.06 1.69 2.77 <
-5 4 4 0 2 0.22 5.42 2.53 <
-5 4 4 1 -1 0.63 3.93 3.53 <
-5 4 4 1 0 10.00 21.32 4.28 o
-5 4 4 1 1 0.36 6.35 3.84 <
-5 4 4 2 0 98.14 104.82 14.54 o
-4 4 4 -2 0 0.25 3.43 3.91 <
-4 4 4 -1 -1 0.00 -1.69 3.71 <
-4 4 4 -1 0 42.02 53.35 6.51 o
-4 4 4 -1 1 0.31 2.18 3.89 <
-4 4 4 0 -2 0.12 2.01 2.41 <
-4 4 4 0 -1 0.06 0.67 2.60 <
-4 4 4 0 0 61.82 64.20 6.01 o
-4 4 4 0 1 0.53 4.25 2.66 <
-4 4 4 0 2 0.02 -0.76 2.41 <
-4 4 4 1 -1 0.05 -0.15 2.65 <
-4 4 4 1 0 10.78 15.34 3.07 o
-4 4 4 1 1 0.42 8.15 2.65 o
-4 4 4 2 0 0.25 2.45 2.76 <
-3 4 4 -2 0 294.30 292.17 18.37 o
-3 4 4 -1 -1 0.98 0.55 2.22 <
-3 4 4 -1 0 65.39 66.59 5.01 o
-3 4 4 -1 1 2.22 0.88 2.48 <
-3 4 4 0 -2 0.30 3.76 2.08 <
-3 4 4 0 -1 0.05 2.47 2.28 <
-3 4 4 0 0 1.67 0.74 2.40 <
-3 4 4 0 1 1.80 2.04 2.53 <
-3 4 4 0 2 0.07 2.73 2.65 <
-3 4 4 1 -1 35.86 29.51 3.12 o
-3 4 4 1 0 202.67 203.92 13.01 o
-3 4 4 1 1 0.15 -1.18 2.58 <
-3 4 4 2 0 286.09 277.20 17.52 o
-2 4 4 -2 0 5.05 3.38 2.01 <
-2 4 4 -1 -1 34.73 34.73 3.04 o
-2 4 4 -1 0 91.57 89.93 6.10 o
-2 4 4 -1 1 9.05 5.73 2.22 <
-2 4 4 0 -2 0.02 2.11 1.80 <
-2 4 4 0 -1 2.92 2.32 1.94 <
-2 4 4 0 0 10.33 20.33 2.59 o
-2 4 4 0 1 0.54 5.43 2.30 <
-2 4 4 0 2 0.56 -0.24 2.38 <
-2 4 4 1 -1 6.17 4.40 2.09 <
-2 4 4 1 0 200.91 190.91 12.21 o
-2 4 4 1 1 30.80 23.86 2.89 o
-2 4 4 2 0 13.12 8.73 3.30 <
-1 4 4 -2 0 45.35 36.53 3.00 o
-1 4 4 -1 -1 9.16 12.79 2.64 o
-1 4 4 -1 0 242.40 225.84 20.09 o
-1 4 4 -1 1 40.65 32.33 4.05 o
-1 4 4 0 -2 3.00 5.34 2.29 <
-1 4 4 0 -1 4.12 3.68 2.47 <
-1 4 4 0 0 17.44 26.50 3.69 o
-1 4 4 0 1 7.41 14.44 3.13 o
-1 4 4 0 2 0.31 3.03 2.97 <
-1 4 4 1 -1 61.23 51.36 5.52 o
-1 4 4 1 0 11.02 11.57 2.12 o
-1 4 4 1 1 60.49 58.35 4.45 o
-1 4 4 2 0 26.39 28.87 2.98 o
0 4 4 -2 0 2.49 1.24 1.64 <
0 4 4 -1 -1 897.99 861.10 52.99 o
0 4 4 -1 0 638.70 602.87 37.21 o
0 4 4 -1 1 0.56 2.57 1.78 <
0 4 4 0 -2 0.72 2.50 1.69 <
0 4 4 0 -1 587.76 602.32 37.10 o
0 4 4 0 0 875.61 895.85 54.90 o
0 4 4 0 1 251.13 240.79 15.17 o
0 4 4 0 2 0.44 1.29 1.99 <
0 4 4 1 -1 0.18 -0.11 1.91 <
0 4 4 1 0 278.20 249.44 15.64 o
0 4 4 1 1 324.39 322.63 19.93 o
0 4 4 2 0 2.19 2.01 2.05 <
1 4 4 -2 0 3.24 1.41 1.68 <
1 4 4 -1 -1 15.98 14.02 2.00 o
1 4 4 -1 0 4.34 2.98 1.75 <
1 4 4 -1 1 60.78 45.67 3.59 o
1 4 4 0 -2 47.01 39.36 3.84 o
1 4 4 0 -1 247.38 230.27 14.35 o
1 4 4 0 0 21.07 24.81 2.52 o
1 4 4 0 1 11.69 9.50 2.10 o
1 4 4 0 2 36.68 24.63 2.73 o
1 4 4 1 -1 33.19 29.80 2.78 o
1 4 4 1 0 4.82 10.41 2.14 o
1 4 4 1 1 65.26 59.67 4.52 o
1 4 4 2 0 1.20 3.77 2.07 <
2 4 4 -2 0 0.43 -2.59 2.21 <
2 4 4 -1 -1 40.74 34.56 3.63 o
2 4 4 -1 0 4.58 3.84 2.50 <
2 4 4 -1 1 4.27 4.55 2.53 <
2 4 4 0 -2 4.97 4.27 2.37 <
2 4 4 0 -1 86.60 98.27 7.53 o
2 4 4 0 0 10.48 16.90 2.95 o
2 4 4 0 1 178.63 182.18 16.72 o
2 4 4 0 2 10.71 20.38 5.86 o
2 4 4 1 -1 5.07 9.17 5.07 <
2 4 4 1 0 0.32 8.08 5.20 <
2 4 4 1 1 19.74 25.16 6.36 o
2 4 4 2 0 0.26 0.96 5.22 <
3 4 4 -2 0 0.16 3.00 4.73 <
3 4 4 -1 -1 0.92 -0.91 4.94 <
3 4 4 -1 0 0.72 4.91 5.03 <
3 4 4 -1 1 21.14 15.10 5.82 <
3 4 4 0 -2 256.84 262.88 19.11 o
3 4 4 0 -1 55.17 58.08 5.37 o
3 4 4 0 0 0.48 -0.51 3.09 <
3 4 4 0 1 205.06 205.92 15.30 o
3 4 4 0 2 252.64 276.72 20.03 o
3 4 4 1 -1 1.89 -2.61 3.12 <
3 4 4 1 0 0.18 3.42 2.83 <
3 4 4 1 1 0.07 -1.92 2.99 <
3 4 4 2 0 0.32 -0.31 2.97 <
4 4 4 -2 0 0.20 6.19 2.90 <
4 4 4 -1 -1 0.93 -1.81 2.90 <
4 4 4 -1 0 0.02 -1.73 2.90 <
4 4 4 -1 1 0.12 0.73 2.39 <
4 4 4 0 -2 0.06 -10.44 3.39 <
4 4 4 0 -1 40.41 43.95 4.68 o
4 4 4 0 0 45.12 61.55 6.49 o
4 4 4 0 1 12.97 20.04 3.77 o
4 4 4 0 2 0.18 -1.43 3.25 <
4 4 4 1 -1 0.17 0.61 4.72 <
4 4 4 1 0 0.01 -4.00 3.04 <
4 4 4 1 1 0.01 1.55 3.02 <
4 4 4 2 0 0.15 1.83 2.76 <
5 4 4 -2 0 0.10 8.62 4.58 <
5 4 4 -1 -1 0.22 0.44 2.79 <
5 4 4 -1 0 0.62 4.21 2.54 <
5 4 4 -1 1 0.18 7.87 2.59 o
5 4 4 0 -2 0.60 2.50 2.81 <
5 4 4 0 -1 0.04 -1.30 2.48 <
5 4 4 0 0 2.07 9.24 2.57 o
5 4 4 0 1 8.55 13.83 2.77 o
5 4 4 0 2 85.95 83.20 5.85 o
5 4 4 1 -1 0.11 6.82 2.51 <
5 4 4 1 0 0.59 6.93 2.44 <
5 4 4 1 1 0.29 2.29 2.36 <
5 4 4 2 0 0.01 2.77 2.40 <
6 4 4 -2 0 0.21 2.16 2.51 <
6 4 4 -1 -1 0.13 1.70 5.61 <
6 4 4 -1 0 2.13 1.45 3.30 <
6 4 4 -1 1 0.25 0.76 3.27 <
6 4 4 0 -2 0.03 -0.19 2.56 <
6 4 4 0 -1 0.00 1.14 3.35 <
6 4 4 0 0 30.18 30.09 4.55 o
6 4 4 0 1 0.69 7.47 5.56 <
6 4 4 0 2 0.15 0.82 5.18 <
6 4 4 1 -1 0.21 2.11 2.53 <
6 4 4 1 0 0.75 3.78 2.58 <
6 4 4 1 1 0.30 3.09 2.46 <
6 4 4 2 0 0.05 3.12 2.41 <
7 4 4 -2 0 0.07 3.40 2.45 <
-6 5 4 -1 -1 0.13 9.08 3.39 <
-6 5 4 0 -2 0.14 4.51 3.43 <
-6 5 4 0 -1 0.88 5.46 3.39 <
-6 5 4 1 -1 0.58 6.98 3.03 <
-5 5 4 -2 0 14.39 16.05 2.84 o
-5 5 4 -1 -1 0.04 4.12 2.46 <
-5 5 4 -1 0 1.30 22.00 3.09 o
-5 5 4 -1 1 1.28 8.30 2.68 o
-5 5 4 0 -2 0.08 -1.11 3.39 <
-5 5 4 0 -1 0.08 4.88 2.56 <
-5 5 4 0 0 85.70 96.42 6.96 o
-5 5 4 0 1 0.01 -1.30 2.67 <
-5 5 4 0 2 0.29 7.67 2.81 <
-5 5 4 1 -1 0.23 2.58 2.52 <
-5 5 4 1 0 0.42 2.88 3.37 <
-5 5 4 1 1 0.01 -5.14 3.37 <
-5 5 4 2 0 1.76 2.19 4.14 <
-4 5 4 -2 0 4.79 6.81 3.58 <
-4 5 4 -1 -1 0.05 4.13 3.43 <
-4 5 4 -1 0 0.86 2.47 3.51 <
-4 5 4 -1 1 0.40 0.20 3.67 <
-4 5 4 0 -2 0.11 -1.68 3.73 <
-4 5 4 0 -1 0.48 -0.45 2.63 <
-4 5 4 0 0 2.59 -4.19 3.41 <
-4 5 4 0 1 0.53 5.10 2.43 <
-4 5 4 0 2 0.16 1.57 2.57 <
-4 5 4 1 -1 1.68 0.78 2.41 <
-4 5 4 1 0 7.91 9.08 2.59 o
-4 5 4 1 1 0.05 -0.43 2.53 <
-4 5 4 2 0 71.25 70.12 5.35 o
-3 5 4 -2 0 42.83 20.04 3.58 o
-3 5 4 -1 -1 16.08 11.54 3.35 o
-3 5 4 -1 0 2.39 -0.54 2.77 <
-3 5 4 -1 1 2.80 2.95 2.60 <
-3 5 4 0 -2 0.09 2.25 2.58 <
-3 5 4 0 -1 2.07 4.36 2.75 <
-3 5 4 0 0 19.86 25.82 3.32 o
-3 5 4 0 1 2.05 4.68 2.53 <
-3 5 4 0 2 0.14 4.26 2.42 <
-3 5 4 1 -1 6.48 2.90 2.79 <
-3 5 4 1 0 36.95 40.77 3.86 o
-3 5 4 1 1 1.74 6.45 3.68 <
-3 5 4 2 0 12.55 5.52 2.60 <
-2 5 4 -2 0 104.27 88.73 6.30 o
-2 5 4 -1 -1 17.31 10.65 2.59 o
-2 5 4 -1 0 18.07 23.20 3.04 o
-2 5 4 -1 1 30.36 35.40 4.96 o
-2 5 4 0 -2 0.84 -3.54 2.41 <
-2 5 4 0 -1 0.30 5.35 2.51 <
-2 5 4 0 0 4.50 4.64 3.68 <
-2 5 4 0 1 15.26 16.09 2.98 o
-2 5 4 0 2 2.59 5.63 2.76 <
-2 5 4 1 -1 70.57 55.10 4.45 o
-2 5 4 1 0 45.74 48.38 4.32 o
-2 5 4 1 1 0.18 8.11 2.81 <
-2 5 4 2 0 104.41 85.76 7.35 o
-1 5 4 -2 0 0.27 -1.07 2.32 <
-1 5 4 -1 -1 284.53 264.36 23.36 o
-1 5 4 -1 0 147.53 131.81 12.27 o
-1 5 4 -1 1 0.94 1.19 3.42 <
-1 5 4 0 -2 0.51 2.34 3.21 <
-1 5 4 0 -1 24.90 30.95 4.49 o
-1 5 4 0 0 22.73 34.61 4.76 o
-1 5 4 0 1 5.05 9.04 3.69 <
-1 5 4 0 2 0.04 4.59 3.69 <
-1 5 4 1 -1 0.32 3.45 3.37 <
-1 5 4 1 0 51.86 44.28 5.65 o
-1 5 4 1 1 77.04 65.46 5.79 o
-1 5 4 2 0 0.01 -0.57 3.72 <
0 5 4 -2 0 13.62 7.88 2.39 o
0 5 4 -1 -1 0.21 -1.18 2.25 <
0 5 4 -1 0 33.54 25.56 3.03 o
0 5 4 -1 1 71.96 50.08 4.14 o
0 5 4 0 -2 13.13 10.70 2.37 o
0 5 4 0 -1 35.55 31.62 3.23 o
0 5 4 0 0 0.18 -0.18 2.48 <
0 5 4 0 1 0.47 6.11 2.58 <
0 5 4 0 2 0.11 3.52 2.63 <
0 5 4 1 -1 64.44 44.48 3.86 o
0 5 4 1 0 0.81 4.01 2.54 <
0 5 4 1 1 0.10 3.78 2.61 <
0 5 4 2 0 0.06 3.10 2.66 <
1 5 4 -2 0 1.33 6.00 2.41 <
1 5 4 -1 -1 291.73 257.42 15.91 o
1 5 4 -1 0 28.42 26.88 3.06 o
1 5 4 -1 1 0.44 3.03 2.50 <
1 5 4 0 -2 1.31 0.94 2.90 <
1 5 4 0 -1 130.27 136.29 9.15 o
1 5 4 0 0 17.81 27.24 3.23 o
1 5 4 0 1 45.86 47.76 4.12 o
1 5 4 0 2 0.04 2.76 2.64 <
1 5 4 1 -1 0.40 -0.40 3.10 <
1 5 4 1 0 4.97 7.36 2.72 <
1 5 4 1 1 67.55 68.55 5.28 o
1 5 4 2 0 0.50 1.52 2.58 <
2 5 4 -2 0 0.03 -5.28 3.45 <
2 5 4 -1 -1 13.48 14.17 3.27 o
2 5 4 -1 0 0.11 1.81 3.25 <
2 5 4 -1 1 56.63 52.11 5.31 o
2 5 4 0 -2 99.15 88.39 7.26 o
2 5 4 0 -1 20.32 12.71 3.54 o
2 5 4 0 0 5.02 1.26 3.21 <
2 5 4 0 1 50.10 47.56 6.59 o
2 5 4 0 2 100.68 113.45 16.00 o
2 5 4 1 -1 25.99 25.73 7.33 o
2 5 4 1 0 6.77 17.19 6.76 <
2 5 4 1 1 0.20 3.85 6.13 <
2 5 4 2 0 0.32 3.14 6.06 <
3 5 4 -2 0 0.25 -1.87 6.13 <
3 5 4 -1 -1 7.55 9.86 6.58 <
3 5 4 -1 0 1.84 6.15 6.54 <
3 5 4 -1 1 6.57 -9.29 6.81 <
3 5 4 0 -2 31.11 26.41 3.87 o
3 5 4 0 -1 3.73 4.84 3.19 <
3 5 4 0 0 11.38 20.87 3.59 o
3 5 4 0 1 30.85 35.85 4.27 o
3 5 4 0 2 9.26 8.38 3.51 <
3 5 4 1 -1 0.51 3.15 2.93 <
3 5 4 1 0 0.25 2.00 3.27 <
3 5 4 1 1 3.69 3.01 3.32 <
3 5 4 2 0 0.07 1.64 2.71 <
4 5 4 -2 0 0.16 2.42 2.44 <
4 5 4 -1 -1 0.37 6.05 2.58 <
4 5 4 -1 0 0.18 1.91 3.16 <
4 5 4 -1 1 1.21 7.13 3.27 <
4 5 4 0 -2 5.56 2.92 5.50 <
4 5 4 0 -1 0.24 2.45 2.61 <
4 5 4 0 0 2.10 4.77 2.93 <
4 5 4 0 1 6.92 10.50 3.30 o
4 5 4 0 2 63.43 72.77 7.32 o
4 5 4 1 -1 0.00 -0.19 3.07 <
4 5 4 1 0 0.01 -4.13 3.09 <
4 5 4 1 1 0.06 0.41 2.95 <
4 5 4 2 0 0.15 2.52 2.44 <
5 5 4 -2 0 0.07 1.48 4.31 <
5 5 4 -1 -1 0.05 1.26 2.74 <
5 5 4 -1 0 0.00 2.85 2.83 <
5 5 4 -1 1 0.19 -1.39 2.33 <
5 5 4 0 -2 15.03 7.71 3.05 <
5 5 4 0 -1 1.86 14.45 3.20 o
5 5 4 0 0 69.13 82.40 5.97 o
5 5 4 0 1 0.13 10.96 2.50 o
5 5 4 0 2 1.13 4.73 2.29 <
5 5 4 1 -1 0.15 2.88 2.34 <
5 5 4 1 0 0.01 -0.72 2.35 <
5 5 4 1 1 0.35 0.46 2.32 <
5 5 4 2 0 0.12 5.57 3.19 <
6 5 4 -2 0 0.17 4.97 3.13 <
6 5 4 -1 -1 0.01 2.19 2.76 <
6 5 4 -1 0 0.37 2.58 2.75 <
6 5 4 -1 1 0.00 1.01 2.75 <
-5 6 4 -1 -1 0.15 -0.36 2.68 <
-5 6 4 0 -2 0.20 4.16 2.70 <
-5 6 4 0 -1 0.94 0.90 2.71 <
-5 6 4 1 -1 0.32 11.15 3.37 o
-4 6 4 -2 0 0.00 -1.44 3.28 <
-4 6 4 -1 -1 1.16 5.89 3.76 <
-4 6 4 -1 0 0.20 5.65 4.10 <
-4 6 4 -1 1 0.72 0.09 4.07 <
-4 6 4 0 -2 0.21 4.89 3.69 <
-4 6 4 0 -1 3.17 4.62 3.98 <
-4 6 4 0 0 46.57 45.95 6.23 o
-4 6 4 0 1 3.64 3.24 4.17 <
-4 6 4 0 2 0.09 4.08 4.32 <
-4 6 4 1 -1 0.00 1.83 2.64 <
-4 6 4 1 0 0.30 3.77 2.89 <
-4 6 4 1 1 0.01 -3.08 2.82 <
-4 6 4 2 0 0.55 4.86 2.90 <
-3 6 4 -2 0 0.65 2.82 2.35 <
-3 6 4 -1 -1 1.64 5.08 2.39 <
-3 6 4 -1 0 2.26 8.32 2.50 o
-3 6 4 -1 1 0.06 3.42 2.53 <
-3 6 4 0 -2 0.01 0.57 2.32 <
-3 6 4 0 -1 0.38 3.84 2.45 <
-3 6 4 0 0 0.61 0.95 2.55 <
-3 6 4 0 1 8.05 5.92 2.67 <
-3 6 4 0 2 1.70 5.38 2.69 <
-3 6 4 1 -1 1.99 1.99 2.45 <
-3 6 4 1 0 4.40 4.20 2.61 <
-3 6 4 1 1 0.35 -0.86 2.72 <
-3 6 4 2 0 30.15 38.23 3.80 o
-2 6 4 -2 0 14.77 6.69 3.85 <
-2 6 4 -1 -1 86.47 69.56 5.39 o
-2 6 4 -1 0 12.59 20.92 3.29 o
-2 6 4 -1 1 1.39 2.86 2.46 <
-2 6 4 0 -2 0.12 4.62 2.60 <
-2 6 4 0 -1 8.49 11.83 3.84 o
-2 6 4 0 0 6.37 8.41 2.55 o
-2 6 4 0 1 3.27 2.67 2.53 <
-2 6 4 0 2 0.01 -1.48 2.63 <
-2 6 4 1 -1 1.33 2.04 2.47 <
-2 6 4 1 0 7.51 6.55 2.53 <
-2 6 4 1 1 8.78 5.10 3.22 <
-2 6 4 2 0 0.01 -0.28 2.55 <
-1 6 4 -2 0 22.07 14.10 3.01 o
-1 6 4 -1 -1 35.44 25.05 3.29 o
-1 6 4 -1 0 0.75 7.77 3.71 <
-1 6 4 -1 1 47.10 37.94 5.10 o
-1 6 4 0 -2 1.43 -3.31 3.94 <
-1 6 4 0 -1 0.87 -2.55 3.57 <
-1 6 4 0 1 13.63 8.24 3.65 <
-1 6 4 0 2 8.74 6.85 3.58 <
-1 6 4 1 0 5.64 14.11 3.76 o
-1 6 4 1 1 9.42 7.73 3.49 <
-1 6 4 2 0 4.93 5.95 2.55 <
0 6 4 -2 0 0.35 3.37 4.10 <
0 6 4 -1 -1 74.28 46.94 5.06 o
0 6 4 -1 0 5.15 1.24 3.08 <
0 6 4 -1 1 0.62 -0.82 2.61 <
0 6 4 0 -2 0.32 2.80 2.81 <
0 6 4 0 -1 5.84 4.26 2.88 <
0 6 4 0 0 0.14 1.98 2.56 <
0 6 4 0 1 0.48 -1.56 2.47 <
0 6 4 0 2 0.18 0.20 2.59 <
0 6 4 1 -1 0.83 0.95 2.71 <
0 6 4 1 0 0.14 -0.45 2.65 <
0 6 4 1 1 20.64 17.86 2.85 o
0 6 4 2 0 0.16 -3.95 2.55 <
1 6 4 -2 0 0.01 2.92 2.90 <
1 6 4 -1 -1 30.03 20.95 3.88 o
1 6 4 -1 0 0.41 5.68 3.40 <
1 6 4 -1 1 54.60 45.33 4.08 o
1 6 4 0 -2 19.91 10.40 4.03 <
1 6 4 0 -1 1.91 2.23 3.30 <
1 6 4 0 0 0.66 1.10 3.16 <
1 6 4 0 1 9.42 13.58 3.85 o
1 6 4 0 2 3.90 4.80 2.53 <
1 6 4 1 -1 40.47 26.01 3.87 o
1 6 4 1 0 8.84 8.16 6.35 <
1 6 4 1 1 7.66 13.02 2.71 o
1 6 4 2 0 5.11 8.03 3.09 <
2 6 4 -2 0 0.21 -3.16 3.29 <
2 6 4 -1 -1 63.39 69.20 5.97 o
2 6 4 -1 0 5.13 5.89 3.18 <
2 6 4 -1 1 1.83 2.74 3.07 <
2 6 4 0 -2 15.42 9.34 3.25 <
2 6 4 0 -1 12.02 12.96 3.32 o
2 6 4 0 0 3.55 7.93 6.52 <
2 6 4 0 1 4.57 10.09 4.25 <
2 6 4 0 2 0.18 4.05 5.45 <
2 6 4 1 0 0.81 2.73 5.71 <
2 6 4 1 1 11.17 11.82 6.02 <
2 6 4 2 0 0.25 10.13 6.12 <
3 6 4 -2 0 0.03 -8.55 5.76 <
3 6 4 -1 -1 1.46 -1.37 5.72 <
3 6 4 -1 1 1.40 2.65 3.29 <
3 6 4 0 -2 1.47 3.75 5.74 <
3 6 4 0 -1 0.99 1.19 3.96 <
3 6 4 0 0 0.46 2.54 3.02 <
3 6 4 0 1 2.70 6.11 3.17 <
3 6 4 0 2 30.09 18.37 4.31 o
3 6 4 1 -1 0.14 3.21 3.01 <
3 6 4 1 0 4.47 5.92 3.23 <
3 6 4 1 1 0.41 5.31 3.21 <
3 6 4 2 0 0.42 1.32 3.12 <
4 6 4 -2 0 0.29 5.34 2.55 <
4 6 4 -1 -1 1.04 3.61 2.59 <
4 6 4 -1 0 2.81 5.07 2.63 <
4 6 4 -1 1 0.16 1.46 3.05 <
4 6 4 0 -2 0.12 2.54 3.11 <
4 6 4 0 -1 0.36 4.99 3.50 <
4 6 4 0 0 37.95 42.61 5.77 o
4 6 4 0 1 0.34 4.17 3.57 <
4 6 4 0 2 0.85 0.21 3.61 <
4 6 4 1 -1 0.13 10.06 3.56 <
4 6 4 1 0 1.73 3.58 3.58 <
4 6 4 1 1 0.55 2.56 3.47 <
4 6 4 2 0 0.19 2.43 2.54 <
5 6 4 -2 0 0.23 -2.90 3.32 <
5 6 4 -1 -1 0.01 4.09 2.53 <
5 6 4 -1 0 1.57 4.97 2.57 <
5 6 4 -1 1 0.16 1.30 2.53 <
-4 7 4 0 -2 0.33 1.79 4.15 <
-3 7 4 -2 0 0.16 -1.17 2.76 <
-3 7 4 -1 -1 4.92 4.94 2.84 <
-3 7 4 -1 0 0.60 8.01 3.00 <
-3 7 4 -1 1 0.31 1.89 2.89 <
-3 7 4 0 -2 0.16 8.00 2.86 <
-3 7 4 0 -1 10.82 5.94 3.18 <
-3 7 4 0 0 20.27 17.71 3.25 o
-3 7 4 1 -1 0.63 0.83 2.86 <
-3 7 4 1 0 0.02 0.89 2.86 <
-2 7 4 -2 0 0.03 1.77 2.69 <
-2 7 4 -1 -1 3.22 4.74 2.79 <
-2 7 4 -1 0 1.36 2.20 2.77 <
-2 7 4 -1 1 0.11 7.78 3.02 <
-2 7 4 0 -2 0.11 4.99 2.73 <
-2 7 4 0 -1 0.88 0.05 2.78 <
-2 7 4 0 0 0.02 0.72 2.86 <
-2 7 4 0 1 3.36 6.58 2.97 <
-2 7 4 0 2 4.25 6.71 3.04 <
-2 7 4 1 -1 1.20 3.06 2.86 <
-2 7 4 1 0 0.67 1.37 2.96 <
-2 7 4 1 1 2.37 6.84 2.96 <
-2 7 4 2 0 1.06 10.09 3.07 o
-1 7 4 -2 0 1.22 1.30 2.76 <
-1 7 4 -1 -1 24.25 14.21 2.98 o
-1 7 4 -1 0 0.01 -1.59 2.76 <
-1 7 4 -1 1 3.07 3.11 3.44 <
-1 7 4 0 -2 0.28 2.97 3.79 <
-1 7 4 0 -1 3.71 5.38 3.88 <
-1 7 4 0 0 0.03 -0.36 3.82 <
-1 7 4 0 1 1.01 -0.53 3.99 <
-1 7 4 0 2 0.15 1.90 3.91 <
-1 7 4 1 -1 1.52 -3.92 3.95 <
-1 7 4 1 0 0.14 -3.79 3.98 <
-1 7 4 1 1 3.35 0.20 4.14 <
-1 7 4 2 0 0.03 3.23 2.90 <
0 7 4 -2 0 0.11 -5.98 3.86 <
0 7 4 -1 -1 0.01 0.70 2.73 <
0 7 4 -1 0 0.20 7.02 2.78 <
0 7 4 -1 1 30.68 27.02 3.54 o
0 7 4 0 -2 0.27 0.71 2.75 <
0 7 4 0 -1 0.02 1.19 2.72 <
0 7 4 0 0 0.01 1.19 2.86 <
0 7 4 0 1 2.66 5.43 2.93 <
0 7 4 0 2 7.27 6.72 2.95 <
0 7 4 1 -1 30.91 26.68 3.54 o
0 7 4 1 0 3.35 0.99 2.87 <
0 7 4 1 1 0.02 2.58 2.85 <
0 7 4 2 0 4.81 6.03 2.97 <
1 7 4 -2 0 0.00 4.85 3.30 <
1 7 4 -1 -1 13.99 10.89 4.12 <
1 7 4 -1 0 2.61 10.50 3.51 <
1 7 4 -1 1 2.29 1.36 3.49 <
1 7 4 0 -2 2.22 -1.60 3.29 <
1 7 4 0 -1 0.00 0.51 3.37 <
1 7 4 0 0 0.02 4.16 3.30 <
1 7 4 0 1 0.17 3.09 3.52 <
1 7 4 0 2 0.94 -4.09 3.16 <
1 7 4 1 -1 0.79 6.17 3.48 <
1 7 4 1 0 0.12 2.17 3.49 <
1 7 4 1 1 3.66 8.50 3.75 <
1 7 4 2 0 0.71 6.21 3.57 <
2 7 4 -2 0 0.18 2.39 3.52 <
2 7 4 -1 -1 1.92 1.41 3.39 <
2 7 4 -1 0 0.92 4.61 3.42 <
2 7 4 -1 1 0.77 1.51 3.42 <
2 7 4 0 -2 0.09 4.76 3.45 <
2 7 4 0 -1 0.51 -0.11 3.50 <
2 7 4 0 0 0.30 3.79 3.34 <
2 7 4 0 1 0.35 7.32 4.94 <
2 7 4 0 2 1.07 13.21 6.63 <
2 7 4 1 -1 0.20 11.03 6.93 <
2 7 4 1 0 2.02 5.27 6.52 <
2 7 4 1 1 1.74 -1.06 6.42 <
2 7 4 2 0 2.96 5.33 6.20 <
3 7 4 -2 0 0.52 -1.05 6.38 <
3 7 4 -1 -1 4.18 3.74 6.52 <
3 7 4 -1 0 10.51 7.00 6.88 <
3 7 4 -1 1 0.06 4.31 3.92 <
3 7 4 0 -2 0.26 1.22 3.42 <
3 7 4 0 -1 0.58 0.05 3.61 <
3 7 4 0 0 17.06 10.58 3.77 <
3 7 4 1 -1 0.46 0.75 3.49 <
4 7 4 -2 0 0.00 0.24 2.89 <
0 8 4 -2 0 0.01 -2.83 4.22 <
0 8 4 -1 -1 4.39 7.19 4.32 <
0 8 4 0 -2 1.21 7.21 3.89 <
-3 -7 5 0 0 0.09 2.24 3.32 <
-3 -7 5 0 1 1.04 2.79 5.01 <
-3 -7 5 0 2 20.89 20.60 8.89 <
-3 -7 5 1 -1 2.10 10.32 4.62 <
-3 -7 5 1 0 7.49 19.25 8.44 <
-3 -7 5 1 1 0.09 5.39 7.93 <
-3 -7 5 2 0 3.83 10.55 7.94 <
-2 -7 5 -2 0 0.44 5.14 4.43 <
-2 -7 5 -1 -1 0.06 7.23 4.41 <
-2 -7 5 -1 0 1.86 0.87 4.41 <
-2 -7 5 -1 1 2.04 1.80 4.37 <
-2 -7 5 0 -2 1.48 0.07 3.42 <
-2 -7 5 0 -1 1.39 5.62 3.24 <
-2 -7 5 0 0 3.46 6.96 3.17 <
-2 -7 5 0 1 0.02 -3.69 3.14 <
-2 -7 5 0 2 1.74 0.66 3.08 <
-2 -7 5 1 -1 2.94 6.54 3.16 <
-2 -7 5 1 0 9.66 15.20 3.39 o
-2 -7 5 1 1 4.34 4.68 3.17 <
-2 -7 5 2 0 0.40 -4.56 3.11 <
-1 -7 5 -2 0 3.23 5.51 3.86 <
-1 -7 5 -1 -1 0.45 2.86 3.77 <
-1 -7 5 -1 0 0.74 9.36 3.73 <
-1 -7 5 -1 1 5.18 8.82 3.82 <
-1 -7 5 0 -2 1.06 8.75 3.72 <
-1 -7 5 0 -1 0.38 4.82 3.75 <
-1 -7 5 0 0 0.12 4.51 3.60 <
-1 -7 5 0 1 0.67 3.79 3.61 <
-1 -7 5 0 2 0.22 2.04 2.90 <
-1 -7 5 1 -1 3.81 7.21 3.68 <
-1 -7 5 1 0 2.35 5.21 3.57 <
-1 -7 5 1 1 0.27 7.52 2.97 <
-1 -7 5 2 0 2.44 8.95 3.63 <
0 -7 5 -2 0 0.09 5.29 3.66 <
0 -7 5 -1 -1 16.44 18.67 4.01 o
0 -7 5 -1 0 2.01 -0.05 3.64 <
0 -7 5 -1 1 0.01 1.38 3.66 <
0 -7 5 0 -2 0.11 1.06 3.63 <
0 -7 5 0 -1 1.83 0.61 3.57 <
0 -7 5 0 0 0.35 -5.41 3.65 <
0 -7 5 0 1 0.05 1.73 3.53 <
0 -7 5 0 2 0.03 2.43 3.53 <
0 -7 5 1 -1 0.03 6.13 3.56 <
0 -7 5 1 0 0.11 5.95 3.48 <
0 -7 5 1 1 35.10 33.26 5.35 o
0 -7 5 2 0 0.00 2.65 3.93 <
1 -7 5 -2 0 0.32 2.92 4.31 <
1 -7 5 -1 -1 0.17 1.25 4.17 <
1 -7 5 -1 0 0.00 6.30 4.23 <
1 -7 5 -1 1 2.52 4.65 4.01 <
1 -7 5 0 -2 3.05 10.87 4.30 <
1 -7 5 0 -1 0.74 -3.47 4.14 <
1 -7 5 0 0 0.18 -3.29 4.05 <
1 -7 5 0 1 0.74 -3.78 4.11 <
1 -7 5 0 2 0.17 2.58 3.26 <
1 -7 5 1 -1 2.88 2.99 3.34 <
1 -7 5 1 0 0.03 -1.47 3.38 <
1 -7 5 1 1 0.47 5.92 3.42 <
1 -7 5 2 0 0.43 7.25 3.32 <
2 -7 5 -2 0 1.03 8.01 3.48 <
2 -7 5 -1 -1 0.01 6.15 3.39 <
2 -7 5 -1 0 0.18 0.73 3.23 <
2 -7 5 -1 1 0.41 4.39 3.39 <
2 -7 5 0 -2 0.39 5.33 3.37 <
2 -7 5 0 -1 1.84 4.84 3.28 <
2 -7 5 0 0 4.21 4.69 3.27 <
2 -7 5 0 1 14.18 6.48 3.32 <
2 -7 5 0 2 0.72 -2.95 3.14 <
2 -7 5 1 -1 4.27 10.92 3.82 <
2 -7 5 1 0 0.04 6.72 5.76 <
2 -7 5 1 1 6.04 13.93 5.92 <
2 -7 5 2 0 0.91 3.02 5.50 <
3 -7 5 -1 1 2.15 6.47 5.43 <
3 -7 5 0 0 0.17 2.02 2.51 <
3 -7 5 0 1 10.41 14.82 3.26 o
3 -7 5 0 2 2.39 1.47 2.95 <
3 -7 5 1 0 0.29 4.59 2.84 <
3 -7 5 1 1 0.38 1.12 2.88 <
3 -7 5 2 0 17.55 12.47 3.05 o
-5 -6 5 2 0 0.35 8.50 3.83 <
-4 -6 5 -2 0 0.45 5.75 3.78 <
-4 -6 5 -1 -1 0.02 1.73 3.82 <
-4 -6 5 -1 0 1.46 2.06 3.87 <
-4 -6 5 -1 1 0.20 0.96 4.00 <
-4 -6 5 0 -2 37.37 31.30 4.82 o
-4 -6 5 0 -1 1.00 5.67 3.99 <
-4 -6 5 0 0 0.79 4.46 3.99 <
-4 -6 5 0 1 0.08 4.88 3.90 <
-4 -6 5 0 2 38.77 31.55 4.99 o
-4 -6 5 1 -1 0.38 2.85 3.84 <
-4 -6 5 1 0 4.57 3.98 3.87 <
-4 -6 5 1 1 0.61 4.60 4.28 <
-4 -6 5 2 0 0.44 9.34 3.86 <
-3 -6 5 -2 0 0.05 -5.17 3.83 <
-3 -6 5 -1 -1 0.09 5.66 3.72 <
-3 -6 5 -1 0 4.20 -1.38 3.67 <
-3 -6 5 -1 1 0.16 -0.25 3.50 <
-3 -6 5 0 -2 0.96 1.87 3.64 <
-3 -6 5 0 -1 4.56 -1.65 3.57 <
-3 -6 5 0 0 24.96 22.74 4.13 o
-3 -6 5 0 1 2.11 -3.12 3.72 <
-3 -6 5 0 2 0.04 -0.08 3.69 <
-3 -6 5 1 -1 0.49 8.70 6.73 <
-3 -6 5 1 0 6.43 10.51 6.82 <
-3 -6 5 1 1 2.21 3.58 6.97 <
-3 -6 5 2 0 0.27 4.63 7.00 <
-2 -6 5 -2 0 2.60 1.11 3.82 <
-2 -6 5 -1 -1 0.09 -2.47 3.91 <
-2 -6 5 -1 0 3.18 1.86 3.92 <
-2 -6 5 -1 1 12.37 7.22 6.64 <
-2 -6 5 0 -2 17.83 9.36 4.11 <
-2 -6 5 0 -1 3.59 6.23 3.33 <
-2 -6 5 0 0 0.76 1.33 3.33 <
-2 -6 5 0 1 11.97 8.95 3.42 <
-2 -6 5 0 2 17.99 17.55 3.67 o
-2 -6 5 1 -1 19.89 10.55 3.31 o
-2 -6 5 1 0 6.91 4.14 3.30 <
-2 -6 5 1 1 2.01 12.26 3.42 o
-2 -6 5 2 0 2.05 0.19 3.35 <
-1 -6 5 -2 0 0.02 1.30 3.23 <
-1 -6 5 -1 -1 30.28 30.64 4.12 o
-1 -6 5 -1 0 7.09 7.79 3.40 <
-1 -6 5 -1 1 5.84 1.48 2.71 <
-1 -6 5 0 -2 0.99 4.92 3.22 <
-1 -6 5 0 -1 6.81 9.36 3.32 <
-1 -6 5 0 0 3.98 7.17 3.67 <
-1 -6 5 0 1 5.15 10.96 4.18 <
-1 -6 5 0 2 0.27 -4.94 4.09 <
-1 -6 5 1 -1 5.61 -5.86 6.49 <
-1 -6 5 1 0 1.87 7.77 3.37 <
-1 -6 5 1 1 66.08 52.83 4.60 o
-1 -6 5 2 0 0.14 -3.42 3.37 <
0 -6 5 -2 0 0.10 -1.67 3.15 <
0 -6 5 -1 -1 0.13 -1.56 6.37 <
0 -6 5 -1 0 1.15 -1.40 3.23 <
0 -6 5 -1 1 24.20 19.60 3.59 o
0 -6 5 0 -2 0.06 5.70 6.42 <
0 -6 5 0 -1 0.11 2.81 3.21 <
0 -6 5 0 0 0.02 3.68 3.24 <
0 -6 5 0 1 0.69 4.55 3.25 <
0 -6 5 0 2 0.50 2.92 3.31 <
0 -6 5 1 -1 23.68 19.71 3.79 o
0 -6 5 1 0 0.52 3.78 3.25 <
0 -6 5 1 1 0.18 4.64 3.30 <
0 -6 5 2 0 0.10 -1.54 3.89 <
1 -6 5 -2 0 2.17 0.96 3.16 <
1 -6 5 -1 -1 26.75 30.02 4.65 o
1 -6 5 -1 0 6.64 4.57 3.61 <
1 -6 5 -1 1 5.19 3.97 3.69 <
1 -6 5 0 -2 0.25 1.83 3.61 <
1 -6 5 0 -1 8.34 2.97 3.46 <
1 -6 5 0 0 5.67 3.63 3.66 <
1 -6 5 0 1 2.11 6.98 3.80 <
1 -6 5 0 2 0.50 2.79 3.58 <
1 -6 5 1 -1 6.05 4.60 3.56 <
1 -6 5 1 0 5.07 11.63 3.17 o
1 -6 5 1 1 61.04 61.88 5.79 o
1 -6 5 2 0 0.42 2.11 2.95 <
2 -6 5 -2 0 15.92 16.58 3.30 o
2 -6 5 -1 -1 0.01 -1.21 2.87 <
2 -6 5 -1 0 4.77 5.78 2.84 <
2 -6 5 -1 1 16.87 10.04 2.98 o
2 -6 5 0 -2 2.45 1.42 2.35 <
2 -6 5 0 -1 2.15 7.28 2.95 <
2 -6 5 0 0 0.08 -0.60 2.72 <
2 -6 5 0 1 6.41 4.68 2.83 <
2 -6 5 0 2 0.61 3.47 3.11 <
2 -6 5 1 -1 13.45 14.29 3.03 o
2 -6 5 1 0 7.56 11.62 2.93 o
2 -6 5 1 1 0.93 3.76 2.90 <
2 -6 5 2 0 17.10 11.82 5.10 <
3 -6 5 -2 0 0.17 0.57 3.56 <
3 -6 5 -1 -1 0.11 2.28 3.86 <
3 -6 5 -1 0 1.91 -1.40 2.95 <
3 -6 5 -1 1 0.00 -1.12 2.83 <
3 -6 5 0 -2 0.00 -1.71 3.61 <
3 -6 5 0 -1 4.99 6.57 3.00 <
3 -6 5 0 0 28.03 16.79 3.40 o
3 -6 5 0 1 9.41 9.35 3.11 o
3 -6 5 0 2 0.14 11.93 4.88 <
3 -6 5 1 -1 1.31 2.36 2.18 <
3 -6 5 1 0 1.88 3.35 2.11 <
3 -6 5 1 1 4.31 4.52 2.09 <
3 -6 5 2 0 0.03 2.75 2.05 <
4 -6 5 -2 0 40.57 45.05 3.89 o
4 -6 5 -1 -1 0.56 2.09 2.27 <
4 -6 5 -1 0 1.91 11.21 3.53 o
4 -6 5 -1 1 1.22 1.30 2.11 <
4 -6 5 0 -2 0.16 2.20 2.22 <
4 -6 5 0 -1 3.38 6.84 3.30 <
4 -6 5 0 0 0.26 5.70 2.18 <
4 -6 5 0 1 4.01 5.48 2.12 <
4 -6 5 0 2 0.03 1.50 2.02 <
4 -6 5 1 -1 1.07 5.17 2.16 <
4 -6 5 1 0 0.01 5.08 2.10 <
4 -6 5 1 1 0.01 2.37 2.02 <
4 -6 5 2 0 32.70 40.24 3.40 o
5 -6 5 0 2 0.04 4.15 1.97 <
-6 -5 5 1 -1 0.05 9.03 4.52 <
-6 -5 5 2 0 0.29 7.56 4.58 <
-5 -5 5 -2 0 0.09 -1.74 4.66 <
-5 -5 5 -1 -1 0.64 4.82 4.52 <
-5 -5 5 -1 0 0.03 5.91 3.70 <
-5 -5 5 -1 1 0.09 2.84 3.63 <
-5 -5 5 0 -2 84.58 95.57 8.35 o
-5 -5 5 0 -1 0.01 3.91 3.88 <
-5 -5 5 0 0 0.98 5.70 3.68 <
-5 -5 5 0 1 0.03 8.39 3.84 <
-5 -5 5 0 2 36.29 42.64 5.07 o
-5 -5 5 1 -1 0.11 10.06 3.72 <
-5 -5 5 1 0 0.00 1.25 3.61 <
-5 -5 5 1 1 0.28 2.64 3.56 <
-5 -5 5 2 0 0.09 5.29 3.61 <
-4 -5 5 -2 0 0.09 5.34 3.48 <
-4 -5 5 -1 -1 0.56 0.29 3.34 <
-4 -5 5 -1 0 0.20 5.57 3.37 <
-4 -5 5 -1 1 0.06 2.63 3.29 <
-4 -5 5 0 -2 4.49 4.31 3.39 <
-4 -5 5 0 -1 7.22 6.99 3.44 <
-4 -5 5 0 0 42.33 51.36 5.38 o
-4 -5 5 0 1 6.98 7.86 3.53 <
-4 -5 5 0 2 8.69 1.83 3.37 <
-4 -5 5 1 -1 0.19 1.12 3.19 <
-4 -5 5 1 0 2.05 3.22 3.24 <
-4 -5 5 1 1 0.59 2.56 3.25 <
-4 -5 5 2 0 0.39 2.59 3.18 <
-3 -5 5 -2 0 0.52 2.06 3.38 <
-3 -5 5 -1 -1 4.46 -4.91 4.06 <
-3 -5 5 -1 0 1.46 0.71 3.93 <
-3 -5 5 -1 1 1.43 4.14 3.83 <
-3 -5 5 0 -2 39.22 44.34 5.22 o
-3 -5 5 0 -1 26.87 33.72 4.84 o
-3 -5 5 0 0 1.79 3.44 3.48 <
-3 -5 5 0 1 0.25 1.08 3.39 <
-3 -5 5 0 2 13.10 10.98 3.60 o
-3 -5 5 1 -1 2.70 10.67 4.58 <
-3 -5 5 1 0 2.91 5.07 7.23 <
-3 -5 5 1 1 0.98 0.50 6.77 <
-3 -5 5 2 0 0.35 -3.96 7.55 <
-2 -5 5 -2 0 0.09 10.56 7.47 <
-2 -5 5 -1 -1 48.20 31.55 8.60 o
-2 -5 5 -1 0 4.24 6.63 7.32 <
-2 -5 5 -1 1 0.78 -0.48 7.39 <
-2 -5 5 0 -2 0.01 1.38 6.94 <
-2 -5 5 0 -1 45.46 52.50 10.28 o
-2 -5 5 0 0 22.22 21.61 8.19 <
-2 -5 5 0 1 86.85 69.45 6.60 o
-2 -5 5 0 2 5.57 -2.43 3.82 <
-2 -5 5 1 -1 0.31 -4.11 6.92 <
-2 -5 5 1 0 1.47 0.47 7.19 <
-2 -5 5 1 1 50.17 40.58 9.26 o
-2 -5 5 2 0 0.21 3.66 3.51 <
-1 -5 5 -2 0 0.13 -2.59 4.00 <
-1 -5 5 -1 -1 0.17 -4.32 3.40 <
-1 -5 5 -1 0 7.32 4.49 3.38 <
-1 -5 5 -1 1 79.90 70.69 6.42 o
-1 -5 5 0 -2 54.94 52.01 5.93 o
-1 -5 5 0 -1 44.14 39.16 4.78 o
-1 -5 5 0 0 2.63 -7.12 3.64 <
-1 -5 5 0 1 61.93 52.47 5.39 o
-1 -5 5 0 2 32.50 28.50 4.14 o
-1 -5 5 1 -1 117.89 98.95 8.35 o
-1 -5 5 1 0 0.19 -0.25 3.32 <
-1 -5 5 1 1 15.18 10.71 3.51 o
-1 -5 5 2 0 0.34 0.07 3.23 <
0 -5 5 -2 0 0.95 2.75 3.36 <
0 -5 5 -1 -1 48.31 56.42 5.39 o
0 -5 5 -1 0 0.10 0.66 3.29 <
0 -5 5 -1 1 0.00 -0.73 3.28 <
0 -5 5 0 -2 2.88 4.82 3.39 <
0 -5 5 0 -1 0.88 1.26 3.22 <
0 -5 5 0 0 0.10 5.25 3.27 <
0 -5 5 0 1 5.16 7.80 3.16 <
0 -5 5 0 2 1.25 1.13 3.08 <
0 -5 5 1 -1 0.43 1.29 3.15 <
0 -5 5 1 0 6.70 8.94 3.18 <
0 -5 5 1 1 134.92 120.08 9.74 o
0 -5 5 2 0 0.68 -1.97 3.04 <
1 -5 5 -2 0 46.46 37.63 4.47 o
1 -5 5 -1 -1 0.11 0.78 3.15 <
1 -5 5 -1 0 47.84 53.57 5.13 o
1 -5 5 -1 1 115.31 105.69 10.54 o
1 -5 5 0 -2 0.06 6.13 3.83 <
1 -5 5 0 -1 2.84 11.33 3.96 <
1 -5 5 0 0 1.52 6.03 3.65 <
1 -5 5 0 1 0.22 7.44 3.63 <
1 -5 5 0 2 0.19 -2.12 3.66 <
1 -5 5 1 -1 88.43 77.73 7.78 o
1 -5 5 1 0 63.25 51.02 6.25 o
1 -5 5 1 1 6.93 17.85 3.96 o
1 -5 5 2 0 27.56 33.15 4.47 o
2 -5 5 -2 0 0.05 5.24 3.72 <
2 -5 5 -1 -1 36.72 40.37 3.80 o
2 -5 5 -1 0 36.57 44.89 3.86 o
2 -5 5 -1 1 0.49 4.45 3.02 <
2 -5 5 0 -2 0.13 -0.21 2.52 <
2 -5 5 0 -1 10.12 10.23 2.57 o
2 -5 5 0 0 20.77 24.51 3.72 o
2 -5 5 0 1 0.67 1.53 2.93 <
2 -5 5 0 2 0.03 -1.50 2.85 <
2 -5 5 1 -1 0.77 -0.31 2.44 <
2 -5 5 1 0 87.95 106.91 8.46 o
2 -5 5 1 1 57.12 57.32 5.92 o
2 -5 5 2 0 5.59 7.41 3.72 <
3 -5 5 -2 0 41.63 42.39 3.70 o
3 -5 5 -1 -1 2.95 9.14 2.37 o
3 -5 5 -1 0 28.39 26.71 4.57 o
3 -5 5 -1 1 4.34 7.61 3.09 <
3 -5 5 0 -2 0.51 2.91 2.74 <
3 -5 5 0 -1 0.85 0.86 2.69 <
3 -5 5 0 0 1.09 4.35 2.81 <
3 -5 5 0 1 1.09 4.57 2.93 <
3 -5 5 0 2 0.01 3.44 2.97 <
3 -5 5 1 -1 1.28 4.64 2.68 <
3 -5 5 1 0 0.05 3.37 2.66 <
3 -5 5 1 1 0.68 1.90 2.81 <
3 -5 5 2 0 10.57 12.09 2.16 o
4 -5 5 -2 0 3.90 5.06 2.00 <
4 -5 5 -1 -1 0.26 2.50 1.99 <
4 -5 5 -1 0 4.83 7.03 2.00 o
4 -5 5 -1 1 0.01 2.94 1.87 <
4 -5 5 0 -2 0.01 -0.62 1.95 <
4 -5 5 0 -1 0.39 2.71 1.92 <
4 -5 5 0 0 43.61 46.65 3.66 o
4 -5 5 0 1 2.78 1.24 1.80 <
4 -5 5 0 2 0.15 0.83 1.70 <
4 -5 5 1 -1 1.03 -1.32 1.91 <
4 -5 5 1 0 6.09 9.88 1.96 o
4 -5 5 1 1 1.18 3.78 1.80 <
4 -5 5 2 0 8.45 6.53 1.78 o
5 -5 5 -2 0 78.66 89.58 7.06 o
5 -5 5 -1 -1 0.19 2.21 2.01 <
5 -5 5 -1 0 0.02 6.82 2.44 <
5 -5 5 -1 1 0.11 4.22 1.87 <
5 -5 5 0 -2 0.01 2.78 2.02 <
5 -5 5 0 -1 0.02 3.89 2.69 <
5 -5 5 0 0 1.47 3.75 1.89 <
5 -5 5 0 1 0.01 1.38 1.83 <
5 -5 5 0 2 0.06 0.98 1.74 <
5 -5 5 1 -1 0.45 2.95 1.88 <
5 -5 5 1 0 0.53 8.55 2.01 o
5 -5 5 1 1 0.56 2.87 1.92 <
5 -5 5 2 0 30.11 37.25 3.09 o
6 -5 5 -1 1 0.04 5.48 2.05 <
6 -5 5 0 2 0.03 -0.68 1.73 <
-6 -4 5 -2 0 0.41 -1.66 2.89 <
-6 -4 5 -1 -1 0.26 -2.92 2.91 <
-6 -4 5 -1 0 1.99 10.27 3.04 o
-6 -4 5 -1 1 0.11 3.70 2.96 <
-6 -4 5 0 -2 56.43 54.90 4.82 o
-6 -4 5 0 -1 1.01 11.49 3.03 o
-6 -4 5 0 0 0.76 1.96 2.97 <
-6 -4 5 0 1 0.02 5.19 2.98 <
-6 -4 5 0 2 23.46 23.50 4.03 o
-6 -4 5 1 -1 0.70 -0.65 4.22 <
-6 -4 5 1 0 2.93 10.35 4.31 <
-6 -4 5 1 1 0.01 4.38 4.37 <
-6 -4 5 2 0 0.11 5.08 4.13 <
-5 -4 5 -2 0 0.10 2.58 4.06 <
-5 -4 5 -1 -1 0.33 9.46 4.07 <
-5 -4 5 -1 0 0.00 0.48 3.96 <
-5 -4 5 -1 1 0.07 -0.28 3.10 <
-5 -4 5 0 -2 11.09 4.27 3.79 <
-5 -4 5 0 -1 6.99 17.14 2.96 o
-5 -4 5 0 0 39.84 49.37 4.41 o
-5 -4 5 0 1 4.60 6.42 2.76 <
-5 -4 5 0 2 2.15 4.92 2.73 <
-5 -4 5 1 -1 0.07 -1.41 3.54 <
-5 -4 5 1 0 1.25 6.39 2.68 <
-5 -4 5 1 1 2.76 1.68 2.68 <
-5 -4 5 2 0 0.27 2.94 2.59 <
-4 -4 5 -2 0 0.03 -2.14 3.26 <
-4 -4 5 -1 -1 0.04 1.72 3.42 <
-4 -4 5 -1 0 0.02 -1.50 3.43 <
-4 -4 5 -1 1 0.68 2.01 2.87 <
-4 -4 5 0 -2 114.43 116.24 9.44 o
-4 -4 5 0 -1 8.95 21.19 4.05 o
-4 -4 5 0 0 0.27 -1.01 2.99 <
-4 -4 5 0 1 0.73 -0.60 2.91 <
-4 -4 5 0 2 19.81 12.20 3.08 o
-4 -4 5 1 -1 0.17 1.57 2.97 <
-4 -4 5 1 0 0.25 10.09 3.08 o
-4 -4 5 1 1 0.07 2.09 2.97 <
-4 -4 5 2 0 0.02 -1.14 2.99 <
-3 -4 5 -2 0 0.37 2.91 3.47 <
-3 -4 5 -1 -1 10.64 15.52 3.61 o
-3 -4 5 -1 0 0.12 6.68 3.43 <
-3 -4 5 -1 1 0.26 -2.04 3.44 <
-3 -4 5 0 -2 9.70 1.55 3.47 <
-3 -4 5 0 -1 185.88 181.62 13.72 o
-3 -4 5 0 0 17.93 30.19 5.82 o
-3 -4 5 0 1 128.60 130.53 10.17 o
-3 -4 5 0 2 8.12 3.91 2.81 <
-3 -4 5 1 -1 1.35 2.55 3.25 <
-3 -4 5 1 0 0.11 3.69 3.18 <
-3 -4 5 1 1 11.32 6.93 3.91 <
-3 -4 5 2 0 0.06 0.98 3.80 <
-2 -4 5 -2 0 0.26 4.51 6.29 <
-2 -4 5 -1 -1 15.50 11.32 6.51 <
-2 -4 5 -1 0 0.03 -7.24 6.02 <
-2 -4 5 -1 1 10.42 14.21 6.27 <
-2 -4 5 0 -2 104.79 132.63 18.19 o
-2 -4 5 0 -1 174.48 173.68 23.00 o
-2 -4 5 0 0 2.53 2.74 5.84 <
-2 -4 5 0 1 4.28 9.23 5.83 <
-2 -4 5 0 2 9.12 5.64 5.55 <
-2 -4 5 1 -1 24.62 26.15 3.89 o
-2 -4 5 1 0 2.81 6.35 2.83 <
-2 -4 5 1 1 1.14 3.22 2.82 <
-2 -4 5 2 0 0.14 3.49 2.73 <
-1 -4 5 -2 0 0.99 4.12 2.80 <
-1 -4 5 -1 -1 61.20 56.65 6.58 o
-1 -4 5 -1 0 11.33 14.82 2.99 o
-1 -4 5 -1 1 43.68 43.89 4.47 o
-1 -4 5 0 -2 60.37 54.91 6.39 o
-1 -4 5 0 -1 7.29 6.26 3.60 <
-1 -4 5 0 0 4.19 7.47 2.71 <
-1 -4 5 0 1 243.33 224.04 16.24 o
-1 -4 5 0 2 13.94 9.05 2.72 o
-1 -4 5 1 -1 46.52 39.90 4.18 o
-1 -4 5 1 0 0.10 4.66 2.57 <
-1 -4 5 1 1 103.61 112.67 8.76 o
-1 -4 5 2 0 3.23 2.91 2.48 <
0 -4 5 -2 0 54.89 45.92 4.46 o
0 -4 5 -1 -1 0.27 -4.98 2.65 <
0 -4 5 -1 0 246.08 233.95 17.60 o
0 -4 5 -1 1 418.57 435.02 38.41 o
0 -4 5 0 -2 57.91 50.71 4.63 o
0 -4 5 0 -1 257.01 248.43 18.24 o
0 -4 5 0 0 0.12 -2.61 2.44 <
0 -4 5 0 1 141.35 120.03 11.42 o
0 -4 5 0 2 42.79 37.95 3.92 o
0 -4 5 1 -1 442.09 432.61 31.54 o
0 -4 5 1 0 142.33 136.95 10.59 o
0 -4 5 1 1 1.28 -1.78 3.19 <
0 -4 5 2 0 37.62 41.48 4.09 o
1 -4 5 -2 0 56.66 60.39 5.36 o
1 -4 5 -1 -1 56.32 61.11 5.24 o
1 -4 5 -1 0 11.16 7.05 2.52 <
1 -4 5 -1 1 44.40 49.56 5.07 o
1 -4 5 0 -2 0.06 -3.65 2.97 <
1 -4 5 0 -1 3.07 5.71 2.82 <
1 -4 5 0 0 4.69 14.80 3.18 o
1 -4 5 0 1 0.23 4.89 2.83 <
1 -4 5 0 2 1.74 3.72 2.62 <
1 -4 5 1 -1 36.72 39.23 4.48 o
1 -4 5 1 0 253.56 251.84 21.76 o
1 -4 5 1 1 144.62 135.92 12.32 o
1 -4 5 2 0 13.56 15.92 3.11 o
2 -4 5 -2 0 104.19 108.54 10.73 o
2 -4 5 -1 -1 12.18 15.57 2.84 o
2 -4 5 -1 0 175.37 177.74 11.36 o
2 -4 5 -1 1 23.54 20.24 2.87 o
2 -4 5 0 -2 0.05 0.70 2.04 <
2 -4 5 0 -1 3.32 1.55 1.95 <
2 -4 5 0 0 3.74 2.41 1.91 <
2 -4 5 0 1 0.15 -2.55 2.29 <
2 -4 5 0 2 0.00 0.71 2.15 <
2 -4 5 1 -1 8.13 14.70 2.24 o
2 -4 5 1 0 7.20 6.12 1.92 o
2 -4 5 1 1 0.94 -1.32 2.25 <
2 -4 5 2 0 8.01 11.72 2.48 o
3 -4 5 -2 0 9.26 7.91 2.08 o
3 -4 5 -1 -1 4.73 5.57 2.11 <
3 -4 5 -1 0 170.64 186.50 11.99 o
3 -4 5 -1 1 1.69 3.94 1.92 <
3 -4 5 0 -2 0.01 3.22 2.73 <
3 -4 5 0 -1 2.06 0.81 2.65 <
3 -4 5 0 0 12.32 41.62 4.64 o
3 -4 5 0 1 0.55 0.87 2.40 <
3 -4 5 0 2 0.00 0.34 2.40 <
3 -4 5 1 -1 0.11 1.35 2.58 <
3 -4 5 1 0 127.09 131.97 11.98 o
3 -4 5 1 1 11.67 3.92 2.38 <
3 -4 5 2 0 4.03 4.82 2.42 <
4 -4 5 -2 0 112.87 133.99 12.20 o
4 -4 5 -1 -1 0.00 3.64 2.06 <
4 -4 5 -1 0 10.33 19.33 2.45 o
4 -4 5 -1 1 0.21 -1.15 1.98 <
4 -4 5 0 -2 0.08 0.91 1.92 <
4 -4 5 0 -1 0.03 3.28 1.90 <
4 -4 5 0 0 0.06 2.85 1.92 <
4 -4 5 0 1 0.20 3.72 1.87 <
4 -4 5 0 2 0.03 0.15 1.82 <
4 -4 5 1 -1 0.01 1.47 1.85 <
4 -4 5 1 0 0.45 1.48 1.87 <
4 -4 5 1 1 0.11 1.61 1.78 <
4 -4 5 2 0 15.74 19.14 2.22 o
5 -4 5 -2 0 10.28 5.39 1.84 <
5 -4 5 -1 -1 0.16 4.35 1.80 <
5 -4 5 -1 0 8.67 10.54 1.93 o
5 -4 5 -1 1 0.43 3.34 1.63 <
5 -4 5 0 -2 0.01 2.02 1.76 <
5 -4 5 0 -1 0.00 -0.36 1.73 <
5 -4 5 0 0 36.64 45.12 3.64 o
5 -4 5 0 1 1.17 5.64 1.63 o
5 -4 5 0 2 0.18 1.00 1.50 <
5 -4 5 1 -1 1.02 2.31 1.67 <
5 -4 5 1 0 4.05 2.54 1.66 <
5 -4 5 1 1 1.89 4.28 1.57 <
5 -4 5 2 0 2.33 4.07 1.88 <
6 -4 5 -2 0 47.62 58.80 4.35 o
6 -4 5 -1 -1 0.07 2.77 1.89 <
6 -4 5 -1 0 0.40 3.04 2.10 <
6 -4 5 -1 1 0.04 3.85 1.74 <
6 -4 5 0 -2 0.13 6.64 1.94 o
6 -4 5 0 -1 2.20 3.05 1.82 <
6 -4 5 0 0 0.34 -1.61 1.78 <
6 -4 5 0 1 3.74 5.92 1.70 o
6 -4 5 0 2 0.11 2.72 1.59 <
6 -4 5 1 -1 0.59 3.27 1.78 <
6 -4 5 1 0 0.00 5.24 1.75 <
6 -4 5 1 1 0.94 -0.06 1.59 <
6 -4 5 2 0 17.36 23.61 2.32 o
-7 -3 5 0 -2 32.55 27.40 4.91 o
-7 -3 5 0 -1 0.58 6.60 3.84 <
-7 -3 5 0 0 0.06 0.49 3.91 <
-7 -3 5 1 -1 2.27 -2.66 3.16 <
-7 -3 5 1 0 5.69 6.32 2.87 <
-7 -3 5 1 1 0.52 1.50 2.94 <
-7 -3 5 2 0 2.23 1.80 2.86 <
-6 -3 5 -2 0 0.00 0.32 2.75 <
-6 -3 5 -1 -1 0.23 2.68 2.60 <
-6 -3 5 -1 0 2.20 0.67 2.66 <
-6 -3 5 -1 1 0.42 -3.79 2.75 <
-6 -3 5 0 -2 2.61 2.30 3.33 <
-6 -3 5 0 -1 2.29 9.65 2.68 o
-6 -3 5 0 0 18.87 15.72 2.94 o
-6 -3 5 0 1 0.91 3.88 2.78 <
-6 -3 5 0 2 0.50 2.31 3.15 <
-6 -3 5 1 -1 0.02 -2.86 3.72 <
-6 -3 5 1 0 4.37 2.59 3.64 <
-6 -3 5 1 1 6.32 9.96 3.99 <
-6 -3 5 2 0 0.17 -0.30 3.63 <
-5 -3 5 -2 0 0.33 -4.51 3.79 <
-5 -3 5 -1 -1 0.47 -1.30 3.83 <
-5 -3 5 -1 0 0.34 1.18 3.73 <
-5 -3 5 -1 1 3.62 11.08 3.68 o
-5 -3 5 0 -2 48.10 58.53 5.76 o
-5 -3 5 0 -1 18.70 24.28 3.35 o
-5 -3 5 0 0 1.76 3.92 2.76 <
-5 -3 5 0 1 0.02 5.49 2.66 <
-5 -3 5 0 2 16.63 15.64 2.83 o
-5 -3 5 1 -1 1.74 1.31 2.83 <
-5 -3 5 1 0 0.16 1.94 2.83 <
-5 -3 5 1 1 2.23 1.25 2.69 <
-5 -3 5 2 0 0.00 -1.15 2.87 <
-4 -3 5 -2 0 0.13 2.43 2.77 <
-4 -3 5 -1 -1 0.94 1.19 2.70 <
-4 -3 5 -1 0 1.45 0.21 2.76 <
-4 -3 5 -1 1 0.33 -0.16 2.71 <
-4 -3 5 0 -2 24.28 23.24 3.19 o
-4 -3 5 0 -1 225.23 232.73 14.87 o
-4 -3 5 0 0 18.02 32.83 4.31 o
-4 -3 5 0 1 108.44 109.32 7.52 o
-4 -3 5 0 2 0.34 2.98 2.76 <
-4 -3 5 1 -1 0.22 1.82 2.63 <
-4 -3 5 1 0 1.03 1.97 2.64 <
-4 -3 5 1 1 15.02 14.11 2.85 o
-4 -3 5 2 0 0.07 0.08 2.56 <
-3 -3 5 -2 0 0.08 1.78 2.38 <
-3 -3 5 -1 -1 0.07 -1.56 2.25 <
-3 -3 5 -1 0 0.77 3.08 2.33 <
-3 -3 5 -1 1 0.86 -2.01 2.37 <
-3 -3 5 0 -2 274.90 284.24 17.84 o
-3 -3 5 0 -1 84.38 97.83 6.71 o
-3 -3 5 0 0 1.63 6.12 2.25 <
-3 -3 5 0 1 26.25 24.40 2.86 o
-3 -3 5 0 2 21.34 18.76 2.75 o
-3 -3 5 1 -1 0.30 4.36 2.11 <
-3 -3 5 1 0 1.53 0.61 2.11 <
-3 -3 5 1 1 0.05 1.59 2.12 <
-3 -3 5 2 0 0.00 0.02 2.98 <
-2 -3 5 -2 0 0.83 0.07 2.28 <
-2 -3 5 -1 -1 13.88 12.81 4.81 <
-2 -3 5 -1 0 4.98 5.26 4.45 <
-2 -3 5 -1 1 1.71 3.09 2.77 <
-2 -3 5 0 -2 55.59 59.38 9.10 o
-2 -3 5 0 -1 35.62 21.73 5.36 o
-2 -3 5 0 0 118.17 113.52 10.53 o
-2 -3 5 0 1 274.68 240.50 21.47 o
-2 -3 5 0 2 2.35 6.02 2.71 <
-2 -3 5 1 -1 0.00 -0.65 2.69 <
-2 -3 5 1 0 4.02 7.34 1.88 o
-2 -3 5 1 1 13.86 17.79 2.24 o
-2 -3 5 2 0 0.03 -1.48 1.77 <
-1 -3 5 -2 0 1.77 -0.98 2.08 <
-1 -3 5 -1 -1 27.45 20.00 2.73 o
-1 -3 5 -1 0 18.30 15.76 2.53 o
-1 -3 5 -1 1 81.75 96.83 7.38 o
-1 -3 5 0 -2 165.39 190.80 13.74 o
-1 -3 5 0 -1 1034.19 1022.84 71.66 o
-1 -3 5 0 0 152.01 183.94 13.34 o
-1 -3 5 0 1 35.67 32.61 3.30 o
-1 -3 5 0 2 34.75 35.51 2.97 o
-1 -3 5 1 -1 180.01 161.37 11.74 o
-1 -3 5 1 0 100.17 89.99 7.02 o
-1 -3 5 1 1 12.57 8.97 2.51 o
-1 -3 5 2 0 0.08 -0.09 1.90 <
0 -3 5 -2 0 0.57 -0.41 2.64 <
0 -3 5 -1 -1 49.41 49.11 4.33 o
0 -3 5 -1 0 12.17 14.38 3.02 o
0 -3 5 -1 1 0.02 -2.49 1.93 <
0 -3 5 0 -2 2.38 2.62 1.90 <
0 -3 5 0 -1 18.08 22.11 3.37 o
0 -3 5 0 0 119.91 132.82 12.20 o
0 -3 5 0 1 107.04 95.97 7.23 o
0 -3 5 0 2 0.10 2.11 1.87 <
0 -3 5 1 -1 0.10 -1.19 2.63 <
0 -3 5 1 0 100.07 93.75 8.86 o
0 -3 5 1 1 131.84 143.88 10.48 o
0 -3 5 2 0 0.23 -0.28 1.77 <
1 -3 5 -2 0 178.30 207.07 15.12 o
1 -3 5 -1 -1 20.74 22.40 2.60 o
1 -3 5 -1 0 1006.19 1108.69 79.04 o
1 -3 5 -1 1 168.01 171.51 12.51 o
1 -3 5 0 -2 3.36 1.39 1.81 <
1 -3 5 0 -1 20.50 26.61 2.75 o
1 -3 5 0 0 163.14 200.70 14.31 o
1 -3 5 0 1 95.70 98.15 9.13 o
1 -3 5 0 2 1.62 0.40 3.04 <
1 -3 5 1 -1 88.51 102.59 9.60 o
1 -3 5 1 0 33.32 30.78 3.47 o
1 -3 5 1 1 21.09 16.71 2.63 o
1 -3 5 2 0 27.56 35.67 3.96 o
2 -3 5 -2 0 48.53 57.56 5.78 o
2 -3 5 -1 -1 7.78 16.09 2.64 o
2 -3 5 -1 0 33.18 26.79 3.28 o
2 -3 5 -1 1 0.00 -1.31 1.99 <
2 -3 5 0 -2 0.06 -1.80 1.57 <
2 -3 5 0 -1 0.03 4.67 1.43 o
2 -3 5 0 0 112.01 116.63 7.51 o
2 -3 5 0 1 9.48 5.29 1.69 o
2 -3 5 0 2 0.05 1.96 1.59 <
2 -3 5 1 -1 0.39 3.72 1.41 <
2 -3 5 1 0 263.45 261.01 16.30 o
2 -3 5 1 1 22.37 20.30 2.27 o
2 -3 5 2 0 2.04 4.02 1.61 <
3 -3 5 -2 0 264.68 289.39 17.96 o
3 -3 5 -1 -1 0.01 0.14 1.56 <
3 -3 5 -1 0 83.62 101.26 6.65 o
3 -3 5 -1 1 0.00 0.33 1.36 <
3 -3 5 0 -2 0.00 -0.10 1.61 <
3 -3 5 0 -1 1.40 -0.80 1.52 <
3 -3 5 0 0 2.82 1.73 1.40 <
3 -3 5 0 1 1.41 -0.47 1.35 <
3 -3 5 0 2 0.44 -1.56 1.73 <
3 -3 5 1 -1 0.60 4.72 1.98 <
3 -3 5 1 0 29.09 33.58 3.68 o
3 -3 5 1 1 0.07 3.11 1.74 <
3 -3 5 2 0 20.96 17.88 2.54 o
4 -3 5 -2 0 21.27 23.31 3.23 o
4 -3 5 -1 -1 2.71 2.72 2.50 <
4 -3 5 -1 0 223.04 220.71 19.60 o
4 -3 5 -1 1 0.50 -1.03 2.09 <
4 -3 5 0 -2 0.22 2.72 1.86 <
4 -3 5 0 -1 0.55 1.82 1.76 <
4 -3 5 0 0 9.79 25.39 3.04 o
4 -3 5 0 1 0.89 1.19 1.57 <
4 -3 5 0 2 0.07 -0.02 1.44 <
4 -3 5 1 -1 0.36 -1.24 1.72 <
4 -3 5 1 0 109.08 108.33 7.11 o
4 -3 5 1 1 10.24 12.32 1.76 o
4 -3 5 2 0 0.11 -0.34 1.56 <
5 -3 5 -2 0 52.33 52.67 3.98 o
5 -3 5 -1 -1 1.19 1.38 1.80 <
5 -3 5 -1 0 22.68 21.91 2.43 o
5 -3 5 -1 1 0.09 5.43 1.84 <
5 -3 5 0 -2 0.57 3.92 1.66 <
5 -3 5 0 -1 0.57 2.01 1.69 <
5 -3 5 0 0 3.58 4.46 1.74 <
5 -3 5 0 1 0.95 0.19 1.68 <
5 -3 5 0 2 0.34 1.89 1.61 <
5 -3 5 1 -1 2.88 3.99 1.57 <
5 -3 5 1 0 0.34 0.21 1.84 <
5 -3 5 1 1 2.15 -1.62 1.57 <
5 -3 5 2 0 12.43 14.46 1.84 o
6 -3 5 -2 0 3.07 0.32 1.62 <
6 -3 5 -1 -1 0.21 -1.80 1.69 <
6 -3 5 -1 0 3.24 5.94 1.72 o
6 -3 5 -1 1 0.84 4.47 1.59 <
6 -3 5 0 -2 0.02 2.44 1.71 <
6 -3 5 0 -1 2.16 5.78 1.72 o
6 -3 5 0 0 16.56 21.05 2.18 o
6 -3 5 0 1 5.24 4.65 1.56 <
6 -3 5 0 2 0.05 4.26 1.46 <
6 -3 5 1 -1 0.09 -0.22 1.90 <
6 -3 5 1 0 0.70 4.12 1.61 <
6 -3 5 1 1 3.80 6.59 1.61 o
6 -3 5 2 0 0.37 1.88 1.58 <
7 -3 5 -2 0 22.93 23.54 3.14 o
7 -3 5 -1 -1 0.20 6.12 1.83 o
7 -3 5 -1 0 0.00 5.50 1.79 o
7 -3 5 -1 1 0.94 4.12 1.72 <
7 -3 5 0 0 0.05 0.33 1.66 <
7 -3 5 0 1 6.16 3.91 1.69 <
7 -3 5 0 2 1.61 1.03 1.67 <
7 -3 5 1 1 0.00 4.00 1.63 <
-7 -2 5 -2 0 0.22 4.88 2.60 <
-7 -2 5 -1 -1 0.20 2.77 3.75 <
-7 -2 5 -1 0 0.59 2.13 3.74 <
-7 -2 5 -1 1 1.78 5.69 3.85 <
-7 -2 5 0 -2 2.29 5.55 3.67 <
-7 -2 5 0 -1 0.88 1.78 3.67 <
-7 -2 5 0 0 3.14 -1.90 3.70 <
-7 -2 5 0 1 0.12 3.02 3.81 <
-7 -2 5 0 2 0.43 2.04 3.86 <
-7 -2 5 1 -1 0.74 1.96 2.60 <
-7 -2 5 1 0 6.52 5.67 2.74 <
-7 -2 5 1 1 1.80 4.31 2.81 <
-7 -2 5 2 0 0.21 -0.70 2.73 <
-6 -2 5 -2 0 1.44 3.68 2.40 <
-6 -2 5 -1 -1 0.06 1.69 2.36 <
-6 -2 5 -1 0 1.01 3.99 2.46 <
-6 -2 5 -1 1 6.94 3.24 3.47 <
-6 -2 5 0 -2 44.72 52.32 4.30 o
-6 -2 5 0 -1 7.59 10.06 2.56 o
-6 -2 5 0 0 0.65 2.35 2.39 <
-6 -2 5 0 1 1.92 6.86 3.40 <
-6 -2 5 0 2 2.82 4.95 2.52 <
-6 -2 5 1 -1 16.42 9.25 3.70 <
-6 -2 5 1 0 3.19 3.84 3.47 <
-6 -2 5 1 1 0.38 6.31 4.44 <
-6 -2 5 2 0 0.78 5.77 3.65 <
-5 -2 5 -2 0 0.00 -1.56 3.91 <
-5 -2 5 -1 -1 15.68 13.82 4.19 o
-5 -2 5 -1 0 9.35 11.72 4.14 <
-5 -2 5 -1 1 0.04 -2.55 4.03 <
-5 -2 5 0 -2 0.72 0.81 2.56 <
-5 -2 5 0 -1 47.52 45.43 4.13 o
-5 -2 5 0 0 14.70 16.73 3.06 o
-5 -2 5 0 1 58.11 63.51 5.02 o
-5 -2 5 0 2 0.66 1.51 2.92 <
-5 -2 5 1 -1 0.48 2.36 2.69 <
-5 -2 5 1 0 3.37 6.50 2.72 <
-5 -2 5 1 1 60.12 56.18 4.71 o
-5 -2 5 2 0 0.60 4.62 2.72 <
-4 -2 5 -2 0 0.02 -0.06 2.41 <
-4 -2 5 -1 -1 6.05 5.16 2.30 <
-4 -2 5 -1 0 0.45 -0.98 2.34 <
-4 -2 5 -1 1 15.86 11.46 3.09 o
-4 -2 5 0 -2 105.42 108.03 7.30 o
-4 -2 5 0 -1 110.07 115.11 7.64 o
-4 -2 5 0 0 1.35 5.74 2.36 <
-4 -2 5 0 1 4.73 7.90 2.47 o
-4 -2 5 0 2 19.48 16.32 2.74 o
-4 -2 5 1 -1 6.20 8.94 2.25 o
-4 -2 5 1 0 0.07 -1.06 2.27 <
-4 -2 5 1 1 0.12 4.62 2.38 <
-4 -2 5 2 0 0.03 0.03 2.15 <
-3 -2 5 -2 0 0.04 2.58 1.85 <
-3 -2 5 -1 -1 6.34 3.35 1.81 <
-3 -2 5 -1 0 1.67 6.01 1.85 o
-3 -2 5 -1 1 5.04 6.75 1.92 o
-3 -2 5 0 -2 26.82 33.44 2.88 o
-3 -2 5 0 -1 86.63 62.02 4.43 o
-3 -2 5 0 0 106.30 108.74 7.14 o
-3 -2 5 0 1 251.55 218.91 13.77 o
-3 -2 5 0 2 3.63 3.51 1.95 <
-3 -2 5 1 -1 0.07 1.21 1.71 <
-3 -2 5 1 0 9.94 4.05 1.76 <
-3 -2 5 1 1 45.23 34.30 2.97 o
-3 -2 5 2 0 0.39 -0.16 2.45 <
-2 -2 5 -2 0 0.05 -1.28 1.62 <
-2 -2 5 -1 -1 0.06 0.88 2.16 <
-2 -2 5 -1 0 0.03 0.57 2.15 <
-2 -2 5 -1 1 7.26 2.86 2.22 <
-2 -2 5 0 -2 491.70 536.61 46.80 o
-2 -2 5 0 -1 936.11 1015.15 87.95 o
-2 -2 5 0 0 45.62 77.25 7.44 o
-2 -2 5 0 1 155.09 167.69 15.00 o
-2 -2 5 0 2 62.26 72.88 7.10 o
-2 -2 5 1 -1 3.60 2.79 2.13 <
-2 -2 5 1 0 0.02 -1.32 2.14 <
-2 -2 5 1 1 1.41 -2.91 1.54 <
-2 -2 5 2 0 0.10 -0.19 1.42 <
-1 -2 5 -2 0 0.19 -1.47 1.40 <
-1 -2 5 -1 -1 20.11 10.51 1.93 o
-1 -2 5 -1 0 0.24 2.50 1.40 <
-1 -2 5 -1 1 4.32 7.08 1.47 o
-1 -2 5 0 -2 2.97 3.21 1.66 <
-1 -2 5 0 -1 428.19 446.42 27.46 o
-1 -2 5 0 0 1136.28 1072.56 65.85 o
-1 -2 5 0 1 19.85 11.66 1.60 o
-1 -2 5 0 2 46.60 46.97 3.39 o
-1 -2 5 1 -1 21.58 19.15 1.91 o
-1 -2 5 1 0 120.31 110.35 7.11 o
-1 -2 5 1 1 18.23 15.52 1.78 o
-1 -2 5 2 0 2.89 2.08 1.36 <
0 -2 5 -2 0 3.49 1.22 1.61 <
0 -2 5 -1 -1 0.19 -0.55 2.21 <
0 -2 5 -1 0 74.74 85.06 6.42 o
0 -2 5 -1 1 15.42 17.92 2.11 o
0 -2 5 0 -2 3.74 4.41 2.15 <
0 -2 5 0 -1 77.23 89.54 6.68 o
0 -2 5 0 0 0.08 -0.86 1.52 <
0 -2 5 0 1 19.74 5.17 1.87 <
0 -2 5 0 2 0.32 -0.75 1.26 <
0 -2 5 1 -1 24.57 16.78 2.04 o
0 -2 5 1 0 20.09 8.62 1.64 o
0 -2 5 1 1 0.14 0.96 1.20 <
0 -2 5 2 0 0.19 1.37 1.42 <
1 -2 5 -2 0 5.00 1.98 1.52 <
1 -2 5 -1 -1 9.28 10.57 1.73 o
1 -2 5 -1 0 406.87 477.08 34.42 o
1 -2 5 -1 1 12.49 17.07 2.55 o
1 -2 5 0 -2 2.80 1.21 1.38 <
1 -2 5 0 -1 0.43 0.33 1.39 <
1 -2 5 0 0 1081.59 1144.19 81.26 o
1 -2 5 0 1 125.19 115.22 10.39 o
1 -2 5 0 2 2.14 2.48 1.36 <
1 -2 5 1 -1 4.18 4.54 1.61 <
1 -2 5 1 0 13.93 8.71 1.70 o
1 -2 5 1 1 18.77 17.89 3.34 o
1 -2 5 2 0 32.29 40.76 4.03 o
2 -2 5 -2 0 478.08 571.67 50.04 o
2 -2 5 -1 -1 0.05 -1.27 1.53 <
2 -2 5 -1 0 944.94 1020.07 89.70 o
2 -2 5 -1 1 2.05 1.33 1.48 <
2 -2 5 0 -2 0.06 1.67 1.56 <
2 -2 5 0 -1 1.09 -0.94 1.54 <
2 -2 5 0 0 49.10 78.55 4.97 o
2 -2 5 0 1 1.09 -0.36 1.18 <
2 -2 5 0 2 2.08 2.19 1.17 <
2 -2 5 1 -1 2.71 5.31 1.07 o
2 -2 5 1 0 147.48 156.94 9.82 o
2 -2 5 1 1 0.24 1.38 1.12 <
2 -2 5 2 0 58.77 71.94 5.22 o
3 -2 5 -2 0 28.34 30.06 2.27 o
3 -2 5 -1 -1 4.17 4.29 1.22 o
3 -2 5 -1 0 86.13 67.13 4.41 o
3 -2 5 -1 1 0.23 -0.04 1.00 <
3 -2 5 0 -2 0.28 2.33 1.26 <
3 -2 5 0 -1 7.96 5.08 1.29 o
3 -2 5 0 0 97.10 105.56 6.70 o
3 -2 5 0 1 5.41 6.07 1.08 o
3 -2 5 0 2 0.10 1.59 0.92 <
3 -2 5 1 -1 5.98 7.14 1.84 o
3 -2 5 1 0 241.07 236.41 20.67 o
3 -2 5 1 1 29.61 39.00 3.81 o
3 -2 5 2 0 1.89 1.45 1.32 <
4 -2 5 -2 0 108.85 109.78 10.00 o
4 -2 5 -1 -1 2.38 2.60 2.00 <
4 -2 5 -1 0 109.76 123.73 11.22 o
4 -2 5 -1 1 7.67 6.21 1.81 o
4 -2 5 0 -2 0.01 1.15 2.11 <
4 -2 5 0 -1 1.46 3.16 1.45 <
4 -2 5 0 0 1.73 3.37 1.39 <
4 -2 5 0 1 1.48 0.72 1.24 <
4 -2 5 0 2 0.14 0.07 1.16 <
4 -2 5 1 -1 21.47 23.28 2.11 o
4 -2 5 1 0 6.08 6.98 1.42 o
4 -2 5 1 1 0.51 2.92 1.22 <
4 -2 5 2 0 14.34 12.16 1.58 o
5 -2 5 -2 0 1.03 -1.88 1.74 <
5 -2 5 -1 -1 20.62 17.86 2.20 o
5 -2 5 -1 0 48.46 46.09 3.44 o
5 -2 5 -1 1 0.01 0.82 1.60 <
5 -2 5 0 -2 0.20 6.25 2.17 <
5 -2 5 0 -1 2.64 5.47 1.85 <
5 -2 5 0 0 11.42 15.82 2.01 o
5 -2 5 0 1 4.24 1.71 1.59 <
5 -2 5 0 2 0.13 2.93 1.45 <
5 -2 5 1 -1 1.02 3.23 1.69 <
5 -2 5 1 0 56.51 55.38 3.96 o
5 -2 5 1 1 45.75 47.42 3.47 o
5 -2 5 2 0 3.04 3.23 1.57 <
6 -2 5 -2 0 46.60 46.09 3.50 o
6 -2 5 -1 -1 0.24 4.26 1.62 <
6 -2 5 -1 0 7.60 7.12 1.69 o
6 -2 5 -1 1 11.83 7.92 1.66 o
6 -2 5 0 -2 1.70 1.97 1.61 <
6 -2 5 0 -1 0.83 3.28 1.59 <
6 -2 5 0 0 2.03 1.48 1.49 <
6 -2 5 0 1 4.30 3.39 1.51 <
6 -2 5 0 2 1.25 4.44 1.41 o
6 -2 5 1 -1 6.67 8.87 1.62 o
6 -2 5 1 0 3.92 6.46 1.55 o
6 -2 5 1 1 0.21 6.39 1.44 o
6 -2 5 2 0 2.71 6.43 1.52 o
7 -2 5 -2 0 2.86 4.47 1.74 <
7 -2 5 -1 -1 0.09 3.84 1.76 <
7 -2 5 -1 0 1.54 2.78 1.70 <
7 -2 5 -1 1 1.82 1.27 1.62 <
7 -2 5 0 -2 0.14 1.94 1.77 <
7 -2 5 0 -1 0.58 -0.60 1.70 <
7 -2 5 0 0 0.99 2.86 1.68 <
7 -2 5 0 1 5.66 4.95 1.64 o
7 -2 5 0 2 0.13 0.85 1.54 <
7 -2 5 1 -1 0.46 2.87 1.69 <
7 -2 5 1 0 0.14 0.96 1.62 <
7 -2 5 1 1 1.52 1.03 1.57 <
7 -2 5 2 0 0.60 -1.30 1.53 <
-7 -1 5 -2 0 1.76 4.71 2.61 <
-7 -1 5 -1 -1 0.86 8.66 3.62 <
-7 -1 5 -1 0 0.10 -1.28 3.66 <
-7 -1 5 -1 1 1.41 -0.13 3.82 <
-7 -1 5 0 -2 0.14 4.07 3.53 <
-7 -1 5 0 -1 0.08 -1.29 3.48 <
-7 -1 5 0 0 0.04 1.72 3.71 <
-7 -1 5 0 1 0.20 3.70 3.63 <
-7 -1 5 0 2 0.06 1.58 3.76 <
-7 -1 5 1 -1 2.06 1.83 2.44 <
-7 -1 5 1 0 0.19 7.91 2.60 o
-7 -1 5 1 1 0.34 2.09 2.66 <
-7 -1 5 2 0 0.13 0.70 2.53 <
-6 -1 5 -2 0 0.06 3.45 2.25 <
-6 -1 5 -1 -1 23.73 16.83 4.05 o
-6 -1 5 -1 0 9.06 4.29 2.36 <
-6 -1 5 -1 1 5.96 1.56 2.38 <
-6 -1 5 0 -2 2.09 3.42 2.54 <
-6 -1 5 0 -1 14.96 22.07 4.40 o
-6 -1 5 0 0 3.76 5.38 2.41 <
-6 -1 5 0 1 0.95 6.74 2.42 <
-6 -1 5 0 2 0.27 1.69 2.44 <
-6 -1 5 1 -1 2.59 3.63 3.74 <
-6 -1 5 1 0 2.92 0.83 3.44 <
-6 -1 5 1 1 30.95 29.24 4.54 o
-6 -1 5 2 0 0.44 0.26 3.53 <
-5 -1 5 -2 0 0.32 -0.16 3.71 <
-5 -1 5 -1 -1 0.56 0.07 3.47 <
-5 -1 5 -1 0 3.63 1.74 3.65 <
-5 -1 5 -1 1 45.24 34.04 4.96 o
-5 -1 5 0 -2 116.48 108.32 8.43 o
-5 -1 5 0 -1 68.73 59.33 4.61 o
-5 -1 5 0 0 4.98 6.49 2.77 <
-5 -1 5 0 1 18.91 25.38 3.57 o
-5 -1 5 0 2 4.89 5.67 2.72 <
-5 -1 5 1 -1 106.74 78.32 5.62 o
-5 -1 5 1 0 0.93 1.59 2.53 <
-5 -1 5 1 1 10.20 5.71 2.60 <
-5 -1 5 2 0 0.07 1.59 2.47 <
-4 -1 5 -2 0 0.15 0.25 2.08 <
-4 -1 5 -1 -1 29.68 25.19 2.62 o
-4 -1 5 -1 0 6.51 10.93 2.21 o
-4 -1 5 -1 1 50.83 39.01 4.14 o
-4 -1 5 0 -2 47.77 42.06 3.31 o
-4 -1 5 0 -1 5.88 3.93 1.95 <
-4 -1 5 0 0 5.41 11.30 2.15 o
-4 -1 5 0 1 173.75 138.99 8.95 o
-4 -1 5 0 2 8.60 7.00 2.39 <
-4 -1 5 1 -1 25.82 17.96 2.26 o
-4 -1 5 1 0 1.47 1.15 1.98 <
-4 -1 5 1 1 152.97 126.18 8.27 o
-4 -1 5 2 0 1.50 5.37 1.99 <
-3 -1 5 -2 0 2.86 3.15 1.61 <
-3 -1 5 -1 -1 8.22 5.59 1.60 o
-3 -1 5 -1 0 21.57 15.23 1.95 o
-3 -1 5 -1 1 143.98 141.32 9.04 o
-3 -1 5 0 -2 238.41 261.57 16.22 o
-3 -1 5 0 -1 859.45 874.95 53.62 o
-3 -1 5 0 0 146.48 172.05 10.91 o
-3 -1 5 0 1 33.56 31.58 2.72 o
-3 -1 5 0 2 40.13 35.47 2.97 o
-3 -1 5 1 -1 79.77 67.56 4.66 o
-3 -1 5 1 0 96.11 87.10 5.78 o
-3 -1 5 1 1 19.37 21.55 2.22 o
-3 -1 5 2 0 1.04 1.36 1.61 <
-2 -1 5 -2 0 0.04 -0.67 1.33 <
-2 -1 5 -1 -1 5.99 5.55 2.05 <
-2 -1 5 -1 0 2.56 3.45 1.98 <
-2 -1 5 -1 1 10.76 9.94 2.21 o
-2 -1 5 0 -2 10.88 13.50 2.35 o
-2 -1 5 0 -1 604.29 625.06 54.22 o
-2 -1 5 0 0 1106.39 1067.20 92.48 o
-2 -1 5 0 1 26.48 14.33 2.40 o
-2 -1 5 0 2 15.45 18.61 2.76 o
-2 -1 5 1 -1 3.26 5.03 1.99 <
-2 -1 5 1 0 113.30 107.65 9.80 o
-2 -1 5 1 1 57.11 49.26 4.93 o
-2 -1 5 2 0 4.45 -1.43 1.35 <
-1 -1 5 -2 0 0.60 -1.18 1.90 <
-1 -1 5 -1 -1 0.10 -0.35 1.36 <
-1 -1 5 -1 0 0.11 -1.56 1.36 <
-1 -1 5 -1 1 2.72 2.20 1.29 <
-1 -1 5 0 -2 28.80 22.52 2.22 o
-1 -1 5 0 -1 2.80 8.20 1.48 o
-1 -1 5 0 0 462.52 362.14 22.27 o
-1 -1 5 0 1 130.63 109.94 7.01 o
-1 -1 5 0 2 1.23 1.72 1.30 <
-1 -1 5 1 -1 0.71 -0.74 1.30 <
-1 -1 5 1 0 0.06 3.12 1.28 <
-1 -1 5 1 1 1.07 -0.43 1.24 <
-1 -1 5 2 0 0.20 2.62 1.21 <
0 -1 5 -2 0 0.02 0.04 1.37 <
0 -1 5 -1 -1 9.73 6.70 1.43 o
0 -1 5 -1 0 79.71 86.65 5.57 o
0 -1 5 -1 1 0.26 1.76 1.29 <
0 -1 5 0 -2 0.43 -1.42 1.54 <
0 -1 5 0 -1 72.68 89.20 5.71 o
0 -1 5 0 0 6090.01 7015.24 429.31 o
0 -1 5 0 1 105.50 117.72 7.43 o
0 -1 5 0 2 0.13 -0.80 1.12 <
0 -1 5 1 -1 0.82 -0.08 1.16 <
0 -1 5 1 0 98.36 116.59 7.34 o
0 -1 5 1 1 5.20 1.15 1.10 <
0 -1 5 2 0 2.05 2.20 1.04 <
1 -1 5 -2 0 19.84 22.30 2.76 o
1 -1 5 -1 -1 1.62 0.86 1.28 <
1 -1 5 -1 0 4.44 4.13 1.65 <
1 -1 5 -1 1 0.00 -2.47 1.18 <
1 -1 5 0 -2 0.65 1.29 1.10 <
1 -1 5 0 -1 0.33 0.28 1.05 <
1 -1 5 0 0 436.87 386.06 26.95 o
1 -1 5 0 1 0.28 1.72 1.08 <
1 -1 5 0 2 0.68 -0.56 0.88 <
1 -1 5 1 -1 0.30 1.19 0.91 <
1 -1 5 1 0 139.48 118.43 8.47 o
1 -1 5 1 1 1.10 2.43 1.12 <
1 -1 5 2 0 3.45 2.85 1.54 <
2 -1 5 -2 0 8.74 12.24 1.63 o
2 -1 5 -1 -1 2.27 3.35 1.19 <
2 -1 5 -1 0 567.70 629.75 54.88 o
2 -1 5 -1 1 12.27 3.96 1.11 o
2 -1 5 0 -2 0.31 0.16 1.15 <
2 -1 5 0 -1 3.38 3.35 1.08 o
2 -1 5 0 0 1043.18 1073.53 92.62 o
2 -1 5 1 -1 9.44 10.85 1.33 o
3 -1 5 -2 0 234.40 259.69 16.10 o
3 -1 5 -1 -1 4.37 4.43 1.00 o
3 -1 5 -1 0 888.82 920.19 56.56 o
3 -1 5 -1 1 71.89 74.80 4.68 o
3 -1 5 0 -2 1.02 4.35 1.01 o
3 -1 5 0 -1 17.51 18.21 1.50 o
3 -1 5 0 0 136.05 170.77 10.61 o
3 -1 5 0 1 98.37 76.54 4.82 o
3 -1 5 1 -1 131.13 139.40 8.70 o
3 -1 5 1 0 32.03 32.14 2.18 o
3 -1 5 1 1 13.74 18.78 1.38 o
3 -1 5 2 0 29.49 33.93 3.28 o
4 -1 5 -2 0 44.79 41.37 4.10 o
4 -1 5 -1 -1 24.94 32.19 3.39 o
4 -1 5 -1 0 4.48 4.45 1.61 <
4 -1 5 -1 1 15.43 16.11 2.13 o
4 -1 5 0 -2 0.28 3.14 1.85 <
4 -1 5 0 -1 7.21 9.81 2.01 o
4 -1 5 0 0 1.35 8.48 1.83 o
4 -1 5 0 1 0.20 0.35 1.44 <
4 -1 5 0 2 3.36 1.44 0.91 <
4 -1 5 1 -1 45.02 49.41 3.37 o
4 -1 5 1 0 161.93 152.83 9.54 o
4 -1 5 1 1 141.99 129.73 8.11 o
4 -1 5 2 0 9.71 6.51 1.20 o
5 -1 5 -2 0 111.12 99.95 6.56 o
5 -1 5 -1 -1 0.03 2.56 1.66 <
5 -1 5 -1 0 56.81 58.88 4.01 o
5 -1 5 -1 1 112.84 82.19 5.39 o
5 -1 5 0 -2 0.63 2.22 1.70 <
5 -1 5 0 -1 9.28 2.60 1.65 <
5 -1 5 0 0 3.11 5.60 1.57 o
5 -1 5 0 1 0.07 1.91 1.41 <
5 -1 5 0 2 0.10 -0.37 1.29 <
5 -1 5 1 -1 46.22 40.55 3.11 o
5 -1 5 1 0 13.99 12.85 1.73 o
5 -1 5 1 1 6.55 4.01 1.40 <
5 -1 5 2 0 3.15 3.14 1.45 <
6 -1 5 -2 0 2.27 2.62 1.75 <
6 -1 5 -1 -1 23.18 21.78 2.23 o
6 -1 5 -1 0 15.90 9.72 1.76 o
6 -1 5 -1 1 3.20 2.30 1.56 <
6 -1 5 0 -2 0.03 -2.67 1.59 <
6 -1 5 0 -1 3.86 3.08 1.55 <
6 -1 5 0 0 1.06 2.96 1.51 <
6 -1 5 0 1 2.04 1.28 1.43 <
6 -1 5 0 2 0.08 4.64 1.38 o
6 -1 5 1 -1 3.09 2.96 1.46 <
6 -1 5 1 0 0.71 2.32 1.36 <
6 -1 5 1 1 21.53 27.85 2.27 o
6 -1 5 2 0 0.08 2.42 1.32 <
7 -1 5 -2 0 0.80 3.87 1.71 <
7 -1 5 -1 -1 1.05 -1.63 1.70 <
7 -1 5 -1 0 0.04 -0.02 1.61 <
7 -1 5 -1 1 0.67 2.78 1.52 <
7 -1 5 0 -2 1.30 1.89 1.71 <
7 -1 5 0 -1 0.21 -0.51 1.64 <
7 -1 5 0 0 0.13 3.25 1.56 <
7 -1 5 0 1 0.95 2.81 1.47 <
7 -1 5 0 2 0.75 1.78 1.40 <
7 -1 5 1 -1 1.71 3.86 1.59 <
7 -1 5 1 0 0.22 -0.20 1.52 <
7 -1 5 1 1 0.52 1.94 1.40 <
7 -1 5 2 0 0.01 1.81 1.44 <
-7 0 5 -2 0 0.07 -1.43 2.47 <
-7 0 5 -1 -1 14.94 15.56 3.94 o
-7 0 5 -1 0 1.60 4.32 3.53 <
-7 0 5 -1 1 0.19 3.64 3.60 <
-7 0 5 0 -2 0.17 -1.26 3.49 <
-7 0 5 0 -1 0.40 5.36 4.89 <
-7 0 5 0 0 0.02 1.69 3.61 <
-7 0 5 0 1 0.81 0.65 3.58 <
-7 0 5 0 2 0.20 -3.96 3.80 <
-7 0 5 1 -1 0.29 3.99 5.17 <
-7 0 5 1 0 0.07 8.64 2.58 o
-7 0 5 1 1 17.00 14.56 2.88 o
-7 0 5 2 0 0.08 -0.70 2.51 <
-6 0 5 -2 0 0.16 4.36 3.25 <
-6 0 5 -1 -1 0.39 0.89 2.41 <
-6 0 5 -1 0 0.48 -1.12 2.75 <
-6 0 5 -1 1 10.29 4.52 2.40 <
-6 0 5 0 -2 3.69 3.95 2.58 <
-6 0 5 0 -1 0.41 2.83 2.54 <
-6 0 5 0 0 0.20 -0.90 2.38 <
-6 0 5 0 1 0.45 -1.36 2.32 <
-6 0 5 0 2 0.05 -2.75 2.41 <
-6 0 5 1 -1 20.71 16.92 2.90 o
-6 0 5 1 0 0.35 -7.59 3.05 <
-6 0 5 1 1 0.06 3.12 2.68 <
-6 0 5 2 0 0.71 4.15 3.58 <
-5 0 5 -2 0 1.69 -2.32 3.43 <
-5 0 5 -1 -1 49.06 35.81 4.79 o
-5 0 5 -1 0 0.45 2.96 3.40 <
-5 0 5 -1 1 0.01 2.16 3.46 <
-5 0 5 0 -2 2.30 -5.55 3.40 <
-5 0 5 0 -1 1.05 1.07 3.28 <
-5 0 5 0 0 0.92 1.63 2.85 <
-5 0 5 0 1 0.70 7.28 2.65 <
-5 0 5 0 2 0.27 -2.67 2.79 <
-5 0 5 1 -1 0.07 1.11 2.35 <
-5 0 5 1 0 8.32 6.70 2.56 <
-5 0 5 1 1 72.19 58.96 4.73 o
-5 0 5 2 0 0.16 2.18 2.48 <
-4 0 5 -2 0 46.84 37.37 3.19 o
-4 0 5 -1 -1 0.37 -3.25 1.92 <
-4 0 5 -1 0 217.10 179.91 11.30 o
-4 0 5 -1 1 273.77 236.72 14.84 o
-4 0 5 0 -2 191.88 165.79 10.44 o
-4 0 5 0 -1 434.46 394.31 24.37 o
-4 0 5 0 0 1.00 1.55 2.01 <
-4 0 5 0 1 37.86 35.60 3.24 o
-4 0 5 0 2 7.52 3.77 2.34 <
-4 0 5 1 -1 472.01 424.43 26.11 o
-4 0 5 1 0 124.13 104.15 6.93 o
-4 0 5 1 1 0.13 -1.52 2.20 <
-4 0 5 2 0 39.04 36.07 3.21 o
-3 0 5 -2 0 0.58 1.03 1.58 <
-3 0 5 -1 -1 18.34 16.76 1.89 o
-3 0 5 -1 0 16.07 16.32 1.97 o
-3 0 5 -1 1 0.03 -1.01 1.67 <
-3 0 5 0 -2 0.43 1.82 1.37 <
-3 0 5 0 -1 9.34 13.86 1.77 o
-3 0 5 0 0 131.99 121.29 7.85 o
-3 0 5 0 1 93.73 80.74 5.47 o
-3 0 5 0 2 0.51 2.89 1.75 <
-3 0 5 1 -1 0.52 2.75 1.51 <
-3 0 5 1 0 107.14 87.95 5.86 o
[truncated: 705,386 more chars]
